# Supplementary material for: Genome and transcriptome analyses reveal molecular mechanisms underlying the interaction between Plasmopara viticola and grapevine
Source: Front Plant Sci. 2026 Mar 10;17:1765002. doi: 10.3389/fpls.2026.1765002 (PMC13011855; doi:10.3389/fpls.2026.1765002)
Supplement: Supplementary file 1 [file Table1.xlsx]

## Sheet: Sheet1
F3H	XM_002285694.4	F	TGCTGAATGTAGGCGAAAGG
		R	AGCCTGTTCCACACCTTATTG
MAPK2	XM_010657859.3	F	GAGTACATGGATGGTGGATCTC
		R	ACCCTTGAGCACCTGATTAC
CML41	XM_002283534.5	F	ATATCGGGTGAGGAGCTTAGA
		R	CATCGAAATCGCCAATCACTTT
WRKY-40	NM_001280990.1	F	GAGTCGTTGGGAACTCAGAAA
		R	ATGCATCGGTTCGCGTATAG
PR1	XM_002276831.4	F	GATACATGGACTCCGACTGATG
		R	TGAGTATAGTGCCCGCATATTT
Actin		F	GATTCTGGTGATGGTGTGAGT
		R	GACAATTTCCCGTTCAGCAGT

## Sheet: Sheet2
	Healthy R1	Healthy R2	Healthy R3	Infected R1	Infected R2	Infected R3
F3H	1	1	1	3.234	3.267	3.399
MAPK2	1	1	1	2.646	2.673	2.781
CML41	1	1	1	3.348	3.672	3.78
WRKY-40	1	1	1	3.895	4.141	4.264
PR1	1	1	1	5.39	5.555	5.555
