# Supplementary material for: Genome and transcriptome analyses reveal molecular mechanisms underlying the interaction between Plasmopara viticola and grapevine
Source: Front Plant Sci. 2026 Mar 10;17:1765002. doi: 10.3389/fpls.2026.1765002 (PMC13011855; doi:10.3389/fpls.2026.1765002)
Supplement: Supplementary file 2 [file Table2.xlsx]

## Sheet: annotation_GO_annotation
qpid	GO:goid ontology:desc
gene_12316.t1	GO:0016020 CC:membrane
gene_08968.t1	GO:0004222 MF:metalloendopeptidase activity; GO:0006508 BP:proteolysis; GO:0005758 CC:mitochondrial intermembrane space; GO:0046872 MF:metal ion binding; GO:0006098 BP:pentose-phosphate shunt; GO:0017057 MF:6-phosphogluconolactonase activity; GO:0006518 BP:peptide metabolic process; GO:0016020 CC:membrane; GO:0005975 BP:carbohydrate metabolic process
gene_00855.t1	GO:0004722 MF:protein serine/threonine phosphatase activity; GO:0016020 CC:membrane; GO:0043169 MF:cation binding
gene_01963.t1	GO:0005200 MF:structural constituent of cytoskeleton; GO:0005874 CC:microtubule; GO:0007010 BP:cytoskeleton organization; GO:0007017 BP:microtubule-based process; GO:0005525 MF:GTP binding; GO:0016787 MF:hydrolase activity
gene_04138.t1	GO:0016829 MF:lyase activity
gene_06354.t1	GO:0003677 MF:DNA binding; GO:0016829 MF:lyase activity
gene_01838.t1	GO:0061799 MF:cyclic pyranopterin monophosphate synthase activity; GO:0006777 BP:Mo-molybdopterin cofactor biosynthetic process
gene_07462.t1	GO:0004386 MF:helicase activity; GO:0005737 CC:cytoplasm; GO:0016491 MF:oxidoreductase activity
gene_08570.t1	GO:0046872 MF:metal ion binding
gene_05594.t1	GO:0016592 CC:mediator complex; GO:0046907 BP:intracellular transport; GO:0031083 CC:BLOC-1 complex; GO:0030133 CC:transport vesicle
gene_10050.t1	GO:0046873 MF:metal ion transmembrane transporter activity; GO:0030001 BP:metal ion transport; GO:0016020 CC:membrane; GO:0055085 BP:transmembrane transport; GO:0006882 BP:intracellular zinc ion homeostasis; GO:1901702 MF:salt transmembrane transporter activity
gene_06106.t1	GO:0033036 BP:macromolecule localization; GO:0016020 CC:membrane; GO:0016301 MF:kinase activity; GO:0005794 CC:Golgi apparatus; GO:0016310 BP:phosphorylation; GO:0005783 CC:endoplasmic reticulum; GO:0071944 CC:cell periphery
gene_11779.t1	GO:0005546 MF:phosphatidylinositol-4,5-bisphosphate binding; GO:0000145 CC:exocyst; GO:0006887 BP:exocytosis; GO:0015031 BP:protein transport
gene_09430.t1	GO:0034053 BP:modulation by symbiont of host defense-related programmed cell death; GO:0005576 CC:extracellular region
gene_04914.t1	GO:0004029 MF:aldehyde dehydrogenase (NAD+) activity; GO:0010133 BP:proline catabolic process to glutamate; GO:0005739 CC:mitochondrion; GO:0003842 MF:1-pyrroline-5-carboxylate dehydrogenase activity; GO:0009651 BP:response to salt stress; GO:0070887 BP:cellular response to chemical stimulus; GO:0005730 CC:nucleolus; GO:0008757 MF:S-adenosylmethionine-dependent methyltransferase activity; GO:0072…
gene_00680.t1	GO:0005789 CC:endoplasmic reticulum membrane; GO:0090158 BP:endoplasmic reticulum membrane organization; GO:0061817 BP:endoplasmic reticulum-plasma membrane tethering; GO:0005886 CC:plasma membrane
gene_09305.t1	GO:0070286 BP:axonemal dynein complex assembly; GO:0005737 CC:cytoplasm
gene_11381.t1	GO:0070034 MF:telomerase RNA binding; GO:0005697 CC:telomerase holoenzyme complex; GO:0000184 BP:nuclear-transcribed mRNA catabolic process, nonsense-mediated decay; GO:0042162 MF:telomeric DNA binding; GO:0032981 BP:mitochondrial respiratory chain complex I assembly; GO:0016020 CC:membrane
gene_02300.t1	GO:0061657 MF:UFM1 conjugating enzyme activity; GO:0071569 BP:protein ufmylation
gene_06329.t1	GO:0003677 MF:DNA binding; GO:0006357 BP:regulation of transcription by RNA polymerase II; GO:0005634 CC:nucleus; GO:0001067 MF:transcription regulatory region nucleic acid binding; GO:0000981 MF:DNA-binding transcription factor activity, RNA polymerase II-specific
gene_07437.t1	GO:0005085 MF:guanyl-nucleotide exchange factor activity; GO:0005856 CC:cytoskeleton; GO:0035556 BP:intracellular signal transduction; GO:0046872 MF:metal ion binding; GO:0005737 CC:cytoplasm
gene_08545.t1	GO:0016020 CC:membrane
gene_09653.t1	GO:0000723 BP:telomere maintenance; GO:0000781 CC:chromosome, telomeric region; GO:0005634 CC:nucleus
gene_01540.t1	GO:0046856 BP:phosphatidylinositol dephosphorylation; GO:0016791 MF:phosphatase activity
gene_05569.t1	GO:0005634 CC:nucleus
gene_06677.t1	GO:0015165 MF:pyrimidine nucleotide-sugar transmembrane transporter activity; GO:0090481 BP:pyrimidine nucleotide-sugar transmembrane transport; GO:0000139 CC:Golgi membrane
gene_11133.t1	GO:0032300 CC:mismatch repair complex; GO:0030983 MF:mismatched DNA binding; GO:0006298 BP:mismatch repair; GO:0140664 MF:ATP-dependent DNA damage sensor activity; GO:0005634 CC:nucleus; GO:0016887 MF:ATP hydrolysis activity; GO:0005737 CC:cytoplasm; GO:0005524 MF:ATP binding; GO:0000793 CC:condensed chromosome; GO:0051257 BP:meiotic spindle midzone assembly; GO:0045950 BP:negative regulation of …
gene_12241.t1	GO:0008686 MF:3,4-dihydroxy-2-butanone-4-phosphate synthase activity; GO:0009231 BP:riboflavin biosynthetic process; GO:0005829 CC:cytosol; GO:0046872 MF:metal ion binding; GO:0003935 MF:GTP cyclohydrolase II activity; GO:0005525 MF:GTP binding
gene_10496.t1	GO:0003677 MF:DNA binding
gene_09405.t1	GO:0004767 MF:sphingomyelin phosphodiesterase activity; GO:0006665 BP:sphingolipid metabolic process; GO:0005576 CC:extracellular region; GO:0016020 CC:membrane; GO:0004527 MF:exonuclease activity; GO:0004519 MF:endonuclease activity
gene_12116.t1	GO:0005654 CC:nucleoplasm; GO:0016301 MF:kinase activity; GO:0016310 BP:phosphorylation
gene_08768.t1	GO:0006259 BP:DNA metabolic process; GO:0003677 MF:DNA binding
gene_09876.t1	GO:0004842 MF:ubiquitin-protein transferase activity; GO:0016567 BP:protein ubiquitination
gene_05171.t1	GO:0016192 BP:vesicle-mediated transport; GO:0016020 CC:membrane; GO:0016740 MF:transferase activity; GO:0015031 BP:protein transport
gene_00655.t1	GO:0016036 BP:cellular response to phosphate starvation
gene_01763.t1	GO:0004553 MF:hydrolase activity, hydrolyzing O-glycosyl compounds; GO:0071704 BP:organic substance metabolic process; GO:0016020 CC:membrane; GO:0005576 CC:extracellular region; GO:0030247 MF:polysaccharide binding; GO:0009056 BP:catabolic process; GO:0044238 BP:primary metabolic process
gene_10924.t1	GO:0004177 MF:aminopeptidase activity; GO:0006285 BP:base-excision repair, AP site formation; GO:0000700 MF:mismatch base pair DNA N-glycosylase activity; GO:0006508 BP:proteolysis
gene_02871.t1	GO:0001510 BP:RNA methylation; GO:0008757 MF:S-adenosylmethionine-dependent methyltransferase activity; GO:0003723 MF:RNA binding; GO:0008173 MF:RNA methyltransferase activity
gene_10248.t1	GO:0016791 MF:phosphatase activity; GO:0140096 MF:catalytic activity, acting on a protein
gene_02195.t1	GO:0003899 MF:DNA-directed 5'-3' RNA polymerase activity; GO:0006351 BP:DNA-templated transcription; GO:0000428 CC:DNA-directed RNA polymerase complex; GO:0008270 MF:zinc ion binding; GO:0003677 MF:DNA binding; GO:0005654 CC:nucleoplasm; GO:0005730 CC:nucleolus; GO:0140513 CC:nuclear protein-containing complex
gene_00407.t1	GO:0046983 MF:protein dimerization activity; GO:0005634 CC:nucleus; GO:0003677 MF:DNA binding; GO:0046872 MF:metal ion binding
gene_06031.t1	GO:0016746 MF:acyltransferase activity; GO:0016020 CC:membrane; GO:0036149 BP:phosphatidylinositol acyl-chain remodeling; GO:0012505 CC:endomembrane system; GO:0016024 BP:CDP-diacylglycerol biosynthetic process; GO:0031984 CC:organelle subcompartment; GO:0043231 CC:intracellular membrane-bounded organelle; GO:0005737 CC:cytoplasm
gene_05394.t1	GO:1901642 BP:nucleoside transmembrane transport; GO:0005337 MF:nucleoside transmembrane transporter activity; GO:0016020 CC:membrane
gene_02623.t1	GO:0003700 MF:DNA-binding transcription factor activity; GO:0006355 BP:regulation of DNA-templated transcription
gene_08868.t1	GO:0016874 MF:ligase activity
gene_09976.t1	GO:0006260 BP:DNA replication; GO:0016887 MF:ATP hydrolysis activity; GO:0031391 CC:Elg1 RFC-like complex; GO:0005663 CC:DNA replication factor C complex; GO:0003677 MF:DNA binding; GO:0005524 MF:ATP binding; GO:0005634 CC:nucleus; GO:0090618 BP:DNA clamp unloading; GO:0022616 BP:DNA strand elongation; GO:0006281 BP:DNA repair; GO:0031348 BP:negative regulation of defense response; GO:0003689 MF:…
gene_07014.t1	GO:0004805 MF:trehalose-phosphatase activity; GO:0005992 BP:trehalose biosynthetic process; GO:0005739 CC:mitochondrion; GO:0046872 MF:metal ion binding; GO:0016020 CC:membrane
gene_08122.t1	GO:0008408 MF:3'-5' exonuclease activity; GO:0006139 BP:nucleobase-containing compound metabolic process; GO:0003676 MF:nucleic acid binding
gene_09230.t1	GO:1990610 MF:acetolactate synthase regulator activity; GO:0009099 BP:valine biosynthetic process; GO:0005737 CC:cytoplasm; GO:0003984 MF:acetolactate synthase activity; GO:0009097 BP:isoleucine biosynthetic process
gene_05822.t1	GO:0004612 MF:phosphoenolpyruvate carboxykinase (ATP) activity; GO:0006094 BP:gluconeogenesis; GO:0005829 CC:cytosol; GO:0005524 MF:ATP binding; GO:0016310 BP:phosphorylation; GO:0016301 MF:kinase activity
gene_04038.t1	GO:0006334 BP:nucleosome assembly; GO:0005634 CC:nucleus; GO:0042393 MF:histone binding; GO:0003682 MF:chromatin binding; GO:0000785 CC:chromatin
gene_06930.t1	GO:0051082 MF:unfolded protein binding; GO:0006457 BP:protein folding; GO:0005829 CC:cytosol; GO:0031514 CC:motile cilium; GO:0051087 MF:protein-folding chaperone binding
gene_06254.t1	GO:0046872 MF:metal ion binding
gene_07362.t1	GO:0005929 CC:cilium; GO:0003735 MF:structural constituent of ribosome; GO:0006412 BP:translation; GO:0005737 CC:cytoplasm; GO:0005856 CC:cytoskeleton; GO:1990904 CC:ribonucleoprotein complex; GO:0005840 CC:ribosome
gene_02846.t1	GO:0000166 MF:nucleotide binding; GO:0006740 BP:NADPH regeneration; GO:0016491 MF:oxidoreductase activity
gene_03954.t1	GO:0016787 MF:hydrolase activity
gene_03278.t1	GO:0045900 BP:negative regulation of translational elongation; GO:0000049 MF:tRNA binding; GO:0005737 CC:cytoplasm; GO:0019843 MF:rRNA binding; GO:0016887 MF:ATP hydrolysis activity; GO:0005524 MF:ATP binding; GO:0043022 MF:ribosome binding; GO:0006412 BP:translation; GO:0016747 MF:acyltransferase activity, transferring groups other than amino-acyl groups
gene_06006.t1	GO:0005509 MF:calcium ion binding; GO:0005739 CC:mitochondrion
gene_05369.t1	GO:0030170 MF:pyridoxal phosphate binding; GO:0009058 BP:biosynthetic process; GO:0017059 CC:serine C-palmitoyltransferase complex; GO:0016020 CC:membrane; GO:0006670 BP:sphingosine metabolic process; GO:0016740 MF:transferase activity; GO:0006672 BP:ceramide metabolic process; GO:0098827 CC:endoplasmic reticulum subcompartment; GO:0005739 CC:mitochondrion; GO:0032259 BP:methylation; GO:0034641 B…
gene_06477.t1	GO:0005227 MF:calcium activated cation channel activity; GO:0098655 BP:monoatomic cation transmembrane transport; GO:0016020 CC:membrane
gene_04814.t1	GO:0000290 BP:deadenylation-dependent decapping of nuclear-transcribed mRNA; GO:0008047 MF:enzyme activator activity; GO:0043229 CC:intracellular organelle
gene_12041.t1	GO:0051879 MF:Hsp90 protein binding; GO:0016310 BP:phosphorylation; GO:0005739 CC:mitochondrion; GO:0030544 MF:Hsp70 protein binding; GO:0016301 MF:kinase activity
gene_05922.t1	GO:0016887 MF:ATP hydrolysis activity; GO:0051301 BP:cell division; GO:0005737 CC:cytoplasm; GO:0006725 BP:cellular aromatic compound metabolic process; GO:0046483 BP:heterocycle metabolic process; GO:1901360 BP:organic cyclic compound metabolic process; GO:0034641 BP:cellular nitrogen compound metabolic process; GO:0005524 MF:ATP binding; GO:0044238 BP:primary metabolic process; GO:0008757 MF:S-…
gene_09205.t1	GO:0004650 MF:polygalacturonase activity; GO:0005975 BP:carbohydrate metabolic process; GO:0005576 CC:extracellular region; GO:0016301 MF:kinase activity; GO:0009057 BP:macromolecule catabolic process; GO:0016310 BP:phosphorylation
gene_10173.t1	GO:0043035 MF:chromatin insulator sequence binding; GO:0006357 BP:regulation of transcription by RNA polymerase II; GO:0005694 CC:chromosome; GO:0000978 MF:RNA polymerase II cis-regulatory region sequence-specific DNA binding; GO:0000981 MF:DNA-binding transcription factor activity, RNA polymerase II-specific
gene_07337.t1	GO:0045261 CC:proton-transporting ATP synthase complex, catalytic core F(1); GO:0046933 MF:proton-transporting ATP synthase activity, rotational mechanism; GO:0015986 BP:proton motive force-driven ATP synthesis; GO:0006811 BP:monoatomic ion transport
gene_03929.t1	GO:0016020 CC:membrane
gene_09553.t1	GO:0004743 MF:pyruvate kinase activity; GO:0006096 BP:glycolytic process; GO:0005737 CC:cytoplasm; GO:0030955 MF:potassium ion binding; GO:0000287 MF:magnesium ion binding; GO:0016301 MF:kinase activity; GO:0005524 MF:ATP binding; GO:0016310 BP:phosphorylation; GO:0061718 BP:glucose catabolic process to pyruvate; GO:0006735 BP:NADH regeneration; GO:0042866 BP:pyruvate biosynthetic process
gene_00332.t1	GO:0004725 MF:protein tyrosine phosphatase activity; GO:0003993 MF:acid phosphatase activity
gene_06577.t1	GO:0016592 CC:mediator complex; GO:0003712 MF:transcription coregulator activity; GO:0006357 BP:regulation of transcription by RNA polymerase II
gene_07685.t1	GO:0031417 CC:NatC complex; GO:0003723 MF:RNA binding; GO:1990904 CC:ribonucleoprotein complex
gene_00207.t1	GO:0016791 MF:phosphatase activity; GO:0005737 CC:cytoplasm
gene_10396.t1	GO:0004177 MF:aminopeptidase activity; GO:0006508 BP:proteolysis; GO:0098552 CC:side of membrane; GO:0005737 CC:cytoplasm; GO:0008237 MF:metallopeptidase activity; GO:0008270 MF:zinc ion binding; GO:0043231 CC:intracellular membrane-bounded organelle; GO:0005886 CC:plasma membrane; GO:0043171 BP:peptide catabolic process; GO:0042277 MF:peptide binding
gene_01315.t1	GO:0005776 CC:autophagosome; GO:0003746 MF:translation elongation factor activity; GO:0006414 BP:translational elongation; GO:0016310 BP:phosphorylation; GO:0016740 MF:transferase activity
gene_03531.t1	GO:0005839 CC:proteasome core complex; GO:0051603 BP:proteolysis involved in protein catabolic process; GO:0016787 MF:hydrolase activity; GO:0005634 CC:nucleus; GO:0005737 CC:cytoplasm
gene_12016.t1	GO:0004553 MF:hydrolase activity, hydrolyzing O-glycosyl compounds; GO:0071704 BP:organic substance metabolic process; GO:0016020 CC:membrane; GO:0044238 BP:primary metabolic process
gene_08668.t1	GO:0046873 MF:metal ion transmembrane transporter activity; GO:0030001 BP:metal ion transport; GO:0016020 CC:membrane; GO:0055085 BP:transmembrane transport; GO:1901702 MF:salt transmembrane transporter activity
gene_00555.t1	GO:0006096 BP:glycolytic process; GO:0016773 MF:phosphotransferase activity, alcohol group as acceptor; GO:0005783 CC:endoplasmic reticulum; GO:0016301 MF:kinase activity; GO:0016020 CC:membrane; GO:0016310 BP:phosphorylation; GO:0006006 BP:glucose metabolic process
gene_01663.t1	GO:0016787 MF:hydrolase activity; GO:0016020 CC:membrane
gene_10824.t1	GO:0016020 CC:membrane; GO:0015179 MF:L-amino acid transmembrane transporter activity; GO:1902475 BP:L-alpha-amino acid transmembrane transport; GO:0016853 MF:isomerase activity
gene_11932.t1	GO:0016020 CC:membrane
gene_10148.t1	GO:0006813 BP:potassium ion transport; GO:0016020 CC:membrane
gene_02095.t1	GO:0046872 MF:metal ion binding; GO:0016310 BP:phosphorylation; GO:0005675 CC:transcription factor TFIIH holo complex; GO:0006357 BP:regulation of transcription by RNA polymerase II; GO:0016301 MF:kinase activity; GO:0006281 BP:DNA repair
gene_11256.t1	GO:0016020 CC:membrane
gene_12364.t1	GO:0030992 CC:intraciliary transport particle B; GO:0042073 BP:intraciliary transport; GO:0015631 MF:tubulin binding; GO:0005929 CC:cilium; GO:0060271 BP:cilium assembly; GO:0005813 CC:centrosome
gene_00307.t1	GO:0061928 MF:glutathione specific gamma-glutamylcyclotransferase activity; GO:0006751 BP:glutathione catabolic process; GO:0005802 CC:trans-Golgi network; GO:0003839 MF:gamma-glutamylcyclotransferase activity; GO:0005829 CC:cytosol; GO:0010955 BP:negative regulation of protein processing; GO:0005112 MF:Notch binding; GO:0016740 MF:transferase activity; GO:0016311 BP:dephosphorylation; GO:0016791…
gene_01415.t1	GO:0006269 BP:DNA replication, synthesis of RNA primer; GO:0051539 MF:4 iron, 4 sulfur cluster binding; GO:0046872 MF:metal ion binding
gene_05294.t1	GO:0046872 MF:metal ion binding
gene_00778.t1	GO:0005525 MF:GTP binding; GO:1990131 CC:Gtr1-Gtr2 GTPase complex; GO:0010507 BP:negative regulation of autophagy; GO:0005764 CC:lysosome; GO:0009267 BP:cellular response to starvation; GO:0005634 CC:nucleus; GO:0071230 BP:cellular response to amino acid stimulus; GO:0032008 BP:positive regulation of TOR signaling; GO:0003924 MF:GTPase activity
gene_03631.t1	GO:0006730 BP:one-carbon metabolic process; GO:0004013 MF:adenosylhomocysteinase activity; GO:0005829 CC:cytosol; GO:0016798 MF:hydrolase activity, acting on glycosyl bonds; GO:0033353 BP:S-adenosylmethionine cycle
gene_02994.t1	GO:0016787 MF:hydrolase activity; GO:0019433 BP:triglyceride catabolic process; GO:0005829 CC:cytosol; GO:0016020 CC:membrane
gene_11479.t1	GO:0006914 BP:autophagy; GO:0019787 MF:ubiquitin-like protein transferase activity; GO:0032446 BP:protein modification by small protein conjugation
gene_08022.t1	GO:0003723 MF:RNA binding; GO:0046872 MF:metal ion binding
gene_03506.t1	GO:0016020 CC:membrane
gene_09130.t1	GO:0003735 MF:structural constituent of ribosome; GO:1990904 CC:ribonucleoprotein complex; GO:0006412 BP:translation; GO:0005840 CC:ribosome; GO:0046872 MF:metal ion binding; GO:0003723 MF:RNA binding; GO:0005829 CC:cytosol; GO:0000028 BP:ribosomal small subunit assembly
gene_05046.t1	GO:0006644 BP:phospholipid metabolic process; GO:0016020 CC:membrane; GO:0008195 MF:phosphatidate phosphatase activity; GO:0004519 MF:endonuclease activity
gene_06154.t1	GO:0004096 MF:catalase activity; GO:0042744 BP:hydrogen peroxide catabolic process; GO:0005777 CC:peroxisome; GO:0005739 CC:mitochondrion; GO:0006979 BP:response to oxidative stress; GO:0098869 BP:cellular oxidant detoxification; GO:0020037 MF:heme binding; GO:0046872 MF:metal ion binding; GO:0016020 CC:membrane; GO:0010035 BP:response to inorganic substance; GO:1901700 BP:response to oxygen-cont…
gene_07262.t1	GO:0004568 MF:chitinase activity; GO:0006032 BP:chitin catabolic process; GO:0016998 BP:cell wall macromolecule catabolic process; GO:0005975 BP:carbohydrate metabolic process
gene_02746.t1	GO:0000215 MF:tRNA 2'-phosphotransferase activity; GO:0006388 BP:tRNA splicing, via endonucleolytic cleavage and ligation; GO:0005634 CC:nucleus; GO:0005737 CC:cytoplasm
gene_11907.t1	GO:0003723 MF:RNA binding; GO:0005840 CC:ribosome
gene_08370.t1	GO:0006914 BP:autophagy; GO:0034271 CC:phosphatidylinositol 3-kinase complex, class III, type I; GO:0034272 CC:phosphatidylinositol 3-kinase complex, class III, type II; GO:0000407 CC:phagophore assembly site; GO:0006995 BP:cellular response to nitrogen starvation; GO:0045324 BP:late endosome to vacuole transport; GO:0007033 BP:vacuole organization; GO:0070925 BP:organelle assembly
gene_04962.t1	GO:0045765 BP:regulation of angiogenesis; GO:0005737 CC:cytoplasm; GO:0004180 MF:carboxypeptidase activity
gene_12339.t1	GO:0022625 CC:cytosolic large ribosomal subunit; GO:0003723 MF:RNA binding; GO:0009620 BP:response to fungus; GO:0003735 MF:structural constituent of ribosome; GO:0042788 CC:polysomal ribosome; GO:0005886 CC:plasma membrane
gene_01986.t1	GO:0016020 CC:membrane; GO:0046521 BP:sphingoid catabolic process; GO:0051213 MF:dioxygenase activity; GO:0005783 CC:endoplasmic reticulum
gene_00132.t1	GO:0004298 MF:threonine-type endopeptidase activity; GO:0005839 CC:proteasome core complex; GO:0051603 BP:proteolysis involved in protein catabolic process; GO:0005634 CC:nucleus; GO:0005737 CC:cytoplasm; GO:0043632 BP:modification-dependent macromolecule catabolic process; GO:0016020 CC:membrane
gene_05269.t1	GO:0032012 BP:regulation of ARF protein signal transduction; GO:0005085 MF:guanyl-nucleotide exchange factor activity
gene_06377.t1	GO:0005789 CC:endoplasmic reticulum membrane; GO:0018279 BP:protein N-linked glycosylation via asparagine; GO:0016740 MF:transferase activity; GO:0140534 CC:endoplasmic reticulum protein-containing complex; GO:1990234 CC:transferase complex; GO:0098796 CC:membrane protein complex
gene_07485.t1	GO:0008180 CC:COP9 signalosome; GO:0006511 BP:ubiquitin-dependent protein catabolic process; GO:0016301 MF:kinase activity; GO:0016310 BP:phosphorylation
gene_08593.t1	GO:0061630 MF:ubiquitin protein ligase activity; GO:0016567 BP:protein ubiquitination; GO:0034045 CC:phagophore assembly site membrane; GO:0051087 MF:protein-folding chaperone binding; GO:0006914 BP:autophagy; GO:0071218 BP:cellular response to misfolded protein; GO:0045862 BP:positive regulation of proteolysis; GO:0006515 BP:protein quality control for misfolded or incompletely synthesized prote…
gene_00480.t1	GO:0016020 CC:membrane
gene_09105.t1	GO:0061630 MF:ubiquitin protein ligase activity; GO:0006511 BP:ubiquitin-dependent protein catabolic process; GO:0005783 CC:endoplasmic reticulum; GO:0016567 BP:protein ubiquitination; GO:0044390 MF:ubiquitin-like protein conjugating enzyme binding; GO:0046872 MF:metal ion binding; GO:0042175 CC:nuclear outer membrane-endoplasmic reticulum membrane network; GO:0031984 CC:organelle subcompartment;…
gene_10073.t1	GO:0016301 MF:kinase activity; GO:0016310 BP:phosphorylation
gene_11181.t1	GO:0016705 MF:oxidoreductase activity, acting on paired donors, with incorporation or reduction of molecular oxygen; GO:0016020 CC:membrane; GO:0004497 MF:monooxygenase activity; GO:0005506 MF:iron ion binding; GO:0020037 MF:heme binding; GO:0016829 MF:lyase activity
gene_06805.t1	GO:0006102 BP:isocitrate metabolic process; GO:0004450 MF:isocitrate dehydrogenase (NADP+) activity; GO:0005739 CC:mitochondrion; GO:0051287 MF:NAD binding; GO:0006099 BP:tricarboxylic acid cycle; GO:0000287 MF:magnesium ion binding; GO:0016020 CC:membrane; GO:0006097 BP:glyoxylate cycle; GO:0046982 MF:protein heterodimerization activity; GO:0006739 BP:NADP metabolic process
gene_02100.t1	GO:0016020 CC:membrane
gene_07913.t1	GO:0005737 CC:cytoplasm
gene_06129.t1	GO:0003972 MF:RNA ligase (ATP) activity; GO:0006388 BP:tRNA splicing, via endonucleolytic cleavage and ligation; GO:0005524 MF:ATP binding
gene_07237.t1	GO:0005576 CC:extracellular region; GO:0016020 CC:membrane
gene_08345.t1	GO:0047938 MF:glucose-6-phosphate 1-epimerase activity; GO:0005975 BP:carbohydrate metabolic process; GO:0005737 CC:cytoplasm; GO:0030246 MF:carbohydrate binding; GO:0016787 MF:hydrolase activity
gene_03829.t1	GO:0003723 MF:RNA binding; GO:1990904 CC:ribonucleoprotein complex
gene_09453.t1	GO:0004585 MF:ornithine carbamoyltransferase activity; GO:0006591 BP:ornithine metabolic process; GO:0005759 CC:mitochondrial matrix; GO:0016597 MF:amino acid binding; GO:1903269 CC:ornithine carbamoyltransferase inhibitor complex; GO:0005829 CC:cytosol; GO:0019240 BP:citrulline biosynthetic process; GO:0006526 BP:arginine biosynthetic process; GO:0000050 BP:urea cycle; GO:0008643 BP:carbohydrate…
gene_04937.t1	GO:0036211 BP:protein modification process; GO:0016874 MF:ligase activity; GO:0005737 CC:cytoplasm; GO:0015630 CC:microtubule cytoskeleton; GO:0140096 MF:catalytic activity, acting on a protein; GO:0005524 MF:ATP binding
gene_10501.t1	GO:0003935 MF:GTP cyclohydrolase II activity; GO:0009231 BP:riboflavin biosynthetic process; GO:0005525 MF:GTP binding
gene_10296.t1	GO:0016020 CC:membrane
gene_01215.t1	GO:0004843 MF:cysteine-type deubiquitinase activity; GO:0043161 BP:proteasome-mediated ubiquitin-dependent protein catabolic process; GO:0005634 CC:nucleus; GO:0005737 CC:cytoplasm; GO:0070628 MF:proteasome binding; GO:0061136 BP:regulation of proteasomal protein catabolic process
gene_03431.t1	GO:0006120 BP:mitochondrial electron transport, NADH to ubiquinone; GO:0070469 CC:respirasome; GO:0005743 CC:mitochondrial inner membrane; GO:0030964 CC:NADH dehydrogenase complex; GO:0098798 CC:mitochondrial protein-containing complex; GO:1902495 CC:transmembrane transporter complex
gene_09676.t1	GO:0005737 CC:cytoplasm; GO:0016301 MF:kinase activity; GO:0016310 BP:phosphorylation
gene_10048.t1	GO:0008240 MF:tripeptidyl-peptidase activity; GO:0006508 BP:proteolysis; GO:0005829 CC:cytosol; GO:0004177 MF:aminopeptidase activity; GO:0004252 MF:serine-type endopeptidase activity; GO:0016020 CC:membrane; GO:0003729 MF:mRNA binding
gene_11156.t1	GO:0016620 MF:oxidoreductase activity, acting on the aldehyde or oxo group of donors, NAD or NADP as acceptor; GO:0016020 CC:membrane
gene_12264.t1	GO:0016020 CC:membrane
gene_08170.t1	GO:0006081 BP:cellular aldehyde metabolic process; GO:0016620 MF:oxidoreductase activity, acting on the aldehyde or oxo group of donors, NAD or NADP as acceptor; GO:0016020 CC:membrane; GO:0005737 CC:cytoplasm
gene_12139.t1	GO:0042025 CC:host cell nucleus; GO:0030430 CC:host cell cytoplasm; GO:0005576 CC:extracellular region
gene_09899.t1	GO:0003677 MF:DNA binding
gene_05194.t1	GO:0016020 CC:membrane
gene_00678.t1	GO:0005759 CC:mitochondrial matrix; GO:0004672 MF:protein kinase activity; GO:0016310 BP:phosphorylation; GO:0005524 MF:ATP binding; GO:0010906 BP:regulation of glucose metabolic process
gene_02894.t1	GO:0003746 MF:translation elongation factor activity; GO:0006414 BP:translational elongation; GO:0008270 MF:zinc ion binding; GO:0016491 MF:oxidoreductase activity
gene_11379.t1	GO:0001181 MF:RNA polymerase I general transcription initiation factor activity; GO:0006361 BP:transcription initiation at RNA polymerase I promoter; GO:0005634 CC:nucleus; GO:0001042 MF:RNA polymerase I core binding; GO:0003743 MF:translation initiation factor activity; GO:0006413 BP:translational initiation
gene_04514.t1	GO:0015074 BP:DNA integration; GO:0008270 MF:zinc ion binding; GO:0003676 MF:nucleic acid binding
gene_05622.t1	GO:0016301 MF:kinase activity; GO:0016310 BP:phosphorylation
gene_06730.t1	GO:0000463 BP:maturation of LSU-rRNA from tricistronic rRNA transcript (SSU-rRNA, 5.8S rRNA, LSU-rRNA); GO:0022625 CC:cytosolic large ribosomal subunit; GO:0003735 MF:structural constituent of ribosome; GO:0003723 MF:RNA binding
gene_06054.t1	GO:0000445 CC:THO complex part of transcription export complex; GO:0006397 BP:mRNA processing; GO:0016740 MF:transferase activity; GO:0006406 BP:mRNA export from nucleus
gene_07162.t1	GO:0008757 MF:S-adenosylmethionine-dependent methyltransferase activity; GO:0006144 BP:purine nucleobase metabolic process; GO:0032259 BP:methylation; GO:0033971 MF:hydroxyisourate hydrolase activity; GO:0016874 MF:ligase activity
gene_02646.t1	GO:0005576 CC:extracellular region
gene_11807.t1	GO:0016020 CC:membrane; GO:0016787 MF:hydrolase activity; GO:0006811 BP:monoatomic ion transport
gene_08270.t1	GO:0005785 CC:signal recognition particle receptor complex; GO:0005047 MF:signal recognition particle binding; GO:0006614 BP:SRP-dependent cotranslational protein targeting to membrane; GO:0003924 MF:GTPase activity; GO:0005525 MF:GTP binding; GO:0016887 MF:ATP hydrolysis activity; GO:0009507 CC:chloroplast
gene_03754.t1	GO:0016887 MF:ATP hydrolysis activity; GO:0006139 BP:nucleobase-containing compound metabolic process; GO:0005524 MF:ATP binding; GO:0003676 MF:nucleic acid binding; GO:0008408 MF:3'-5' exonuclease activity
gene_04862.t1	GO:0016020 CC:membrane; GO:0005254 MF:chloride channel activity; GO:1902476 BP:chloride transmembrane transport
gene_12239.t1	GO:0016971 MF:flavin-dependent sulfhydryl oxidase activity; GO:0016020 CC:membrane; GO:0006457 BP:protein folding; GO:0005615 CC:extracellular space; GO:0016864 MF:intramolecular oxidoreductase activity, transposing S-S bonds
gene_05970.t1	GO:0007034 BP:vacuolar transport; GO:0000815 CC:ESCRT III complex; GO:0016829 MF:lyase activity; GO:0005771 CC:multivesicular body; GO:0006900 BP:vesicle budding from membrane; GO:0032509 BP:endosome transport via multivesicular body sorting pathway
gene_09999.t1	GO:0052861 MF:glucan endo-1,3-beta-glucanase activity, C-3 substituted reducing group; GO:0000272 BP:polysaccharide catabolic process; GO:0016020 CC:membrane; GO:0071555 BP:cell wall organization; GO:0052862 MF:glucan endo-1,4-beta-glucanase activity, C-3 substituted reducing group; GO:0008422 MF:beta-glucosidase activity; GO:0008643 BP:carbohydrate transport
gene_07037.t1	GO:0004665 MF:prephenate dehydrogenase (NADP+) activity; GO:1902223 BP:erythrose 4-phosphate/phosphoenolpyruvate family amino acid biosynthetic process; GO:0008977 MF:prephenate dehydrogenase (NAD+) activity; GO:0004664 MF:prephenate dehydratase activity; GO:0006571 BP:tyrosine biosynthetic process; GO:0070403 MF:NAD+ binding; GO:0006558 BP:L-phenylalanine metabolic process; GO:0030170 MF:pyridox…
gene_08145.t1	GO:0016020 CC:membrane
gene_00032.t1	GO:0005524 MF:ATP binding; GO:0006974 BP:DNA damage response; GO:0005634 CC:nucleus; GO:0032446 BP:protein modification by small protein conjugation; GO:0070013 CC:intracellular organelle lumen; GO:0016740 MF:transferase activity; GO:0043232 CC:intracellular non-membrane-bounded organelle; GO:0006259 BP:DNA metabolic process; GO:0003682 MF:chromatin binding; GO:0140096 MF:catalytic activity, acti…
gene_10301.t1	GO:0016020 CC:membrane; GO:0031593 MF:polyubiquitin modification-dependent protein binding; GO:0006511 BP:ubiquitin-dependent protein catabolic process; GO:0005829 CC:cytosol
gene_06953.t1	GO:0022857 MF:transmembrane transporter activity; GO:0055085 BP:transmembrane transport; GO:0016020 CC:membrane
gene_05169.t1	GO:0035091 MF:phosphatidylinositol binding
gene_06277.t1	GO:0016020 CC:membrane; GO:0030968 BP:endoplasmic reticulum unfolded protein response
gene_02869.t1	GO:0016020 CC:membrane
gene_03977.t1	GO:0003924 MF:GTPase activity; GO:0005525 MF:GTP binding
gene_09005.t1	GO:0016740 MF:transferase activity
gene_06705.t1	GO:0022857 MF:transmembrane transporter activity; GO:0055085 BP:transmembrane transport; GO:0005886 CC:plasma membrane
gene_07813.t1	GO:0042054 MF:histone methyltransferase activity; GO:0006338 BP:chromatin remodeling; GO:0032259 BP:methylation
gene_06029.t1	GO:0016020 CC:membrane; GO:0015179 MF:L-amino acid transmembrane transporter activity; GO:1902475 BP:L-alpha-amino acid transmembrane transport
gene_08245.t1	GO:0042054 MF:histone methyltransferase activity; GO:0006338 BP:chromatin remodeling; GO:0005634 CC:nucleus; GO:0004672 MF:protein kinase activity; GO:0016310 BP:phosphorylation; GO:0005524 MF:ATP binding; GO:0003676 MF:nucleic acid binding
gene_03729.t1	GO:0045892 BP:negative regulation of DNA-templated transcription; GO:0005634 CC:nucleus; GO:0003746 MF:translation elongation factor activity; GO:0003723 MF:RNA binding; GO:0070013 CC:intracellular organelle lumen; GO:0032991 CC:protein-containing complex; GO:0006414 BP:translational elongation; GO:0034243 BP:regulation of transcription elongation by RNA polymerase II
gene_09353.t1	GO:0016787 MF:hydrolase activity; GO:0005856 CC:cytoskeleton; GO:0005524 MF:ATP binding; GO:0005737 CC:cytoplasm; GO:0016020 CC:membrane
gene_04837.t1	GO:0035091 MF:phosphatidylinositol binding; GO:0005768 CC:endosome; GO:0016020 CC:membrane
gene_05945.t1	GO:0008484 MF:sulfuric ester hydrolase activity; GO:0016020 CC:membrane
gene_10872.t1	GO:0005576 CC:extracellular region; GO:0016020 CC:membrane
gene_00007.t1	GO:0035721 BP:intraciliary retrograde transport; GO:0005929 CC:cilium; GO:0030991 CC:intraciliary transport particle A; GO:0060271 BP:cilium assembly
gene_11980.t1	GO:0035091 MF:phosphatidylinositol binding
gene_10196.t1	GO:0016020 CC:membrane
gene_06928.t1	GO:0042054 MF:histone methyltransferase activity; GO:0006338 BP:chromatin remodeling
gene_03331.t1	GO:0008535 BP:respiratory chain complex IV assembly; GO:0005507 MF:copper ion binding; GO:0005739 CC:mitochondrion; GO:0016531 MF:copper chaperone activity; GO:0016020 CC:membrane; GO:0033108 BP:mitochondrial respiratory chain complex assembly; GO:0009793 BP:embryo development ending in seed dormancy; GO:0003924 MF:GTPase activity; GO:0005525 MF:GTP binding; GO:0031967 CC:organelle envelope; GO:0…
gene_09576.t1	GO:0110165 CC:cellular anatomical entity
gene_01463.t1	GO:0005634 CC:nucleus; GO:0005737 CC:cytoplasm; GO:0031514 CC:motile cilium
gene_12164.t1	GO:0006396 BP:RNA processing; GO:0005634 CC:nucleus; GO:0030627 MF:pre-mRNA 5'-splice site binding; GO:0120114 CC:Sm-like protein family complex; GO:1990904 CC:ribonucleoprotein complex; GO:0022618 BP:protein-RNA complex assembly; GO:0016071 BP:mRNA metabolic process
gene_01338.t1	GO:0006857 BP:oligopeptide transport; GO:0022857 MF:transmembrane transporter activity; GO:0016020 CC:membrane; GO:0005576 CC:extracellular region; GO:0055085 BP:transmembrane transport; GO:0034053 BP:modulation by symbiont of host defense-related programmed cell death
gene_02446.t1	GO:0003677 MF:DNA binding
gene_08070.t1	GO:0004674 MF:protein serine/threonine kinase activity; GO:0016310 BP:phosphorylation; GO:0005524 MF:ATP binding
gene_10972.t1	GO:0046540 CC:U4/U6 x U5 tri-snRNP complex; GO:0000398 BP:mRNA splicing, via spliceosome
gene_04662.t1	GO:0003723 MF:RNA binding; GO:0005829 CC:cytosol; GO:0016020 CC:membrane
gene_05094.t1	GO:0004672 MF:protein kinase activity; GO:0016310 BP:phosphorylation; GO:0005634 CC:nucleus; GO:0005737 CC:cytoplasm; GO:0005524 MF:ATP binding; GO:0035556 BP:intracellular signal transduction; GO:0005544 MF:calcium-dependent phospholipid binding; GO:0005509 MF:calcium ion binding; GO:0005516 MF:calmodulin binding
gene_00578.t1	GO:0005484 MF:SNAP receptor activity; GO:0061025 BP:membrane fusion; GO:0016020 CC:membrane; GO:0006886 BP:intracellular protein transport; GO:0012505 CC:endomembrane system; GO:0016192 BP:vesicle-mediated transport; GO:0000149 MF:SNARE binding; GO:0032991 CC:protein-containing complex; GO:0005737 CC:cytoplasm; GO:0140056 BP:organelle localization by membrane tethering; GO:0048284 BP:organelle fu…
gene_02794.t1	GO:0016020 CC:membrane
gene_11955.t1	GO:0140358 MF:P-type transmembrane transporter activity; GO:0098655 BP:monoatomic cation transmembrane transport; GO:0016020 CC:membrane; GO:0019829 MF:ATPase-coupled monoatomic cation transmembrane transporter activity; GO:0016887 MF:ATP hydrolysis activity; GO:0005524 MF:ATP binding; GO:0046872 MF:metal ion binding
gene_11279.t1	GO:0016747 MF:acyltransferase activity, transferring groups other than amino-acyl groups; GO:0016020 CC:membrane
gene_12387.t1	GO:0005247 MF:voltage-gated chloride channel activity; GO:1902476 BP:chloride transmembrane transport; GO:0016020 CC:membrane
gene_04414.t1	GO:0005730 CC:nucleolus; GO:0042254 BP:ribosome biogenesis; GO:0003824 MF:catalytic activity; GO:0006396 BP:RNA processing; GO:0005576 CC:extracellular region; GO:0032040 CC:small-subunit processome; GO:0016072 BP:rRNA metabolic process
gene_06630.t1	GO:0006597 BP:spermine biosynthetic process; GO:0004014 MF:adenosylmethionine decarboxylase activity; GO:0005829 CC:cytosol; GO:0008295 BP:spermidine biosynthetic process; GO:0009446 BP:putrescine biosynthetic process
gene_01438.t1	GO:0048015 BP:phosphatidylinositol-mediated signaling; GO:0016301 MF:kinase activity; GO:0005789 CC:endoplasmic reticulum membrane; GO:0046854 BP:phosphatidylinositol phosphate biosynthetic process; GO:0106245 MF:L-serine-phosphatidylethanolamine phosphatidyltransferase activity; GO:0016773 MF:phosphotransferase activity, alcohol group as acceptor; GO:0005524 MF:ATP binding; GO:0016310 BP:phospho…
gene_07062.t1	GO:0016874 MF:ligase activity
gene_04762.t1	GO:0046873 MF:metal ion transmembrane transporter activity; GO:0030001 BP:metal ion transport; GO:0016020 CC:membrane; GO:0055085 BP:transmembrane transport; GO:1901702 MF:salt transmembrane transporter activity
gene_05870.t1	GO:0004674 MF:protein serine/threonine kinase activity; GO:0016310 BP:phosphorylation; GO:0000307 CC:cyclin-dependent protein kinase holoenzyme complex; GO:0051301 BP:cell division; GO:0044772 BP:mitotic cell cycle phase transition; GO:0005634 CC:nucleus; GO:0005524 MF:ATP binding; GO:0071958 CC:new mitotic spindle pole body; GO:1901990 BP:regulation of mitotic cell cycle phase transition; GO:007…
gene_03529.t1	GO:0016740 MF:transferase activity
gene_09153.t1	GO:0003729 MF:mRNA binding; GO:0000398 BP:mRNA splicing, via spliceosome; GO:0005634 CC:nucleus
gene_04637.t1	GO:0004672 MF:protein kinase activity; GO:0016310 BP:phosphorylation; GO:0016020 CC:membrane; GO:0005524 MF:ATP binding
gene_10201.t1	GO:0005093 MF:Rab GDP-dissociation inhibitor activity; GO:0007264 BP:small GTPase mediated signal transduction; GO:0005737 CC:cytoplasm; GO:0015031 BP:protein transport; GO:0140907 MF:flavin-dependent halogenase activity; GO:0016740 MF:transferase activity; GO:0016192 BP:vesicle-mediated transport
gene_06853.t1	GO:0003743 MF:translation initiation factor activity; GO:0006413 BP:translational initiation; GO:0009507 CC:chloroplast; GO:0003723 MF:RNA binding; GO:0016282 CC:eukaryotic 43S preinitiation complex; GO:0140666 MF:annealing activity; GO:0016020 CC:membrane
gene_06605.t1	GO:0006913 BP:nucleocytoplasmic transport; GO:0005643 CC:nuclear pore; GO:0005096 MF:GTPase activator activity; GO:0051028 BP:mRNA transport; GO:0005737 CC:cytoplasm; GO:0015031 BP:protein transport
gene_00155.t1	GO:0020002 CC:host cell plasma membrane; GO:0005576 CC:extracellular region; GO:0016020 CC:membrane
gene_07713.t1	GO:0034464 CC:BBSome; GO:0060271 BP:cilium assembly; GO:0004185 MF:serine-type carboxypeptidase activity; GO:0016020 CC:membrane; GO:0006508 BP:proteolysis
gene_01263.t1	GO:0008374 MF:O-acyltransferase activity; GO:0016020 CC:membrane; GO:0006629 BP:lipid metabolic process
gene_08821.t1	GO:0016787 MF:hydrolase activity; GO:0006414 BP:translational elongation; GO:0003746 MF:translation elongation factor activity
gene_02371.t1	GO:0003918 MF:DNA topoisomerase type II (double strand cut, ATP-hydrolyzing) activity; GO:0006265 BP:DNA topological change; GO:0005634 CC:nucleus; GO:0005739 CC:mitochondrion; GO:0003677 MF:DNA binding; GO:0005524 MF:ATP binding; GO:0061982 BP:meiosis I cell cycle process; GO:0046872 MF:metal ion binding; GO:0140527 BP:reciprocal homologous recombination; GO:0000819 BP:sister chromatid segregati…
gene_03629.t1	GO:0016717 MF:oxidoreductase activity, acting on paired donors, with oxidation of a pair of donors resulting in the reduction of molecular oxygen to two molecules of water; GO:0006633 BP:fatty acid biosynthetic process; GO:0016020 CC:membrane; GO:0033559 BP:unsaturated fatty acid metabolic process
gene_10772.t1	GO:0004674 MF:protein serine/threonine kinase activity; GO:0016310 BP:phosphorylation; GO:0005524 MF:ATP binding
gene_09128.t1	GO:0004491 MF:methylmalonate-semialdehyde dehydrogenase (acylating, NAD) activity; GO:0006210 BP:thymine catabolic process; GO:0005739 CC:mitochondrion; GO:0006574 BP:valine catabolic process; GO:0018478 MF:malonate-semialdehyde dehydrogenase (acetylating) activity; GO:0042910 MF:xenobiotic transmembrane transporter activity; GO:0015297 MF:antiporter activity; GO:0005829 CC:cytosol; GO:0005507 MF…
gene_10096.t1	GO:0016020 CC:membrane
gene_01015.t1	GO:0003924 MF:GTPase activity; GO:0005768 CC:endosome; GO:0016192 BP:vesicle-mediated transport; GO:0005525 MF:GTP binding
gene_02123.t1	GO:0008757 MF:S-adenosylmethionine-dependent methyltransferase activity; GO:0032259 BP:methylation; GO:0008170 MF:N-methyltransferase activity
gene_07936.t1	GO:0003677 MF:DNA binding
gene_08368.t1	GO:0016020 CC:membrane
gene_00255.t1	GO:0004843 MF:cysteine-type deubiquitinase activity
gene_01363.t1	GO:0005247 MF:voltage-gated chloride channel activity; GO:1902476 BP:chloride transmembrane transport; GO:0016020 CC:membrane
gene_10524.t1	GO:0046872 MF:metal ion binding
gene_11632.t1	GO:0000398 BP:mRNA splicing, via spliceosome; GO:0005681 CC:spliceosomal complex; GO:0004674 MF:protein serine/threonine kinase activity; GO:0000974 CC:Prp19 complex; GO:1902494 CC:catalytic complex; GO:0005739 CC:mitochondrion; GO:0016310 BP:phosphorylation
gene_01238.t1	GO:0016020 CC:membrane
gene_09904.t1	GO:0046872 MF:metal ion binding
gene_03454.t1	GO:0000276 CC:mitochondrial proton-transporting ATP synthase complex, coupling factor F(o); GO:0015986 BP:proton motive force-driven ATP synthesis; GO:0015078 MF:proton transmembrane transporter activity; GO:0005261 MF:monoatomic cation channel activity; GO:0016874 MF:ligase activity; GO:1902600 BP:proton transmembrane transport; GO:0045265 CC:proton-transporting ATP synthase, stator stalk
gene_05670.t1	GO:0005200 MF:structural constituent of cytoskeleton; GO:0005874 CC:microtubule; GO:0007017 BP:microtubule-based process; GO:0007010 BP:cytoskeleton organization; GO:0005525 MF:GTP binding; GO:0000278 BP:mitotic cell cycle; GO:0005737 CC:cytoplasm; GO:0016787 MF:hydrolase activity
gene_09699.t1	GO:0006383 BP:transcription by RNA polymerase III; GO:0000127 CC:transcription factor TFIIIC complex
gene_00478.t1	GO:0035091 MF:phosphatidylinositol binding
gene_02694.t1	GO:0004618 MF:phosphoglycerate kinase activity; GO:0006096 BP:glycolytic process; GO:0005524 MF:ATP binding; GO:0016310 BP:phosphorylation
gene_12287.t1	GO:0033204 MF:ribonuclease P RNA binding; GO:0001682 BP:tRNA 5'-leader removal; GO:1902555 CC:endoribonuclease complex; GO:0004526 MF:ribonuclease P activity; GO:1990904 CC:ribonucleoprotein complex; GO:0005634 CC:nucleus; GO:0070013 CC:intracellular organelle lumen; GO:0043232 CC:intracellular non-membrane-bounded organelle
gene_04314.t1	GO:0030170 MF:pyridoxal phosphate binding; GO:0009058 BP:biosynthetic process; GO:0005783 CC:endoplasmic reticulum; GO:0016020 CC:membrane; GO:0006670 BP:sphingosine metabolic process; GO:0004758 MF:serine C-palmitoyltransferase activity; GO:0006672 BP:ceramide metabolic process; GO:0008483 MF:transaminase activity; GO:0004180 MF:carboxypeptidase activity; GO:0034641 BP:cellular nitrogen compound…
gene_00906.t1	GO:0031514 CC:motile cilium
gene_00080.t1	GO:0016020 CC:membrane
gene_08621.t1	GO:0016020 CC:membrane; GO:0005524 MF:ATP binding
gene_03429.t1	GO:0046558 MF:arabinan endo-1,5-alpha-L-arabinosidase activity; GO:0031222 BP:arabinan catabolic process; GO:0016020 CC:membrane
gene_04537.t1	GO:0016020 CC:membrane
gene_05645.t1	GO:0016887 MF:ATP hydrolysis activity; GO:0051301 BP:cell division; GO:0005524 MF:ATP binding
gene_10101.t1	GO:0004615 MF:phosphomannomutase activity; GO:0009298 BP:GDP-mannose biosynthetic process; GO:0005737 CC:cytoplasm; GO:0046872 MF:metal ion binding; GO:0006487 BP:protein N-linked glycosylation; GO:0006013 BP:mannose metabolic process; GO:0019853 BP:L-ascorbic acid biosynthetic process
gene_07861.t1	GO:0004830 MF:tryptophan-tRNA ligase activity; GO:0006436 BP:tryptophanyl-tRNA aminoacylation; GO:0005737 CC:cytoplasm; GO:0016020 CC:membrane; GO:0005524 MF:ATP binding; GO:0004655 MF:porphobilinogen synthase activity; GO:0046872 MF:metal ion binding; GO:0016740 MF:transferase activity; GO:0048608 BP:reproductive structure development; GO:0009791 BP:post-embryonic development; GO:0006782 BP:prot…
gene_06077.t1	GO:0005509 MF:calcium ion binding
gene_07185.t1	GO:0016020 CC:membrane
gene_03777.t1	GO:0004843 MF:cysteine-type deubiquitinase activity; GO:0006334 BP:nucleosome assembly; GO:0005634 CC:nucleus
gene_08168.t1	GO:0005852 CC:eukaryotic translation initiation factor 3 complex; GO:0003743 MF:translation initiation factor activity; GO:0006413 BP:translational initiation; GO:0016282 CC:eukaryotic 43S preinitiation complex; GO:0033290 CC:eukaryotic 48S preinitiation complex; GO:0002181 BP:cytoplasmic translation; GO:0022618 BP:protein-RNA complex assembly
gene_09276.t1	GO:0046872 MF:metal ion binding; GO:0016310 BP:phosphorylation; GO:0016301 MF:kinase activity
gene_06505.t1	GO:0004672 MF:protein kinase activity; GO:0016310 BP:phosphorylation; GO:0016020 CC:membrane; GO:0005524 MF:ATP binding
gene_00055.t1	GO:0015297 MF:antiporter activity; GO:1902600 BP:proton transmembrane transport; GO:0016020 CC:membrane
gene_01163.t1	GO:0003993 MF:acid phosphatase activity; GO:0016020 CC:membrane; GO:0006950 BP:response to stress; GO:0046872 MF:metal ion binding
gene_10324.t1	GO:0016020 CC:membrane; GO:0005524 MF:ATP binding
gene_06976.t1	GO:0004386 MF:helicase activity; GO:0005524 MF:ATP binding; GO:0016787 MF:hydrolase activity; GO:0003676 MF:nucleic acid binding
gene_11432.t1	GO:0005507 MF:copper ion binding; GO:0016491 MF:oxidoreductase activity
gene_09704.t1	GO:0004672 MF:protein kinase activity; GO:0016310 BP:phosphorylation; GO:0005856 CC:cytoskeleton; GO:0005737 CC:cytoplasm; GO:0005524 MF:ATP binding
gene_10672.t1	GO:0016020 CC:membrane
gene_09028.t1	GO:0016810 MF:hydrolase activity, acting on carbon-nitrogen (but not peptide) bonds; GO:0005975 BP:carbohydrate metabolic process; GO:0016020 CC:membrane
gene_11780.t1	GO:0015165 MF:pyrimidine nucleotide-sugar transmembrane transporter activity; GO:0090481 BP:pyrimidine nucleotide-sugar transmembrane transport; GO:0000139 CC:Golgi membrane; GO:0008643 BP:carbohydrate transport
gene_06728.t1	GO:0016020 CC:membrane
gene_03131.t1	GO:0005868 CC:cytoplasmic dynein complex; GO:0045505 MF:dynein intermediate chain binding; GO:0007018 BP:microtubule-based movement; GO:0005874 CC:microtubule; GO:0005737 CC:cytoplasm
gene_08268.t1	GO:0034053 BP:modulation by symbiont of host defense-related programmed cell death; GO:0005576 CC:extracellular region
gene_00831.t1	GO:0016020 CC:membrane
gene_09376.t1	GO:0016887 MF:ATP hydrolysis activity; GO:0005524 MF:ATP binding; GO:0046872 MF:metal ion binding
gene_05968.t1	GO:0022857 MF:transmembrane transporter activity; GO:0055085 BP:transmembrane transport; GO:0016020 CC:membrane
gene_10424.t1	GO:0005200 MF:structural constituent of cytoskeleton; GO:0005874 CC:microtubule; GO:0007010 BP:cytoskeleton organization; GO:0005737 CC:cytoplasm
gene_04114.t1	GO:0016301 MF:kinase activity; GO:0016310 BP:phosphorylation
gene_11532.t1	GO:0044772 BP:mitotic cell cycle phase transition; GO:0016538 MF:cyclin-dependent protein serine/threonine kinase regulator activity; GO:0000307 CC:cyclin-dependent protein kinase holoenzyme complex; GO:0005096 MF:GTPase activator activity; GO:0051301 BP:cell division; GO:0005634 CC:nucleus; GO:0005737 CC:cytoplasm; GO:0016020 CC:membrane
gene_05222.t1	GO:0001732 BP:formation of cytoplasmic translation initiation complex; GO:0005852 CC:eukaryotic translation initiation factor 3 complex; GO:0003743 MF:translation initiation factor activity; GO:0016282 CC:eukaryotic 43S preinitiation complex; GO:0033290 CC:eukaryotic 48S preinitiation complex; GO:0016787 MF:hydrolase activity
gene_10895.t1	GO:0003723 MF:RNA binding; GO:0005634 CC:nucleus; GO:0010468 BP:regulation of gene expression; GO:0005737 CC:cytoplasm
gene_06330.t1	GO:0003755 MF:peptidyl-prolyl cis-trans isomerase activity; GO:0005737 CC:cytoplasm
gene_01138.t1	GO:0034314 BP:Arp2/3 complex-mediated actin nucleation; GO:0005885 CC:Arp2/3 protein complex; GO:0051015 MF:actin filament binding; GO:0030833 BP:regulation of actin filament polymerization; GO:0005737 CC:cytoplasm
gene_11407.t1	GO:0060271 BP:cilium assembly; GO:0005929 CC:cilium; GO:0042085 MF:5-methyltetrahydropteroyltri-L-glutamate-dependent methyltransferase activity; GO:0008172 MF:S-methyltransferase activity; GO:0008270 MF:zinc ion binding; GO:0030991 CC:intraciliary transport particle A; GO:0061512 BP:protein localization to cilium; GO:0035721 BP:intraciliary retrograde transport; GO:0008652 BP:amino acid biosynth…
gene_03354.t1	GO:0005576 CC:extracellular region
gene_04462.t1	GO:0005789 CC:endoplasmic reticulum membrane; GO:0015031 BP:protein transport; GO:0072599 BP:establishment of protein localization to endoplasmic reticulum; GO:0090150 BP:establishment of protein localization to membrane; GO:0035556 BP:intracellular signal transduction; GO:0046907 BP:intracellular transport; GO:0055085 BP:transmembrane transport
gene_05570.t1	GO:0016301 MF:kinase activity; GO:0016310 BP:phosphorylation
gene_09599.t1	GO:2000641 BP:regulation of early endosome to late endosome transport; GO:0007032 BP:endosome organization
gene_00378.t1	GO:0004828 MF:serine-tRNA ligase activity; GO:0006434 BP:seryl-tRNA aminoacylation; GO:0008180 CC:COP9 signalosome; GO:0005829 CC:cytosol; GO:0005524 MF:ATP binding; GO:0045335 CC:phagocytic vesicle; GO:0005739 CC:mitochondrion; GO:0000049 MF:tRNA binding; GO:0008237 MF:metallopeptidase activity; GO:0036222 MF:XTP diphosphatase activity; GO:0036220 MF:ITP diphosphatase activity; GO:0035870 MF:dIT…
gene_10647.t1	GO:0051082 MF:unfolded protein binding; GO:0006457 BP:protein folding; GO:0005737 CC:cytoplasm
gene_11755.t1	GO:1990380 MF:K48-linked deubiquitinase activity; GO:0004843 MF:cysteine-type deubiquitinase activity; GO:0016807 MF:cysteine-type carboxypeptidase activity
gene_08919.t1	GO:0016020 CC:membrane
gene_02469.t1	GO:0005524 MF:ATP binding; GO:0016020 CC:membrane
gene_05322.t1	GO:0035091 MF:phosphatidylinositol binding
gene_03577.t1	GO:0005829 CC:cytosol; GO:0003677 MF:DNA binding; GO:0016020 CC:membrane
gene_10995.t1	GO:0004843 MF:cysteine-type deubiquitinase activity; GO:0046872 MF:metal ion binding
gene_05793.t1	GO:0051536 MF:iron-sulfur cluster binding; GO:1990229 CC:iron-sulfur cluster assembly complex; GO:0006879 BP:intracellular iron ion homeostasis; GO:0046872 MF:metal ion binding; GO:0097428 BP:protein maturation by iron-sulfur cluster transfer; GO:0005634 CC:nucleus; GO:0042802 MF:identical protein binding; GO:0044571 BP:[2Fe-2S] cluster assembly; GO:0016020 CC:membrane; GO:0045454 BP:cell redox h…
gene_11507.t1	GO:0046907 BP:intracellular transport; GO:0016020 CC:membrane
gene_06305.t1	GO:0005737 CC:cytoplasm
gene_11978.t1	GO:0035091 MF:phosphatidylinositol binding; GO:0046872 MF:metal ion binding
gene_07413.t1	GO:1903189 BP:glyoxal metabolic process; GO:0005737 CC:cytoplasm
gene_08521.t1	GO:0016887 MF:ATP hydrolysis activity; GO:0005524 MF:ATP binding
gene_04437.t1	GO:0016633 MF:galactonolactone dehydrogenase activity; GO:0019853 BP:L-ascorbic acid biosynthetic process; GO:0016020 CC:membrane; GO:0003885 MF:D-arabinono-1,4-lactone oxidase activity; GO:0071949 MF:FAD binding; GO:0016787 MF:hydrolase activity; GO:0016740 MF:transferase activity
gene_05545.t1	GO:0046872 MF:metal ion binding; GO:0016567 BP:protein ubiquitination; GO:0016020 CC:membrane; GO:0004842 MF:ubiquitin-protein transferase activity
gene_06653.t1	GO:0005634 CC:nucleus; GO:0006355 BP:regulation of DNA-templated transcription; GO:0003677 MF:DNA binding
gene_07761.t1	GO:0046872 MF:metal ion binding
gene_07085.t1	GO:0030036 BP:actin cytoskeleton organization; GO:0005856 CC:cytoskeleton; GO:0003779 MF:actin binding
gene_04785.t1	GO:0017018 MF:myosin phosphatase activity; GO:0016020 CC:membrane; GO:0005739 CC:mitochondrion; GO:0046872 MF:metal ion binding
gene_05893.t1	GO:0070286 BP:axonemal dynein complex assembly; GO:0005737 CC:cytoplasm; GO:0060285 BP:cilium-dependent cell motility
gene_09176.t1	GO:0016020 CC:membrane
gene_06405.t1	GO:0005744 CC:TIM23 mitochondrial import inner membrane translocase complex; GO:0015031 BP:protein transport; GO:1990542 BP:mitochondrial transmembrane transport; GO:0072655 BP:establishment of protein localization to mitochondrion; GO:0006839 BP:mitochondrial transport; GO:0007005 BP:mitochondrion organization
gene_07513.t1	GO:0019773 CC:proteasome core complex, alpha-subunit complex; GO:0006511 BP:ubiquitin-dependent protein catabolic process; GO:0016787 MF:hydrolase activity; GO:0005634 CC:nucleus; GO:0005737 CC:cytoplasm; GO:0010498 BP:proteasomal protein catabolic process
gene_05768.t1	GO:0045892 BP:negative regulation of DNA-templated transcription; GO:0003700 MF:DNA-binding transcription factor activity; GO:0005634 CC:nucleus; GO:0003723 MF:RNA binding; GO:0005737 CC:cytoplasm; GO:0006397 BP:mRNA processing
gene_10224.t1	GO:0004000 MF:adenosine deaminase activity; GO:0006396 BP:RNA processing; GO:0003723 MF:RNA binding
gene_02171.t1	GO:0071163 BP:DNA replication preinitiation complex assembly; GO:0005634 CC:nucleus; GO:0003677 MF:DNA binding; GO:0030174 BP:regulation of DNA-templated DNA replication initiation; GO:0070182 MF:DNA polymerase binding; GO:0016020 CC:membrane; GO:0000076 BP:DNA replication checkpoint signaling; GO:0000278 BP:mitotic cell cycle
gene_11332.t1	GO:0016020 CC:membrane
gene_07984.t1	GO:0042025 CC:host cell nucleus; GO:0030430 CC:host cell cytoplasm; GO:0005576 CC:extracellular region
gene_09604.t1	GO:0016020 CC:membrane
gene_10572.t1	GO:0046872 MF:metal ion binding
gene_06628.t1	GO:0046872 MF:metal ion binding
gene_03031.t1	GO:0016747 MF:acyltransferase activity, transferring groups other than amino-acyl groups; GO:0016020 CC:membrane
gene_08844.t1	GO:0030837 BP:negative regulation of actin filament polymerization; GO:0003779 MF:actin binding; GO:0005856 CC:cytoskeleton
gene_00731.t1	GO:0003676 MF:nucleic acid binding
gene_05868.t1	GO:0004252 MF:serine-type endopeptidase activity; GO:0006508 BP:proteolysis; GO:0005576 CC:extracellular region
gene_04014.t1	GO:0005524 MF:ATP binding
gene_00606.t1	GO:0005227 MF:calcium activated cation channel activity; GO:0098655 BP:monoatomic cation transmembrane transport; GO:0016020 CC:membrane
gene_06230.t1	GO:0004047 MF:aminomethyltransferase activity; GO:0006546 BP:glycine catabolic process; GO:0005739 CC:mitochondrion; GO:0008483 MF:transaminase activity; GO:0008168 MF:methyltransferase activity; GO:0032259 BP:methylation
gene_01714.t1	GO:0003924 MF:GTPase activity; GO:0002181 BP:cytoplasmic translation; GO:0009536 CC:plastid; GO:0005525 MF:GTP binding
gene_02822.t1	GO:0043565 MF:sequence-specific DNA binding; GO:0005634 CC:nucleus; GO:0006355 BP:regulation of DNA-templated transcription; GO:0003700 MF:DNA-binding transcription factor activity; GO:0001067 MF:transcription regulatory region nucleic acid binding; GO:0003690 MF:double-stranded DNA binding
gene_01038.t1	GO:0005216 MF:monoatomic ion channel activity; GO:0034220 BP:monoatomic ion transmembrane transport; GO:0016020 CC:membrane; GO:0044877 MF:protein-containing complex binding; GO:0006813 BP:potassium ion transport; GO:0098662 BP:inorganic cation transmembrane transport; GO:0022832 MF:voltage-gated channel activity; GO:0015079 MF:potassium ion transmembrane transporter activity
gene_02146.t1	GO:0016746 MF:acyltransferase activity; GO:0016020 CC:membrane; GO:0008654 BP:phospholipid biosynthetic process
gene_03930.t1	GO:0055085 BP:transmembrane transport; GO:0016020 CC:membrane
gene_11307.t1	GO:0003724 MF:RNA helicase activity; GO:0016020 CC:membrane; GO:0005524 MF:ATP binding; GO:0016787 MF:hydrolase activity; GO:0003676 MF:nucleic acid binding
gene_07959.t1	GO:0008234 MF:cysteine-type peptidase activity; GO:0006508 BP:proteolysis; GO:0016020 CC:membrane
gene_04362.t1	GO:0043248 BP:proteasome assembly; GO:0000502 CC:proteasome complex
gene_05470.t1	GO:0031514 CC:motile cilium; GO:0031267 MF:small GTPase binding; GO:0048870 BP:cell motility; GO:0008017 MF:microtubule binding; GO:0005874 CC:microtubule; GO:0007165 BP:signal transduction; GO:0070286 BP:axonemal dynein complex assembly; GO:0003341 BP:cilium movement; GO:0005737 CC:cytoplasm; GO:0012505 CC:endomembrane system; GO:0043231 CC:intracellular membrane-bounded organelle
gene_09499.t1	GO:0032012 BP:regulation of ARF protein signal transduction; GO:0005085 MF:guanyl-nucleotide exchange factor activity; GO:0016853 MF:isomerase activity; GO:0015031 BP:protein transport
gene_00278.t1	GO:0000244 BP:spliceosomal tri-snRNP complex assembly; GO:0005681 CC:spliceosomal complex; GO:0003723 MF:RNA binding; GO:0046540 CC:U4/U6 x U5 tri-snRNP complex; GO:0005687 CC:U4 snRNP
gene_01386.t1	GO:0004812 MF:aminoacyl-tRNA ligase activity; GO:0006418 BP:tRNA aminoacylation for protein translation; GO:0005524 MF:ATP binding
gene_10547.t1	GO:0047134 MF:protein-disulfide reductase (NAD(P)) activity; GO:0016020 CC:membrane
gene_02494.t1	GO:0005509 MF:calcium ion binding; GO:0034220 BP:monoatomic ion transmembrane transport; GO:0005891 CC:voltage-gated calcium channel complex; GO:0005216 MF:monoatomic ion channel activity; GO:0098659 BP:inorganic cation import across plasma membrane; GO:0006816 BP:calcium ion transport; GO:0015085 MF:calcium ion transmembrane transporter activity; GO:0022832 MF:voltage-gated channel activity
gene_08819.t1	GO:0016020 CC:membrane
gene_03477.t1	GO:0003677 MF:DNA binding
gene_01814.t1	GO:0008270 MF:zinc ion binding
gene_05693.t1	GO:0004190 MF:aspartic-type endopeptidase activity; GO:0006508 BP:proteolysis; GO:0000324 CC:fungal-type vacuole; GO:0016301 MF:kinase activity; GO:0016310 BP:phosphorylation; GO:0005775 CC:vacuolar lumen; GO:0005576 CC:extracellular region; GO:0016020 CC:membrane
gene_02922.t1	GO:0016020 CC:membrane
gene_06205.t1	GO:0042393 MF:histone binding; GO:0070603 CC:SWI/SNF superfamily-type complex; GO:0006338 BP:chromatin remodeling; GO:0140658 MF:ATP-dependent chromatin remodeler activity; GO:0045944 BP:positive regulation of transcription by RNA polymerase II; GO:0005524 MF:ATP binding; GO:0005739 CC:mitochondrion; GO:1990904 CC:ribonucleoprotein complex; GO:0005840 CC:ribosome; GO:0000775 CC:chromosome, centro…
gene_07313.t1	GO:0003918 MF:DNA topoisomerase type II (double strand cut, ATP-hydrolyzing) activity; GO:0006265 BP:DNA topological change; GO:0005654 CC:nucleoplasm; GO:0005730 CC:nucleolus; GO:0003677 MF:DNA binding; GO:0005524 MF:ATP binding; GO:0061982 BP:meiosis I cell cycle process; GO:0046872 MF:metal ion binding; GO:0140527 BP:reciprocal homologous recombination; GO:0000819 BP:sister chromatid segregati…
gene_08421.t1	GO:0046873 MF:metal ion transmembrane transporter activity; GO:0030001 BP:metal ion transport; GO:0016020 CC:membrane; GO:0097038 CC:perinuclear endoplasmic reticulum; GO:0008021 CC:synaptic vesicle; GO:0055085 BP:transmembrane transport; GO:0043025 CC:neuronal cell body; GO:0030424 CC:axon; GO:2000274 BP:regulation of epithelial cell migration, open tracheal system; GO:0030234 MF:enzyme regulato…
gene_04337.t1	GO:0006325 BP:chromatin organization; GO:0005634 CC:nucleus; GO:0016020 CC:membrane
gene_05445.t1	GO:0031087 BP:deadenylation-independent decapping of nuclear-transcribed mRNA; GO:0000932 CC:P-body
gene_00929.t1	GO:0043232 CC:intracellular non-membrane-bounded organelle; GO:0005737 CC:cytoplasm
gene_06553.t1	GO:0003743 MF:translation initiation factor activity; GO:0006413 BP:translational initiation
gene_07661.t1	GO:0016020 CC:membrane
gene_09752.t1	GO:0016020 CC:membrane
gene_00531.t1	GO:0070072 BP:vacuolar proton-transporting V-type ATPase complex assembly; GO:0005789 CC:endoplasmic reticulum membrane
gene_09076.t1	GO:0043874 MF:acireductone synthase activity; GO:0019509 BP:L-methionine salvage from methylthioadenosine; GO:0005737 CC:cytoplasm; GO:0046570 MF:methylthioribulose 1-phosphate dehydratase activity; GO:0043716 MF:2-hydroxy-3-keto-5-methylthiopentenyl-1-phosphate phosphatase activity; GO:0005634 CC:nucleus; GO:0043715 MF:2,3-diketo-5-methylthiopentyl-1-phosphate enolase activity; GO:0019284 BP:L-m…
gene_05668.t1	GO:0016846 MF:carbon-sulfur lyase activity; GO:0016020 CC:membrane; GO:0046872 MF:metal ion binding
gene_10124.t1	GO:0005815 CC:microtubule organizing center; GO:0005737 CC:cytoplasm
gene_02071.t1	GO:0140359 MF:ABC-type transporter activity; GO:0055085 BP:transmembrane transport; GO:0016020 CC:membrane; GO:0016887 MF:ATP hydrolysis activity; GO:0005524 MF:ATP binding
gene_11232.t1	GO:0016020 CC:membrane
gene_12340.t1	GO:0016491 MF:oxidoreductase activity; GO:0016020 CC:membrane; GO:0046872 MF:metal ion binding
gene_08992.t1	GO:0008270 MF:zinc ion binding; GO:0016567 BP:protein ubiquitination; GO:0005634 CC:nucleus; GO:1900425 BP:negative regulation of defense response to bacterium; GO:0004842 MF:ubiquitin-protein transferase activity; GO:0006511 BP:ubiquitin-dependent protein catabolic process; GO:0005737 CC:cytoplasm; GO:0061659 MF:ubiquitin-like protein ligase activity; GO:0005515 MF:protein binding; GO:0006952 BP…
gene_10472.t1	GO:0004402 MF:histone acetyltransferase activity; GO:0006338 BP:chromatin remodeling; GO:0005634 CC:nucleus; GO:0006355 BP:regulation of DNA-templated transcription; GO:0000123 CC:histone acetyltransferase complex; GO:0005667 CC:transcription regulator complex; GO:0046872 MF:metal ion binding; GO:0031490 MF:chromatin DNA binding; GO:0003713 MF:transcription coactivator activity; GO:1902680 BP:pos…
gene_11580.t1	GO:0034975 BP:protein folding in endoplasmic reticulum; GO:0016972 MF:thiol oxidase activity; GO:0005789 CC:endoplasmic reticulum membrane; GO:0015035 MF:protein-disulfide reductase activity; GO:0071949 MF:FAD binding
gene_09299.t1	GO:0016274 MF:protein-arginine N-methyltransferase activity; GO:0032259 BP:methylation; GO:0005634 CC:nucleus; GO:0006325 BP:chromatin organization; GO:0005737 CC:cytoplasm; GO:0005840 CC:ribosome
gene_06528.t1	GO:0007049 BP:cell cycle; GO:0005634 CC:nucleus; GO:0005524 MF:ATP binding; GO:0006281 BP:DNA repair
gene_00078.t1	GO:0016192 BP:vesicle-mediated transport; GO:0016020 CC:membrane
gene_07636.t1	GO:0005737 CC:cytoplasm; GO:0043014 MF:alpha-tubulin binding; GO:0007052 BP:mitotic spindle organization; GO:0000281 BP:mitotic cytokinesis; GO:0060285 BP:cilium-dependent cell motility; GO:0072686 CC:mitotic spindle; GO:0046872 MF:metal ion binding; GO:0005929 CC:cilium; GO:0009228 BP:thiamine biosynthetic process
gene_01186.t1	GO:0032299 CC:ribonuclease H2 complex; GO:0006401 BP:RNA catabolic process
gene_10347.t1	GO:0008168 MF:methyltransferase activity; GO:0032259 BP:methylation; GO:0005737 CC:cytoplasm; GO:0000154 BP:rRNA modification; GO:0140102 MF:catalytic activity, acting on a rRNA; GO:0016791 MF:phosphatase activity; GO:0140096 MF:catalytic activity, acting on a protein; GO:0016311 BP:dephosphorylation; GO:0002181 BP:cytoplasmic translation
gene_08744.t1	GO:0061077 BP:chaperone-mediated protein folding; GO:0051087 MF:protein-folding chaperone binding; GO:0005634 CC:nucleus; GO:0051082 MF:unfolded protein binding; GO:0044183 MF:protein folding chaperone; GO:0005737 CC:cytoplasm; GO:0031072 MF:heat shock protein binding
gene_11455.t1	GO:0016301 MF:kinase activity; GO:0016310 BP:phosphorylation
gene_09852.t1	GO:0016301 MF:kinase activity; GO:0016310 BP:phosphorylation
gene_10900.t1	GO:0016301 MF:kinase activity; GO:0016310 BP:phosphorylation
gene_08619.t1	GO:0004663 MF:Rab geranylgeranyltransferase activity; GO:0005968 CC:Rab-protein geranylgeranyltransferase complex
gene_09727.t1	GO:0000398 BP:mRNA splicing, via spliceosome; GO:0071011 CC:precatalytic spliceosome; GO:0005686 CC:U2 snRNP
gene_05022.t1	GO:0003677 MF:DNA binding
gene_10695.t1	GO:0004672 MF:protein kinase activity; GO:0016310 BP:phosphorylation; GO:0005634 CC:nucleus; GO:0006413 BP:translational initiation; GO:0005737 CC:cytoplasm; GO:0005524 MF:ATP binding; GO:0003743 MF:translation initiation factor activity
gene_01614.t1	GO:0005509 MF:calcium ion binding; GO:0042558 BP:pteridine-containing compound metabolic process; GO:0016740 MF:transferase activity
gene_02722.t1	GO:0004252 MF:serine-type endopeptidase activity; GO:0006508 BP:proteolysis
gene_02046.t1	GO:0005509 MF:calcium ion binding
gene_11207.t1	GO:0009982 MF:pseudouridine synthase activity; GO:0001522 BP:pseudouridine synthesis; GO:0003723 MF:RNA binding; GO:0000154 BP:rRNA modification
gene_07859.t1	GO:0003887 MF:DNA-directed DNA polymerase activity; GO:0071897 BP:DNA biosynthetic process; GO:0006281 BP:DNA repair; GO:0003677 MF:DNA binding
gene_12315.t1	GO:0003924 MF:GTPase activity; GO:0006886 BP:intracellular protein transport; GO:0012505 CC:endomembrane system; GO:0005525 MF:GTP binding; GO:0016020 CC:membrane
gene_08967.t1	GO:0017057 MF:6-phosphogluconolactonase activity; GO:0006098 BP:pentose-phosphate shunt; GO:0005829 CC:cytosol; GO:0016853 MF:isomerase activity; GO:0005975 BP:carbohydrate metabolic process
gene_04262.t1	GO:0006325 BP:chromatin organization; GO:0005634 CC:nucleus; GO:0008962 MF:phosphatidylglycerophosphatase activity; GO:0008138 MF:protein tyrosine/serine/threonine phosphatase activity; GO:0006355 BP:regulation of DNA-templated transcription; GO:0000123 CC:histone acetyltransferase complex; GO:0016311 BP:dephosphorylation; GO:0008654 BP:phospholipid biosynthetic process
gene_05370.t1	GO:0008237 MF:metallopeptidase activity; GO:0006508 BP:proteolysis; GO:0008270 MF:zinc ion binding; GO:0004177 MF:aminopeptidase activity
gene_09399.t1	GO:0004412 MF:homoserine dehydrogenase activity; GO:0009088 BP:threonine biosynthetic process; GO:0016020 CC:membrane; GO:0004072 MF:aspartate kinase activity; GO:0050661 MF:NADP binding; GO:0016310 BP:phosphorylation; GO:0009089 BP:lysine biosynthetic process via diaminopimelate; GO:0009086 BP:methionine biosynthetic process
gene_01962.t1	GO:0005200 MF:structural constituent of cytoskeleton; GO:0005874 CC:microtubule; GO:0007017 BP:microtubule-based process; GO:0007010 BP:cytoskeleton organization; GO:0005525 MF:GTP binding; GO:0016787 MF:hydrolase activity
gene_11555.t1	GO:0004672 MF:protein kinase activity; GO:0016310 BP:phosphorylation; GO:0005634 CC:nucleus; GO:0043065 BP:positive regulation of apoptotic process; GO:0005524 MF:ATP binding; GO:0035556 BP:intracellular signal transduction
gene_05245.t1	GO:0070286 BP:axonemal dynein complex assembly; GO:0051087 MF:protein-folding chaperone binding
gene_06353.t1	GO:0071949 MF:FAD binding; GO:0016491 MF:oxidoreductase activity
gene_07461.t1	GO:0006223 BP:uracil salvage; GO:0004845 MF:uracil phosphoribosyltransferase activity; GO:0016020 CC:membrane; GO:0005525 MF:GTP binding; GO:0044206 BP:UMP salvage; GO:0000287 MF:magnesium ion binding
gene_08719.t1	GO:0046872 MF:metal ion binding
gene_09827.t1	GO:0008422 MF:beta-glucosidase activity; GO:0030245 BP:cellulose catabolic process; GO:0005815 CC:microtubule organizing center; GO:0102483 MF:scopolin beta-glucosidase activity; GO:0005737 CC:cytoplasm
gene_03377.t1	GO:0015074 BP:DNA integration; GO:0003676 MF:nucleic acid binding
gene_05593.t1	GO:0016592 CC:mediator complex
gene_08321.t1	GO:0030261 BP:chromosome condensation; GO:0005634 CC:nucleus
gene_03805.t1	GO:0015297 MF:antiporter activity; GO:1902600 BP:proton transmembrane transport; GO:0016020 CC:membrane; GO:0005509 MF:calcium ion binding; GO:0016301 MF:kinase activity; GO:0016310 BP:phosphorylation
gene_04913.t1	GO:0004527 MF:exonuclease activity; GO:0003676 MF:nucleic acid binding
gene_05345.t1	GO:0071203 CC:WASH complex
gene_06453.t1	GO:0016879 MF:ligase activity, forming carbon-nitrogen bonds; GO:0006400 BP:tRNA modification; GO:0005524 MF:ATP binding; GO:0016853 MF:isomerase activity
gene_01937.t1	GO:0009982 MF:pseudouridine synthase activity; GO:0001522 BP:pseudouridine synthesis; GO:1990904 CC:ribonucleoprotein complex; GO:0006396 BP:RNA processing; GO:0003723 MF:RNA binding; GO:0005730 CC:nucleolus; GO:0140513 CC:nuclear protein-containing complex; GO:1902494 CC:catalytic complex; GO:0033979 BP:box H/ACA RNA metabolic process; GO:0040031 BP:snRNA modification; GO:0016556 BP:mRNA modific…
gene_11380.t1	GO:0032981 BP:mitochondrial respiratory chain complex I assembly; GO:0005739 CC:mitochondrion
gene_08544.t1	GO:0004674 MF:protein serine/threonine kinase activity; GO:0016310 BP:phosphorylation; GO:0005634 CC:nucleus; GO:0005737 CC:cytoplasm; GO:0005524 MF:ATP binding; GO:0046872 MF:metal ion binding
gene_09652.t1	GO:0140021 BP:mitochondrial ADP transmembrane transport; GO:0005471 MF:ATP:ADP antiporter activity; GO:0005743 CC:mitochondrial inner membrane; GO:1990544 BP:mitochondrial ATP transmembrane transport; GO:0005757 CC:mitochondrial permeability transition pore complex; GO:0031012 CC:extracellular matrix; GO:0005515 MF:protein binding; GO:1901029 BP:negative regulation of mitochondrial outer membrane…
gene_00431.t1	GO:0008237 MF:metallopeptidase activity; GO:0008180 CC:COP9 signalosome; GO:0006508 BP:proteolysis; GO:0019784 MF:deNEDDylase activity; GO:0005737 CC:cytoplasm
gene_10700.t1	GO:0016020 CC:membrane
gene_05568.t1	GO:0003777 MF:microtubule motor activity; GO:0007018 BP:microtubule-based movement; GO:0005819 CC:spindle; GO:0008017 MF:microtubule binding; GO:0005737 CC:cytoplasm; GO:0005524 MF:ATP binding
gene_10024.t1	GO:0052742 MF:phosphatidylinositol kinase activity; GO:0046488 BP:phosphatidylinositol metabolic process; GO:0016020 CC:membrane; GO:0004888 MF:transmembrane signaling receptor activity; GO:0007166 BP:cell surface receptor signaling pathway; GO:0007186 BP:G protein-coupled receptor signaling pathway; GO:0016310 BP:phosphorylation
gene_06676.t1	GO:0046872 MF:metal ion binding
gene_11132.t1	GO:0004672 MF:protein kinase activity; GO:0006355 BP:regulation of DNA-templated transcription; GO:0005634 CC:nucleus; GO:0005737 CC:cytoplasm; GO:0005524 MF:ATP binding; GO:0000165 BP:MAPK cascade; GO:0016310 BP:phosphorylation; GO:0009982 MF:pseudouridine synthase activity; GO:0001522 BP:pseudouridine synthesis; GO:0003723 MF:RNA binding; GO:0006364 BP:rRNA processing; GO:0016787 MF:hydrolase a…
gene_09404.t1	GO:0005743 CC:mitochondrial inner membrane; GO:0001409 MF:guanine nucleotide transmembrane transporter activity; GO:1903790 BP:guanine nucleotide transmembrane transport; GO:0000002 BP:mitochondrial genome maintenance; GO:0006879 BP:intracellular iron ion homeostasis
gene_10372.t1	GO:0140658 MF:ATP-dependent chromatin remodeler activity; GO:0006338 BP:chromatin remodeling; GO:0005634 CC:nucleus; GO:0008270 MF:zinc ion binding; GO:0003677 MF:DNA binding; GO:0005524 MF:ATP binding
gene_11480.t1	GO:0016020 CC:membrane; GO:0072665 BP:protein localization to vacuole; GO:0005773 CC:vacuole
gene_07536.t1	GO:0004326 MF:tetrahydrofolylpolyglutamate synthase activity; GO:0046901 BP:tetrahydrofolylpolyglutamate biosynthetic process; GO:0005829 CC:cytosol; GO:0005739 CC:mitochondrion; GO:0005524 MF:ATP binding; GO:0019866 CC:organelle inner membrane; GO:0046872 MF:metal ion binding; GO:0006730 BP:one-carbon metabolic process
gene_10247.t1	GO:0004672 MF:protein kinase activity; GO:0000160 BP:phosphorelay signal transduction system; GO:0005524 MF:ATP binding; GO:0016310 BP:phosphorylation
gene_08644.t1	GO:0003924 MF:GTPase activity; GO:0006414 BP:translational elongation; GO:0005525 MF:GTP binding; GO:0003746 MF:translation elongation factor activity
gene_06899.t1	GO:0005484 MF:SNAP receptor activity; GO:0006890 BP:retrograde vesicle-mediated transport, Golgi to endoplasmic reticulum; GO:0016020 CC:membrane; GO:0061025 BP:membrane fusion; GO:0012505 CC:endomembrane system; GO:0043231 CC:intracellular membrane-bounded organelle; GO:0005737 CC:cytoplasm; GO:0015031 BP:protein transport; GO:0032991 CC:protein-containing complex
gene_02194.t1	GO:0000462 BP:maturation of SSU-rRNA from tricistronic rRNA transcript (SSU-rRNA, 5.8S rRNA, LSU-rRNA); GO:0030515 MF:snoRNA binding; GO:0005634 CC:nucleus; GO:0030686 CC:90S preribosome; GO:0032040 CC:small-subunit processome; GO:0070013 CC:intracellular organelle lumen; GO:0043232 CC:intracellular non-membrane-bounded organelle
gene_10800.t1	GO:0090141 BP:positive regulation of mitochondrial fission; GO:0004722 MF:protein serine/threonine phosphatase activity; GO:0005739 CC:mitochondrion; GO:0016020 CC:membrane
gene_08519.t1	GO:0070603 CC:SWI/SNF superfamily-type complex; GO:0006338 BP:chromatin remodeling; GO:0003677 MF:DNA binding; GO:0000228 CC:nuclear chromosome
gene_00406.t1	GO:0098813 BP:nuclear chromosome segregation; GO:0004197 MF:cysteine-type endopeptidase activity; GO:0005634 CC:nucleus; GO:0000280 BP:nuclear division; GO:0006508 BP:proteolysis; GO:0008757 MF:S-adenosylmethionine-dependent methyltransferase activity
gene_10595.t1	GO:0016301 MF:kinase activity; GO:0016310 BP:phosphorylation
gene_06030.t1	GO:0016020 CC:membrane
gene_03730.t1	GO:0001671 MF:ATPase activator activity; GO:0005829 CC:cytosol; GO:0006457 BP:protein folding; GO:0051087 MF:protein-folding chaperone binding
gene_07759.t1	GO:0008061 MF:chitin binding; GO:0005975 BP:carbohydrate metabolic process; GO:0012505 CC:endomembrane system; GO:0070492 MF:oligosaccharide binding; GO:0016787 MF:hydrolase activity
gene_03054.t1	GO:0036158 BP:outer dynein arm assembly; GO:0005929 CC:cilium; GO:0003341 BP:cilium movement; GO:0005815 CC:microtubule organizing center
gene_08867.t1	GO:0016042 BP:lipid catabolic process; GO:0004553 MF:hydrolase activity, hydrolyzing O-glycosyl compounds; GO:0016020 CC:membrane; GO:1901136 BP:carbohydrate derivative catabolic process; GO:0005975 BP:carbohydrate metabolic process
gene_04162.t1	GO:0019551 BP:glutamate catabolic process to 2-oxoglutarate; GO:0004352 MF:glutamate dehydrogenase (NAD+) activity; GO:0005739 CC:mitochondrion
gene_09975.t1	GO:0003924 MF:GTPase activity; GO:0006412 BP:translation; GO:0018444 CC:translation release factor complex; GO:0005525 MF:GTP binding; GO:0009507 CC:chloroplast; GO:0010494 CC:cytoplasmic stress granule; GO:0000288 BP:nuclear-transcribed mRNA catabolic process, deadenylation-dependent decay; GO:0005829 CC:cytosol; GO:0008135 MF:translation factor activity, RNA binding; GO:0032984 BP:protein-conta…
gene_05270.t1	GO:0017178 MF:diphthine-ammonia ligase activity; GO:0017183 BP:protein histidyl modification to diphthamide
gene_00754.t1	GO:0030686 CC:90S preribosome; GO:0032040 CC:small-subunit processome; GO:0005730 CC:nucleolus
gene_06999.t1	GO:0035145 CC:exon-exon junction complex; GO:0008380 BP:RNA splicing; GO:0003723 MF:RNA binding; GO:0005681 CC:spliceosomal complex; GO:0016607 CC:nuclear speck; GO:1903503 CC:ATPase inhibitor complex; GO:0010183 BP:pollen tube guidance; GO:0009793 BP:embryo development ending in seed dormancy; GO:1902494 CC:catalytic complex; GO:0005737 CC:cytoplasm; GO:0000184 BP:nuclear-transcribed mRNA catabo…
gene_05145.t1	GO:0005509 MF:calcium ion binding; GO:0005576 CC:extracellular region
gene_00629.t1	GO:0035091 MF:phosphatidylinositol binding; GO:0006666 BP:3-keto-sphinganine metabolic process; GO:0016020 CC:membrane; GO:0030148 BP:sphingolipid biosynthetic process; GO:0046872 MF:metal ion binding; GO:0047560 MF:3-dehydrosphinganine reductase activity
gene_01737.t1	GO:0006397 BP:mRNA processing; GO:0004386 MF:helicase activity; GO:1990904 CC:ribonucleoprotein complex; GO:0005524 MF:ATP binding; GO:0140513 CC:nuclear protein-containing complex; GO:0003676 MF:nucleic acid binding; GO:0016887 MF:ATP hydrolysis activity; GO:0006401 BP:RNA catabolic process; GO:0004672 MF:protein kinase activity; GO:0008186 MF:ATP-dependent activity, acting on RNA; GO:0140098 MF…
gene_07361.t1	GO:0003723 MF:RNA binding; GO:0016607 CC:nuclear speck; GO:0000398 BP:mRNA splicing, via spliceosome
gene_02845.t1	GO:0004109 MF:coproporphyrinogen oxidase activity; GO:0006782 BP:protoporphyrinogen IX biosynthetic process; GO:0005737 CC:cytoplasm; GO:0043231 CC:intracellular membrane-bounded organelle; GO:0042803 MF:protein homodimerization activity
gene_02169.t1	GO:0003878 MF:ATP citrate synthase activity; GO:0006101 BP:citrate metabolic process; GO:0005829 CC:cytosol; GO:0006085 BP:acetyl-CoA biosynthetic process; GO:0006099 BP:tricarboxylic acid cycle; GO:0005524 MF:ATP binding; GO:0030117 CC:membrane coat; GO:0046872 MF:metal ion binding; GO:0006629 BP:lipid metabolic process; GO:0016874 MF:ligase activity; GO:0006886 BP:intracellular protein transpor…
gene_06005.t1	GO:0022857 MF:transmembrane transporter activity; GO:0055085 BP:transmembrane transport; GO:0016020 CC:membrane
gene_11678.t1	GO:0008453 MF:alanine-glyoxylate transaminase activity; GO:0019265 BP:glycine biosynthetic process, by transamination of glyoxylate; GO:0005777 CC:peroxisome; GO:0016020 CC:membrane; GO:0004760 MF:serine-pyruvate transaminase activity
gene_07113.t1	GO:0000808 CC:origin recognition complex; GO:0006260 BP:DNA replication; GO:0003677 MF:DNA binding; GO:0005634 CC:nucleus
gene_03705.t1	GO:0006397 BP:mRNA processing; GO:0005634 CC:nucleus; GO:0003723 MF:RNA binding
gene_03029.t1	GO:0032588 CC:trans-Golgi network membrane
gene_05921.t1	GO:0004672 MF:protein kinase activity; GO:0016310 BP:phosphorylation; GO:0005524 MF:ATP binding
gene_04137.t1	GO:0046872 MF:metal ion binding
gene_00729.t1	GO:0017056 MF:structural constituent of nuclear pore; GO:0006913 BP:nucleocytoplasmic transport; GO:0005635 CC:nuclear envelope; GO:0032991 CC:protein-containing complex; GO:0000972 BP:transcription-dependent tethering of RNA polymerase II gene DNA at nuclear periphery; GO:0034504 BP:protein localization to nucleus; GO:0051028 BP:mRNA transport; GO:0072594 BP:establishment of protein localization…
gene_10172.t1	GO:0004527 MF:exonuclease activity; GO:0071042 BP:nuclear polyadenylation-dependent mRNA catabolic process; GO:0000177 CC:cytoplasmic exosome (RNase complex); GO:0000176 CC:nuclear exosome (RNase complex); GO:0034473 BP:U1 snRNA 3'-end processing; GO:0034476 BP:U5 snRNA 3'-end processing; GO:0034475 BP:U4 snRNA 3'-end processing; GO:0071028 BP:nuclear mRNA surveillance; GO:0071035 BP:nuclear poly…
gene_06228.t1	GO:0003743 MF:translation initiation factor activity; GO:0006413 BP:translational initiation; GO:0003723 MF:RNA binding
gene_07336.t1	GO:0016301 MF:kinase activity; GO:0016310 BP:phosphorylation
gene_08444.t1	GO:0016787 MF:hydrolase activity
gene_03928.t1	GO:0004252 MF:serine-type endopeptidase activity; GO:0016020 CC:membrane; GO:0006508 BP:proteolysis
gene_10600.t1	GO:0004534 MF:5'-3' RNA exonuclease activity; GO:0006397 BP:mRNA processing; GO:0005634 CC:nucleus; GO:0003676 MF:nucleic acid binding; GO:0008270 MF:zinc ion binding; GO:0006401 BP:RNA catabolic process; GO:0010586 BP:miRNA metabolic process; GO:0010629 BP:negative regulation of gene expression
gene_05468.t1	GO:0070403 MF:NAD+ binding; GO:0006338 BP:chromatin remodeling; GO:0005634 CC:nucleus; GO:0046872 MF:metal ion binding; GO:0016740 MF:transferase activity; GO:0017136 MF:NAD-dependent histone deacetylase activity
gene_06576.t1	GO:0016020 CC:membrane
gene_11032.t1	GO:0003864 MF:3-methyl-2-oxobutanoate hydroxymethyltransferase activity; GO:0015940 BP:pantothenate biosynthetic process; GO:0043231 CC:intracellular membrane-bounded organelle; GO:0005737 CC:cytoplasm; GO:0008168 MF:methyltransferase activity; GO:0000287 MF:magnesium ion binding; GO:0016020 CC:membrane; GO:0032259 BP:methylation
gene_07684.t1	GO:0007165 BP:signal transduction; GO:0016020 CC:membrane
gene_08792.t1	GO:0004124 MF:cysteine synthase activity; GO:0006535 BP:cysteine biosynthetic process from serine; GO:0005737 CC:cytoplasm; GO:0050461 MF:L-mimosine synthase activity; GO:0050234 MF:pyrazolylalanine synthase activity; GO:0047458 MF:beta-pyrazolylalanine synthase activity
gene_09304.t1	GO:0008061 MF:chitin binding; GO:0005975 BP:carbohydrate metabolic process; GO:0016798 MF:hydrolase activity, acting on glycosyl bonds; GO:1901575 BP:organic substance catabolic process; GO:0005509 MF:calcium ion binding
gene_05070.t1	GO:0042995 CC:cell projection; GO:0016020 CC:membrane
gene_00554.t1	GO:0050220 MF:prostaglandin-E synthase activity; GO:0001516 BP:prostaglandin biosynthetic process; GO:0016020 CC:membrane; GO:0005739 CC:mitochondrion; GO:0016740 MF:transferase activity; GO:0000428 CC:DNA-directed RNA polymerase complex; GO:0042221 BP:response to chemical
gene_09099.t1	GO:0051287 MF:NAD binding; GO:0005829 CC:cytosol; GO:0005840 CC:ribosome; GO:0016618 MF:hydroxypyruvate reductase activity; GO:0030267 MF:glyoxylate reductase (NADP+) activity
gene_06799.t1	GO:0016301 MF:kinase activity; GO:0016310 BP:phosphorylation
gene_02094.t1	GO:0004386 MF:helicase activity; GO:0006401 BP:RNA catabolic process; GO:0055087 CC:Ski complex; GO:0008186 MF:ATP-dependent activity, acting on RNA; GO:0005524 MF:ATP binding; GO:0016787 MF:hydrolase activity; GO:0140098 MF:catalytic activity, acting on RNA; GO:0003676 MF:nucleic acid binding; GO:0010629 BP:negative regulation of gene expression; GO:0016071 BP:mRNA metabolic process
gene_11255.t1	GO:0006633 BP:fatty acid biosynthetic process; GO:0016829 MF:lyase activity; GO:0005789 CC:endoplasmic reticulum membrane; GO:0000038 BP:very long-chain fatty acid metabolic process; GO:0030148 BP:sphingolipid biosynthetic process
gene_09527.t1	GO:0004252 MF:serine-type endopeptidase activity; GO:0006508 BP:proteolysis; GO:0016874 MF:ligase activity
gene_10495.t1	GO:0005673 CC:transcription factor TFIIE complex; GO:0006367 BP:transcription initiation at RNA polymerase II promoter; GO:0003677 MF:DNA binding; GO:0001097 MF:TFIIH-class transcription factor complex binding; GO:0003743 MF:translation initiation factor activity; GO:0006413 BP:translational initiation
gene_01414.t1	GO:0006269 BP:DNA replication, synthesis of RNA primer; GO:0005658 CC:alpha DNA polymerase:primase complex; GO:0051539 MF:4 iron, 4 sulfur cluster binding; GO:0046872 MF:metal ion binding; GO:0003677 MF:DNA binding
gene_11007.t1	GO:0003743 MF:translation initiation factor activity; GO:0006413 BP:translational initiation; GO:0005737 CC:cytoplasm
gene_07659.t1	GO:0003924 MF:GTPase activity; GO:0051259 BP:protein complex oligomerization; GO:0005525 MF:GTP binding; GO:0044571 BP:[2Fe-2S] cluster assembly; GO:0001671 MF:ATPase activator activity; GO:0051087 MF:protein-folding chaperone binding
gene_12115.t1	GO:0016485 BP:protein processing; GO:0005886 CC:plasma membrane
gene_08767.t1	GO:0003697 MF:single-stranded DNA binding; GO:0006260 BP:DNA replication; GO:0009295 CC:nucleoid; GO:0006310 BP:DNA recombination; GO:0006281 BP:DNA repair
gene_09875.t1	GO:0016459 CC:myosin complex; GO:0003774 MF:cytoskeletal motor activity; GO:0003779 MF:actin binding; GO:0005524 MF:ATP binding; GO:0005737 CC:cytoplasm
gene_00654.t1	GO:0035091 MF:phosphatidylinositol binding
gene_10923.t1	GO:0006914 BP:autophagy; GO:0000407 CC:phagophore assembly site; GO:0003677 MF:DNA binding; GO:0007033 BP:vacuole organization; GO:0070925 BP:organelle assembly
gene_05045.t1	GO:0030127 CC:COPII vesicle coat; GO:0006888 BP:endoplasmic reticulum to Golgi vesicle-mediated transport; GO:0008270 MF:zinc ion binding; GO:0006886 BP:intracellular protein transport; GO:0000149 MF:SNARE binding; GO:0008233 MF:peptidase activity; GO:0035459 BP:vesicle cargo loading; GO:0006900 BP:vesicle budding from membrane; GO:0090392 BP:sepal giant cell differentiation; GO:0080119 BP:ER bod…
gene_00529.t1	GO:0004069 MF:L-aspartate:2-oxoglutarate aminotransferase activity; GO:0006520 BP:amino acid metabolic process; GO:0005739 CC:mitochondrion; GO:0030170 MF:pyridoxal phosphate binding; GO:0009058 BP:biosynthetic process
gene_06153.t1	GO:0004399 MF:histidinol dehydrogenase activity; GO:0000105 BP:histidine biosynthetic process; GO:0005737 CC:cytoplasm; GO:0051287 MF:NAD binding; GO:0046872 MF:metal ion binding
gene_11906.t1	GO:0097309 BP:cap1 mRNA methylation; GO:0004483 MF:mRNA (nucleoside-2'-O-)-methyltransferase activity; GO:0005634 CC:nucleus; GO:0006370 BP:7-methylguanosine mRNA capping; GO:0003676 MF:nucleic acid binding
gene_04961.t1	GO:0045039 BP:protein insertion into mitochondrial inner membrane; GO:0042721 CC:TIM22 mitochondrial import inner membrane insertion complex; GO:0008320 MF:protein transmembrane transporter activity; GO:0030943 MF:mitochondrion targeting sequence binding; GO:0071806 BP:protein transmembrane transport
gene_12338.t1	GO:0016702 MF:oxidoreductase activity, acting on single donors with incorporation of molecular oxygen, incorporation of two atoms of oxygen; GO:0070483 BP:detection of hypoxia; GO:0046872 MF:metal ion binding
gene_00877.t1	GO:0005737 CC:cytoplasm; GO:0003700 MF:DNA-binding transcription factor activity; GO:0006355 BP:regulation of DNA-templated transcription
gene_01985.t1	GO:0005509 MF:calcium ion binding; GO:0015743 BP:malate transport; GO:0016020 CC:membrane
gene_11578.t1	GO:0030687 CC:preribosome, large subunit precursor; GO:0000466 BP:maturation of 5.8S rRNA from tricistronic rRNA transcript (SSU-rRNA, 5.8S rRNA, LSU-rRNA); GO:0043021 MF:ribonucleoprotein complex binding; GO:0000463 BP:maturation of LSU-rRNA from tricistronic rRNA transcript (SSU-rRNA, 5.8S rRNA, LSU-rRNA); GO:0005730 CC:nucleolus; GO:0005654 CC:nucleoplasm; GO:0070180 MF:large ribosomal subunit…
gene_07013.t1	GO:0008703 MF:5-amino-6-(5-phosphoribosylamino)uracil reductase activity; GO:0009231 BP:riboflavin biosynthetic process; GO:0016020 CC:membrane; GO:0050661 MF:NADP binding
gene_08121.t1	GO:0008080 MF:N-acetyltransferase activity; GO:0005829 CC:cytosol
gene_06376.t1	GO:0004573 MF:Glc3Man9GlcNAc2 oligosaccharide glucosidase activity; GO:0009311 BP:oligosaccharide metabolic process; GO:0005789 CC:endoplasmic reticulum membrane; GO:0006487 BP:protein N-linked glycosylation; GO:0046872 MF:metal ion binding; GO:0006801 BP:superoxide metabolic process
gene_03605.t1	GO:0003755 MF:peptidyl-prolyl cis-trans isomerase activity; GO:0005840 CC:ribosome
gene_04713.t1	GO:0005739 CC:mitochondrion; GO:0003735 MF:structural constituent of ribosome; GO:0005840 CC:ribosome
gene_08592.t1	GO:0034045 CC:phagophore assembly site membrane; GO:0006914 BP:autophagy
gene_05821.t1	GO:0140664 MF:ATP-dependent DNA damage sensor activity; GO:0006281 BP:DNA repair; GO:0003677 MF:DNA binding; GO:0005524 MF:ATP binding; GO:0016887 MF:ATP hydrolysis activity
gene_09104.t1	GO:0031083 CC:BLOC-1 complex; GO:0051179 BP:localization; GO:0016301 MF:kinase activity; GO:0016310 BP:phosphorylation
gene_11180.t1	GO:0003676 MF:nucleic acid binding; GO:0005730 CC:nucleolus
gene_06804.t1	GO:0046983 MF:protein dimerization activity; GO:0003677 MF:DNA binding
gene_07912.t1	GO:0000973 BP:post-transcriptional tethering of RNA polymerase II gene DNA at nuclear periphery; GO:0044614 CC:nuclear pore cytoplasmic filaments; GO:0008139 MF:nuclear localization sequence binding; GO:0034398 BP:telomere tethering at nuclear periphery; GO:0017056 MF:structural constituent of nuclear pore; GO:0006405 BP:RNA export from nucleus; GO:0006606 BP:protein import into nucleus; GO:00037…
gene_06128.t1	GO:0005634 CC:nucleus; GO:0043170 BP:macromolecule metabolic process; GO:0120230 MF:recombinase activator activity; GO:0003690 MF:double-stranded DNA binding; GO:0120231 CC:DNA recombinase auxiliary factor complex; GO:0007129 BP:homologous chromosome pairing at meiosis; GO:0000793 CC:condensed chromosome; GO:0070013 CC:intracellular organelle lumen; GO:0006139 BP:nucleobase-containing compound me…
gene_07236.t1	GO:0008553 MF:P-type proton-exporting transporter activity; GO:0120029 BP:proton export across plasma membrane; GO:0005886 CC:plasma membrane; GO:0009705 CC:plant-type vacuole membrane; GO:0016887 MF:ATP hydrolysis activity; GO:0051453 BP:regulation of intracellular pH; GO:0005524 MF:ATP binding; GO:0010023 BP:proanthocyanidin biosynthetic process; GO:0010214 BP:seed coat development; GO:0007033 …
gene_08344.t1	GO:0031514 CC:motile cilium; GO:0047938 MF:glucose-6-phosphate 1-epimerase activity; GO:0005975 BP:carbohydrate metabolic process; GO:0030246 MF:carbohydrate binding
gene_09452.t1	GO:0008569 MF:minus-end-directed microtubule motor activity; GO:0030286 CC:dynein complex; GO:0007018 BP:microtubule-based movement; GO:0051959 MF:dynein light intermediate chain binding; GO:0045505 MF:dynein intermediate chain binding; GO:0005874 CC:microtubule; GO:0016887 MF:ATP hydrolysis activity; GO:0031514 CC:motile cilium; GO:0005524 MF:ATP binding; GO:0005737 CC:cytoplasm
gene_04936.t1	GO:0097602 MF:cullin family protein binding; GO:2000060 BP:positive regulation of ubiquitin-dependent protein catabolic process
gene_00231.t1	GO:0004198 MF:calcium-dependent cysteine-type endopeptidase activity; GO:0006508 BP:proteolysis; GO:0016020 CC:membrane
gene_10500.t1	GO:0044772 BP:mitotic cell cycle phase transition; GO:0016538 MF:cyclin-dependent protein serine/threonine kinase regulator activity; GO:0000307 CC:cyclin-dependent protein kinase holoenzyme complex; GO:0051301 BP:cell division; GO:0005634 CC:nucleus; GO:0005737 CC:cytoplasm
gene_05368.t1	GO:0006397 BP:mRNA processing; GO:0005634 CC:nucleus; GO:0032991 CC:protein-containing complex; GO:0031123 BP:RNA 3'-end processing
gene_06476.t1	GO:0140326 MF:ATPase-coupled intramembrane lipid transporter activity; GO:0034204 BP:lipid translocation; GO:0016020 CC:membrane; GO:0015914 BP:phospholipid transport; GO:0071944 CC:cell periphery; GO:0000287 MF:magnesium ion binding; GO:0016887 MF:ATP hydrolysis activity; GO:0005524 MF:ATP binding
gene_07584.t1	GO:0003700 MF:DNA-binding transcription factor activity; GO:0006355 BP:regulation of DNA-templated transcription; GO:0003677 MF:DNA binding
gene_12040.t1	GO:0004252 MF:serine-type endopeptidase activity; GO:0006508 BP:proteolysis; GO:0016020 CC:membrane; GO:0046872 MF:metal ion binding; GO:0008240 MF:tripeptidyl-peptidase activity
gene_10295.t1	GO:0016020 CC:membrane; GO:0005524 MF:ATP binding
gene_08692.t1	GO:1990904 CC:ribonucleoprotein complex; GO:0016020 CC:membrane
gene_09675.t1	GO:0016740 MF:transferase activity; GO:0016020 CC:membrane
gene_10723.t1	GO:0016020 CC:membrane
gene_02670.t1	GO:0004748 MF:ribonucleoside-diphosphate reductase activity, thioredoxin disulfide as acceptor; GO:0009263 BP:deoxyribonucleotide biosynthetic process; GO:0005971 CC:ribonucleoside-diphosphate reductase complex; GO:0006260 BP:DNA replication; GO:0071006 CC:U2-type catalytic step 1 spliceosome; GO:0005524 MF:ATP binding; GO:0046872 MF:metal ion binding; GO:0000349 BP:generation of catalytic splice…
gene_11831.t1	GO:0008324 MF:monoatomic cation transmembrane transporter activity; GO:0098655 BP:monoatomic cation transmembrane transport; GO:0016020 CC:membrane
gene_06699.t1	GO:0008908 MF:isochorismatase activity; GO:0042025 CC:host cell nucleus; GO:0030430 CC:host cell cytoplasm; GO:0005576 CC:extracellular region; GO:0016020 CC:membrane
gene_11155.t1	GO:0016705 MF:oxidoreductase activity, acting on paired donors, with incorporation or reduction of molecular oxygen; GO:0016020 CC:membrane; GO:0004497 MF:monooxygenase activity; GO:0005506 MF:iron ion binding; GO:0020037 MF:heme binding; GO:0016829 MF:lyase activity
gene_12263.t1	GO:0051537 MF:2 iron, 2 sulfur cluster binding; GO:0008942 MF:nitrite reductase [NAD(P)H] activity; GO:0046872 MF:metal ion binding
gene_00206.t1	GO:0004553 MF:hydrolase activity, hydrolyzing O-glycosyl compounds; GO:0005975 BP:carbohydrate metabolic process; GO:0016020 CC:membrane; GO:0009057 BP:macromolecule catabolic process
gene_10395.t1	GO:0008289 MF:lipid binding; GO:0016310 BP:phosphorylation; GO:0016020 CC:membrane; GO:0046872 MF:metal ion binding; GO:0016301 MF:kinase activity
gene_01314.t1	GO:0008270 MF:zinc ion binding
gene_05193.t1	GO:0008478 MF:pyridoxal kinase activity; GO:0009443 BP:pyridoxal 5'-phosphate salvage; GO:0016020 CC:membrane; GO:0016310 BP:phosphorylation
gene_03530.t1	GO:0005524 MF:ATP binding; GO:0016925 BP:protein sumoylation; GO:0005634 CC:nucleus; GO:0009793 BP:embryo development ending in seed dormancy; GO:0016740 MF:transferase activity; GO:0009737 BP:response to abscisic acid; GO:0140096 MF:catalytic activity, acting on a protein; GO:0016567 BP:protein ubiquitination; GO:0032183 MF:SUMO binding; GO:0019900 MF:kinase binding; GO:0016877 MF:ligase activit…
gene_07559.t1	GO:0005576 CC:extracellular region; GO:0008168 MF:methyltransferase activity; GO:0032259 BP:methylation; GO:0031514 CC:motile cilium; GO:0003743 MF:translation initiation factor activity; GO:0006413 BP:translational initiation
gene_12015.t1	GO:0008139 MF:nuclear localization sequence binding; GO:0005643 CC:nuclear pore; GO:0006913 BP:nucleocytoplasmic transport; GO:0017056 MF:structural constituent of nuclear pore; GO:0015031 BP:protein transport
gene_08667.t1	GO:0005246 MF:calcium channel regulator activity; GO:0016020 CC:membrane; GO:0002115 BP:store-operated calcium entry; GO:0006874 BP:intracellular calcium ion homeostasis; GO:0005783 CC:endoplasmic reticulum; GO:0005509 MF:calcium ion binding; GO:0071944 CC:cell periphery
gene_11378.t1	GO:0032981 BP:mitochondrial respiratory chain complex I assembly
gene_09775.t1	GO:0016020 CC:membrane; GO:0005576 CC:extracellular region
gene_10823.t1	GO:0016020 CC:membrane; GO:0003723 MF:RNA binding
gene_11931.t1	GO:0042281 MF:dolichyl pyrophosphate Man9GlcNAc2 alpha-1,3-glucosyltransferase activity; GO:0006490 BP:oligosaccharide-lipid intermediate biosynthetic process; GO:0005789 CC:endoplasmic reticulum membrane
gene_05621.t1	GO:0004348 MF:glucosylceramidase activity; GO:0006665 BP:sphingolipid metabolic process; GO:0016020 CC:membrane
gene_02645.t1	GO:0016020 CC:membrane
gene_11806.t1	GO:0015074 BP:DNA integration; GO:0004803 MF:transposase activity; GO:0003676 MF:nucleic acid binding; GO:0006313 BP:DNA transposition
gene_03753.t1	GO:0006606 BP:protein import into nucleus; GO:0005635 CC:nuclear envelope; GO:0010181 MF:FMN binding; GO:0022857 MF:transmembrane transporter activity; GO:0017056 MF:structural constituent of nuclear pore; GO:0016491 MF:oxidoreductase activity; GO:0140513 CC:nuclear protein-containing complex; GO:0016020 CC:membrane; GO:0006406 BP:mRNA export from nucleus; GO:0055085 BP:transmembrane transport
gene_03077.t1	GO:0031514 CC:motile cilium
gene_04861.t1	GO:0004612 MF:phosphoenolpyruvate carboxykinase (ATP) activity; GO:0006094 BP:gluconeogenesis; GO:0005829 CC:cytosol; GO:0016020 CC:membrane; GO:0005524 MF:ATP binding; GO:0016310 BP:phosphorylation; GO:0016301 MF:kinase activity
gene_12238.t1	GO:0004571 MF:mannosyl-oligosaccharide 1,2-alpha-mannosidase activity; GO:0005975 BP:carbohydrate metabolic process; GO:0016020 CC:membrane; GO:0005783 CC:endoplasmic reticulum; GO:0005509 MF:calcium ion binding; GO:0005794 CC:Golgi apparatus; GO:0003677 MF:DNA binding
gene_04185.t1	GO:0016740 MF:transferase activity
gene_09998.t1	GO:0004386 MF:helicase activity; GO:0005524 MF:ATP binding; GO:0016787 MF:hydrolase activity; GO:0003676 MF:nucleic acid binding
gene_05293.t1	GO:0003777 MF:microtubule motor activity; GO:0007018 BP:microtubule-based movement; GO:0005874 CC:microtubule; GO:0008017 MF:microtubule binding; GO:0005524 MF:ATP binding
gene_00777.t1	GO:0008234 MF:cysteine-type peptidase activity; GO:0006508 BP:proteolysis; GO:0004175 MF:endopeptidase activity; GO:0030163 BP:protein catabolic process
gene_05168.t1	GO:0016459 CC:myosin complex; GO:0003774 MF:cytoskeletal motor activity; GO:0030050 BP:vesicle transport along actin filament; GO:0003779 MF:actin binding; GO:0005524 MF:ATP binding; GO:0007015 BP:actin filament organization; GO:0031982 CC:vesicle; GO:0005737 CC:cytoplasm; GO:0046872 MF:metal ion binding; GO:0044877 MF:protein-containing complex binding; GO:0140657 MF:ATP-dependent activity
gene_03505.t1	GO:0032006 BP:regulation of TOR signaling
gene_04613.t1	GO:0016020 CC:membrane
gene_08492.t1	GO:0005778 CC:peroxisomal membrane; GO:0007031 BP:peroxisome organization
gene_03976.t1	GO:0008270 MF:zinc ion binding; GO:0031461 CC:cullin-RING ubiquitin ligase complex; GO:1902499 BP:positive regulation of protein autoubiquitination; GO:0140627 BP:ubiquitin-dependent protein catabolic process via the C-end degron rule pathway; GO:0016874 MF:ligase activity; GO:0016567 BP:protein ubiquitination; GO:0097602 MF:cullin family protein binding; GO:0061663 MF:NEDD8 ligase activity; GO:0…
gene_11080.t1	GO:0046872 MF:metal ion binding
gene_06704.t1	GO:0030286 CC:dynein complex; GO:0007017 BP:microtubule-based process; GO:0042802 MF:identical protein binding; GO:0005874 CC:microtubule; GO:0005737 CC:cytoplasm
gene_08244.t1	GO:0042124 MF:1,3-beta-glucanosyltransferase activity; GO:0034411 BP:cell wall (1->3)-beta-D-glucan biosynthetic process; GO:0016020 CC:membrane; GO:0071944 CC:cell periphery; GO:0016787 MF:hydrolase activity
gene_09352.t1	GO:0042910 MF:xenobiotic transmembrane transporter activity; GO:0042908 BP:xenobiotic transport; GO:0016020 CC:membrane; GO:0015297 MF:antiporter activity; GO:0055085 BP:transmembrane transport
gene_00131.t1	GO:1990904 CC:ribonucleoprotein complex; GO:0003735 MF:structural constituent of ribosome; GO:0006412 BP:translation; GO:0005840 CC:ribosome; GO:0003723 MF:RNA binding; GO:0005829 CC:cytosol; GO:0016020 CC:membrane; GO:0051726 BP:regulation of cell cycle
gene_04836.t1	GO:0000398 BP:mRNA splicing, via spliceosome; GO:0005634 CC:nucleus; GO:0016740 MF:transferase activity; GO:0000974 CC:Prp19 complex; GO:1990904 CC:ribonucleoprotein complex; GO:1902494 CC:catalytic complex; GO:0009507 CC:chloroplast; GO:0022618 BP:protein-RNA complex assembly
gene_05944.t1	GO:0008270 MF:zinc ion binding; GO:0006351 BP:DNA-templated transcription; GO:0005634 CC:nucleus; GO:0003746 MF:translation elongation factor activity; GO:0006414 BP:translational elongation
gene_10400.t1	GO:0140359 MF:ABC-type transporter activity; GO:0055085 BP:transmembrane transport; GO:0016020 CC:membrane; GO:0016887 MF:ATP hydrolysis activity; GO:0005524 MF:ATP binding
gene_00006.t1	GO:0004555 MF:alpha,alpha-trehalase activity; GO:0005991 BP:trehalose metabolic process; GO:0016020 CC:membrane; GO:0046352 BP:disaccharide catabolic process
gene_10195.t1	GO:0030688 CC:preribosome, small subunit precursor; GO:0006364 BP:rRNA processing; GO:0005634 CC:nucleus
gene_02222.t1	GO:0004190 MF:aspartic-type endopeptidase activity; GO:0006508 BP:proteolysis; GO:0016020 CC:membrane; GO:0004888 MF:transmembrane signaling receptor activity; GO:0007166 BP:cell surface receptor signaling pathway; GO:0004672 MF:protein kinase activity
gene_03330.t1	GO:0005643 CC:nuclear pore; GO:0051028 BP:mRNA transport; GO:0046907 BP:intracellular transport; GO:0015031 BP:protein transport
gene_08467.t1	GO:0046872 MF:metal ion binding; GO:0033565 CC:ESCRT-0 complex; GO:0043328 BP:protein transport to vacuole involved in ubiquitin-dependent protein catabolic process via the multivesicular body sorting pathway; GO:0032266 MF:phosphatidylinositol-3-phosphate binding; GO:0006623 BP:protein targeting to vacuole; GO:0043130 MF:ubiquitin binding
gene_09575.t1	GO:0030570 MF:pectate lyase activity; GO:0005576 CC:extracellular region; GO:0045490 BP:pectin catabolic process
gene_01462.t1	GO:0005096 MF:GTPase activator activity; GO:0007165 BP:signal transduction
gene_02570.t1	GO:0031514 CC:motile cilium
gene_11731.t1	GO:0016491 MF:oxidoreductase activity
gene_11055.t1	GO:1990904 CC:ribonucleoprotein complex; GO:0003735 MF:structural constituent of ribosome; GO:0006412 BP:translation; GO:0005840 CC:ribosome; GO:0005829 CC:cytosol
gene_12163.t1	GO:0016020 CC:membrane
gene_08219.t1	GO:0016020 CC:membrane
gene_10971.t1	GO:0140933 MF:5'-(N(7)-methylguanosine 5'-triphospho)-[mRNA] hydrolase activity; GO:0000290 BP:deadenylation-dependent decapping of nuclear-transcribed mRNA; GO:0005737 CC:cytoplasm; GO:0030145 MF:manganese ion binding; GO:0000184 BP:nuclear-transcribed mRNA catabolic process, nonsense-mediated decay; GO:0003723 MF:RNA binding
gene_09327.t1	GO:0002161 MF:aminoacyl-tRNA editing activity; GO:0106074 BP:aminoacyl-tRNA metabolism involved in translational fidelity; GO:0016874 MF:ligase activity
gene_05919.t1	GO:0045292 BP:mRNA cis splicing, via spliceosome
gene_01214.t1	GO:0008270 MF:zinc ion binding; GO:0055085 BP:transmembrane transport; GO:0016020 CC:membrane; GO:0022857 MF:transmembrane transporter activity
gene_02322.t1	GO:0016020 CC:membrane
gene_00577.t1	GO:0016020 CC:membrane
gene_03430.t1	GO:0005840 CC:ribosome
gene_01685.t1	GO:0004722 MF:protein serine/threonine phosphatase activity; GO:0016020 CC:membrane; GO:0043169 MF:cation binding
gene_02793.t1	GO:0003979 MF:UDP-glucose 6-dehydrogenase activity; GO:0006065 BP:UDP-glucuronate biosynthetic process; GO:0005634 CC:nucleus; GO:0051287 MF:NAD binding; GO:0005739 CC:mitochondrion; GO:0016020 CC:membrane; GO:0006024 BP:glycosaminoglycan biosynthetic process; GO:0007034 BP:vacuolar transport
gene_11278.t1	GO:0005856 CC:cytoskeleton; GO:0036158 BP:outer dynein arm assembly; GO:0004180 MF:carboxypeptidase activity; GO:0005929 CC:cilium; GO:0017018 MF:myosin phosphatase activity; GO:0005737 CC:cytoplasm; GO:0004806 MF:triglyceride lipase activity; GO:1990904 CC:ribonucleoprotein complex
gene_12386.t1	GO:0047134 MF:protein-disulfide reductase (NAD(P)) activity; GO:0016020 CC:membrane
gene_04413.t1	GO:0016020 CC:membrane
gene_05521.t1	GO:0006335 BP:DNA replication-dependent chromatin assembly; GO:0005634 CC:nucleus; GO:0033186 CC:CAF-1 complex; GO:0006334 BP:nucleosome assembly
gene_01437.t1	GO:0106245 MF:L-serine-phosphatidylethanolamine phosphatidyltransferase activity; GO:0006659 BP:phosphatidylserine biosynthetic process; GO:0005789 CC:endoplasmic reticulum membrane; GO:0003882 MF:CDP-diacylglycerol-serine O-phosphatidyltransferase activity; GO:0005634 CC:nucleus; GO:0006646 BP:phosphatidylethanolamine biosynthetic process
gene_07061.t1	GO:0016020 CC:membrane
gene_02545.t1	GO:0005576 CC:extracellular region
gene_03653.t1	GO:0015074 BP:DNA integration; GO:0003676 MF:nucleic acid binding; GO:0008270 MF:zinc ion binding
gene_04761.t1	GO:0003723 MF:RNA binding; GO:1990904 CC:ribonucleoprotein complex; GO:0000381 BP:regulation of alternative mRNA splicing, via spliceosome; GO:0005634 CC:nucleus; GO:0006376 BP:mRNA splice site recognition; GO:0005737 CC:cytoplasm
gene_12138.t1	GO:0042025 CC:host cell nucleus; GO:0030430 CC:host cell cytoplasm; GO:0005576 CC:extracellular region
gene_09898.t1	GO:0005815 CC:microtubule organizing center; GO:0005509 MF:calcium ion binding; GO:0000278 BP:mitotic cell cycle; GO:0007099 BP:centriole replication; GO:0005739 CC:mitochondrion; GO:0051301 BP:cell division
gene_00677.t1	GO:0005759 CC:mitochondrial matrix; GO:0008168 MF:methyltransferase activity; GO:0032259 BP:methylation; GO:0016310 BP:phosphorylation; GO:0016301 MF:kinase activity; GO:0016773 MF:phosphotransferase activity, alcohol group as acceptor; GO:0140096 MF:catalytic activity, acting on a protein; GO:0005524 MF:ATP binding
gene_01785.t1	GO:0008270 MF:zinc ion binding; GO:0003676 MF:nucleic acid binding
gene_09152.t1	GO:0008408 MF:3'-5' exonuclease activity; GO:0006139 BP:nucleobase-containing compound metabolic process; GO:0005634 CC:nucleus; GO:0005737 CC:cytoplasm; GO:0003676 MF:nucleic acid binding
gene_05068.t1	GO:0005634 CC:nucleus
gene_06176.t1	GO:0020002 CC:host cell plasma membrane; GO:0005576 CC:extracellular region; GO:0016020 CC:membrane
gene_07284.t1	GO:0071933 MF:Arp2/3 complex binding; GO:0006897 BP:endocytosis
gene_02768.t1	GO:0003700 MF:DNA-binding transcription factor activity; GO:0006355 BP:regulation of DNA-templated transcription
gene_11929.t1	GO:0046856 BP:phosphatidylinositol dephosphorylation; GO:0016791 MF:phosphatase activity; GO:0042995 CC:cell projection; GO:0005856 CC:cytoskeleton; GO:0005737 CC:cytoplasm
gene_06604.t1	GO:0004386 MF:helicase activity
gene_07712.t1	GO:0004185 MF:serine-type carboxypeptidase activity; GO:0006508 BP:proteolysis; GO:0016020 CC:membrane
gene_08820.t1	GO:0016020 CC:membrane; GO:0015179 MF:L-amino acid transmembrane transporter activity; GO:1902475 BP:L-alpha-amino acid transmembrane transport; GO:0005773 CC:vacuole
gene_00031.t1	GO:0004674 MF:protein serine/threonine kinase activity; GO:0016310 BP:phosphorylation; GO:0005524 MF:ATP binding
gene_05844.t1	GO:0004799 MF:thymidylate synthase activity; GO:0006231 BP:dTMP biosynthetic process; GO:0005829 CC:cytosol; GO:0004146 MF:dihydrofolate reductase activity; GO:0005739 CC:mitochondrion; GO:0046654 BP:tetrahydrofolate biosynthetic process; GO:0006730 BP:one-carbon metabolic process; GO:0032259 BP:methylation; GO:0006235 BP:dTTP biosynthetic process
gene_10300.t1	GO:0005655 CC:nucleolar ribonuclease P complex; GO:0001682 BP:tRNA 5'-leader removal; GO:0000172 CC:ribonuclease MRP complex; GO:0005840 CC:ribosome
gene_06952.t1	GO:0005096 MF:GTPase activator activity; GO:0005737 CC:cytoplasm; GO:0003924 MF:GTPase activity; GO:0005525 MF:GTP binding
gene_10095.t1	GO:0003677 MF:DNA binding; GO:0006355 BP:regulation of DNA-templated transcription; GO:0003700 MF:DNA-binding transcription factor activity
gene_02122.t1	GO:0016020 CC:membrane; GO:0016787 MF:hydrolase activity
gene_07935.t1	GO:0004076 MF:biotin synthase activity; GO:0009102 BP:biotin biosynthetic process; GO:0009536 CC:plastid; GO:0051537 MF:2 iron, 2 sulfur cluster binding; GO:0051539 MF:4 iron, 4 sulfur cluster binding; GO:0046872 MF:metal ion binding
gene_07259.t1	GO:0016020 CC:membrane
gene_08367.t1	GO:0016020 CC:membrane
gene_00930.t1	GO:0004674 MF:protein serine/threonine kinase activity; GO:0016310 BP:phosphorylation; GO:0000307 CC:cyclin-dependent protein kinase holoenzyme complex; GO:0032968 BP:positive regulation of transcription elongation by RNA polymerase II; GO:0005524 MF:ATP binding; GO:0005634 CC:nucleus; GO:0140994 MF:RNA polymerase II CTD heptapeptide repeat modifying activity; GO:0051301 BP:cell division
gene_04959.t1	GO:0003755 MF:peptidyl-prolyl cis-trans isomerase activity; GO:0006457 BP:protein folding; GO:0004497 MF:monooxygenase activity
gene_10523.t1	GO:0052856 MF:NADHX epimerase activity; GO:0005739 CC:mitochondrion; GO:0052857 MF:NADPHX epimerase activity; GO:0046872 MF:metal ion binding; GO:0000166 MF:nucleotide binding
gene_11631.t1	GO:0016973 BP:poly(A)+ mRNA export from nucleus; GO:0005634 CC:nucleus
gene_06499.t1	GO:0036297 BP:interstrand cross-link repair; GO:0004842 MF:ubiquitin-protein transferase activity; GO:0005634 CC:nucleus; GO:0016567 BP:protein ubiquitination
gene_09903.t1	GO:0000009 MF:alpha-1,6-mannosyltransferase activity; GO:0005789 CC:endoplasmic reticulum membrane; GO:0004376 MF:glycolipid mannosyltransferase activity
gene_08119.t1	GO:0008298 BP:intracellular mRNA localization; GO:0042175 CC:nuclear outer membrane-endoplasmic reticulum membrane network; GO:0003729 MF:mRNA binding; GO:0005783 CC:endoplasmic reticulum; GO:1990904 CC:ribonucleoprotein complex
gene_10871.t1	GO:0006281 BP:DNA repair; GO:0004519 MF:endonuclease activity
gene_09698.t1	GO:0045892 BP:negative regulation of DNA-templated transcription; GO:0008270 MF:zinc ion binding; GO:0003723 MF:RNA binding; GO:0043170 BP:macromolecule metabolic process
gene_06927.t1	GO:0009044 MF:xylan 1,4-beta-xylosidase activity; GO:0045493 BP:xylan catabolic process; GO:0005576 CC:extracellular region; GO:0016020 CC:membrane; GO:0046556 MF:alpha-L-arabinofuranosidase activity; GO:0042910 MF:xenobiotic transmembrane transporter activity; GO:0015297 MF:antiporter activity; GO:0031222 BP:arabinan catabolic process; GO:0042908 BP:xenobiotic transport; GO:0055085 BP:transmembr…
gene_00477.t1	GO:1990745 CC:EARP complex; GO:0032456 BP:endocytic recycling; GO:0042147 BP:retrograde transport, endosome to Golgi; GO:0005829 CC:cytosol
gene_11854.t1	GO:0005730 CC:nucleolus; GO:0042254 BP:ribosome biogenesis; GO:0016301 MF:kinase activity; GO:0140694 BP:non-membrane-bounded organelle assembly; GO:0022618 BP:protein-RNA complex assembly; GO:0030686 CC:90S preribosome; GO:0032040 CC:small-subunit processome; GO:0016072 BP:rRNA metabolic process; GO:0140513 CC:nuclear protein-containing complex; GO:0034470 BP:ncRNA processing; GO:0016020 CC:memb…
gene_11178.t1	GO:0008270 MF:zinc ion binding
gene_12286.t1	GO:0031932 CC:TORC2 complex; GO:0031929 BP:TOR signaling
gene_04313.t1	GO:0016020 CC:membrane
gene_05421.t1	GO:0070403 MF:NAD+ binding; GO:0006338 BP:chromatin remodeling; GO:0005634 CC:nucleus; GO:0046872 MF:metal ion binding; GO:0016740 MF:transferase activity; GO:0017136 MF:NAD-dependent histone deacetylase activity
gene_00905.t1	GO:0008592 BP:regulation of Toll signaling pathway; GO:0061630 MF:ubiquitin protein ligase activity
gene_00229.t1	GO:0006376 BP:mRNA splice site recognition; GO:0005685 CC:U1 snRNP; GO:0003729 MF:mRNA binding; GO:0071004 CC:U2-type prespliceosome
gene_04661.t1	GO:0016020 CC:membrane
gene_09798.t1	GO:0031514 CC:motile cilium; GO:0036159 BP:inner dynein arm assembly; GO:0070840 MF:dynein complex binding; GO:0005515 MF:protein binding; GO:0003341 BP:cilium movement; GO:0097545 CC:axonemal outer doublet; GO:0048870 BP:cell motility; GO:0016020 CC:membrane
gene_03428.t1	GO:0030245 BP:cellulose catabolic process; GO:0004553 MF:hydrolase activity, hydrolyzing O-glycosyl compounds
gene_10846.t1	GO:0005681 CC:spliceosomal complex; GO:0008380 BP:RNA splicing; GO:0008270 MF:zinc ion binding; GO:0006397 BP:mRNA processing; GO:0003676 MF:nucleic acid binding; GO:0005686 CC:U2 snRNP; GO:1902494 CC:catalytic complex; GO:0022618 BP:protein-RNA complex assembly
gene_04536.t1	GO:0006886 BP:intracellular protein transport; GO:0043231 CC:intracellular membrane-bounded organelle; GO:0005484 MF:SNAP receptor activity; GO:0005737 CC:cytoplasm; GO:0016192 BP:vesicle-mediated transport; GO:0000149 MF:SNARE binding; GO:0016020 CC:membrane; GO:0061025 BP:membrane fusion; GO:0048284 BP:organelle fusion; GO:0016050 BP:vesicle organization; GO:0031982 CC:vesicle; GO:0031984 CC:or…
gene_05644.t1	GO:0140359 MF:ABC-type transporter activity; GO:0055085 BP:transmembrane transport; GO:0016020 CC:membrane; GO:0016887 MF:ATP hydrolysis activity; GO:0005524 MF:ATP binding
gene_10100.t1	GO:0005544 MF:calcium-dependent phospholipid binding; GO:0005737 CC:cytoplasm; GO:0005509 MF:calcium ion binding
gene_06752.t1	GO:0000813 CC:ESCRT I complex; GO:0015031 BP:protein transport; GO:0009056 BP:catabolic process; GO:0072666 BP:establishment of protein localization to vacuole; GO:0007034 BP:vacuolar transport; GO:0090150 BP:establishment of protein localization to membrane; GO:0006508 BP:proteolysis
gene_07860.t1	GO:0004655 MF:porphobilinogen synthase activity; GO:0006782 BP:protoporphyrinogen IX biosynthetic process; GO:0005829 CC:cytosol; GO:0046872 MF:metal ion binding; GO:0016301 MF:kinase activity; GO:0016310 BP:phosphorylation
gene_02668.t1	GO:0140359 MF:ABC-type transporter activity; GO:0055085 BP:transmembrane transport; GO:0016020 CC:membrane; GO:0043229 CC:intracellular organelle; GO:0016887 MF:ATP hydrolysis activity; GO:0005524 MF:ATP binding; GO:0009916 MF:alternative oxidase activity; GO:0046872 MF:metal ion binding
gene_08292.t1	GO:0008199 MF:ferric iron binding; GO:0006725 BP:cellular aromatic compound metabolic process; GO:0016020 CC:membrane; GO:0016702 MF:oxidoreductase activity, acting on single donors with incorporation of molecular oxygen, incorporation of two atoms of oxygen; GO:0006355 BP:regulation of DNA-templated transcription; GO:0003700 MF:DNA-binding transcription factor activity; GO:0051287 MF:NAD binding…
gene_06504.t1	GO:0003924 MF:GTPase activity; GO:0016020 CC:membrane; GO:0005525 MF:GTP binding
gene_08720.t1	GO:0016020 CC:membrane
gene_08044.t1	GO:0004329 MF:formate-tetrahydrofolate ligase activity; GO:0035999 BP:tetrahydrofolate interconversion; GO:0016592 CC:mediator complex; GO:0005524 MF:ATP binding; GO:0005829 CC:cytosol; GO:0006355 BP:regulation of DNA-templated transcription; GO:0004488 MF:methylenetetrahydrofolate dehydrogenase (NADP+) activity; GO:0004477 MF:methenyltetrahydrofolate cyclohydrolase activity; GO:0003712 MF:transc…
gene_03528.t1	GO:0006397 BP:mRNA processing; GO:0005634 CC:nucleus; GO:0003723 MF:RNA binding; GO:1990446 MF:U1 snRNP binding
gene_05744.t1	GO:0016906 MF:sterol 3-beta-glucosyltransferase activity; GO:0030259 BP:lipid glycosylation; GO:0005975 BP:carbohydrate metabolic process
gene_03999.t1	GO:0003921 MF:GMP synthase activity; GO:0006177 BP:GMP biosynthetic process; GO:0005829 CC:cytosol; GO:0006541 BP:glutamine metabolic process; GO:0005524 MF:ATP binding; GO:0004672 MF:protein kinase activity
gene_10200.t1	GO:0003777 MF:microtubule motor activity; GO:0007018 BP:microtubule-based movement; GO:0005874 CC:microtubule; GO:0008017 MF:microtubule binding; GO:0005524 MF:ATP binding; GO:0016787 MF:hydrolase activity
gene_06852.t1	GO:0000166 MF:nucleotide binding; GO:0016020 CC:membrane
gene_10671.t1	GO:0046983 MF:protein dimerization activity; GO:0016310 BP:phosphorylation; GO:0016301 MF:kinase activity; GO:0003677 MF:DNA binding
gene_05619.t1	GO:0005634 CC:nucleus; GO:0003676 MF:nucleic acid binding; GO:0000398 BP:mRNA splicing, via spliceosome; GO:0055046 BP:microgametogenesis; GO:0005200 MF:structural constituent of cytoskeleton; GO:0048481 BP:plant ovule development; GO:0005525 MF:GTP binding; GO:0120114 CC:Sm-like protein family complex; GO:1990904 CC:ribonucleoprotein complex; GO:0009846 BP:pollen germination; GO:0005874 CC:micro…
gene_07835.t1	GO:0016020 CC:membrane
gene_07159.t1	GO:0005819 CC:spindle; GO:0003924 MF:GTPase activity; GO:0007165 BP:signal transduction; GO:0005525 MF:GTP binding; GO:0005634 CC:nucleus; GO:0005737 CC:cytoplasm; GO:0016020 CC:membrane
gene_08267.t1	GO:0004672 MF:protein kinase activity; GO:0016310 BP:phosphorylation; GO:0005524 MF:ATP binding
gene_00154.t1	GO:0005667 CC:transcription regulator complex; GO:0006355 BP:regulation of DNA-templated transcription; GO:0003677 MF:DNA binding; GO:0005634 CC:nucleus
gene_05967.t1	GO:0140359 MF:ABC-type transporter activity; GO:0055085 BP:transmembrane transport; GO:0016020 CC:membrane; GO:0016887 MF:ATP hydrolysis activity; GO:0005524 MF:ATP binding
gene_10423.t1	GO:0005634 CC:nucleus
gene_11531.t1	GO:0030544 MF:Hsp70 protein binding; GO:0009408 BP:response to heat; GO:0005829 CC:cytosol; GO:0005783 CC:endoplasmic reticulum; GO:0051082 MF:unfolded protein binding; GO:0006457 BP:protein folding; GO:0005524 MF:ATP binding; GO:0016020 CC:membrane; GO:0046872 MF:metal ion binding
gene_06399.t1	GO:0016020 CC:membrane
gene_00029.t1	GO:0016020 CC:membrane
gene_01137.t1	GO:0004061 MF:arylformamidase activity; GO:0019441 BP:tryptophan catabolic process to kynurenine
gene_02245.t1	GO:0097361 CC:CIA complex; GO:0097428 BP:protein maturation by iron-sulfur cluster transfer; GO:0016226 BP:iron-sulfur cluster assembly; GO:0005634 CC:nucleus; GO:0006281 BP:DNA repair
gene_09803.t1	GO:0140658 MF:ATP-dependent chromatin remodeler activity; GO:0006338 BP:chromatin remodeling; GO:0005634 CC:nucleus; GO:0016887 MF:ATP hydrolysis activity; GO:0003677 MF:DNA binding; GO:0005524 MF:ATP binding; GO:0004386 MF:helicase activity
gene_03353.t1	GO:0016491 MF:oxidoreductase activity
gene_04461.t1	GO:0016787 MF:hydrolase activity
gene_05719.t1	GO:0052742 MF:phosphatidylinositol kinase activity; GO:0046488 BP:phosphatidylinositol metabolic process; GO:0016020 CC:membrane; GO:0004888 MF:transmembrane signaling receptor activity; GO:0007166 BP:cell surface receptor signaling pathway; GO:0016310 BP:phosphorylation
gene_00377.t1	GO:0000226 BP:microtubule cytoskeleton organization; GO:0008017 MF:microtubule binding
gene_10646.t1	GO:0070037 MF:rRNA (pseudouridine) methyltransferase activity; GO:0070475 BP:rRNA base methylation; GO:0032040 CC:small-subunit processome; GO:0005730 CC:nucleolus; GO:0019843 MF:rRNA binding; GO:0005880 CC:nuclear microtubule; GO:0034399 CC:nuclear periphery; GO:0030686 CC:90S preribosome; GO:0042802 MF:identical protein binding; GO:0005829 CC:cytosol; GO:0016020 CC:membrane; GO:0000472 BP:endon…
gene_11754.t1	GO:0016020 CC:membrane; GO:0098798 CC:mitochondrial protein-containing complex; GO:1990204 CC:oxidoreductase complex; GO:1990351 CC:transporter complex; GO:0005740 CC:mitochondrial envelope
gene_11078.t1	GO:0004222 MF:metalloendopeptidase activity; GO:0006508 BP:proteolysis; GO:0008270 MF:zinc ion binding
gene_12186.t1	GO:0016301 MF:kinase activity; GO:0016310 BP:phosphorylation
gene_03105.t1	GO:0016301 MF:kinase activity; GO:0016310 BP:phosphorylation
gene_05321.t1	GO:0003723 MF:RNA binding
gene_01913.t1	GO:0008757 MF:S-adenosylmethionine-dependent methyltransferase activity; GO:0032259 BP:methylation
gene_00129.t1	GO:0004663 MF:Rab geranylgeranyltransferase activity; GO:0005968 CC:Rab-protein geranylgeranyltransferase complex; GO:0046872 MF:metal ion binding
gene_01237.t1	GO:0007165 BP:signal transduction
gene_11506.t1	GO:0016020 CC:membrane
gene_03453.t1	GO:0016020 CC:membrane; GO:0097250 BP:mitochondrial respirasome assembly; GO:0005739 CC:mitochondrion
gene_04561.t1	GO:0005509 MF:calcium ion binding; GO:0016310 BP:phosphorylation; GO:0016301 MF:kinase activity
gene_03328.t1	GO:0050043 MF:lactate racemase activity; GO:0008866 MF:fructuronate reductase activity; GO:0051537 MF:2 iron, 2 sulfur cluster binding; GO:0046872 MF:metal ion binding
gene_05544.t1	GO:0004842 MF:ubiquitin-protein transferase activity; GO:0016567 BP:protein ubiquitination; GO:0046872 MF:metal ion binding
gene_10000.t1	GO:0004674 MF:protein serine/threonine kinase activity; GO:0016310 BP:phosphorylation; GO:0030424 CC:axon; GO:0005829 CC:cytosol; GO:0090090 BP:negative regulation of canonical Wnt signaling pathway; GO:0005524 MF:ATP binding; GO:0005634 CC:nucleus; GO:0007165 BP:signal transduction; GO:0050321 MF:tau-protein kinase activity; GO:0032869 BP:cellular response to insulin stimulus; GO:0010975 BP:regu…
gene_07760.t1	GO:0005992 BP:trehalose biosynthetic process; GO:0003824 MF:catalytic activity; GO:0016020 CC:membrane; GO:0046873 MF:metal ion transmembrane transporter activity; GO:0070413 BP:trehalose metabolism in response to stress; GO:0030001 BP:metal ion transport
gene_07084.t1	GO:0003356 BP:regulation of cilium beat frequency; GO:0005783 CC:endoplasmic reticulum; GO:0046872 MF:metal ion binding; GO:0003341 BP:cilium movement; GO:0042995 CC:cell projection; GO:0005856 CC:cytoskeleton
gene_02568.t1	GO:0042025 CC:host cell nucleus; GO:0005576 CC:extracellular region; GO:0030430 CC:host cell cytoplasm
gene_11729.t1	GO:0008270 MF:zinc ion binding
gene_04784.t1	GO:0019843 MF:rRNA binding; GO:1990904 CC:ribonucleoprotein complex; GO:0000027 BP:ribosomal large subunit assembly; GO:0003735 MF:structural constituent of ribosome; GO:0005840 CC:ribosome; GO:0006412 BP:translation; GO:0005759 CC:mitochondrial matrix
gene_06404.t1	GO:0016538 MF:cyclin-dependent protein serine/threonine kinase regulator activity; GO:0006357 BP:regulation of transcription by RNA polymerase II; GO:0008024 CC:cyclin/CDK positive transcription elongation factor complex; GO:0043539 MF:protein serine/threonine kinase activator activity; GO:0004252 MF:serine-type endopeptidase activity; GO:0032786 BP:positive regulation of DNA-templated transcript…
gene_07512.t1	GO:0016192 BP:vesicle-mediated transport; GO:0016020 CC:membrane
gene_08620.t1	GO:0016491 MF:oxidoreductase activity; GO:0016020 CC:membrane; GO:0071944 CC:cell periphery
gene_06199.t1	GO:0016020 CC:membrane; GO:0007009 BP:plasma membrane organization
gene_09603.t1	GO:0016787 MF:hydrolase activity; GO:0016020 CC:membrane; GO:0016310 BP:phosphorylation; GO:0008198 MF:ferrous iron binding; GO:0008199 MF:ferric iron binding; GO:0016301 MF:kinase activity
gene_10571.t1	GO:0008643 BP:carbohydrate transport
gene_05519.t1	GO:0061630 MF:ubiquitin protein ligase activity; GO:0016567 BP:protein ubiquitination; GO:0005634 CC:nucleus; GO:0006397 BP:mRNA processing; GO:0008270 MF:zinc ion binding; GO:0003676 MF:nucleic acid binding; GO:0006511 BP:ubiquitin-dependent protein catabolic process
gene_06627.t1	GO:0004826 MF:phenylalanine-tRNA ligase activity; GO:0006432 BP:phenylalanyl-tRNA aminoacylation; GO:0005737 CC:cytoplasm; GO:0000049 MF:tRNA binding; GO:1902494 CC:catalytic complex; GO:0005524 MF:ATP binding; GO:0046872 MF:metal ion binding; GO:0002161 MF:aminoacyl-tRNA editing activity; GO:0106074 BP:aminoacyl-tRNA metabolism involved in translational fidelity
gene_08843.t1	GO:0006351 BP:DNA-templated transcription; GO:0003785 MF:actin monomer binding; GO:0005884 CC:actin filament; GO:0003746 MF:translation elongation factor activity; GO:0051015 MF:actin filament binding; GO:0005737 CC:cytoplasm; GO:0042989 BP:sequestering of actin monomers; GO:0030042 BP:actin filament depolymerization; GO:0051016 BP:barbed-end actin filament capping; GO:0006414 BP:translational el…
gene_07059.t1	GO:0008569 MF:minus-end-directed microtubule motor activity; GO:0030286 CC:dynein complex; GO:0007018 BP:microtubule-based movement; GO:0051959 MF:dynein light intermediate chain binding; GO:0045505 MF:dynein intermediate chain binding; GO:0005874 CC:microtubule; GO:0005524 MF:ATP binding; GO:0005737 CC:cytoplasm; GO:0016887 MF:ATP hydrolysis activity
gene_08167.t1	GO:0016757 MF:glycosyltransferase activity; GO:0016020 CC:membrane
gene_00730.t1	GO:0001881 BP:receptor recycling; GO:0005802 CC:trans-Golgi network; GO:0005509 MF:calcium ion binding; GO:0007032 BP:endosome organization; GO:0055037 CC:recycling endosome; GO:0042147 BP:retrograde transport, endosome to Golgi; GO:0005769 CC:early endosome; GO:0005829 CC:cytosol
gene_09275.t1	GO:0046872 MF:metal ion binding; GO:0016310 BP:phosphorylation; GO:0016301 MF:kinase activity
gene_04759.t1	GO:0016020 CC:membrane
gene_05867.t1	GO:0004252 MF:serine-type endopeptidase activity; GO:0006508 BP:proteolysis
gene_01162.t1	GO:0004843 MF:cysteine-type deubiquitinase activity; GO:0043161 BP:proteasome-mediated ubiquitin-dependent protein catabolic process; GO:0005634 CC:nucleus; GO:0005737 CC:cytoplasm; GO:0070628 MF:proteasome binding; GO:0061136 BP:regulation of proteasomal protein catabolic process
gene_10323.t1	GO:0020002 CC:host cell plasma membrane; GO:0005576 CC:extracellular region; GO:0016020 CC:membrane
gene_06975.t1	GO:0061542 MF:3-demethylubiquinol-n 3-O-methyltransferase activity; GO:0006744 BP:ubiquinone biosynthetic process; GO:0031314 CC:extrinsic component of mitochondrial inner membrane; GO:0030580 MF:quinone cofactor methyltransferase activity; GO:0010420 MF:3,4-dihydroxy-5-polyprenylbenzoic acid O-methyltransferase activity; GO:0032259 BP:methylation; GO:0102208 MF:2-polyprenyl-6-hydroxyphenol methy…
gene_11431.t1	GO:0004222 MF:metalloendopeptidase activity; GO:0006508 BP:proteolysis; GO:0030054 CC:cell junction; GO:0005829 CC:cytosol; GO:0043231 CC:intracellular membrane-bounded organelle; GO:0046872 MF:metal ion binding; GO:0033615 BP:mitochondrial proton-transporting ATP synthase complex assembly; GO:0005886 CC:plasma membrane; GO:0051604 BP:protein maturation
gene_02145.t1	GO:0005840 CC:ribosome
gene_11306.t1	GO:0005794 CC:Golgi apparatus
gene_09703.t1	GO:0016020 CC:membrane
gene_00953.t1	GO:0004674 MF:protein serine/threonine kinase activity; GO:0006281 BP:DNA repair; GO:0016310 BP:phosphorylation; GO:0005524 MF:ATP binding; GO:0016787 MF:hydrolase activity
gene_09498.t1	GO:0008033 BP:tRNA processing; GO:0004518 MF:nuclease activity; GO:0043231 CC:intracellular membrane-bounded organelle; GO:0046872 MF:metal ion binding; GO:0034471 BP:ncRNA 5'-end processing; GO:0140101 MF:catalytic activity, acting on a tRNA; GO:0008643 BP:carbohydrate transport
gene_10546.t1	GO:0016747 MF:acyltransferase activity, transferring groups other than amino-acyl groups; GO:0009086 BP:methionine biosynthetic process; GO:0005737 CC:cytoplasm; GO:0016787 MF:hydrolase activity; GO:0009092 BP:homoserine metabolic process
gene_02493.t1	GO:0016020 CC:membrane
gene_09926.t1	GO:0004674 MF:protein serine/threonine kinase activity; GO:0016310 BP:phosphorylation; GO:0005634 CC:nucleus; GO:0016020 CC:membrane; GO:0005737 CC:cytoplasm; GO:0005524 MF:ATP binding; GO:0035556 BP:intracellular signal transduction; GO:0006914 BP:autophagy; GO:0010857 MF:calcium-dependent protein kinase activity; GO:0005516 MF:calmodulin binding
gene_05221.t1	GO:0003993 MF:acid phosphatase activity; GO:0016020 CC:membrane; GO:0046872 MF:metal ion binding
gene_00705.t1	GO:0004252 MF:serine-type endopeptidase activity; GO:0006508 BP:proteolysis
gene_10894.t1	GO:0005576 CC:extracellular region
gene_02921.t1	GO:0003979 MF:UDP-glucose 6-dehydrogenase activity; GO:0006065 BP:UDP-glucuronate biosynthetic process; GO:0005634 CC:nucleus; GO:0051287 MF:NAD binding; GO:0005739 CC:mitochondrion; GO:0016020 CC:membrane; GO:0006024 BP:glycosaminoglycan biosynthetic process; GO:0007034 BP:vacuolar transport
gene_11406.t1	GO:0042910 MF:xenobiotic transmembrane transporter activity; GO:0042908 BP:xenobiotic transport; GO:0016020 CC:membrane; GO:0015297 MF:antiporter activity; GO:0055085 BP:transmembrane transport
gene_07312.t1	GO:0005509 MF:calcium ion binding; GO:0016020 CC:membrane; GO:0005576 CC:extracellular region
gene_08420.t1	GO:0006366 BP:transcription by RNA polymerase II; GO:0003899 MF:DNA-directed 5'-3' RNA polymerase activity; GO:0000428 CC:DNA-directed RNA polymerase complex; GO:0005634 CC:nucleus; GO:0003677 MF:DNA binding; GO:0046872 MF:metal ion binding; GO:0070013 CC:intracellular organelle lumen
gene_05444.t1	GO:0016740 MF:transferase activity
gene_00928.t1	GO:0004672 MF:protein kinase activity; GO:0005524 MF:ATP binding
gene_06552.t1	GO:0004842 MF:ubiquitin-protein transferase activity; GO:0006325 BP:chromatin organization; GO:0005634 CC:nucleus; GO:0016567 BP:protein ubiquitination; GO:0070042 MF:rRNA (uridine-N3-)-methyltransferase activity; GO:0046872 MF:metal ion binding; GO:0070475 BP:rRNA base methylation; GO:0005344 MF:oxygen carrier activity; GO:0020037 MF:heme binding; GO:0015671 BP:oxygen transport
gene_07660.t1	GO:0001671 MF:ATPase activator activity; GO:0044571 BP:[2Fe-2S] cluster assembly; GO:0051259 BP:protein complex oligomerization; GO:0051087 MF:protein-folding chaperone binding
gene_02468.t1	GO:0005576 CC:extracellular region
gene_11629.t1	GO:0035091 MF:phosphatidylinositol binding
gene_03576.t1	GO:0000226 BP:microtubule cytoskeleton organization; GO:0005737 CC:cytoplasm
gene_04684.t1	GO:0003724 MF:RNA helicase activity; GO:0006401 BP:RNA catabolic process; GO:0005634 CC:nucleus; GO:0003723 MF:RNA binding; GO:0005524 MF:ATP binding; GO:0070013 CC:intracellular organelle lumen; GO:0032991 CC:protein-containing complex; GO:0043232 CC:intracellular non-membrane-bounded organelle; GO:0016787 MF:hydrolase activity; GO:0000460 BP:maturation of 5.8S rRNA; GO:0016491 MF:oxidoreductase…
gene_05792.t1	GO:0015031 BP:protein transport
gene_10869.t1	GO:0051260 BP:protein homooligomerization; GO:0016020 CC:membrane
gene_09075.t1	GO:0003677 MF:DNA binding; GO:0006357 BP:regulation of transcription by RNA polymerase II; GO:0005634 CC:nucleus; GO:0001067 MF:transcription regulatory region nucleic acid binding; GO:0000981 MF:DNA-binding transcription factor activity, RNA polymerase II-specific
gene_04559.t1	GO:0016459 CC:myosin complex; GO:0003774 MF:cytoskeletal motor activity; GO:0030050 BP:vesicle transport along actin filament; GO:0003779 MF:actin binding; GO:0005524 MF:ATP binding; GO:0005737 CC:cytoplasm; GO:0007015 BP:actin filament organization; GO:0031982 CC:vesicle; GO:0044877 MF:protein-containing complex binding; GO:0140657 MF:ATP-dependent activity
gene_11977.t1	GO:0016020 CC:membrane
gene_07412.t1	GO:1903189 BP:glyoxal metabolic process; GO:0005737 CC:cytoplasm
gene_10123.t1	GO:0016020 CC:membrane
gene_08520.t1	GO:0004322 MF:ferroxidase activity; GO:0034755 BP:iron ion transmembrane transport; GO:0005739 CC:mitochondrion; GO:0016226 BP:iron-sulfur cluster assembly; GO:0008199 MF:ferric iron binding; GO:0006879 BP:intracellular iron ion homeostasis; GO:0034986 MF:iron chaperone activity; GO:0008198 MF:ferrous iron binding; GO:0051537 MF:2 iron, 2 sulfur cluster binding
gene_06775.t1	GO:0046982 MF:protein heterodimerization activity
gene_02070.t1	GO:0140359 MF:ABC-type transporter activity; GO:0055085 BP:transmembrane transport; GO:0016020 CC:membrane; GO:0016887 MF:ATP hydrolysis activity; GO:0005524 MF:ATP binding
gene_07883.t1	GO:0000062 MF:fatty-acyl-CoA binding; GO:0016020 CC:membrane
gene_06099.t1	GO:0000012 BP:single strand break repair; GO:0003684 MF:damaged DNA binding; GO:0005634 CC:nucleus; GO:0016020 CC:membrane
gene_08991.t1	GO:0016020 CC:membrane
gene_03799.t1	GO:0008270 MF:zinc ion binding; GO:0006278 BP:RNA-templated DNA biosynthetic process; GO:0015074 BP:DNA integration; GO:0003676 MF:nucleic acid binding; GO:0003964 MF:RNA-directed DNA polymerase activity
gene_09503.t1	GO:0045892 BP:negative regulation of DNA-templated transcription; GO:0005634 CC:nucleus
gene_05419.t1	GO:0000902 BP:cell morphogenesis
gene_07635.t1	GO:0034472 BP:snRNA 3'-end processing; GO:0005634 CC:nucleus
gene_08067.t1	GO:0005886 CC:plasma membrane
gene_04659.t1	GO:0015935 CC:small ribosomal subunit; GO:0003735 MF:structural constituent of ribosome; GO:0006412 BP:translation; GO:0003723 MF:RNA binding; GO:0022626 CC:cytosolic ribosome; GO:0009506 CC:plasmodesma; GO:0005634 CC:nucleus; GO:0000325 CC:plant-type vacuole; GO:0005794 CC:Golgi apparatus; GO:0009536 CC:plastid; GO:0005777 CC:peroxisome; GO:0070013 CC:intracellular organelle lumen
gene_05767.t1	GO:0007165 BP:signal transduction; GO:0016020 CC:membrane
gene_10223.t1	GO:0030956 CC:glutamyl-tRNA(Gln) amidotransferase complex; GO:0070681 BP:glutaminyl-tRNAGln biosynthesis via transamidation; GO:0050567 MF:glutaminyl-tRNA synthase (glutamine-hydrolyzing) activity; GO:0032543 BP:mitochondrial translation; GO:0005739 CC:mitochondrion; GO:0005524 MF:ATP binding; GO:0016740 MF:transferase activity; GO:0043864 MF:indoleacetamide hydrolase activity; GO:0004040 MF:amid…
gene_06875.t1	GO:0008757 MF:S-adenosylmethionine-dependent methyltransferase activity; GO:0032259 BP:methylation
gene_07983.t1	GO:0008168 MF:methyltransferase activity; GO:0032259 BP:methylation
gene_05021.t1	GO:0034719 CC:SMN-Sm protein complex
gene_01613.t1	GO:0004156 MF:dihydropteroate synthase activity; GO:0046656 BP:folic acid biosynthetic process; GO:0005740 CC:mitochondrial envelope; GO:0003848 MF:2-amino-4-hydroxy-6-hydroxymethyldihydropteridine diphosphokinase activity; GO:0046654 BP:tetrahydrofolate biosynthetic process; GO:0016301 MF:kinase activity; GO:0046872 MF:metal ion binding; GO:0005524 MF:ATP binding; GO:0016310 BP:phosphorylation
gene_02721.t1	GO:0030688 CC:preribosome, small subunit precursor; GO:0000462 BP:maturation of SSU-rRNA from tricistronic rRNA transcript (SSU-rRNA, 5.8S rRNA, LSU-rRNA); GO:0030686 CC:90S preribosome; GO:0005730 CC:nucleolus
gene_07858.t1	GO:1990817 MF:poly(A) RNA polymerase activity; GO:0046872 MF:metal ion binding
gene_12314.t1	GO:0033617 BP:mitochondrial cytochrome c oxidase assembly; GO:0005743 CC:mitochondrial inner membrane
gene_00853.t1	GO:0003743 MF:translation initiation factor activity; GO:0006413 BP:translational initiation
gene_09398.t1	GO:0016020 CC:membrane
gene_01961.t1	GO:0016020 CC:membrane
gene_10446.t1	GO:0016538 MF:cyclin-dependent protein serine/threonine kinase regulator activity; GO:0051301 BP:cell division; GO:0000307 CC:cyclin-dependent protein kinase holoenzyme complex; GO:0007049 BP:cell cycle; GO:0019005 CC:SCF ubiquitin ligase complex; GO:0016310 BP:phosphorylation; GO:0016301 MF:kinase activity; GO:0007346 BP:regulation of mitotic cell cycle; GO:0043539 MF:protein serine/threonine ki…
gene_04013.t1	GO:0016819 MF:hydrolase activity, acting on acid anhydrides, in sulfonyl-containing anhydrides; GO:0006790 BP:sulfur compound metabolic process; GO:0005777 CC:peroxisome; GO:0009150 BP:purine ribonucleotide metabolic process; GO:0004519 MF:endonuclease activity
gene_05121.t1	GO:0008168 MF:methyltransferase activity; GO:0032259 BP:methylation
gene_05592.t1	GO:0009100 BP:glycoprotein metabolic process; GO:0016020 CC:membrane
gene_02821.t1	GO:0030170 MF:pyridoxal phosphate binding; GO:0009058 BP:biosynthetic process; GO:0016740 MF:transferase activity
gene_10669.t1	GO:0004672 MF:protein kinase activity; GO:0016310 BP:phosphorylation; GO:0016020 CC:membrane; GO:0005576 CC:extracellular region; GO:0005524 MF:ATP binding
gene_06104.t1	GO:0000012 BP:single strand break repair; GO:0003684 MF:damaged DNA binding; GO:0005634 CC:nucleus; GO:0016020 CC:membrane
gene_11777.t1	GO:0008173 MF:RNA methyltransferase activity; GO:0001510 BP:RNA methylation; GO:0005829 CC:cytosol; GO:0005634 CC:nucleus; GO:0008757 MF:S-adenosylmethionine-dependent methyltransferase activity; GO:0140101 MF:catalytic activity, acting on a tRNA; GO:0006400 BP:tRNA modification
gene_04912.t1	GO:0030896 CC:checkpoint clamp complex; GO:0000077 BP:DNA damage checkpoint signaling; GO:0005730 CC:nucleolus; GO:0035861 CC:site of double-strand break; GO:0044778 BP:meiotic DNA integrity checkpoint signaling; GO:0033314 BP:mitotic DNA replication checkpoint signaling; GO:0000723 BP:telomere maintenance; GO:0000724 BP:double-strand break repair via homologous recombination; GO:0006289 BP:nucle…
gene_03128.t1	GO:0016020 CC:membrane
gene_05344.t1	GO:0008757 MF:S-adenosylmethionine-dependent methyltransferase activity; GO:0032259 BP:methylation
gene_00828.t1	GO:0006334 BP:nucleosome assembly; GO:0000786 CC:nucleosome; GO:0030527 MF:structural constituent of chromatin; GO:0003677 MF:DNA binding; GO:0005634 CC:nucleus; GO:0031491 MF:nucleosome binding; GO:0045910 BP:negative regulation of DNA recombination; GO:0030261 BP:chromosome condensation; GO:0009414 BP:response to water deprivation
gene_06452.t1	GO:0003755 MF:peptidyl-prolyl cis-trans isomerase activity; GO:0016740 MF:transferase activity
gene_11529.t1	GO:0035091 MF:phosphatidylinositol binding; GO:0043231 CC:intracellular membrane-bounded organelle
gene_03476.t1	GO:0003924 MF:GTPase activity; GO:0032438 BP:melanosome organization; GO:0005802 CC:trans-Golgi network; GO:0005525 MF:GTP binding; GO:0006886 BP:intracellular protein transport
gene_04584.t1	GO:0070461 CC:SAGA-type complex; GO:0046872 MF:metal ion binding; GO:0005634 CC:nucleus
gene_05692.t1	GO:0005525 MF:GTP binding; GO:1902182 BP:shoot apical meristem development; GO:0005874 CC:microtubule; GO:0009793 BP:embryo development ending in seed dormancy; GO:0009658 BP:chloroplast organization; GO:0016787 MF:hydrolase activity; GO:0016020 CC:membrane; GO:0051301 BP:cell division
gene_04459.t1	GO:0005730 CC:nucleolus
gene_05567.t1	GO:0016602 CC:CCAAT-binding factor complex; GO:0001228 MF:DNA-binding transcription activator activity, RNA polymerase II-specific; GO:0045944 BP:positive regulation of transcription by RNA polymerase II; GO:0046982 MF:protein heterodimerization activity; GO:0043565 MF:sequence-specific DNA binding; GO:0016020 CC:membrane; GO:0001067 MF:transcription regulatory region nucleic acid binding; GO:000…
gene_06675.t1	GO:0031177 MF:phosphopantetheine binding; GO:0008610 BP:lipid biosynthetic process; GO:0016020 CC:membrane; GO:0016874 MF:ligase activity
gene_03904.t1	GO:0010181 MF:FMN binding; GO:0016491 MF:oxidoreductase activity
gene_11131.t1	GO:0004664 MF:prephenate dehydratase activity; GO:1902223 BP:erythrose 4-phosphate/phosphoenolpyruvate family amino acid biosynthetic process; GO:0006558 BP:L-phenylalanine metabolic process; GO:0009095 BP:aromatic amino acid family biosynthetic process, prephenate pathway
gene_08891.t1	GO:0016020 CC:membrane
gene_09403.t1	GO:0051537 MF:2 iron, 2 sulfur cluster binding; GO:0046872 MF:metal ion binding
gene_10371.t1	GO:0008270 MF:zinc ion binding; GO:1990904 CC:ribonucleoprotein complex; GO:0003723 MF:RNA binding
gene_06427.t1	GO:0003873 MF:6-phosphofructo-2-kinase activity; GO:0006003 BP:fructose 2,6-bisphosphate metabolic process; GO:0005829 CC:cytosol; GO:0006000 BP:fructose metabolic process; GO:0005874 CC:microtubule; GO:0046835 BP:carbohydrate phosphorylation; GO:0005524 MF:ATP binding; GO:0016020 CC:membrane; GO:0007018 BP:microtubule-based movement; GO:0004331 MF:fructose-2,6-bisphosphate 2-phosphatase activity…
gene_07535.t1	GO:0001510 BP:RNA methylation; GO:0008757 MF:S-adenosylmethionine-dependent methyltransferase activity; GO:0005737 CC:cytoplasm; GO:0034470 BP:ncRNA processing; GO:0003676 MF:nucleic acid binding; GO:0016787 MF:hydrolase activity; GO:0008175 MF:tRNA methyltransferase activity; GO:0008170 MF:N-methyltransferase activity; GO:0006399 BP:tRNA metabolic process
gene_08643.t1	GO:0000178 CC:exosome (RNase complex); GO:0004540 MF:RNA nuclease activity; GO:0003723 MF:RNA binding
gene_02193.t1	GO:0001401 CC:SAM complex; GO:0015031 BP:protein transport
gene_09751.t1	GO:0016020 CC:membrane
gene_00530.t1	GO:0016020 CC:membrane
gene_00405.t1	GO:0033819 MF:lipoyl(octanoyl) transferase activity; GO:0036211 BP:protein modification process; GO:0005737 CC:cytoplasm; GO:0043231 CC:intracellular membrane-bounded organelle; GO:0016874 MF:ligase activity
gene_01513.t1	GO:0008081 MF:phosphoric diester hydrolase activity; GO:0006281 BP:DNA repair; GO:0005634 CC:nucleus
gene_02621.t1	GO:0007165 BP:signal transduction; GO:0016020 CC:membrane
gene_03053.t1	GO:0004128 MF:cytochrome-b5 reductase activity, acting on NAD(P)H; GO:0016020 CC:membrane; GO:0005739 CC:mitochondrion; GO:0071949 MF:FAD binding
gene_04161.t1	GO:0045254 CC:pyruvate dehydrogenase complex; GO:0006086 BP:acetyl-CoA biosynthetic process from pyruvate; GO:0004742 MF:dihydrolipoyllysine-residue acetyltransferase activity; GO:0005739 CC:mitochondrion; GO:0004738 MF:pyruvate dehydrogenase activity; GO:0070013 CC:intracellular organelle lumen; GO:0006096 BP:glycolytic process; GO:0050908 BP:detection of light stimulus involved in visual percep…
gene_09974.t1	GO:0008757 MF:S-adenosylmethionine-dependent methyltransferase activity; GO:0032259 BP:methylation
gene_00753.t1	GO:0030983 MF:mismatched DNA binding; GO:0006298 BP:mismatch repair; GO:0005634 CC:nucleus; GO:0140664 MF:ATP-dependent DNA damage sensor activity; GO:0032300 CC:mismatch repair complex; GO:0005524 MF:ATP binding; GO:0005694 CC:chromosome; GO:0006312 BP:mitotic recombination; GO:0008483 MF:transaminase activity
gene_09298.t1	GO:0030570 MF:pectate lyase activity; GO:0005576 CC:extracellular region; GO:0045490 BP:pectin catabolic process
gene_10346.t1	GO:0016298 MF:lipase activity; GO:0006508 BP:proteolysis; GO:0016020 CC:membrane; GO:0008233 MF:peptidase activity
gene_06998.t1	GO:0003924 MF:GTPase activity; GO:0030139 CC:endocytic vesicle; GO:0006886 BP:intracellular protein transport; GO:0005525 MF:GTP binding; GO:0005768 CC:endosome
gene_02293.t1	GO:0016020 CC:membrane
gene_11454.t1	GO:0005730 CC:nucleolus; GO:0003723 MF:RNA binding; GO:0006334 BP:nucleosome assembly; GO:0033186 CC:CAF-1 complex
gene_08618.t1	GO:0004348 MF:glucosylceramidase activity; GO:0006665 BP:sphingolipid metabolic process; GO:0005576 CC:extracellular region; GO:0019377 BP:glycolipid catabolic process; GO:1901565 BP:organonitrogen compound catabolic process; GO:0034053 BP:modulation by symbiont of host defense-related programmed cell death; GO:0043603 BP:amide metabolic process
gene_11329.t1	GO:0019205 MF:nucleobase-containing compound kinase activity; GO:0016310 BP:phosphorylation; GO:0005739 CC:mitochondrion; GO:0005524 MF:ATP binding; GO:0006139 BP:nucleobase-containing compound metabolic process; GO:0090407 BP:organophosphate biosynthetic process; GO:0016776 MF:phosphotransferase activity, phosphate group as acceptor; GO:0004674 MF:protein serine/threonine kinase activity; GO:001…
gene_09726.t1	GO:0005634 CC:nucleus; GO:0005737 CC:cytoplasm
gene_04384.t1	GO:0008270 MF:zinc ion binding; GO:0006278 BP:RNA-templated DNA biosynthetic process; GO:0003676 MF:nucleic acid binding; GO:0003964 MF:RNA-directed DNA polymerase activity
gene_05492.t1	GO:0009651 BP:response to salt stress; GO:0016811 MF:hydrolase activity, acting on carbon-nitrogen (but not peptide) bonds, in linear amides; GO:0016020 CC:membrane; GO:0006672 BP:ceramide metabolic process; GO:0005794 CC:Golgi apparatus; GO:0005783 CC:endoplasmic reticulum; GO:0006914 BP:autophagy; GO:0005634 CC:nucleus; GO:0098542 BP:defense response to other organism; GO:0005509 MF:calcium ion…
gene_10569.t1	GO:0004185 MF:serine-type carboxypeptidase activity; GO:0006508 BP:proteolysis; GO:0016020 CC:membrane; GO:0071569 BP:protein ufmylation
gene_06004.t1	GO:0016020 CC:membrane
gene_11677.t1	GO:0055085 BP:transmembrane transport; GO:0016020 CC:membrane; GO:0015748 BP:organophosphate ester transport; GO:0015711 BP:organic anion transport; GO:0071705 BP:nitrogen compound transport
gene_07112.t1	GO:0016020 CC:membrane; GO:0090114 BP:COPII-coated vesicle budding; GO:0016760 MF:cellulose synthase (UDP-forming) activity; GO:0030134 CC:COPII-coated ER to Golgi transport vesicle; GO:0030133 CC:transport vesicle; GO:0006886 BP:intracellular protein transport; GO:0032991 CC:protein-containing complex
gene_08220.t1	GO:0032981 BP:mitochondrial respiratory chain complex I assembly; GO:0070469 CC:respirasome; GO:0005743 CC:mitochondrial inner membrane; GO:0006979 BP:response to oxidative stress; GO:0030964 CC:NADH dehydrogenase complex; GO:0098798 CC:mitochondrial protein-containing complex; GO:1902495 CC:transmembrane transporter complex
gene_03704.t1	GO:0005794 CC:Golgi apparatus; GO:0003924 MF:GTPase activity; GO:0016192 BP:vesicle-mediated transport; GO:0005525 MF:GTP binding; GO:0015031 BP:protein transport; GO:0046907 BP:intracellular transport
gene_04812.t1	GO:0000703 MF:oxidized pyrimidine nucleobase lesion DNA N-glycosylase activity; GO:0006285 BP:base-excision repair, AP site formation; GO:0005634 CC:nucleus; GO:0005739 CC:mitochondrion; GO:0003906 MF:DNA-(apurinic or apyrimidinic site) endonuclease activity; GO:0051539 MF:4 iron, 4 sulfur cluster binding; GO:0042644 CC:chloroplast nucleoid; GO:0016829 MF:lyase activity; GO:0003677 MF:DNA binding…
gene_05920.t1	GO:1901135 BP:carbohydrate derivative metabolic process; GO:0097367 MF:carbohydrate derivative binding; GO:0015934 CC:large ribosomal subunit; GO:0003735 MF:structural constituent of ribosome; GO:0006412 BP:translation; GO:0020037 MF:heme binding
gene_09949.t1	GO:0005576 CC:extracellular region
gene_05244.t1	GO:0005694 CC:chromosome; GO:0006281 BP:DNA repair; GO:0046872 MF:metal ion binding; GO:0043231 CC:intracellular membrane-bounded organelle; GO:0007049 BP:cell cycle; GO:0004842 MF:ubiquitin-protein transferase activity; GO:0000151 CC:ubiquitin ligase complex; GO:0035067 BP:negative regulation of histone acetylation; GO:0035066 BP:positive regulation of histone acetylation; GO:0005886 CC:plasma m…
gene_00728.t1	GO:0016020 CC:membrane; GO:0035064 MF:methylated histone binding; GO:0000122 BP:negative regulation of transcription by RNA polymerase II; GO:0005721 CC:pericentric heterochromatin; GO:0003682 MF:chromatin binding; GO:0006325 BP:chromatin organization
gene_01836.t1	GO:0004402 MF:histone acetyltransferase activity; GO:0006338 BP:chromatin remodeling; GO:0005634 CC:nucleus; GO:0006355 BP:regulation of DNA-templated transcription; GO:0046872 MF:metal ion binding
gene_10171.t1	GO:0006511 BP:ubiquitin-dependent protein catabolic process; GO:0034098 CC:VCP-NPL4-UFD1 AAA ATPase complex; GO:0031593 MF:polyubiquitin modification-dependent protein binding; GO:0050896 BP:response to stimulus; GO:0006515 BP:protein quality control for misfolded or incompletely synthesized proteins; GO:0010498 BP:proteasomal protein catabolic process; GO:0009987 BP:cellular process
gene_11429.t1	GO:0003677 MF:DNA binding
gene_07335.t1	GO:0046872 MF:metal ion binding
gene_08443.t1	GO:0030131 CC:clathrin adaptor complex; GO:0006886 BP:intracellular protein transport; GO:0016192 BP:vesicle-mediated transport; GO:0031410 CC:cytoplasmic vesicle
gene_09551.t1	GO:0016874 MF:ligase activity
gene_04359.t1	GO:0016491 MF:oxidoreductase activity
gene_06575.t1	GO:0016192 BP:vesicle-mediated transport
gene_11031.t1	GO:0004527 MF:exonuclease activity
gene_03599.t1	GO:0016301 MF:kinase activity; GO:0016310 BP:phosphorylation
gene_09303.t1	GO:0003700 MF:DNA-binding transcription factor activity; GO:0006355 BP:regulation of DNA-templated transcription
gene_10271.t1	GO:0016251 MF:RNA polymerase II general transcription initiation factor activity; GO:0046695 CC:SLIK (SAGA-like) complex; GO:0006367 BP:transcription initiation at RNA polymerase II promoter; GO:0000124 CC:SAGA complex; GO:0046982 MF:protein heterodimerization activity; GO:0005669 CC:transcription factor TFIID complex; GO:0003743 MF:translation initiation factor activity; GO:0003713 MF:transcript…
gene_05219.t1	GO:0005743 CC:mitochondrial inner membrane; GO:0007005 BP:mitochondrion organization; GO:0008233 MF:peptidase activity; GO:0006508 BP:proteolysis
gene_10146.t1	GO:0016020 CC:membrane
gene_08543.t1	GO:0016301 MF:kinase activity; GO:0016310 BP:phosphorylation; GO:0016020 CC:membrane; GO:0016773 MF:phosphotransferase activity, alcohol group as acceptor; GO:0016409 MF:palmitoyltransferase activity
gene_06798.t1	GO:0003676 MF:nucleic acid binding; GO:0016020 CC:membrane; GO:0016409 MF:palmitoyltransferase activity; GO:0005737 CC:cytoplasm; GO:0019707 MF:protein-cysteine S-acyltransferase activity; GO:0000175 MF:3'-5'-RNA exonuclease activity
gene_02093.t1	GO:0004386 MF:helicase activity; GO:0005524 MF:ATP binding; GO:0016787 MF:hydrolase activity
gene_11254.t1	GO:0002953 MF:5'-deoxynucleotidase activity; GO:0046940 BP:nucleoside monophosphate phosphorylation; GO:0004017 MF:adenylate kinase activity; GO:0016310 BP:phosphorylation; GO:0005524 MF:ATP binding; GO:0046872 MF:metal ion binding
gene_08418.t1	GO:0046873 MF:metal ion transmembrane transporter activity; GO:0030001 BP:metal ion transport; GO:0016020 CC:membrane; GO:0097038 CC:perinuclear endoplasmic reticulum; GO:0008021 CC:synaptic vesicle; GO:0055085 BP:transmembrane transport; GO:0043025 CC:neuronal cell body; GO:0030424 CC:axon; GO:2000274 BP:regulation of epithelial cell migration, open tracheal system; GO:0030234 MF:enzyme regulato…
gene_09526.t1	GO:0016020 CC:membrane
gene_10494.t1	GO:0015693 BP:magnesium ion transport; GO:0005743 CC:mitochondrial inner membrane; GO:0046873 MF:metal ion transmembrane transporter activity; GO:0055085 BP:transmembrane transport
gene_01413.t1	GO:0009982 MF:pseudouridine synthase activity; GO:0001522 BP:pseudouridine synthesis; GO:0008033 BP:tRNA processing; GO:0003723 MF:RNA binding; GO:0140101 MF:catalytic activity, acting on a tRNA
gene_11006.t1	GO:0008622 CC:epsilon DNA polymerase complex; GO:0003887 MF:DNA-directed DNA polymerase activity; GO:0071897 BP:DNA biosynthetic process; GO:0006260 BP:DNA replication; GO:0051539 MF:4 iron, 4 sulfur cluster binding; GO:0006281 BP:DNA repair; GO:0008270 MF:zinc ion binding; GO:0003677 MF:DNA binding; GO:0000166 MF:nucleotide binding; GO:0005576 CC:extracellular region; GO:0051920 MF:peroxiredoxin…
gene_12114.t1	GO:0016020 CC:membrane; GO:0016301 MF:kinase activity; GO:0016310 BP:phosphorylation
gene_04061.t1	GO:0006886 BP:intracellular protein transport; GO:0046872 MF:metal ion binding; GO:0016020 CC:membrane; GO:0016192 BP:vesicle-mediated transport; GO:0099023 CC:vesicle tethering complex; GO:0005768 CC:endosome; GO:0030674 MF:protein-macromolecule adaptor activity; GO:0007032 BP:endosome organization; GO:0140056 BP:organelle localization by membrane tethering; GO:0048284 BP:organelle fusion; GO:00…
gene_09874.t1	GO:0004252 MF:serine-type endopeptidase activity; GO:0016020 CC:membrane; GO:0016310 BP:phosphorylation; GO:0016301 MF:kinase activity
gene_00653.t1	GO:0006397 BP:mRNA processing; GO:0003676 MF:nucleic acid binding; GO:0005634 CC:nucleus; GO:0035091 MF:phosphatidylinositol binding
gene_10922.t1	GO:0016020 CC:membrane
gene_06898.t1	GO:0003868 MF:4-hydroxyphenylpyruvate dioxygenase activity; GO:0009072 BP:aromatic amino acid metabolic process; GO:0005737 CC:cytoplasm; GO:0046872 MF:metal ion binding; GO:0042802 MF:identical protein binding; GO:1901606 BP:alpha-amino acid catabolic process; GO:1901361 BP:organic cyclic compound catabolic process; GO:0019439 BP:aromatic compound catabolic process; GO:1902221 BP:erythrose 4-pho…
gene_05044.t1	GO:0008495 MF:protoheme IX farnesyltransferase activity; GO:0006783 BP:heme biosynthetic process; GO:0031966 CC:mitochondrial membrane; GO:0070069 CC:cytochrome complex; GO:0005730 CC:nucleolus; GO:0005829 CC:cytosol; GO:0046160 BP:heme a metabolic process; GO:0000266 BP:mitochondrial fission; GO:0008535 BP:respiratory chain complex IV assembly; GO:0009060 BP:aerobic respiration
gene_06152.t1	GO:0016887 MF:ATP hydrolysis activity; GO:0005524 MF:ATP binding
gene_07260.t1	GO:0006488 BP:dolichol-linked oligosaccharide biosynthetic process; GO:0004577 MF:N-acetylglucosaminyldiphosphodolichol N-acetylglucosaminyltransferase activity; GO:0000931 CC:gamma-tubulin ring complex; GO:0005737 CC:cytoplasm; GO:0016020 CC:membrane; GO:0033566 BP:gamma-tubulin complex localization
gene_08518.t1	GO:0004252 MF:serine-type endopeptidase activity; GO:0006508 BP:proteolysis; GO:0016020 CC:membrane; GO:0005737 CC:cytoplasm; GO:0016746 MF:acyltransferase activity
gene_02068.t1	GO:0030246 MF:carbohydrate binding
gene_03852.t1	GO:0030246 MF:carbohydrate binding
gene_11229.t1	GO:0016301 MF:kinase activity; GO:0016310 BP:phosphorylation
gene_03176.t1	GO:0031418 MF:L-ascorbic acid binding; GO:0051213 MF:dioxygenase activity; GO:0016705 MF:oxidoreductase activity, acting on paired donors, with incorporation or reduction of molecular oxygen; GO:0005506 MF:iron ion binding; GO:0016757 MF:glycosyltransferase activity
gene_04960.t1	GO:0003899 MF:DNA-directed 5'-3' RNA polymerase activity; GO:0000428 CC:DNA-directed RNA polymerase complex; GO:0006351 BP:DNA-templated transcription; GO:0005634 CC:nucleus; GO:0003677 MF:DNA binding; GO:0003755 MF:peptidyl-prolyl cis-trans isomerase activity; GO:0070013 CC:intracellular organelle lumen; GO:0043232 CC:intracellular non-membrane-bounded organelle; GO:0006457 BP:protein folding
gene_08989.t1	GO:0004672 MF:protein kinase activity; GO:0016310 BP:phosphorylation; GO:0005524 MF:ATP binding
gene_04284.t1	GO:0005576 CC:extracellular region; GO:0003743 MF:translation initiation factor activity; GO:0006413 BP:translational initiation
gene_05392.t1	GO:0042132 MF:fructose 1,6-bisphosphate 1-phosphatase activity; GO:0005975 BP:carbohydrate metabolic process; GO:0005829 CC:cytosol; GO:0070062 CC:extracellular exosome; GO:0046872 MF:metal ion binding; GO:0005634 CC:nucleus; GO:0044283 BP:small molecule biosynthetic process; GO:0061629 MF:RNA polymerase II-specific DNA-binding transcription factor binding; GO:0030388 BP:fructose 1,6-bisphosphate…
gene_01984.t1	GO:0003723 MF:RNA binding
gene_10469.t1	GO:0004064 MF:arylesterase activity
gene_11577.t1	GO:0048015 BP:phosphatidylinositol-mediated signaling; GO:0016301 MF:kinase activity; GO:0034271 CC:phosphatidylinositol 3-kinase complex, class III, type I; GO:0046854 BP:phosphatidylinositol phosphate biosynthetic process; GO:0034272 CC:phosphatidylinositol 3-kinase complex, class III, type II; GO:0000407 CC:phagophore assembly site; GO:0005777 CC:peroxisome; GO:0016773 MF:phosphotransferase ac…
gene_07012.t1	GO:0004525 MF:ribonuclease III activity; GO:0006396 BP:RNA processing; GO:0015934 CC:large ribosomal subunit; GO:0004386 MF:helicase activity; GO:0003735 MF:structural constituent of ribosome; GO:0006412 BP:translation
gene_03604.t1	GO:0003755 MF:peptidyl-prolyl cis-trans isomerase activity; GO:0005840 CC:ribosome
gene_04712.t1	GO:0016853 MF:isomerase activity
gene_05820.t1	GO:0016020 CC:membrane
gene_04036.t1	GO:0005975 BP:carbohydrate metabolic process; GO:0016020 CC:membrane
gene_09849.t1	GO:0016757 MF:glycosyltransferase activity; GO:0016020 CC:membrane; GO:0006493 BP:protein O-linked glycosylation; GO:0005794 CC:Golgi apparatus
gene_05144.t1	GO:0016780 MF:phosphotransferase activity, for other substituted phosphate groups; GO:0008654 BP:phospholipid biosynthetic process; GO:0016020 CC:membrane; GO:0005525 MF:GTP binding
gene_03399.t1	GO:0003964 MF:RNA-directed DNA polymerase activity; GO:0006278 BP:RNA-templated DNA biosynthetic process
gene_06252.t1	GO:0004402 MF:histone acetyltransferase activity; GO:0006338 BP:chromatin remodeling; GO:0005634 CC:nucleus; GO:0006355 BP:regulation of DNA-templated transcription
gene_02844.t1	GO:0016874 MF:ligase activity
gene_10071.t1	GO:0016787 MF:hydrolase activity; GO:0016310 BP:phosphorylation; GO:0016020 CC:membrane; GO:0016301 MF:kinase activity
gene_02719.t1	GO:0043232 CC:intracellular non-membrane-bounded organelle; GO:0007099 BP:centriole replication; GO:0005737 CC:cytoplasm
gene_08343.t1	GO:0003697 MF:single-stranded DNA binding; GO:0006974 BP:DNA damage response; GO:0005634 CC:nucleus; GO:0004222 MF:metalloendopeptidase activity; GO:0016020 CC:membrane
gene_09451.t1	GO:0008569 MF:minus-end-directed microtubule motor activity; GO:0030286 CC:dynein complex; GO:0007018 BP:microtubule-based movement; GO:0051959 MF:dynein light intermediate chain binding; GO:0045505 MF:dynein intermediate chain binding; GO:0030030 BP:cell projection organization; GO:0005524 MF:ATP binding; GO:0005874 CC:microtubule; GO:0031514 CC:motile cilium; GO:0005737 CC:cytoplasm; GO:0016887…
gene_04935.t1	GO:0036211 BP:protein modification process; GO:0016874 MF:ligase activity; GO:0005737 CC:cytoplasm; GO:0045275 CC:respiratory chain complex III; GO:0005524 MF:ATP binding; GO:0006122 BP:mitochondrial electron transport, ubiquinol to cytochrome c; GO:0046872 MF:metal ion binding; GO:0019866 CC:organelle inner membrane; GO:0015631 MF:tubulin binding; GO:0000226 BP:microtubule cytoskeleton organizat…
gene_05367.t1	GO:0016787 MF:hydrolase activity; GO:0005856 CC:cytoskeleton; GO:0006909 BP:phagocytosis; GO:0008976 MF:polyphosphate kinase activity; GO:0042221 BP:response to chemical; GO:0005524 MF:ATP binding; GO:0016020 CC:membrane
gene_06475.t1	GO:0035091 MF:phosphatidylinositol binding; GO:0042147 BP:retrograde transport, endosome to Golgi; GO:0005829 CC:cytosol; GO:0016020 CC:membrane
gene_01959.t1	GO:0004824 MF:lysine-tRNA ligase activity; GO:0006430 BP:lysyl-tRNA aminoacylation; GO:0005737 CC:cytoplasm; GO:0005524 MF:ATP binding; GO:0003676 MF:nucleic acid binding
gene_07583.t1	GO:0003700 MF:DNA-binding transcription factor activity; GO:0006355 BP:regulation of DNA-templated transcription; GO:0003677 MF:DNA binding
gene_08691.t1	GO:0035299 MF:inositol pentakisphosphate 2-kinase activity; GO:0016310 BP:phosphorylation; GO:0005634 CC:nucleus; GO:0032958 BP:inositol phosphate biosynthetic process; GO:0005524 MF:ATP binding
gene_06903.t1	GO:0017022 MF:myosin binding; GO:0016020 CC:membrane
gene_00453.t1	GO:0016020 CC:membrane; GO:0016740 MF:transferase activity
gene_06227.t1	GO:0008290 CC:F-actin capping protein complex; GO:0051016 BP:barbed-end actin filament capping; GO:0003779 MF:actin binding; GO:0044877 MF:protein-containing complex binding; GO:0005737 CC:cytoplasm; GO:0030036 BP:actin cytoskeleton organization; GO:0051490 BP:negative regulation of filopodium assembly; GO:0010591 BP:regulation of lamellipodium assembly; GO:0000902 BP:cell morphogenesis; GO:00017…
gene_01561.t1	GO:0016020 CC:membrane
gene_06698.t1	GO:0016020 CC:membrane
gene_11154.t1	GO:0003676 MF:nucleic acid binding; GO:0005730 CC:nucleolus
gene_12262.t1	GO:0004402 MF:histone acetyltransferase activity; GO:0006338 BP:chromatin remodeling; GO:0005634 CC:nucleus; GO:0006355 BP:regulation of DNA-templated transcription; GO:0046872 MF:metal ion binding
gene_09426.t1	GO:0000407 CC:phagophore assembly site; GO:0008641 MF:ubiquitin-like modifier activating enzyme activity; GO:0006914 BP:autophagy; GO:0015031 BP:protein transport; GO:0005829 CC:cytosol; GO:0031312 CC:extrinsic component of organelle membrane; GO:0042802 MF:identical protein binding; GO:0006995 BP:cellular response to nitrogen starvation; GO:0032446 BP:protein modification by small protein conjug…
gene_00205.t1	GO:0035091 MF:phosphatidylinositol binding; GO:0005737 CC:cytoplasm; GO:0046872 MF:metal ion binding; GO:0004620 MF:phospholipase activity
gene_10394.t1	GO:0008233 MF:peptidase activity; GO:0006508 BP:proteolysis
gene_01313.t1	GO:0003824 MF:catalytic activity; GO:0006508 BP:proteolysis
gene_07558.t1	GO:0005576 CC:extracellular region; GO:0052390 BP:induction by symbiont of host innate immune response; GO:0008168 MF:methyltransferase activity; GO:0043655 CC:host extracellular space; GO:0052158 BP:modulation by symbiont of host resistance gene-dependent defense response; GO:0031514 CC:motile cilium; GO:0140404 BP:effector-mediated perturbation of host innate immune response by symbiont; GO:003…
gene_12014.t1	GO:0004819 MF:glutamine-tRNA ligase activity; GO:0006425 BP:glutaminyl-tRNA aminoacylation; GO:0005737 CC:cytoplasm; GO:0016020 CC:membrane; GO:0005524 MF:ATP binding; GO:0006424 BP:glutamyl-tRNA aminoacylation
gene_08666.t1	GO:0046983 MF:protein dimerization activity
gene_09774.t1	GO:0016020 CC:membrane
gene_00553.t1	GO:0005869 CC:dynactin complex; GO:0061640 BP:cytoskeleton-dependent cytokinesis
gene_10822.t1	GO:0003691 MF:double-stranded telomeric DNA binding
gene_00428.t1	GO:0008757 MF:S-adenosylmethionine-dependent methyltransferase activity; GO:0032259 BP:methylation; GO:0005634 CC:nucleus; GO:0005737 CC:cytoplasm
gene_06052.t1	GO:0004333 MF:fumarate hydratase activity; GO:0006106 BP:fumarate metabolic process; GO:0045239 CC:tricarboxylic acid cycle enzyme complex; GO:0006099 BP:tricarboxylic acid cycle; GO:0005739 CC:mitochondrion; GO:0006108 BP:malate metabolic process
gene_01536.t1	GO:0005634 CC:nucleus; GO:0003677 MF:DNA binding; GO:0000122 BP:negative regulation of transcription by RNA polymerase II; GO:0046872 MF:metal ion binding; GO:0006364 BP:rRNA processing; GO:0070013 CC:intracellular organelle lumen; GO:0043232 CC:intracellular non-membrane-bounded organelle
gene_07160.t1	GO:0046872 MF:metal ion binding
gene_03076.t1	GO:0016020 CC:membrane
gene_04184.t1	GO:0070004 MF:cysteine-type exopeptidase activity; GO:0006508 BP:proteolysis; GO:0016020 CC:membrane; GO:0016805 MF:dipeptidase activity
gene_05292.t1	GO:0019773 CC:proteasome core complex, alpha-subunit complex; GO:0006511 BP:ubiquitin-dependent protein catabolic process; GO:0016787 MF:hydrolase activity; GO:0005634 CC:nucleus; GO:0005737 CC:cytoplasm; GO:0010498 BP:proteasomal protein catabolic process; GO:0010043 BP:response to zinc ion
gene_03504.t1	GO:0016020 CC:membrane; GO:0007623 BP:circadian rhythm
gene_04612.t1	GO:0003723 MF:RNA binding
gene_05720.t1	GO:0046907 BP:intracellular transport; GO:0016020 CC:membrane; GO:0016853 MF:isomerase activity; GO:0030134 CC:COPII-coated ER to Golgi transport vesicle; GO:0005783 CC:endoplasmic reticulum
gene_03299.t1	GO:0035091 MF:phosphatidylinositol binding
gene_01636.t1	GO:0016301 MF:kinase activity; GO:0016310 BP:phosphorylation; GO:0016020 CC:membrane; GO:0016773 MF:phosphotransferase activity, alcohol group as acceptor; GO:0000272 BP:polysaccharide catabolic process; GO:0003993 MF:acid phosphatase activity; GO:0140096 MF:catalytic activity, acting on a protein; GO:0005524 MF:ATP binding; GO:0046872 MF:metal ion binding
gene_09003.t1	GO:0005509 MF:calcium ion binding
gene_00999.t1	GO:0001091 MF:RNA polymerase II general transcription initiation factor binding; GO:0005669 CC:transcription factor TFIID complex; GO:0006366 BP:transcription by RNA polymerase II; GO:0006338 BP:chromatin remodeling; GO:0017025 MF:TBP-class protein binding; GO:0004402 MF:histone acetyltransferase activity; GO:0003743 MF:translation initiation factor activity; GO:0016251 MF:RNA polymerase II gener…
gene_11905.t1	GO:0004438 MF:phosphatidylinositol-3-phosphate phosphatase activity; GO:0016311 BP:dephosphorylation; GO:0005737 CC:cytoplasm; GO:0032259 BP:methylation; GO:0106018 MF:phosphatidylinositol-3,5-bisphosphate phosphatase activity; GO:0008757 MF:S-adenosylmethionine-dependent methyltransferase activity
gene_06027.t1	GO:0035091 MF:phosphatidylinositol binding
gene_02619.t1	GO:0008194 MF:UDP-glycosyltransferase activity; GO:0016020 CC:membrane
gene_03727.t1	GO:0043565 MF:sequence-specific DNA binding; GO:0005634 CC:nucleus; GO:0006355 BP:regulation of DNA-templated transcription; GO:0003700 MF:DNA-binding transcription factor activity; GO:0001067 MF:transcription regulatory region nucleic acid binding; GO:0003690 MF:double-stranded DNA binding
gene_09351.t1	GO:0016841 MF:ammonia-lyase activity; GO:0019557 BP:histidine catabolic process to glutamate and formate; GO:0005737 CC:cytoplasm; GO:0043606 BP:formamide metabolic process
gene_04835.t1	GO:0004438 MF:phosphatidylinositol-3-phosphate phosphatase activity; GO:0016311 BP:dephosphorylation; GO:0016020 CC:membrane
gene_05943.t1	GO:0031213 CC:RSF complex; GO:0006355 BP:regulation of DNA-templated transcription; GO:0046872 MF:metal ion binding
gene_04159.t1	GO:0004843 MF:cysteine-type deubiquitinase activity; GO:0006508 BP:proteolysis
gene_06375.t1	GO:0005789 CC:endoplasmic reticulum membrane; GO:0018279 BP:protein N-linked glycosylation via asparagine; GO:0016740 MF:transferase activity; GO:0140534 CC:endoplasmic reticulum protein-containing complex; GO:1990234 CC:transferase complex; GO:0098796 CC:membrane protein complex
gene_07483.t1	GO:0008483 MF:transaminase activity
gene_02967.t1	GO:0003964 MF:RNA-directed DNA polymerase activity; GO:0006278 BP:RNA-templated DNA biosynthetic process
gene_08591.t1	GO:0004553 MF:hydrolase activity, hydrolyzing O-glycosyl compounds; GO:0005975 BP:carbohydrate metabolic process; GO:0016020 CC:membrane
gene_09103.t1	GO:0031418 MF:L-ascorbic acid binding; GO:0016020 CC:membrane; GO:0051213 MF:dioxygenase activity; GO:0016705 MF:oxidoreductase activity, acting on paired donors, with incorporation or reduction of molecular oxygen; GO:0005506 MF:iron ion binding
gene_09574.t1	GO:0004358 MF:glutamate N-acetyltransferase activity; GO:0006526 BP:arginine biosynthetic process; GO:0005759 CC:mitochondrial matrix; GO:0004042 MF:acetyl-CoA:L-glutamate N-acetyltransferase activity; GO:0103045 MF:methione N-acyltransferase activity; GO:0016020 CC:membrane; GO:0006592 BP:ornithine biosynthetic process
gene_07911.t1	GO:1990904 CC:ribonucleoprotein complex; GO:0003735 MF:structural constituent of ribosome; GO:0006412 BP:translation; GO:0005840 CC:ribosome; GO:0003729 MF:mRNA binding; GO:0005829 CC:cytosol
gene_01461.t1	GO:0004497 MF:monooxygenase activity; GO:0016020 CC:membrane
gene_11730.t1	GO:0016020 CC:membrane
gene_12162.t1	GO:0033180 CC:proton-transporting V-type ATPase, V1 domain; GO:0046961 MF:proton-transporting ATPase activity, rotational mechanism; GO:1902600 BP:proton transmembrane transport; GO:0016471 CC:vacuolar proton-transporting V-type ATPase complex; GO:0098793 CC:presynapse; GO:0016188 BP:synaptic vesicle maturation; GO:0070050 BP:neuron cellular homeostasis; GO:0099504 BP:synaptic vesicle cycle; GO:0…
gene_08218.t1	GO:0034045 CC:phagophore assembly site membrane; GO:0006914 BP:autophagy; GO:0005789 CC:endoplasmic reticulum membrane
gene_10970.t1	GO:0006888 BP:endoplasmic reticulum to Golgi vesicle-mediated transport; GO:0005793 CC:endoplasmic reticulum-Golgi intermediate compartment; GO:0005789 CC:endoplasmic reticulum membrane; GO:0005794 CC:Golgi apparatus; GO:0015031 BP:protein transport; GO:0098588 CC:bounding membrane of organelle
gene_10294.t1	GO:0044571 BP:[2Fe-2S] cluster assembly; GO:0031071 MF:cysteine desulfurase activity; GO:1990221 CC:L-cysteine desulfurase complex; GO:0005634 CC:nucleus; GO:0030170 MF:pyridoxal phosphate binding; GO:0051536 MF:iron-sulfur cluster binding; GO:0005739 CC:mitochondrion; GO:0046872 MF:metal ion binding; GO:0070903 BP:mitochondrial tRNA thio-modification; GO:0008483 MF:transaminase activity
gene_05918.t1	GO:0005848 CC:mRNA cleavage stimulating factor complex; GO:0031124 BP:mRNA 3'-end processing; GO:0016301 MF:kinase activity; GO:0016310 BP:phosphorylation
gene_01213.t1	GO:0003887 MF:DNA-directed DNA polymerase activity; GO:0071897 BP:DNA biosynthetic process; GO:0005634 CC:nucleus; GO:0006281 BP:DNA repair; GO:0003677 MF:DNA binding
gene_10169.t1	GO:0034053 BP:modulation by symbiont of host defense-related programmed cell death; GO:0005576 CC:extracellular region; GO:0016020 CC:membrane
gene_08566.t1	GO:0016020 CC:membrane
gene_11277.t1	GO:0022857 MF:transmembrane transporter activity; GO:0055085 BP:transmembrane transport; GO:0016020 CC:membrane; GO:0006865 BP:amino acid transport
gene_09674.t1	GO:0008017 MF:microtubule binding; GO:0005874 CC:microtubule; GO:0051301 BP:cell division; GO:0007049 BP:cell cycle; GO:0035372 BP:protein localization to microtubule; GO:0031110 BP:regulation of microtubule polymerization or depolymerization; GO:0005737 CC:cytoplasm; GO:0000226 BP:microtubule cytoskeleton organization; GO:0051233 CC:spindle midzone; GO:0140694 BP:non-membrane-bounded organelle a…
gene_12385.t1	GO:0035091 MF:phosphatidylinositol binding
gene_05520.t1	GO:0016020 CC:membrane
gene_09549.t1	GO:1901031 BP:regulation of response to reactive oxygen species; GO:0005634 CC:nucleus; GO:0070728 MF:leucine binding; GO:0032007 BP:negative regulation of TOR signaling; GO:0016684 MF:oxidoreductase activity, acting on peroxide as acceptor; GO:0005737 CC:cytoplasm; GO:1990253 BP:cellular response to leucine starvation; GO:0071233 BP:cellular response to leucine; GO:0016239 BP:positive regulation…
gene_00328.t1	GO:0016746 MF:acyltransferase activity; GO:0016020 CC:membrane; GO:0008654 BP:phospholipid biosynthetic process
gene_01436.t1	GO:0004643 MF:phosphoribosylaminoimidazolecarboxamide formyltransferase activity; GO:0006189 BP:'de novo' IMP biosynthetic process; GO:0005829 CC:cytosol; GO:0003937 MF:IMP cyclohydrolase activity; GO:0016020 CC:membrane
gene_07060.t1	GO:0035091 MF:phosphatidylinositol binding; GO:0005768 CC:endosome; GO:0006886 BP:intracellular protein transport; GO:0016020 CC:membrane
gene_11029.t1	GO:0140658 MF:ATP-dependent chromatin remodeler activity; GO:0006338 BP:chromatin remodeling; GO:0005634 CC:nucleus; GO:0005524 MF:ATP binding; GO:0006281 BP:DNA repair; GO:0046872 MF:metal ion binding; GO:0004386 MF:helicase activity; GO:0016818 MF:hydrolase activity, acting on acid anhydrides, in phosphorus-containing anhydrides; GO:0003676 MF:nucleic acid binding
gene_04760.t1	GO:0004672 MF:protein kinase activity; GO:0016310 BP:phosphorylation; GO:0043229 CC:intracellular organelle; GO:0005524 MF:ATP binding
gene_12137.t1	GO:0048856 BP:anatomical structure development; GO:0016020 CC:membrane
gene_08789.t1	GO:1990904 CC:ribonucleoprotein complex; GO:0003735 MF:structural constituent of ribosome; GO:0006412 BP:translation; GO:0005840 CC:ribosome; GO:0003723 MF:RNA binding; GO:0005829 CC:cytosol
gene_09897.t1	GO:0005634 CC:nucleus; GO:0042273 BP:ribosomal large subunit biogenesis; GO:0030687 CC:preribosome, large subunit precursor; GO:0030686 CC:90S preribosome; GO:0070013 CC:intracellular organelle lumen; GO:0043232 CC:intracellular non-membrane-bounded organelle
gene_05192.t1	GO:0008180 CC:COP9 signalosome; GO:0003743 MF:translation initiation factor activity; GO:0006413 BP:translational initiation; GO:0008541 CC:proteasome regulatory particle, lid subcomplex; GO:0005737 CC:cytoplasm; GO:0016020 CC:membrane
gene_00676.t1	GO:0006665 BP:sphingolipid metabolic process; GO:0016780 MF:phosphotransferase activity, for other substituted phosphate groups; GO:0016020 CC:membrane; GO:0005802 CC:trans-Golgi network; GO:0045140 MF:inositol phosphoceramide synthase activity; GO:0046467 BP:membrane lipid biosynthetic process; GO:0043604 BP:amide biosynthetic process; GO:1901566 BP:organonitrogen compound biosynthetic process
gene_10945.t1	GO:0008757 MF:S-adenosylmethionine-dependent methyltransferase activity; GO:0032259 BP:methylation
gene_02892.t1	GO:0003870 MF:5-aminolevulinate synthase activity; GO:0006782 BP:protoporphyrinogen IX biosynthetic process; GO:0005739 CC:mitochondrion; GO:0030170 MF:pyridoxal phosphate binding; GO:0016020 CC:membrane; GO:0008483 MF:transaminase activity
gene_10269.t1	GO:0016787 MF:hydrolase activity; GO:0016020 CC:membrane
gene_11377.t1	GO:0004198 MF:calcium-dependent cysteine-type endopeptidase activity; GO:0006508 BP:proteolysis; GO:0016020 CC:membrane
gene_06175.t1	GO:0004096 MF:catalase activity; GO:0042744 BP:hydrogen peroxide catabolic process; GO:0005777 CC:peroxisome; GO:0006979 BP:response to oxidative stress; GO:0098869 BP:cellular oxidant detoxification; GO:0020037 MF:heme binding; GO:0046872 MF:metal ion binding; GO:0005739 CC:mitochondrion; GO:0016020 CC:membrane; GO:0010035 BP:response to inorganic substance; GO:0038001 BP:paracrine signaling; GO…
gene_03404.t1	GO:0005840 CC:ribosome; GO:0016020 CC:membrane
gene_05620.t1	GO:0005509 MF:calcium ion binding; GO:0016310 BP:phosphorylation; GO:0004672 MF:protein kinase activity; GO:0005524 MF:ATP binding
gene_09649.t1	GO:0036157 CC:outer dynein arm; GO:0070286 BP:axonemal dynein complex assembly; GO:0031514 CC:motile cilium; GO:0003351 BP:epithelial cilium movement involved in extracellular fluid movement; GO:0005576 CC:extracellular region; GO:0007368 BP:determination of left/right symmetry
gene_04983.t1	GO:0005737 CC:cytoplasm
gene_00899.t1	GO:0003690 MF:double-stranded DNA binding; GO:0006355 BP:regulation of DNA-templated transcription
gene_11805.t1	GO:0004553 MF:hydrolase activity, hydrolyzing O-glycosyl compounds; GO:0005975 BP:carbohydrate metabolic process; GO:0016020 CC:membrane
gene_06603.t1	GO:0004386 MF:helicase activity; GO:0010183 BP:pollen tube guidance; GO:0016020 CC:membrane; GO:0009875 BP:pollen-pistil interaction; GO:0009553 BP:embryo sac development; GO:0022857 MF:transmembrane transporter activity; GO:0055085 BP:transmembrane transport
gene_07711.t1	GO:0004185 MF:serine-type carboxypeptidase activity; GO:0006508 BP:proteolysis; GO:0016020 CC:membrane
gene_07035.t1	GO:0031145 BP:anaphase-promoting complex-dependent catabolic process; GO:0005680 CC:anaphase-promoting complex; GO:0051301 BP:cell division; GO:0007049 BP:cell cycle
gene_02519.t1	GO:0008270 MF:zinc ion binding; GO:0015074 BP:DNA integration; GO:0003676 MF:nucleic acid binding
gene_08143.t1	GO:0000956 BP:nuclear-transcribed mRNA catabolic process; GO:0005634 CC:nucleus; GO:0003723 MF:RNA binding; GO:0000398 BP:mRNA splicing, via spliceosome; GO:1990726 CC:Lsm1-7-Pat1 complex; GO:1990904 CC:ribonucleoprotein complex; GO:1902494 CC:catalytic complex; GO:0005737 CC:cytoplasm
gene_03627.t1	GO:1990904 CC:ribonucleoprotein complex; GO:0003735 MF:structural constituent of ribosome; GO:0006412 BP:translation; GO:0005840 CC:ribosome; GO:0003729 MF:mRNA binding; GO:0141047 MF:molecular tag activity; GO:0043231 CC:intracellular membrane-bounded organelle; GO:0031625 MF:ubiquitin protein ligase binding; GO:0005737 CC:cytoplasm; GO:0046872 MF:metal ion binding; GO:0019941 BP:modification-de…
gene_09251.t1	GO:0015203 MF:polyamine transmembrane transporter activity; GO:1902047 BP:polyamine transmembrane transport; GO:0016020 CC:membrane
gene_04735.t1	GO:0004674 MF:protein serine/threonine kinase activity; GO:0016310 BP:phosphorylation; GO:0005737 CC:cytoplasm; GO:0007165 BP:signal transduction; GO:0005524 MF:ATP binding
gene_05843.t1	GO:0016757 MF:glycosyltransferase activity; GO:0016020 CC:membrane; GO:0006493 BP:protein O-linked glycosylation; GO:0005794 CC:Golgi apparatus
gene_04059.t1	GO:0005096 MF:GTPase activator activity
gene_06951.t1	GO:0016020 CC:membrane
gene_06275.t1	GO:0016020 CC:membrane
gene_07383.t1	GO:0004672 MF:protein kinase activity; GO:0016310 BP:phosphorylation; GO:0016020 CC:membrane; GO:0005524 MF:ATP binding; GO:0006914 BP:autophagy
gene_02867.t1	GO:0030246 MF:carbohydrate binding
gene_03975.t1	GO:0046873 MF:metal ion transmembrane transporter activity; GO:0030001 BP:metal ion transport; GO:0016020 CC:membrane; GO:0055085 BP:transmembrane transport; GO:1901702 MF:salt transmembrane transporter activity
gene_07258.t1	GO:0005548 MF:phospholipid transporter activity; GO:0015914 BP:phospholipid transport
gene_09474.t1	GO:0008757 MF:S-adenosylmethionine-dependent methyltransferase activity; GO:0032259 BP:methylation
gene_06703.t1	GO:0051012 BP:microtubule sliding; GO:0070840 MF:dynein complex binding; GO:0005875 CC:microtubule associated complex; GO:0000132 BP:establishment of mitotic spindle orientation; GO:0005815 CC:microtubule organizing center; GO:0005874 CC:microtubule; GO:0051010 MF:microtubule plus-end binding; GO:0016787 MF:hydrolase activity; GO:0005737 CC:cytoplasm; GO:0051301 BP:cell division; GO:0043025 CC:ne…
gene_04958.t1	GO:0003777 MF:microtubule motor activity; GO:0007018 BP:microtubule-based movement; GO:0008017 MF:microtubule binding; GO:0005524 MF:ATP binding
gene_00253.t1	GO:0046872 MF:metal ion binding; GO:0016310 BP:phosphorylation; GO:0016301 MF:kinase activity
gene_01361.t1	GO:0016428 MF:tRNA (cytosine-5-)-methyltransferase activity; GO:0001510 BP:RNA methylation; GO:0005634 CC:nucleus; GO:0000049 MF:tRNA binding; GO:0006400 BP:tRNA modification; GO:0008270 MF:zinc ion binding
gene_10522.t1	GO:0016740 MF:transferase activity; GO:0016874 MF:ligase activity
gene_11630.t1	GO:0016459 CC:myosin complex; GO:0035091 MF:phosphatidylinositol binding; GO:0030050 BP:vesicle transport along actin filament; GO:0003774 MF:cytoskeletal motor activity; GO:0003779 MF:actin binding; GO:0005524 MF:ATP binding; GO:0007015 BP:actin filament organization; GO:0031982 CC:vesicle; GO:0005737 CC:cytoplasm; GO:0016310 BP:phosphorylation; GO:0044877 MF:protein-containing complex binding; …
gene_12062.t1	GO:0051391 BP:tRNA acetylation; GO:0008080 MF:N-acetyltransferase activity; GO:0005730 CC:nucleolus; GO:0042274 BP:ribosomal small subunit biogenesis; GO:0000154 BP:rRNA modification; GO:0005524 MF:ATP binding; GO:0016020 CC:membrane; GO:0000049 MF:tRNA binding
gene_08118.t1	GO:0004386 MF:helicase activity; GO:0035194 BP:regulatory ncRNA-mediated post-transcriptional gene silencing; GO:0005681 CC:spliceosomal complex; GO:0005524 MF:ATP binding; GO:0008380 BP:RNA splicing; GO:0016020 CC:membrane; GO:0006397 BP:mRNA processing; GO:0008186 MF:ATP-dependent activity, acting on RNA; GO:0016787 MF:hydrolase activity; GO:0003676 MF:nucleic acid binding; GO:0140098 MF:cataly…
gene_00005.t1	GO:0003743 MF:translation initiation factor activity; GO:0006413 BP:translational initiation; GO:0016281 CC:eukaryotic translation initiation factor 4F complex; GO:0003723 MF:RNA binding; GO:0031370 MF:eukaryotic initiation factor 4G binding; GO:0030371 MF:translation repressor activity; GO:0017148 BP:negative regulation of translation
gene_10194.t1	GO:0005096 MF:GTPase activator activity; GO:0006508 BP:proteolysis; GO:0016020 CC:membrane; GO:0055085 BP:transmembrane transport; GO:0008233 MF:peptidase activity; GO:0022857 MF:transmembrane transporter activity
gene_05818.t1	GO:0003873 MF:6-phosphofructo-2-kinase activity; GO:0006003 BP:fructose 2,6-bisphosphate metabolic process; GO:0005829 CC:cytosol; GO:0006000 BP:fructose metabolic process; GO:0046835 BP:carbohydrate phosphorylation; GO:0005524 MF:ATP binding; GO:0004331 MF:fructose-2,6-bisphosphate 2-phosphatase activity
gene_02221.t1	GO:0016020 CC:membrane
gene_00476.t1	GO:0017018 MF:myosin phosphatase activity; GO:0005737 CC:cytoplasm; GO:0005634 CC:nucleus
gene_01584.t1	GO:0046872 MF:metal ion binding; GO:0007229 BP:integrin-mediated signaling pathway; GO:1990904 CC:ribonucleoprotein complex
gene_07358.t1	GO:0015918 BP:sterol transport; GO:0016020 CC:membrane; GO:0032934 MF:sterol binding; GO:0003743 MF:translation initiation factor activity; GO:0051301 BP:cell division; GO:0006413 BP:translational initiation
gene_02692.t1	GO:0016740 MF:transferase activity; GO:0016020 CC:membrane
gene_11177.t1	GO:0046872 MF:metal ion binding
gene_12285.t1	GO:0005741 CC:mitochondrial outer membrane; GO:0007264 BP:small GTPase mediated signal transduction; GO:0005509 MF:calcium ion binding; GO:0003924 MF:GTPase activity; GO:0007005 BP:mitochondrion organization; GO:0005525 MF:GTP binding
gene_04312.t1	GO:0016874 MF:ligase activity
gene_05420.t1	GO:0005655 CC:nucleolar ribonuclease P complex; GO:0001682 BP:tRNA 5'-leader removal; GO:0000172 CC:ribonuclease MRP complex
gene_00904.t1	GO:0005216 MF:monoatomic ion channel activity; GO:0034220 BP:monoatomic ion transmembrane transport; GO:0016020 CC:membrane
gene_09449.t1	GO:0052751 MF:GDP-mannose hydrolase activity; GO:0003676 MF:nucleic acid binding
gene_02444.t1	GO:0016020 CC:membrane
gene_03552.t1	GO:0030246 MF:carbohydrate binding; GO:0003723 MF:RNA binding
gene_04660.t1	GO:0003723 MF:RNA binding; GO:1990904 CC:ribonucleoprotein complex; GO:0016020 CC:membrane
gene_12037.t1	GO:0004674 MF:protein serine/threonine kinase activity; GO:0016310 BP:phosphorylation; GO:0005634 CC:nucleus; GO:0005737 CC:cytoplasm; GO:0005524 MF:ATP binding; GO:0007165 BP:signal transduction; GO:0005840 CC:ribosome; GO:0035091 MF:phosphatidylinositol binding
gene_00576.t1	GO:0042026 BP:protein refolding; GO:0140662 MF:ATP-dependent protein folding chaperone; GO:0005739 CC:mitochondrion; GO:0005524 MF:ATP binding; GO:0016020 CC:membrane; GO:0055085 BP:transmembrane transport; GO:0022857 MF:transmembrane transporter activity
gene_01684.t1	GO:0016301 MF:kinase activity; GO:0016310 BP:phosphorylation
gene_10845.t1	GO:0006629 BP:lipid metabolic process; GO:0016491 MF:oxidoreductase activity; GO:0016020 CC:membrane; GO:0020037 MF:heme binding; GO:0046872 MF:metal ion binding
gene_02792.t1	GO:0016020 CC:membrane
gene_11953.t1	GO:0031514 CC:motile cilium
gene_06075.t1	GO:0009190 BP:cyclic nucleotide biosynthetic process; GO:0016020 CC:membrane; GO:0005216 MF:monoatomic ion channel activity; GO:0035556 BP:intracellular signal transduction; GO:0034220 BP:monoatomic ion transmembrane transport
gene_03304.t1	GO:0052861 MF:glucan endo-1,3-beta-glucanase activity, C-3 substituted reducing group; GO:0000272 BP:polysaccharide catabolic process; GO:0016020 CC:membrane; GO:0071555 BP:cell wall organization; GO:0052862 MF:glucan endo-1,4-beta-glucanase activity, C-3 substituted reducing group; GO:0008422 MF:beta-glucosidase activity; GO:0004869 MF:cysteine-type endopeptidase inhibitor activity
gene_07183.t1	GO:0016020 CC:membrane
gene_08291.t1	GO:0030248 MF:cellulose binding; GO:0005576 CC:extracellular region; GO:0005975 BP:carbohydrate metabolic process
gene_03775.t1	GO:0004386 MF:helicase activity; GO:0005681 CC:spliceosomal complex; GO:0000398 BP:mRNA splicing, via spliceosome; GO:0005524 MF:ATP binding; GO:0006147 BP:guanine catabolic process; GO:0005576 CC:extracellular region; GO:0033644 CC:host cell membrane; GO:0016020 CC:membrane; GO:0008186 MF:ATP-dependent activity, acting on RNA; GO:0003676 MF:nucleic acid binding; GO:0016887 MF:ATP hydrolysis acti…
gene_03099.t1	GO:0016491 MF:oxidoreductase activity
gene_04883.t1	GO:0140662 MF:ATP-dependent protein folding chaperone; GO:0006457 BP:protein folding; GO:0005737 CC:cytoplasm; GO:0005524 MF:ATP binding; GO:0031072 MF:heat shock protein binding; GO:0016887 MF:ATP hydrolysis activity; GO:0016310 BP:phosphorylation; GO:0016301 MF:kinase activity
gene_00799.t1	GO:0004073 MF:aspartate-semialdehyde dehydrogenase activity; GO:0009088 BP:threonine biosynthetic process; GO:0016020 CC:membrane; GO:0009097 BP:isoleucine biosynthetic process; GO:0050661 MF:NADP binding; GO:0009089 BP:lysine biosynthetic process via diaminopimelate; GO:0046983 MF:protein dimerization activity; GO:0051287 MF:NAD binding; GO:0009086 BP:methionine biosynthetic process; GO:0005524 …
gene_06503.t1	GO:0008270 MF:zinc ion binding; GO:0005737 CC:cytoplasm; GO:0003676 MF:nucleic acid binding
gene_02419.t1	GO:0046872 MF:metal ion binding
gene_09151.t1	GO:0003924 MF:GTPase activity; GO:0005525 MF:GTP binding
gene_04635.t1	GO:0016020 CC:membrane
gene_06851.t1	GO:0016787 MF:hydrolase activity; GO:0098734 BP:macromolecule depalmitoylation; GO:0031965 CC:nuclear membrane; GO:0009986 CC:cell surface; GO:0042997 BP:negative regulation of Golgi to plasma membrane protein transport; GO:0005654 CC:nucleoplasm; GO:0005829 CC:cytosol; GO:0005783 CC:endoplasmic reticulum; GO:0140096 MF:catalytic activity, acting on a protein; GO:0015908 BP:fatty acid transport; …
gene_01659.t1	GO:0003724 MF:RNA helicase activity; GO:0005730 CC:nucleolus; GO:0006364 BP:rRNA processing; GO:0003723 MF:RNA binding; GO:0005524 MF:ATP binding; GO:0005802 CC:trans-Golgi network; GO:0016887 MF:ATP hydrolysis activity; GO:0031982 CC:vesicle; GO:0032040 CC:small-subunit processome; GO:0016020 CC:membrane; GO:0016192 BP:vesicle-mediated transport; GO:0003924 MF:GTPase activity; GO:0005525 MF:GTP …
gene_02767.t1	GO:0007165 BP:signal transduction; GO:0016020 CC:membrane
gene_07158.t1	GO:0003873 MF:6-phosphofructo-2-kinase activity; GO:0006003 BP:fructose 2,6-bisphosphate metabolic process; GO:0005829 CC:cytosol; GO:0006000 BP:fructose metabolic process; GO:0046835 BP:carbohydrate phosphorylation; GO:0005524 MF:ATP binding; GO:0004331 MF:fructose-2,6-bisphosphate 2-phosphatase activity; GO:2001070 MF:starch binding
gene_08266.t1	GO:0004672 MF:protein kinase activity; GO:0016310 BP:phosphorylation; GO:0005524 MF:ATP binding
gene_09374.t1	GO:0043565 MF:sequence-specific DNA binding; GO:0005634 CC:nucleus; GO:0006355 BP:regulation of DNA-templated transcription; GO:0003700 MF:DNA-binding transcription factor activity; GO:0001067 MF:transcription regulatory region nucleic acid binding; GO:0003690 MF:double-stranded DNA binding
gene_04858.t1	GO:0004612 MF:phosphoenolpyruvate carboxykinase (ATP) activity; GO:0006094 BP:gluconeogenesis; GO:0005737 CC:cytoplasm; GO:0016020 CC:membrane; GO:0005524 MF:ATP binding; GO:0016310 BP:phosphorylation; GO:0016301 MF:kinase activity; GO:0046872 MF:metal ion binding
gene_10422.t1	GO:0004525 MF:ribonuclease III activity; GO:0006364 BP:rRNA processing; GO:0005634 CC:nucleus; GO:0003723 MF:RNA binding; GO:0010468 BP:regulation of gene expression
gene_11530.t1	GO:1990904 CC:ribonucleoprotein complex; GO:0003735 MF:structural constituent of ribosome; GO:0006412 BP:translation; GO:0005840 CC:ribosome; GO:0005829 CC:cytosol
gene_09802.t1	GO:0005509 MF:calcium ion binding; GO:0016020 CC:membrane
gene_08018.t1	GO:0003724 MF:RNA helicase activity; GO:0006413 BP:translational initiation; GO:0071013 CC:catalytic step 2 spliceosome; GO:0005730 CC:nucleolus; GO:0003743 MF:translation initiation factor activity; GO:0005524 MF:ATP binding; GO:0043186 CC:P granule; GO:0016787 MF:hydrolase activity; GO:0000184 BP:nuclear-transcribed mRNA catabolic process, nonsense-mediated decay; GO:0051028 BP:mRNA transport; …
gene_01013.t1	GO:0140662 MF:ATP-dependent protein folding chaperone; GO:0006457 BP:protein folding; GO:0005832 CC:chaperonin-containing T-complex; GO:0051082 MF:unfolded protein binding; GO:0016887 MF:ATP hydrolysis activity; GO:0005524 MF:ATP binding
gene_09597.t1	GO:0004185 MF:serine-type carboxypeptidase activity; GO:0006508 BP:proteolysis
gene_00376.t1	GO:0006541 BP:glutamine metabolic process; GO:0008233 MF:peptidase activity; GO:0005829 CC:cytosol; GO:0016740 MF:transferase activity; GO:0003922 MF:GMP synthase (glutamine-hydrolyzing) activity; GO:0006508 BP:proteolysis; GO:0006177 BP:GMP biosynthetic process
gene_07934.t1	GO:0016602 CC:CCAAT-binding factor complex; GO:0001228 MF:DNA-binding transcription activator activity, RNA polymerase II-specific; GO:0045944 BP:positive regulation of transcription by RNA polymerase II; GO:0046982 MF:protein heterodimerization activity; GO:0060962 BP:regulation of ribosomal protein gene transcription by RNA polymerase II
gene_02592.t1	GO:0022857 MF:transmembrane transporter activity; GO:0055085 BP:transmembrane transport; GO:0016020 CC:membrane
gene_11077.t1	GO:0004553 MF:hydrolase activity, hydrolyzing O-glycosyl compounds; GO:0005975 BP:carbohydrate metabolic process; GO:0016020 CC:membrane
gene_12185.t1	GO:0061632 MF:RNA lariat debranching enzyme activator activity; GO:0071014 CC:post-mRNA release spliceosomal complex; GO:0000398 BP:mRNA splicing, via spliceosome
gene_07809.t1	GO:0004674 MF:protein serine/threonine kinase activity; GO:0005964 CC:phosphorylase kinase complex; GO:0005978 BP:glycogen biosynthetic process; GO:0005516 MF:calmodulin binding; GO:0016310 BP:phosphorylation; GO:0005524 MF:ATP binding; GO:0000775 CC:chromosome, centromeric region; GO:0005634 CC:nucleus; GO:0045132 BP:meiotic chromosome segregation; GO:0071107 BP:response to parathyroid hormone
gene_08917.t1	GO:0008138 MF:protein tyrosine/serine/threonine phosphatase activity; GO:0016311 BP:dephosphorylation; GO:0008654 BP:phospholipid biosynthetic process; GO:0008962 MF:phosphatidylglycerophosphatase activity
gene_00804.t1	GO:0006744 BP:ubiquinone biosynthetic process; GO:0008289 MF:lipid binding; GO:0005739 CC:mitochondrion; GO:0019866 CC:organelle inner membrane
gene_09349.t1	GO:1990904 CC:ribonucleoprotein complex; GO:0003735 MF:structural constituent of ribosome; GO:0006412 BP:translation; GO:0005840 CC:ribosome; GO:0070180 MF:large ribosomal subunit rRNA binding; GO:0005759 CC:mitochondrial matrix; GO:0098798 CC:mitochondrial protein-containing complex; GO:0008643 BP:carbohydrate transport
gene_01912.t1	GO:0004372 MF:glycine hydroxymethyltransferase activity; GO:0019264 BP:glycine biosynthetic process from serine; GO:0010319 CC:stromule; GO:0035999 BP:tetrahydrofolate interconversion; GO:0030170 MF:pyridoxal phosphate binding; GO:0005829 CC:cytosol; GO:0005739 CC:mitochondrion; GO:0008168 MF:methyltransferase activity; GO:0008266 MF:poly(U) RNA binding; GO:0070905 MF:serine binding; GO:0003729 M…
gene_00128.t1	GO:0004298 MF:threonine-type endopeptidase activity; GO:0005839 CC:proteasome core complex; GO:0051603 BP:proteolysis involved in protein catabolic process; GO:0005634 CC:nucleus; GO:0005737 CC:cytoplasm; GO:0043632 BP:modification-dependent macromolecule catabolic process
gene_01236.t1	GO:0004484 MF:mRNA guanylyltransferase activity; GO:0006370 BP:7-methylguanosine mRNA capping; GO:0005524 MF:ATP binding
gene_11505.t1	GO:0035243 MF:protein-arginine omega-N symmetric methyltransferase activity; GO:0032259 BP:methylation; GO:0005739 CC:mitochondrion; GO:0032981 BP:mitochondrial respiratory chain complex I assembly
gene_03452.t1	GO:0016192 BP:vesicle-mediated transport; GO:0005484 MF:SNAP receptor activity; GO:0016020 CC:membrane; GO:0000149 MF:SNARE binding; GO:0005794 CC:Golgi apparatus; GO:0061025 BP:membrane fusion; GO:0006886 BP:intracellular protein transport; GO:0032991 CC:protein-containing complex; GO:0140056 BP:organelle localization by membrane tethering; GO:0048284 BP:organelle fusion; GO:0016050 BP:vesicle o…
gene_09697.t1	GO:0003743 MF:translation initiation factor activity; GO:0006413 BP:translational initiation; GO:0005850 CC:eukaryotic translation initiation factor 2 complex; GO:0005739 CC:mitochondrion; GO:0031369 MF:translation initiation factor binding; GO:0016020 CC:membrane; GO:0003729 MF:mRNA binding; GO:0002181 BP:cytoplasmic translation; GO:0022618 BP:protein-RNA complex assembly
gene_11853.t1	GO:0048188 CC:Set1C/COMPASS complex; GO:0042393 MF:histone binding
gene_06651.t1	GO:0006913 BP:nucleocytoplasmic transport; GO:0005643 CC:nuclear pore; GO:0005096 MF:GTPase activator activity; GO:0051028 BP:mRNA transport; GO:0005737 CC:cytoplasm; GO:0015031 BP:protein transport
gene_07909.t1	GO:0051537 MF:2 iron, 2 sulfur cluster binding; GO:0005747 CC:mitochondrial respiratory chain complex I; GO:0006120 BP:mitochondrial electron transport, NADH to ubiquinone; GO:0016491 MF:oxidoreductase activity; GO:0046872 MF:metal ion binding
gene_01459.t1	GO:0008483 MF:transaminase activity; GO:0009450 BP:gamma-aminobutyric acid catabolic process; GO:0030170 MF:pyridoxal phosphate binding
gene_07083.t1	GO:0051301 BP:cell division
gene_02567.t1	GO:0015074 BP:DNA integration; GO:0003676 MF:nucleic acid binding
gene_11728.t1	GO:0016301 MF:kinase activity; GO:0016310 BP:phosphorylation; GO:0002039 MF:p53 binding; GO:0016279 MF:protein-lysine N-methyltransferase activity; GO:0006338 BP:chromatin remodeling; GO:0042054 MF:histone methyltransferase activity
gene_04783.t1	GO:0004111 MF:creatine kinase activity; GO:0046314 BP:phosphocreatine biosynthetic process; GO:0016020 CC:membrane; GO:0005524 MF:ATP binding; GO:0016310 BP:phosphorylation; GO:0050059 MF:lombricine kinase activity
gene_05891.t1	GO:0071986 CC:Ragulator complex; GO:0071230 BP:cellular response to amino acid stimulus; GO:0032008 BP:positive regulation of TOR signaling
gene_00699.t1	GO:0005516 MF:calmodulin binding; GO:0032991 CC:protein-containing complex; GO:0044877 MF:protein-containing complex binding; GO:0016020 CC:membrane
gene_10968.t1	GO:0005096 MF:GTPase activator activity; GO:0048205 BP:COPI coating of Golgi vesicle; GO:0000139 CC:Golgi membrane
gene_06403.t1	GO:0016020 CC:membrane
gene_07511.t1	GO:0036424 MF:L-phosphoserine phosphatase activity; GO:0006564 BP:L-serine biosynthetic process; GO:0009507 CC:chloroplast; GO:0046872 MF:metal ion binding; GO:0016311 BP:dephosphorylation
gene_02319.t1	GO:0016020 CC:membrane
gene_06198.t1	GO:0016740 MF:transferase activity
gene_06751.t1	GO:0005634 CC:nucleus
gene_05518.t1	GO:0004674 MF:protein serine/threonine kinase activity; GO:0016310 BP:phosphorylation; GO:0005524 MF:ATP binding
gene_06626.t1	GO:0016020 CC:membrane; GO:0005740 CC:mitochondrial envelope
gene_07734.t1	GO:0016491 MF:oxidoreductase activity; GO:0016020 CC:membrane; GO:0071944 CC:cell periphery
gene_08842.t1	GO:0000028 BP:ribosomal small subunit assembly; GO:0022627 CC:cytosolic small ribosomal subunit; GO:0003735 MF:structural constituent of ribosome; GO:0006412 BP:translation
gene_07058.t1	GO:0006897 BP:endocytosis; GO:0030665 CC:clathrin-coated vesicle membrane; GO:0030118 CC:clathrin coat; GO:0030120 CC:vesicle coat
gene_09274.t1	GO:0046523 MF:S-methyl-5-thioribose-1-phosphate isomerase activity; GO:0019284 BP:L-methionine salvage from S-adenosylmethionine; GO:0005634 CC:nucleus; GO:0005737 CC:cytoplasm; GO:0003743 MF:translation initiation factor activity; GO:0019509 BP:L-methionine salvage from methylthioadenosine; GO:0016020 CC:membrane; GO:0006413 BP:translational initiation
gene_00053.t1	GO:0016301 MF:kinase activity; GO:0016310 BP:phosphorylation
gene_04758.t1	GO:0016620 MF:oxidoreductase activity, acting on the aldehyde or oxo group of donors, NAD or NADP as acceptor; GO:0019285 BP:glycine betaine biosynthetic process from choline; GO:0046872 MF:metal ion binding; GO:0003700 MF:DNA-binding transcription factor activity; GO:0051287 MF:NAD binding; GO:0003677 MF:DNA binding; GO:0045892 BP:negative regulation of DNA-templated transcription
gene_05866.t1	GO:0004252 MF:serine-type endopeptidase activity; GO:0006508 BP:proteolysis; GO:0016020 CC:membrane
gene_01161.t1	GO:0008270 MF:zinc ion binding; GO:0055085 BP:transmembrane transport; GO:0016020 CC:membrane; GO:0071944 CC:cell periphery; GO:0022857 MF:transmembrane transporter activity
gene_06974.t1	GO:0008233 MF:peptidase activity; GO:0006508 BP:proteolysis
gene_11430.t1	GO:0046872 MF:metal ion binding; GO:0006508 BP:proteolysis; GO:0008233 MF:peptidase activity
gene_06298.t1	GO:0003964 MF:RNA-directed DNA polymerase activity; GO:0006278 BP:RNA-templated DNA biosynthetic process
gene_09702.t1	GO:0007023 BP:post-chaperonin tubulin folding pathway; GO:0015631 MF:tubulin binding; GO:0005737 CC:cytoplasm; GO:0007021 BP:tubulin complex assembly
gene_10670.t1	GO:0031514 CC:motile cilium; GO:0060285 BP:cilium-dependent cell motility; GO:0016301 MF:kinase activity; GO:0016310 BP:phosphorylation; GO:0005856 CC:cytoskeleton; GO:0005737 CC:cytoplasm
gene_09026.t1	GO:0004402 MF:histone acetyltransferase activity; GO:0006338 BP:chromatin remodeling; GO:0005634 CC:nucleus; GO:0006355 BP:regulation of DNA-templated transcription; GO:0000123 CC:histone acetyltransferase complex; GO:0005667 CC:transcription regulator complex; GO:0046872 MF:metal ion binding; GO:0031490 MF:chromatin DNA binding; GO:0003713 MF:transcription coactivator activity; GO:1902680 BP:pos…
gene_04360.t1	GO:0016491 MF:oxidoreductase activity
gene_08389.t1	GO:0004821 MF:histidine-tRNA ligase activity; GO:0006427 BP:histidyl-tRNA aminoacylation; GO:0005739 CC:mitochondrion; GO:0005829 CC:cytosol; GO:0005524 MF:ATP binding; GO:0016020 CC:membrane; GO:0045548 MF:phenylalanine ammonia-lyase activity; GO:0003723 MF:RNA binding; GO:0032543 BP:mitochondrial translation; GO:1902222 BP:erythrose 4-phosphate/phosphoenolpyruvate family amino acid catabolic pr…
gene_05618.t1	GO:0000506 CC:glycosylphosphatidylinositol-N-acetylglucosaminyltransferase (GPI-GnT) complex; GO:0016757 MF:glycosyltransferase activity
gene_01384.t1	GO:0016020 CC:membrane
gene_10545.t1	GO:0005759 CC:mitochondrial matrix; GO:0009055 MF:electron transfer activity; GO:0022900 BP:electron transport chain; GO:0033539 BP:fatty acid beta-oxidation using acyl-CoA dehydrogenase; GO:0000166 MF:nucleotide binding; GO:0004672 MF:protein kinase activity; GO:0045251 CC:electron transfer flavoprotein complex; GO:0005515 MF:protein binding; GO:0009063 BP:amino acid catabolic process; GO:003563…
gene_08942.t1	GO:0008233 MF:peptidase activity; GO:0006508 BP:proteolysis; GO:0031514 CC:motile cilium
gene_02492.t1	GO:0004089 MF:carbonate dehydratase activity; GO:0008270 MF:zinc ion binding
gene_11653.t1	GO:0016020 CC:membrane
gene_07709.t1	GO:0004190 MF:aspartic-type endopeptidase activity; GO:0006508 BP:proteolysis; GO:0016020 CC:membrane; GO:0016798 MF:hydrolase activity, acting on glycosyl bonds; GO:0045493 BP:xylan catabolic process
gene_03004.t1	GO:0070966 BP:nuclear-transcribed mRNA catabolic process, no-go decay; GO:0046872 MF:metal ion binding; GO:0005737 CC:cytoplasm; GO:0070481 BP:nuclear-transcribed mRNA catabolic process, non-stop decay; GO:0071025 BP:RNA surveillance; GO:0070651 BP:nonfunctional rRNA decay; GO:0032790 BP:ribosome disassembly; GO:0051301 BP:cell division
gene_09925.t1	GO:0005730 CC:nucleolus
gene_10893.t1	GO:0004830 MF:tryptophan-tRNA ligase activity; GO:0006436 BP:tryptophanyl-tRNA aminoacylation; GO:0005737 CC:cytoplasm; GO:0043231 CC:intracellular membrane-bounded organelle; GO:0070013 CC:intracellular organelle lumen; GO:0005524 MF:ATP binding; GO:0008168 MF:methyltransferase activity; GO:0070127 BP:tRNA aminoacylation for mitochondrial protein translation; GO:0032259 BP:methylation
gene_00028.t1	GO:0043047 MF:single-stranded telomeric DNA binding; GO:0000781 CC:chromosome, telomeric region; GO:0000723 BP:telomere maintenance
gene_01812.t1	GO:0005789 CC:endoplasmic reticulum membrane; GO:0006950 BP:response to stress; GO:1990381 MF:ubiquitin-specific protease binding; GO:0051787 MF:misfolded protein binding; GO:0010498 BP:proteasomal protein catabolic process; GO:0005047 MF:signal recognition particle binding; GO:0000153 CC:cytoplasmic ubiquitin ligase complex; GO:0010243 BP:response to organonitrogen compound; GO:0140534 CC:endopl…
gene_01136.t1	GO:0000307 CC:cyclin-dependent protein kinase holoenzyme complex; GO:0044772 BP:mitotic cell cycle phase transition; GO:0016538 MF:cyclin-dependent protein serine/threonine kinase regulator activity; GO:0005634 CC:nucleus; GO:0005737 CC:cytoplasm
gene_02920.t1	GO:0016020 CC:membrane
gene_06949.t1	GO:0036159 BP:inner dynein arm assembly; GO:0005930 CC:axoneme; GO:0003341 BP:cilium movement; GO:0031514 CC:motile cilium; GO:0006511 BP:ubiquitin-dependent protein catabolic process; GO:0060285 BP:cilium-dependent cell motility
gene_02244.t1	GO:0006412 BP:translation; GO:0043023 MF:ribosomal large subunit binding; GO:0005739 CC:mitochondrion
gene_11405.t1	GO:0042910 MF:xenobiotic transmembrane transporter activity; GO:0042908 BP:xenobiotic transport; GO:0016020 CC:membrane; GO:0015297 MF:antiporter activity; GO:0055085 BP:transmembrane transport
gene_03352.t1	GO:0019135 MF:deoxyhypusine monooxygenase activity; GO:0042406 CC:extrinsic component of endoplasmic reticulum membrane; GO:0008612 BP:peptidyl-lysine modification to peptidyl-hypusine; GO:0046872 MF:metal ion binding; GO:0044183 MF:protein folding chaperone; GO:0005524 MF:ATP binding; GO:0006457 BP:protein folding; GO:0005634 CC:nucleus
gene_04460.t1	GO:0031514 CC:motile cilium; GO:0006629 BP:lipid metabolic process; GO:0016787 MF:hydrolase activity; GO:0005856 CC:cytoskeleton; GO:0016020 CC:membrane
gene_08489.t1	GO:0003676 MF:nucleic acid binding; GO:0005634 CC:nucleus; GO:0004519 MF:endonuclease activity
gene_06551.t1	GO:0070042 MF:rRNA (uridine-N3-)-methyltransferase activity; GO:0070475 BP:rRNA base methylation; GO:0005739 CC:mitochondrion
gene_01359.t1	GO:0016311 BP:dephosphorylation; GO:0016791 MF:phosphatase activity; GO:0005737 CC:cytoplasm; GO:0016020 CC:membrane; GO:0046872 MF:metal ion binding; GO:0140096 MF:catalytic activity, acting on a protein
gene_02467.t1	GO:0003676 MF:nucleic acid binding; GO:0005634 CC:nucleus; GO:0004519 MF:endonuclease activity
gene_11628.t1	GO:0004567 MF:beta-mannosidase activity; GO:0005576 CC:extracellular region; GO:0005975 BP:carbohydrate metabolic process; GO:0016020 CC:membrane; GO:0061025 BP:membrane fusion; GO:0005484 MF:SNAP receptor activity; GO:0006886 BP:intracellular protein transport; GO:0016192 BP:vesicle-mediated transport; GO:0006516 BP:glycoprotein catabolic process
gene_04683.t1	GO:0030687 CC:preribosome, large subunit precursor; GO:0000466 BP:maturation of 5.8S rRNA from tricistronic rRNA transcript (SSU-rRNA, 5.8S rRNA, LSU-rRNA); GO:0043021 MF:ribonucleoprotein complex binding; GO:0000463 BP:maturation of LSU-rRNA from tricistronic rRNA transcript (SSU-rRNA, 5.8S rRNA, LSU-rRNA); GO:0005654 CC:nucleoplasm; GO:0005730 CC:nucleolus; GO:0016020 CC:membrane
gene_05791.t1	GO:0004743 MF:pyruvate kinase activity; GO:0006096 BP:glycolytic process; GO:0005737 CC:cytoplasm; GO:0030955 MF:potassium ion binding; GO:0000287 MF:magnesium ion binding; GO:0016301 MF:kinase activity; GO:0005524 MF:ATP binding; GO:0016310 BP:phosphorylation
gene_00599.t1	GO:0016853 MF:isomerase activity; GO:0006635 BP:fatty acid beta-oxidation; GO:0005739 CC:mitochondrion; GO:0009507 CC:chloroplast
gene_10868.t1	GO:0001732 BP:formation of cytoplasmic translation initiation complex; GO:0016282 CC:eukaryotic 43S preinitiation complex; GO:0003743 MF:translation initiation factor activity; GO:0033290 CC:eukaryotic 48S preinitiation complex; GO:0005852 CC:eukaryotic translation initiation factor 3 complex; GO:0003723 MF:RNA binding; GO:0043614 CC:multi-eIF complex; GO:0002188 BP:translation reinitiation; GO:0…
gene_06303.t1	GO:0016020 CC:membrane; GO:0032511 BP:late endosome to vacuole transport via multivesicular body sorting pathway
gene_06098.t1	GO:0016740 MF:transferase activity
gene_03327.t1	GO:0006120 BP:mitochondrial electron transport, NADH to ubiquinone; GO:0070469 CC:respirasome; GO:0005739 CC:mitochondrion; GO:0030964 CC:NADH dehydrogenase complex; GO:1902495 CC:transmembrane transporter complex; GO:0019866 CC:organelle inner membrane
gene_04435.t1	GO:0004029 MF:aldehyde dehydrogenase (NAD+) activity; GO:0055085 BP:transmembrane transport; GO:0016020 CC:membrane; GO:0043878 MF:glyceraldehyde-3-phosphate dehydrogenase (NAD+) (non-phosphorylating) activity; GO:0022857 MF:transmembrane transporter activity; GO:0016787 MF:hydrolase activity
gene_03798.t1	GO:0015297 MF:antiporter activity; GO:1902600 BP:proton transmembrane transport; GO:0016020 CC:membrane; GO:0005509 MF:calcium ion binding; GO:0016301 MF:kinase activity; GO:0016310 BP:phosphorylation
gene_10470.t1	GO:0016740 MF:transferase activity
gene_05418.t1	GO:0010181 MF:FMN binding; GO:0005783 CC:endoplasmic reticulum; GO:0003958 MF:NADPH-hemoprotein reductase activity; GO:0042175 CC:nuclear outer membrane-endoplasmic reticulum membrane network; GO:0031984 CC:organelle subcompartment; GO:0031090 CC:organelle membrane; GO:0005829 CC:cytosol; GO:0050660 MF:flavin adenine dinucleotide binding; GO:0050661 MF:NADP binding; GO:0016747 MF:acyltransferase …
gene_06526.t1	GO:0005778 CC:peroxisomal membrane
gene_08742.t1	GO:0051726 BP:regulation of cell cycle; GO:0005634 CC:nucleus; GO:0016887 MF:ATP hydrolysis activity; GO:0006357 BP:regulation of transcription by RNA polymerase II; GO:0007049 BP:cell cycle; GO:0005524 MF:ATP binding
gene_09850.t1	GO:0016757 MF:glycosyltransferase activity; GO:0016020 CC:membrane
gene_08066.t1	GO:0016020 CC:membrane; GO:0042392 MF:sphingosine-1-phosphate phosphatase activity; GO:0046839 BP:phospholipid dephosphorylation
gene_04658.t1	GO:0042276 BP:error-prone translesion synthesis; GO:0003684 MF:damaged DNA binding; GO:0005634 CC:nucleus; GO:0016779 MF:nucleotidyltransferase activity
gene_01061.t1	GO:0005507 MF:copper ion binding; GO:0016491 MF:oxidoreductase activity
gene_10222.t1	GO:0016757 MF:glycosyltransferase activity; GO:0016020 CC:membrane; GO:0005975 BP:carbohydrate metabolic process; GO:0005576 CC:extracellular region; GO:0140103 MF:catalytic activity, acting on a glycoprotein; GO:0030248 MF:cellulose binding
gene_06874.t1	GO:0004829 MF:threonine-tRNA ligase activity; GO:0006435 BP:threonyl-tRNA aminoacylation; GO:0005737 CC:cytoplasm; GO:0005840 CC:ribosome; GO:0005524 MF:ATP binding; GO:0043231 CC:intracellular membrane-bounded organelle; GO:0016020 CC:membrane
gene_07982.t1	GO:0008959 MF:phosphate acetyltransferase activity; GO:0016787 MF:hydrolase activity
gene_03898.t1	GO:0003755 MF:peptidyl-prolyl cis-trans isomerase activity; GO:0006457 BP:protein folding; GO:0005737 CC:cytoplasm; GO:0016018 MF:cyclosporin A binding
gene_02044.t1	GO:0032981 BP:mitochondrial respiratory chain complex I assembly; GO:0005743 CC:mitochondrial inner membrane; GO:0045271 CC:respiratory chain complex I; GO:0098798 CC:mitochondrial protein-containing complex
gene_04260.t1	GO:0015074 BP:DNA integration; GO:0003676 MF:nucleic acid binding
gene_08289.t1	GO:0008236 MF:serine-type peptidase activity; GO:0006508 BP:proteolysis
gene_09397.t1	GO:0003950 MF:NAD+ ADP-ribosyltransferase activity; GO:0005634 CC:nucleus; GO:0006302 BP:double-strand break repair; GO:0016779 MF:nucleotidyltransferase activity; GO:1990404 MF:NAD+-protein ADP-ribosyltransferase activity; GO:0070013 CC:intracellular organelle lumen; GO:0043232 CC:intracellular non-membrane-bounded organelle
gene_01960.t1	GO:0005829 CC:cytosol
gene_05989.t1	GO:0019706 MF:protein-cysteine S-palmitoyltransferase activity; GO:0016020 CC:membrane; GO:0005096 MF:GTPase activator activity
gene_10445.t1	GO:0015748 BP:organophosphate ester transport; GO:0005469 MF:succinate:fumarate antiporter activity; GO:0016020 CC:membrane; GO:0015711 BP:organic anion transport; GO:0005739 CC:mitochondrion; GO:0055085 BP:transmembrane transport; GO:0071705 BP:nitrogen compound transport; GO:0031967 CC:organelle envelope; GO:0005509 MF:calcium ion binding; GO:0015849 BP:organic acid transport; GO:0006839 BP:mit…
gene_02392.t1	GO:0016491 MF:oxidoreductase activity; GO:0016020 CC:membrane; GO:0046872 MF:metal ion binding
gene_11553.t1	GO:0140664 MF:ATP-dependent DNA damage sensor activity; GO:0006281 BP:DNA repair; GO:0003677 MF:DNA binding; GO:0005524 MF:ATP binding
gene_07609.t1	GO:0036038 CC:MKS complex; GO:0060271 BP:cilium assembly; GO:0016020 CC:membrane
gene_04012.t1	GO:0051640 BP:organelle localization; GO:0003723 MF:RNA binding; GO:0005737 CC:cytoplasm; GO:0007005 BP:mitochondrion organization; GO:0003743 MF:translation initiation factor activity; GO:0006413 BP:translational initiation
gene_05120.t1	GO:0015031 BP:protein transport
gene_00604.t1	GO:0005992 BP:trehalose biosynthetic process; GO:0003824 MF:catalytic activity
gene_10793.t1	GO:0016409 MF:palmitoyltransferase activity; GO:0016020 CC:membrane; GO:0006612 BP:protein targeting to membrane; GO:0005794 CC:Golgi apparatus; GO:0019707 MF:protein-cysteine S-acyltransferase activity; GO:0005783 CC:endoplasmic reticulum
gene_01712.t1	GO:0016405 MF:CoA-ligase activity
gene_01036.t1	GO:0003993 MF:acid phosphatase activity; GO:0016020 CC:membrane; GO:0046872 MF:metal ion binding
gene_02820.t1	GO:0016020 CC:membrane; GO:0045732 BP:positive regulation of protein catabolic process; GO:0016567 BP:protein ubiquitination
gene_00399.t1	GO:0031514 CC:motile cilium; GO:0048870 BP:cell motility; GO:0005856 CC:cytoskeleton
gene_07957.t1	GO:0019706 MF:protein-cysteine S-palmitoyltransferase activity; GO:0016020 CC:membrane
gene_00952.t1	GO:0020037 MF:heme binding; GO:0016020 CC:membrane; GO:0043231 CC:intracellular membrane-bounded organelle; GO:0046872 MF:metal ion binding
gene_02019.t1	GO:0030246 MF:carbohydrate binding; GO:0042025 CC:host cell nucleus; GO:0030430 CC:host cell cytoplasm; GO:0005576 CC:extracellular region
gene_03127.t1	GO:0008757 MF:S-adenosylmethionine-dependent methyltransferase activity; GO:0032259 BP:methylation; GO:0016020 CC:membrane
gene_04235.t1	GO:0016567 BP:protein ubiquitination
gene_05343.t1	GO:0008138 MF:protein tyrosine/serine/threonine phosphatase activity; GO:0016311 BP:dephosphorylation; GO:0005737 CC:cytoplasm; GO:0043231 CC:intracellular membrane-bounded organelle; GO:0004725 MF:protein tyrosine phosphatase activity
gene_00827.t1	GO:0035735 BP:intraciliary transport involved in cilium assembly; GO:0005929 CC:cilium
gene_06451.t1	GO:0016864 MF:intramolecular oxidoreductase activity, transposing S-S bonds; GO:0005783 CC:endoplasmic reticulum; GO:0140096 MF:catalytic activity, acting on a protein; GO:0042470 CC:melanosome; GO:0070013 CC:intracellular organelle lumen; GO:0016020 CC:membrane
gene_01259.t1	GO:0061726 BP:mitochondrion disassembly; GO:0016020 CC:membrane; GO:0000045 BP:autophagosome assembly
gene_11528.t1	GO:0035091 MF:phosphatidylinositol binding
gene_03475.t1	GO:0016592 CC:mediator complex; GO:0003712 MF:transcription coregulator activity; GO:0006357 BP:regulation of transcription by RNA polymerase II; GO:0070847 CC:core mediator complex; GO:0006369 BP:termination of RNA polymerase II transcription
gene_04583.t1	GO:0036211 BP:protein modification process; GO:0031386 MF:protein tag activity; GO:0005634 CC:nucleus; GO:0016301 MF:kinase activity; GO:0005737 CC:cytoplasm; GO:0000398 BP:mRNA splicing, via spliceosome; GO:0031514 CC:motile cilium; GO:0016310 BP:phosphorylation
gene_05691.t1	GO:0005992 BP:trehalose biosynthetic process; GO:2001070 MF:starch binding; GO:0003824 MF:catalytic activity; GO:0070413 BP:trehalose metabolism in response to stress
gene_00499.t1	GO:0004798 MF:thymidylate kinase activity; GO:0006233 BP:dTDP biosynthetic process; GO:0005739 CC:mitochondrion; GO:0005634 CC:nucleus; GO:0005524 MF:ATP binding; GO:0016020 CC:membrane; GO:0046940 BP:nucleoside monophosphate phosphorylation; GO:0004550 MF:nucleoside diphosphate kinase activity; GO:0016787 MF:hydrolase activity; GO:0016310 BP:phosphorylation; GO:0006227 BP:dUDP biosynthetic proce…
gene_10768.t1	GO:0016020 CC:membrane; GO:0016740 MF:transferase activity
gene_11876.t1	GO:0106035 BP:protein maturation by [4Fe-4S] cluster transfer; GO:0097361 CC:CIA complex; GO:0007059 BP:chromosome segregation; GO:0016226 BP:iron-sulfur cluster assembly
gene_07311.t1	GO:0016020 CC:membrane; GO:0016301 MF:kinase activity; GO:0016310 BP:phosphorylation
gene_03903.t1	GO:0000184 BP:nuclear-transcribed mRNA catabolic process, nonsense-mediated decay; GO:0003723 MF:RNA binding; GO:0005737 CC:cytoplasm; GO:0016020 CC:membrane
gene_07782.t1	GO:0010181 MF:FMN binding; GO:0016020 CC:membrane; GO:0003955 MF:NAD(P)H dehydrogenase (quinone) activity
gene_03698.t1	GO:0006862 BP:nucleotide transport; GO:0016020 CC:membrane; GO:0015230 MF:FAD transmembrane transporter activity; GO:0008517 MF:folic acid transmembrane transporter activity; GO:0055085 BP:transmembrane transport; GO:0015884 BP:folic acid transport
gene_09402.t1	GO:0016787 MF:hydrolase activity
gene_10370.t1	GO:0004514 MF:nicotinate-nucleotide diphosphorylase (carboxylating) activity; GO:0009435 BP:NAD biosynthetic process; GO:0005737 CC:cytoplasm; GO:0034213 BP:quinolinate catabolic process
gene_05318.t1	GO:0016740 MF:transferase activity
gene_06426.t1	GO:0061630 MF:ubiquitin protein ligase activity; GO:0046872 MF:metal ion binding
gene_07534.t1	GO:0003924 MF:GTPase activity; GO:0006996 BP:organelle organization; GO:0005874 CC:microtubule; GO:0005525 MF:GTP binding; GO:0005737 CC:cytoplasm; GO:0043231 CC:intracellular membrane-bounded organelle; GO:0016020 CC:membrane; GO:0008017 MF:microtubule binding
gene_08642.t1	GO:1990904 CC:ribonucleoprotein complex; GO:0003735 MF:structural constituent of ribosome; GO:0006412 BP:translation; GO:0005840 CC:ribosome; GO:0005759 CC:mitochondrial matrix; GO:0098798 CC:mitochondrial protein-containing complex
gene_09750.t1	GO:0016020 CC:membrane
gene_09074.t1	GO:0005666 CC:RNA polymerase III complex; GO:0006383 BP:transcription by RNA polymerase III; GO:0003677 MF:DNA binding; GO:0009304 BP:tRNA transcription
gene_04558.t1	GO:0042134 MF:rRNA primary transcript binding; GO:0006364 BP:rRNA processing; GO:1990904 CC:ribonucleoprotein complex; GO:0030515 MF:snoRNA binding; GO:0005730 CC:nucleolus; GO:0003729 MF:mRNA binding; GO:0140513 CC:nuclear protein-containing complex; GO:0016363 CC:nuclear matrix
gene_05666.t1	GO:0005813 CC:centrosome; GO:0004386 MF:helicase activity; GO:0004672 MF:protein kinase activity; GO:0003677 MF:DNA binding; GO:0005524 MF:ATP binding
gene_10122.t1	GO:0004672 MF:protein kinase activity; GO:0016310 BP:phosphorylation; GO:0005524 MF:ATP binding
gene_06774.t1	GO:0008033 BP:tRNA processing; GO:0005655 CC:nucleolar ribonuclease P complex; GO:0003723 MF:RNA binding
gene_07882.t1	GO:0016020 CC:membrane
gene_10593.t1	GO:0003723 MF:RNA binding; GO:0000463 BP:maturation of LSU-rRNA from tricistronic rRNA transcript (SSU-rRNA, 5.8S rRNA, LSU-rRNA); GO:0005730 CC:nucleolus
gene_06649.t1	GO:0004386 MF:helicase activity; GO:0010183 BP:pollen tube guidance; GO:0016020 CC:membrane; GO:0009875 BP:pollen-pistil interaction; GO:0009553 BP:embryo sac development; GO:0022857 MF:transmembrane transporter activity; GO:0055085 BP:transmembrane transport
gene_11105.t1	GO:0140662 MF:ATP-dependent protein folding chaperone; GO:0006457 BP:protein folding; GO:0016020 CC:membrane; GO:0005524 MF:ATP binding
gene_09502.t1	GO:0031415 CC:NatA complex; GO:0004596 MF:peptide alpha-N-acetyltransferase activity; GO:0009793 BP:embryo development ending in seed dormancy; GO:0009414 BP:response to water deprivation; GO:0005829 CC:cytosol; GO:0016301 MF:kinase activity; GO:0005739 CC:mitochondrion; GO:0003729 MF:mRNA binding; GO:0016310 BP:phosphorylation
gene_07757.t1	GO:0005049 MF:nuclear export signal receptor activity; GO:0051168 BP:nuclear export; GO:0005634 CC:nucleus; GO:0031267 MF:small GTPase binding; GO:0006886 BP:intracellular protein transport; GO:0012505 CC:endomembrane system; GO:0031967 CC:organelle envelope; GO:0032991 CC:protein-containing complex; GO:0005737 CC:cytoplasm
gene_03052.t1	GO:0004252 MF:serine-type endopeptidase activity; GO:0016020 CC:membrane; GO:0006508 BP:proteolysis
gene_04160.t1	GO:0005761 CC:mitochondrial ribosome; GO:0003735 MF:structural constituent of ribosome; GO:0006412 BP:translation; GO:1990904 CC:ribonucleoprotein complex
gene_09973.t1	GO:0005509 MF:calcium ion binding
gene_00752.t1	GO:0008168 MF:methyltransferase activity; GO:0032259 BP:methylation
gene_09297.t1	GO:1990817 MF:poly(A) RNA polymerase activity; GO:0031123 BP:RNA 3'-end processing; GO:0005634 CC:nucleus; GO:0006397 BP:mRNA processing; GO:0003723 MF:RNA binding; GO:0005524 MF:ATP binding; GO:0016020 CC:membrane
gene_00076.t1	GO:0046872 MF:metal ion binding; GO:0000166 MF:nucleotide binding; GO:0016787 MF:hydrolase activity
gene_05889.t1	GO:0003723 MF:RNA binding; GO:0005829 CC:cytosol; GO:1990904 CC:ribonucleoprotein complex; GO:0005634 CC:nucleus
gene_01184.t1	GO:0005634 CC:nucleus; GO:0006396 BP:RNA processing
gene_10345.t1	GO:0008233 MF:peptidase activity; GO:0006508 BP:proteolysis; GO:0016020 CC:membrane; GO:0016298 MF:lipase activity
gene_06997.t1	GO:0005789 CC:endoplasmic reticulum membrane; GO:0090156 BP:intracellular sphingolipid homeostasis; GO:0030148 BP:sphingolipid biosynthetic process; GO:0006672 BP:ceramide metabolic process; GO:0035339 CC:SPOTS complex
gene_02292.t1	GO:0016757 MF:glycosyltransferase activity; GO:0016020 CC:membrane; GO:0006493 BP:protein O-linked glycosylation; GO:0005794 CC:Golgi apparatus
gene_07509.t1	GO:0004794 MF:L-threonine ammonia-lyase activity; GO:0009097 BP:isoleucine biosynthetic process; GO:0030170 MF:pyridoxal phosphate binding; GO:0003941 MF:L-serine ammonia-lyase activity; GO:0006565 BP:L-serine catabolic process; GO:0006567 BP:threonine catabolic process
gene_09725.t1	GO:1990904 CC:ribonucleoprotein complex; GO:0006414 BP:translational elongation; GO:0003735 MF:structural constituent of ribosome; GO:0005840 CC:ribosome; GO:0030295 MF:protein kinase activator activity; GO:0043021 MF:ribonucleoprotein complex binding; GO:0005829 CC:cytosol; GO:0002181 BP:cytoplasmic translation
gene_00504.t1	GO:0016020 CC:membrane
gene_05020.t1	GO:0008195 MF:phosphatidate phosphatase activity
gene_10693.t1	GO:0045047 BP:protein targeting to ER; GO:0005783 CC:endoplasmic reticulum
gene_01612.t1	GO:0006338 BP:chromatin remodeling; GO:0004402 MF:histone acetyltransferase activity; GO:0016592 CC:mediator complex; GO:0000785 CC:chromatin; GO:0006357 BP:regulation of transcription by RNA polymerase II; GO:0070577 MF:lysine-acetylated histone binding; GO:0006413 BP:translational initiation; GO:0003712 MF:transcription coregulator activity; GO:0003743 MF:translation initiation factor activity;…
gene_05491.t1	GO:0009651 BP:response to salt stress; GO:0016811 MF:hydrolase activity, acting on carbon-nitrogen (but not peptide) bonds, in linear amides; GO:0016020 CC:membrane; GO:0006672 BP:ceramide metabolic process; GO:0006914 BP:autophagy; GO:0098542 BP:defense response to other organism
gene_02720.t1	GO:0008569 MF:minus-end-directed microtubule motor activity; GO:0030286 CC:dynein complex; GO:0007018 BP:microtubule-based movement; GO:0051959 MF:dynein light intermediate chain binding; GO:0045505 MF:dynein intermediate chain binding; GO:0005874 CC:microtubule; GO:0036158 BP:outer dynein arm assembly; GO:0060285 BP:cilium-dependent cell motility; GO:0005524 MF:ATP binding; GO:0005737 CC:cytopla…
gene_06749.t1	GO:0015385 MF:sodium:proton antiporter activity; GO:0006885 BP:regulation of pH; GO:0000123 CC:histone acetyltransferase complex; GO:0035725 BP:sodium ion transmembrane transport; GO:1902600 BP:proton transmembrane transport; GO:0005634 CC:nucleus; GO:0016020 CC:membrane; GO:0008690 MF:3-deoxy-manno-octulosonate cytidylyltransferase activity; GO:0006325 BP:chromatin organization; GO:0015386 MF:po…
gene_00299.t1	GO:0003723 MF:RNA binding
gene_11205.t1	GO:0003713 MF:transcription coactivator activity; GO:0045893 BP:positive regulation of DNA-templated transcription
gene_07857.t1	GO:0004830 MF:tryptophan-tRNA ligase activity; GO:0006436 BP:tryptophanyl-tRNA aminoacylation; GO:0005737 CC:cytoplasm; GO:0016020 CC:membrane; GO:0005524 MF:ATP binding; GO:0004655 MF:porphobilinogen synthase activity; GO:0046872 MF:metal ion binding; GO:0016740 MF:transferase activity; GO:0048608 BP:reproductive structure development; GO:0009791 BP:post-embryonic development; GO:0006782 BP:prot…
gene_10568.t1	GO:0071569 BP:protein ufmylation; GO:0005634 CC:nucleus; GO:0005737 CC:cytoplasm; GO:0012505 CC:endomembrane system; GO:0042308 BP:negative regulation of protein import into nucleus; GO:0033146 BP:regulation of intracellular estrogen receptor signaling pathway; GO:0061709 BP:reticulophagy; GO:0007420 BP:brain development; GO:0034976 BP:response to endoplasmic reticulum stress
gene_08965.t1	GO:0004822 MF:isoleucine-tRNA ligase activity; GO:0006428 BP:isoleucyl-tRNA aminoacylation; GO:0016020 CC:membrane; GO:0002161 MF:aminoacyl-tRNA editing activity; GO:0106074 BP:aminoacyl-tRNA metabolism involved in translational fidelity; GO:0000049 MF:tRNA binding; GO:0005524 MF:ATP binding; GO:0048608 BP:reproductive structure development; GO:0009791 BP:post-embryonic development
gene_07111.t1	GO:0016020 CC:membrane; GO:0090114 BP:COPII-coated vesicle budding; GO:0016760 MF:cellulose synthase (UDP-forming) activity; GO:0030134 CC:COPII-coated ER to Golgi transport vesicle; GO:0030133 CC:transport vesicle; GO:0006886 BP:intracellular protein transport; GO:0032991 CC:protein-containing complex
gene_04811.t1	GO:0016020 CC:membrane
gene_04135.t1	GO:0046907 BP:intracellular transport; GO:0005643 CC:nuclear pore; GO:0005096 MF:GTPase activator activity; GO:0016874 MF:ligase activity; GO:0005737 CC:cytoplasm
gene_09948.t1	GO:0005576 CC:extracellular region; GO:0042025 CC:host cell nucleus
gene_05243.t1	GO:0032955 BP:regulation of division septum assembly; GO:0051301 BP:cell division; GO:0007049 BP:cell cycle
gene_00727.t1	GO:0016316 MF:phosphatidylinositol-3,4-bisphosphate 4-phosphatase activity; GO:0036092 BP:phosphatidylinositol-3-phosphate biosynthetic process; GO:0016020 CC:membrane; GO:0005737 CC:cytoplasm
gene_06351.t1	GO:0004252 MF:serine-type endopeptidase activity; GO:0006508 BP:proteolysis
gene_01835.t1	GO:0008270 MF:zinc ion binding; GO:0005634 CC:nucleus; GO:0003677 MF:DNA binding; GO:0016020 CC:membrane; GO:0016874 MF:ligase activity
gene_02943.t1	GO:0030245 BP:cellulose catabolic process; GO:0004553 MF:hydrolase activity, hydrolyzing O-glycosyl compounds; GO:0016020 CC:membrane
gene_11428.t1	GO:0016274 MF:protein-arginine N-methyltransferase activity; GO:0032259 BP:methylation
gene_04483.t1	GO:0090222 BP:centrosome-templated microtubule nucleation; GO:0005737 CC:cytoplasm; GO:0071539 BP:protein localization to centrosome; GO:0051298 BP:centrosome duplication
gene_05591.t1	GO:0004345 MF:glucose-6-phosphate dehydrogenase activity; GO:0006006 BP:glucose metabolic process; GO:0050661 MF:NADP binding
gene_10668.t1	GO:0035091 MF:phosphatidylinositol binding
gene_06103.t1	GO:0016740 MF:transferase activity
gene_04358.t1	GO:0031428 CC:box C/D RNP complex; GO:0030515 MF:snoRNA binding; GO:0042254 BP:ribosome biogenesis; GO:0032040 CC:small-subunit processome; GO:0005730 CC:nucleolus; GO:0009505 CC:plant-type cell wall; GO:0009506 CC:plasmodesma; GO:0005829 CC:cytosol
gene_11776.t1	GO:0016799 MF:hydrolase activity, hydrolyzing N-glycosyl compounds; GO:0006139 BP:nucleobase-containing compound metabolic process; GO:0005829 CC:cytosol; GO:1901564 BP:organonitrogen compound metabolic process; GO:1901658 BP:glycosyl compound catabolic process; GO:0044270 BP:cellular nitrogen compound catabolic process; GO:0046700 BP:heterocycle catabolic process; GO:1901361 BP:organic cyclic co…
gene_06574.t1	GO:0005658 CC:alpha DNA polymerase:primase complex; GO:0006269 BP:DNA replication, synthesis of RNA primer; GO:0051539 MF:4 iron, 4 sulfur cluster binding; GO:0003677 MF:DNA binding; GO:0046872 MF:metal ion binding; GO:0016779 MF:nucleotidyltransferase activity; GO:0006270 BP:DNA replication initiation
gene_11030.t1	GO:0016020 CC:membrane; GO:0004386 MF:helicase activity
gene_07682.t1	GO:0016020 CC:membrane
gene_04911.t1	GO:0004252 MF:serine-type endopeptidase activity; GO:0006508 BP:proteolysis; GO:0016020 CC:membrane
gene_08790.t1	GO:0004672 MF:protein kinase activity; GO:0016310 BP:phosphorylation; GO:0110165 CC:cellular anatomical entity; GO:0006535 BP:cysteine biosynthetic process from serine; GO:0005524 MF:ATP binding; GO:0004124 MF:cysteine synthase activity
gene_09302.t1	GO:0006338 BP:chromatin remodeling; GO:0005634 CC:nucleus; GO:0006351 BP:DNA-templated transcription; GO:0006355 BP:regulation of DNA-templated transcription
gene_10270.t1	GO:0005576 CC:extracellular region; GO:0006508 BP:proteolysis; GO:0016787 MF:hydrolase activity; GO:0016020 CC:membrane
gene_05218.t1	GO:0046982 MF:protein heterodimerization activity; GO:0006357 BP:regulation of transcription by RNA polymerase II; GO:0005634 CC:nucleus; GO:0000978 MF:RNA polymerase II cis-regulatory region sequence-specific DNA binding; GO:0005694 CC:chromosome; GO:0005737 CC:cytoplasm; GO:0000981 MF:DNA-binding transcription factor activity, RNA polymerase II-specific
gene_11999.t1	GO:0016301 MF:kinase activity; GO:0016310 BP:phosphorylation
gene_02918.t1	GO:0005506 MF:iron ion binding; GO:0022900 BP:electron transport chain; GO:0020037 MF:heme binding; GO:0009055 MF:electron transfer activity
gene_08542.t1	GO:0030014 CC:CCR4-NOT complex; GO:0004842 MF:ubiquitin-protein transferase activity; GO:0003723 MF:RNA binding; GO:0046872 MF:metal ion binding
gene_02092.t1	GO:0005576 CC:extracellular region
gene_05566.t1	GO:0005507 MF:copper ion binding; GO:0005743 CC:mitochondrial inner membrane; GO:0006412 BP:translation; GO:0003735 MF:structural constituent of ribosome; GO:0016740 MF:transferase activity; GO:1990904 CC:ribonucleoprotein complex; GO:0005840 CC:ribosome
gene_00304.t1	GO:0003843 MF:1,3-beta-D-glucan synthase activity; GO:0006075 BP:(1->3)-beta-D-glucan biosynthetic process; GO:0000148 CC:1,3-beta-D-glucan synthase complex; GO:0004553 MF:hydrolase activity, hydrolyzing O-glycosyl compounds
gene_10493.t1	GO:0005743 CC:mitochondrial inner membrane; GO:0015693 BP:magnesium ion transport; GO:0046873 MF:metal ion transmembrane transporter activity; GO:0055085 BP:transmembrane transport
gene_01412.t1	GO:0046872 MF:metal ion binding
gene_06549.t1	GO:0016301 MF:kinase activity; GO:0016310 BP:phosphorylation
gene_07657.t1	GO:0016020 CC:membrane
gene_12113.t1	GO:0120013 MF:lipid transfer activity; GO:0120009 BP:intermembrane lipid transfer; GO:0005737 CC:cytoplasm; GO:0046872 MF:metal ion binding; GO:0016020 CC:membrane; GO:1902387 MF:ceramide 1-phosphate binding; GO:1902389 BP:ceramide 1-phosphate transport; GO:0046624 MF:sphingolipid transporter activity; GO:0005548 MF:phospholipid transporter activity
gene_09873.t1	GO:0016020 CC:membrane
gene_08089.t1	GO:0005509 MF:calcium ion binding
gene_00652.t1	GO:0003723 MF:RNA binding
gene_09197.t1	GO:0061015 BP:snRNA import into nucleus; GO:0005634 CC:nucleus; GO:0003723 MF:RNA binding; GO:0005737 CC:cytoplasm
gene_01760.t1	GO:0016791 MF:phosphatase activity; GO:0005737 CC:cytoplasm
gene_10921.t1	GO:0004722 MF:protein serine/threonine phosphatase activity; GO:0009298 BP:GDP-mannose biosynthetic process; GO:0016020 CC:membrane; GO:0005737 CC:cytoplasm; GO:0046872 MF:metal ion binding; GO:0004615 MF:phosphomannomutase activity
gene_05789.t1	GO:0004743 MF:pyruvate kinase activity; GO:0006096 BP:glycolytic process; GO:0005737 CC:cytoplasm; GO:0030955 MF:potassium ion binding; GO:0000287 MF:magnesium ion binding; GO:0016301 MF:kinase activity; GO:0005524 MF:ATP binding; GO:0016310 BP:phosphorylation
gene_10245.t1	GO:0016020 CC:membrane; GO:0004386 MF:helicase activity
gene_06897.t1	GO:0003677 MF:DNA binding
gene_02192.t1	GO:0003677 MF:DNA binding
gene_07409.t1	GO:0003714 MF:transcription corepressor activity; GO:0045892 BP:negative regulation of DNA-templated transcription; GO:0005634 CC:nucleus; GO:0016301 MF:kinase activity; GO:0016020 CC:membrane; GO:0016310 BP:phosphorylation
gene_08517.t1	GO:0003682 MF:chromatin binding; GO:0005634 CC:nucleus
gene_00404.t1	GO:0003824 MF:catalytic activity; GO:0016020 CC:membrane
gene_01512.t1	GO:0016592 CC:mediator complex; GO:0003712 MF:transcription coregulator activity; GO:0006357 BP:regulation of transcription by RNA polymerase II
gene_04283.t1	GO:0005576 CC:extracellular region; GO:0003743 MF:translation initiation factor activity; GO:0006413 BP:translational initiation
gene_05391.t1	GO:0008757 MF:S-adenosylmethionine-dependent methyltransferase activity; GO:0005737 CC:cytoplasm; GO:0030488 BP:tRNA methylation; GO:0005634 CC:nucleus; GO:0003723 MF:RNA binding; GO:0106335 MF:tRNA (carboxymethyluridine(34)-5-O)-methyltransferase activity; GO:0002098 BP:tRNA wobble uridine modification
gene_02620.t1	GO:0007165 BP:signal transduction; GO:0016020 CC:membrane
gene_00875.t1	GO:0046872 MF:metal ion binding
gene_00199.t1	GO:0035721 BP:intraciliary retrograde transport; GO:0005929 CC:cilium; GO:0030991 CC:intraciliary transport particle A; GO:0060271 BP:cilium assembly
gene_07011.t1	GO:0003723 MF:RNA binding; GO:0005681 CC:spliceosomal complex; GO:0008380 BP:RNA splicing; GO:0046872 MF:metal ion binding; GO:0003677 MF:DNA binding; GO:0006397 BP:mRNA processing
gene_04711.t1	GO:0016874 MF:ligase activity
gene_04035.t1	GO:0005634 CC:nucleus
gene_05143.t1	GO:0004849 MF:uridine kinase activity; GO:0044211 BP:CTP salvage; GO:0005737 CC:cytoplasm; GO:0044206 BP:UMP salvage; GO:0016020 CC:membrane; GO:0043771 MF:cytidine kinase activity; GO:0005874 CC:microtubule; GO:0005524 MF:ATP binding; GO:0009224 BP:CMP biosynthetic process; GO:0016887 MF:ATP hydrolysis activity; GO:0005525 MF:GTP binding; GO:0016310 BP:phosphorylation; GO:0007017 BP:microtubule-…
gene_06251.t1	GO:0008509 MF:monoatomic anion transmembrane transporter activity; GO:0098656 BP:monoatomic anion transmembrane transport; GO:0016020 CC:membrane; GO:0098661 BP:inorganic anion transmembrane transport
gene_02843.t1	GO:0016874 MF:ligase activity
gene_01059.t1	GO:0016459 CC:myosin complex; GO:0003774 MF:cytoskeletal motor activity; GO:0030050 BP:vesicle transport along actin filament; GO:0003779 MF:actin binding; GO:0005524 MF:ATP binding; GO:0007015 BP:actin filament organization; GO:0031982 CC:vesicle; GO:0005737 CC:cytoplasm; GO:0046872 MF:metal ion binding; GO:0044877 MF:protein-containing complex binding; GO:0140657 MF:ATP-dependent activity
gene_03951.t1	GO:0004042 MF:acetyl-CoA:L-glutamate N-acetyltransferase activity; GO:0006526 BP:arginine biosynthetic process; GO:0005737 CC:cytoplasm; GO:0103045 MF:methione N-acyltransferase activity
gene_11328.t1	GO:0016020 CC:membrane
gene_03275.t1	GO:0006281 BP:DNA repair; GO:0005509 MF:calcium ion binding
gene_04258.t1	GO:0004527 MF:exonuclease activity; GO:0000956 BP:nuclear-transcribed mRNA catabolic process; GO:0005634 CC:nucleus; GO:0003676 MF:nucleic acid binding; GO:0004540 MF:RNA nuclease activity
gene_05366.t1	GO:0022857 MF:transmembrane transporter activity; GO:0055085 BP:transmembrane transport; GO:0016020 CC:membrane; GO:0050080 MF:malonyl-CoA decarboxylase activity; GO:0006633 BP:fatty acid biosynthetic process
gene_06474.t1	GO:0016020 CC:membrane
gene_01958.t1	GO:0016020 CC:membrane
gene_08690.t1	GO:0043161 BP:proteasome-mediated ubiquitin-dependent protein catabolic process; GO:0004842 MF:ubiquitin-protein transferase activity; GO:0005737 CC:cytoplasm; GO:0061659 MF:ubiquitin-like protein ligase activity; GO:0046872 MF:metal ion binding
gene_06902.t1	GO:0030246 MF:carbohydrate binding; GO:0005975 BP:carbohydrate metabolic process; GO:0004553 MF:hydrolase activity, hydrolyzing O-glycosyl compounds; GO:0006491 BP:N-glycan processing
gene_06226.t1	GO:0005730 CC:nucleolus; GO:0006351 BP:DNA-templated transcription; GO:0003677 MF:DNA binding; GO:0000428 CC:DNA-directed RNA polymerase complex; GO:0140513 CC:nuclear protein-containing complex; GO:0065004 BP:protein-DNA complex assembly; GO:0016072 BP:rRNA metabolic process
gene_02818.t1	GO:0003735 MF:structural constituent of ribosome; GO:0005840 CC:ribosome; GO:0005739 CC:mitochondrion; GO:1990904 CC:ribonucleoprotein complex; GO:0070013 CC:intracellular organelle lumen
gene_12261.t1	GO:0004181 MF:metallocarboxypeptidase activity; GO:0006508 BP:proteolysis; GO:0005615 CC:extracellular space; GO:0008270 MF:zinc ion binding; GO:0005509 MF:calcium ion binding
gene_09425.t1	GO:0003755 MF:peptidyl-prolyl cis-trans isomerase activity; GO:0005783 CC:endoplasmic reticulum; GO:0005509 MF:calcium ion binding
gene_00204.t1	GO:2000436 BP:positive regulation of protein neddylation; GO:0031624 MF:ubiquitin conjugating enzyme binding; GO:0000151 CC:ubiquitin ligase complex; GO:0097602 MF:cullin family protein binding; GO:0016874 MF:ligase activity; GO:0045116 BP:protein neddylation; GO:0032182 MF:ubiquitin-like protein binding; GO:0005634 CC:nucleus; GO:0005737 CC:cytoplasm
gene_10393.t1	GO:0006813 BP:potassium ion transport; GO:0016020 CC:membrane
gene_01312.t1	GO:0016791 MF:phosphatase activity; GO:0005737 CC:cytoplasm
gene_06449.t1	GO:0016874 MF:ligase activity
gene_12013.t1	GO:0003723 MF:RNA binding; GO:1990904 CC:ribonucleoprotein complex; GO:0000398 BP:mRNA splicing, via spliceosome; GO:0120114 CC:Sm-like protein family complex; GO:0140513 CC:nuclear protein-containing complex
gene_08665.t1	GO:0005634 CC:nucleus; GO:0003676 MF:nucleic acid binding
gene_09773.t1	GO:0005634 CC:nucleus; GO:1901857 BP:positive regulation of cellular respiration; GO:0004527 MF:exonuclease activity; GO:0005737 CC:cytoplasm; GO:0000785 CC:chromatin
gene_00552.t1	GO:0004630 MF:phospholipase D activity; GO:0016042 BP:lipid catabolic process; GO:0005886 CC:plasma membrane; GO:0070290 MF:N-acylphosphatidylethanolamine-specific phospholipase D activity; GO:0046434 BP:organophosphate catabolic process; GO:0006644 BP:phospholipid metabolic process; GO:0044248 BP:cellular catabolic process
gene_09097.t1	GO:0004660 MF:protein farnesyltransferase activity; GO:0005965 CC:protein farnesyltransferase complex; GO:0003231 BP:cardiac ventricle development; GO:0008270 MF:zinc ion binding
gene_10145.t1	GO:0004842 MF:ubiquitin-protein transferase activity; GO:0016020 CC:membrane; GO:0046872 MF:metal ion binding; GO:0016874 MF:ligase activity
gene_06797.t1	GO:0031124 BP:mRNA 3'-end processing; GO:0005634 CC:nucleus; GO:0003729 MF:mRNA binding; GO:0032991 CC:protein-containing complex
gene_11253.t1	GO:0004386 MF:helicase activity; GO:0006310 BP:DNA recombination; GO:0005694 CC:chromosome; GO:0008270 MF:zinc ion binding; GO:0005634 CC:nucleus; GO:0005524 MF:ATP binding; GO:0005737 CC:cytoplasm; GO:0046940 BP:nucleoside monophosphate phosphorylation; GO:0003676 MF:nucleic acid binding; GO:0004017 MF:adenylate kinase activity; GO:0016310 BP:phosphorylation; GO:0006268 BP:DNA unwinding involved…
gene_07309.t1	GO:0004672 MF:protein kinase activity; GO:0016310 BP:phosphorylation; GO:0016020 CC:membrane; GO:0005737 CC:cytoplasm; GO:0005524 MF:ATP binding; GO:0007165 BP:signal transduction
gene_08417.t1	GO:0006366 BP:transcription by RNA polymerase II; GO:0003899 MF:DNA-directed 5'-3' RNA polymerase activity; GO:0000428 CC:DNA-directed RNA polymerase complex; GO:0005634 CC:nucleus; GO:0003677 MF:DNA binding; GO:0046872 MF:metal ion binding; GO:0070013 CC:intracellular organelle lumen
gene_03075.t1	GO:0016791 MF:phosphatase activity; GO:0016311 BP:dephosphorylation; GO:0005737 CC:cytoplasm; GO:0140096 MF:catalytic activity, acting on a protein
gene_00775.t1	GO:0016891 MF:RNA endonuclease activity, producing 5'-phosphomonoesters; GO:0005739 CC:mitochondrion
gene_02991.t1	GO:0003964 MF:RNA-directed DNA polymerase activity; GO:0006278 BP:RNA-templated DNA biosynthetic process; GO:0004519 MF:endonuclease activity
gene_10368.t1	GO:0004792 MF:thiosulfate sulfurtransferase activity; GO:0002143 BP:tRNA wobble position uridine thiolation; GO:0005739 CC:mitochondrion; GO:0016784 MF:3-mercaptopyruvate sulfurtransferase activity
gene_03503.t1	GO:0006261 BP:DNA-templated DNA replication; GO:0005634 CC:nucleus
gene_09748.t1	GO:0016740 MF:transferase activity
gene_00527.t1	GO:0006334 BP:nucleosome assembly; GO:0000786 CC:nucleosome; GO:0030527 MF:structural constituent of chromatin; GO:0003677 MF:DNA binding; GO:0005634 CC:nucleus; GO:0031491 MF:nucleosome binding; GO:0045910 BP:negative regulation of DNA recombination; GO:0030261 BP:chromosome condensation; GO:0009414 BP:response to water deprivation
gene_05043.t1	GO:0032040 CC:small-subunit processome; GO:0051539 MF:4 iron, 4 sulfur cluster binding; GO:0006364 BP:rRNA processing; GO:0005730 CC:nucleolus; GO:0097361 CC:CIA complex; GO:0016226 BP:iron-sulfur cluster assembly; GO:0016020 CC:membrane
gene_06151.t1	GO:0020037 MF:heme binding
gene_01635.t1	GO:0004672 MF:protein kinase activity; GO:0016310 BP:phosphorylation; GO:0008270 MF:zinc ion binding; GO:0006508 BP:proteolysis; GO:0005524 MF:ATP binding; GO:0008234 MF:cysteine-type peptidase activity; GO:0016874 MF:ligase activity
gene_02743.t1	GO:0016787 MF:hydrolase activity; GO:0006508 BP:proteolysis; GO:0140096 MF:catalytic activity, acting on a protein
gene_11904.t1	GO:0008234 MF:cysteine-type peptidase activity; GO:0006508 BP:proteolysis
gene_03851.t1	GO:0016020 CC:membrane
gene_11228.t1	GO:0061630 MF:ubiquitin protein ligase activity; GO:0016020 CC:membrane; GO:0016567 BP:protein ubiquitination; GO:0005737 CC:cytoplasm; GO:0008270 MF:zinc ion binding
gene_06026.t1	GO:0022857 MF:transmembrane transporter activity; GO:0055085 BP:transmembrane transport; GO:0005886 CC:plasma membrane; GO:0035091 MF:phosphatidylinositol binding
gene_11699.t1	GO:0005509 MF:calcium ion binding; GO:0016310 BP:phosphorylation; GO:0030234 MF:enzyme regulator activity; GO:0016301 MF:kinase activity
gene_08242.t1	GO:0030246 MF:carbohydrate binding; GO:0016052 BP:carbohydrate catabolic process; GO:0005576 CC:extracellular region; GO:0004553 MF:hydrolase activity, hydrolyzing O-glycosyl compounds; GO:0016020 CC:membrane; GO:0034053 BP:modulation by symbiont of host defense-related programmed cell death
gene_05942.t1	GO:0004843 MF:cysteine-type deubiquitinase activity
gene_05266.t1	GO:0009669 MF:sucrose:monoatomic cation symporter activity; GO:0015770 BP:sucrose transport; GO:0016020 CC:membrane; GO:0005351 MF:carbohydrate:proton symporter activity
gene_07482.t1	GO:0004648 MF:O-phospho-L-serine:2-oxoglutarate aminotransferase activity; GO:0006564 BP:L-serine biosynthetic process; GO:0004617 MF:phosphoglycerate dehydrogenase activity; GO:0051287 MF:NAD binding
gene_08590.t1	GO:0004842 MF:ubiquitin-protein transferase activity; GO:0016567 BP:protein ubiquitination; GO:0046872 MF:metal ion binding; GO:0016874 MF:ligase activity
gene_03398.t1	GO:0003824 MF:catalytic activity
gene_09102.t1	GO:0016887 MF:ATP hydrolysis activity; GO:0009408 BP:response to heat; GO:0005737 CC:cytoplasm; GO:0016020 CC:membrane; GO:0042026 BP:protein refolding; GO:0005524 MF:ATP binding; GO:0033554 BP:cellular response to stress; GO:0006355 BP:regulation of DNA-templated transcription; GO:0050821 BP:protein stabilization; GO:0031418 MF:L-ascorbic acid binding; GO:0051213 MF:dioxygenase activity; GO:0016…
gene_06802.t1	GO:0016020 CC:membrane
gene_05018.t1	GO:0046872 MF:metal ion binding; GO:0016020 CC:membrane
gene_07910.t1	GO:0006122 BP:mitochondrial electron transport, ubiquinol to cytochrome c; GO:0005750 CC:mitochondrial respiratory chain complex III
gene_11799.t1	GO:0051082 MF:unfolded protein binding; GO:0005783 CC:endoplasmic reticulum; GO:0006457 BP:protein folding; GO:0005509 MF:calcium ion binding; GO:0042910 MF:xenobiotic transmembrane transporter activity; GO:0016020 CC:membrane; GO:0015297 MF:antiporter activity; GO:0031984 CC:organelle subcompartment; GO:0042908 BP:xenobiotic transport; GO:0030433 BP:ubiquitin-dependent ERAD pathway; GO:0055085 B…
gene_07234.t1	GO:0016151 MF:nickel cation binding; GO:0006807 BP:nitrogen compound metabolic process; GO:0003924 MF:GTPase activity; GO:0008757 MF:S-adenosylmethionine-dependent methyltransferase activity
gene_02718.t1	GO:0004316 MF:3-oxoacyl-[acyl-carrier-protein] reductase (NADPH) activity; GO:0006633 BP:fatty acid biosynthetic process; GO:0051287 MF:NAD binding; GO:0008202 BP:steroid metabolic process
gene_06597.t1	GO:0031123 BP:RNA 3'-end processing; GO:0016020 CC:membrane
gene_11053.t1	GO:0004114 MF:3',5'-cyclic-nucleotide phosphodiesterase activity; GO:0007165 BP:signal transduction; GO:0046872 MF:metal ion binding
gene_09450.t1	GO:0019776 MF:Atg8-family ligase activity; GO:0006914 BP:autophagy; GO:0005737 CC:cytoplasm; GO:0061726 BP:mitochondrion disassembly; GO:0003924 MF:GTPase activity; GO:0005525 MF:GTP binding; GO:0007033 BP:vacuole organization; GO:0070925 BP:organelle assembly; GO:0015031 BP:protein transport
gene_04934.t1	GO:0005247 MF:voltage-gated chloride channel activity; GO:1902476 BP:chloride transmembrane transport; GO:0016020 CC:membrane
gene_12161.t1	GO:0005794 CC:Golgi apparatus; GO:0003924 MF:GTPase activity; GO:0016192 BP:vesicle-mediated transport; GO:0005525 MF:GTP binding; GO:0015031 BP:protein transport; GO:0046907 BP:intracellular transport
gene_08217.t1	GO:0000178 CC:exosome (RNase complex); GO:0006401 BP:RNA catabolic process; GO:0006396 BP:RNA processing
gene_00104.t1	GO:0090522 BP:vesicle tethering involved in exocytosis; GO:0000145 CC:exocyst; GO:0006893 BP:Golgi to plasma membrane transport; GO:0006904 BP:vesicle docking involved in exocytosis; GO:0006612 BP:protein targeting to membrane
gene_05917.t1	GO:0003677 MF:DNA binding
gene_06349.t1	GO:0003677 MF:DNA binding
gene_07457.t1	GO:0035615 MF:clathrin adaptor activity; GO:0030121 CC:AP-1 adaptor complex; GO:0006886 BP:intracellular protein transport; GO:0016192 BP:vesicle-mediated transport; GO:0005905 CC:clathrin-coated pit
gene_09673.t1	GO:0005929 CC:cilium; GO:0005737 CC:cytoplasm; GO:0005856 CC:cytoskeleton
gene_00452.t1	GO:0016301 MF:kinase activity; GO:0016310 BP:phosphorylation; GO:0016773 MF:phosphotransferase activity, alcohol group as acceptor; GO:0140096 MF:catalytic activity, acting on a protein
gene_10721.t1	GO:0000049 MF:tRNA binding; GO:0016874 MF:ligase activity
gene_05589.t1	GO:0006366 BP:transcription by RNA polymerase II
gene_10045.t1	GO:0045261 CC:proton-transporting ATP synthase complex, catalytic core F(1); GO:0046933 MF:proton-transporting ATP synthase activity, rotational mechanism; GO:0015986 BP:proton motive force-driven ATP synthesis; GO:0005524 MF:ATP binding; GO:0006811 BP:monoatomic ion transport; GO:0043531 MF:ADP binding; GO:0098662 BP:inorganic cation transmembrane transport
gene_06697.t1	GO:0016192 BP:vesicle-mediated transport; GO:0016020 CC:membrane
gene_00327.t1	GO:0016301 MF:kinase activity; GO:0016310 BP:phosphorylation; GO:0051156 BP:glucose 6-phosphate metabolic process; GO:0016773 MF:phosphotransferase activity, alcohol group as acceptor
gene_01435.t1	GO:0031418 MF:L-ascorbic acid binding; GO:0006865 BP:amino acid transport; GO:0005739 CC:mitochondrion; GO:0051213 MF:dioxygenase activity; GO:0034220 BP:monoatomic ion transmembrane transport; GO:0016705 MF:oxidoreductase activity, acting on paired donors, with incorporation or reduction of molecular oxygen; GO:0016020 CC:membrane; GO:0005506 MF:iron ion binding; GO:0140096 MF:catalytic activity…
gene_07209.t1	GO:0008237 MF:metallopeptidase activity; GO:0006508 BP:proteolysis; GO:0016020 CC:membrane; GO:0008270 MF:zinc ion binding; GO:0005829 CC:cytosol; GO:0005634 CC:nucleus; GO:0004177 MF:aminopeptidase activity; GO:0019370 BP:leukotriene biosynthetic process; GO:0016803 MF:ether hydrolase activity; GO:0043171 BP:peptide catabolic process; GO:0016740 MF:transferase activity
gene_02543.t1	GO:0008299 BP:isoprenoid biosynthetic process; GO:0016740 MF:transferase activity; GO:0030018 CC:Z disc; GO:0048471 CC:perinuclear region of cytoplasm; GO:0042802 MF:identical protein binding; GO:0005654 CC:nucleoplasm; GO:0005829 CC:cytosol; GO:0042811 BP:pheromone biosynthetic process; GO:0043386 BP:mycotoxin biosynthetic process; GO:0042181 BP:ketone biosynthetic process; GO:0046165 BP:alcohol…
gene_03651.t1	GO:0005576 CC:extracellular region
gene_11028.t1	GO:0035596 MF:methylthiotransferase activity; GO:0006400 BP:tRNA modification; GO:0005829 CC:cytosol; GO:0005739 CC:mitochondrion; GO:0051539 MF:4 iron, 4 sulfur cluster binding; GO:0046872 MF:metal ion binding
gene_08788.t1	GO:0007034 BP:vacuolar transport; GO:0000815 CC:ESCRT III complex; GO:0042802 MF:identical protein binding; GO:0005771 CC:multivesicular body; GO:0003723 MF:RNA binding; GO:0006900 BP:vesicle budding from membrane; GO:0009898 CC:cytoplasmic side of plasma membrane; GO:0032509 BP:endosome transport via multivesicular body sorting pathway; GO:1904902 BP:ESCRT III complex assembly; GO:1904669 BP:ATP…
gene_04083.t1	GO:0015074 BP:DNA integration; GO:0008270 MF:zinc ion binding; GO:0003676 MF:nucleic acid binding
gene_09896.t1	GO:0000184 BP:nuclear-transcribed mRNA catabolic process, nonsense-mediated decay; GO:0004674 MF:protein serine/threonine kinase activity; GO:0005524 MF:ATP binding; GO:0016310 BP:phosphorylation
gene_05191.t1	GO:0016192 BP:vesicle-mediated transport; GO:0016020 CC:membrane; GO:0015031 BP:protein transport
gene_01783.t1	GO:0030246 MF:carbohydrate binding
gene_10268.t1	GO:1905515 BP:non-motile cilium assembly; GO:0034464 CC:BBSome; GO:0005119 MF:smoothened binding; GO:0005113 MF:patched binding; GO:0005930 CC:axoneme; GO:0061512 BP:protein localization to cilium; GO:0016020 CC:membrane
gene_03403.t1	GO:0016226 BP:iron-sulfur cluster assembly; GO:0051536 MF:iron-sulfur cluster binding
gene_04511.t1	GO:0016020 CC:membrane
gene_09648.t1	GO:0006865 BP:amino acid transport; GO:0005886 CC:plasma membrane; GO:0015171 MF:amino acid transmembrane transporter activity; GO:1905039 BP:carboxylic acid transmembrane transport
gene_00427.t1	GO:0004930 MF:G protein-coupled receptor activity; GO:0007186 BP:G protein-coupled receptor signaling pathway; GO:0016020 CC:membrane
gene_06051.t1	GO:0042729 CC:DASH complex; GO:0008608 BP:attachment of spindle microtubules to kinetochore; GO:0072686 CC:mitotic spindle; GO:0005874 CC:microtubule; GO:0051301 BP:cell division; GO:0005737 CC:cytoplasm
gene_01535.t1	GO:0061630 MF:ubiquitin protein ligase activity; GO:0008270 MF:zinc ion binding
gene_00898.t1	GO:0016020 CC:membrane
gene_11804.t1	GO:0006357 BP:regulation of transcription by RNA polymerase II; GO:0005634 CC:nucleus; GO:0003677 MF:DNA binding; GO:0046872 MF:metal ion binding; GO:0016740 MF:transferase activity
gene_03751.t1	GO:0015074 BP:DNA integration; GO:0003676 MF:nucleic acid binding
gene_07034.t1	GO:0005249 MF:voltage-gated potassium channel activity; GO:0071805 BP:potassium ion transmembrane transport; GO:0016020 CC:membrane
gene_02518.t1	GO:0016020 CC:membrane
gene_08142.t1	GO:0016603 MF:glutaminyl-peptide cyclotransferase activity; GO:0016020 CC:membrane
gene_03626.t1	GO:0046961 MF:proton-transporting ATPase activity, rotational mechanism; GO:0033178 CC:proton-transporting two-sector ATPase complex, catalytic domain; GO:1902600 BP:proton transmembrane transport; GO:0016787 MF:hydrolase activity
gene_04734.t1	GO:0046872 MF:metal ion binding; GO:0006631 BP:fatty acid metabolic process; GO:0005634 CC:nucleus; GO:0070403 MF:NAD+ binding; GO:0008168 MF:methyltransferase activity; GO:0032259 BP:methylation
gene_04058.t1	GO:0004610 MF:phosphoacetylglucosamine mutase activity; GO:0006048 BP:UDP-N-acetylglucosamine biosynthetic process; GO:0000287 MF:magnesium ion binding; GO:0005975 BP:carbohydrate metabolic process
gene_06274.t1	GO:0016020 CC:membrane; GO:0016787 MF:hydrolase activity
gene_02866.t1	GO:0004672 MF:protein kinase activity; GO:0016310 BP:phosphorylation; GO:0016020 CC:membrane; GO:0005524 MF:ATP binding
gene_08490.t1	GO:0016409 MF:palmitoyltransferase activity; GO:0016020 CC:membrane
gene_03974.t1	GO:0035869 CC:ciliary transition zone; GO:0060271 BP:cilium assembly; GO:0036064 CC:ciliary basal body
gene_03298.t1	GO:0004386 MF:helicase activity; GO:1990904 CC:ribonucleoprotein complex; GO:0001522 BP:pseudouridine synthesis; GO:0042254 BP:ribosome biogenesis; GO:0005524 MF:ATP binding; GO:0140513 CC:nuclear protein-containing complex; GO:0016787 MF:hydrolase activity; GO:0008186 MF:ATP-dependent activity, acting on RNA; GO:0003676 MF:nucleic acid binding; GO:0140098 MF:catalytic activity, acting on RNA
gene_00998.t1	GO:0033063 CC:Rad51B-Rad51C-Rad51D-XRCC2 complex; GO:0000724 BP:double-strand break repair via homologous recombination; GO:0016787 MF:hydrolase activity; GO:0005657 CC:replication fork
gene_06702.t1	GO:0003735 MF:structural constituent of ribosome; GO:0006412 BP:translation; GO:0005840 CC:ribosome; GO:0009507 CC:chloroplast; GO:0005829 CC:cytosol; GO:1990904 CC:ribonucleoprotein complex; GO:0000028 BP:ribosomal small subunit assembly; GO:0030490 BP:maturation of SSU-rRNA; GO:0035220 BP:wing disc development
gene_00252.t1	GO:0016887 MF:ATP hydrolysis activity; GO:0051301 BP:cell division; GO:0016020 CC:membrane; GO:0007049 BP:cell cycle; GO:0015630 CC:microtubule cytoskeleton; GO:0031117 BP:positive regulation of microtubule depolymerization; GO:0034214 BP:protein hexamerization; GO:0048471 CC:perinuclear region of cytoplasm; GO:0005524 MF:ATP binding; GO:0051013 BP:microtubule severing; GO:0099513 CC:polymeric cy…
gene_07810.t1	GO:0005375 MF:copper ion transmembrane transporter activity; GO:0035434 BP:copper ion transmembrane transport; GO:0016020 CC:membrane
gene_02618.t1	GO:0015074 BP:DNA integration; GO:0003676 MF:nucleic acid binding
gene_06497.t1	GO:0090173 BP:regulation of synaptonemal complex assembly
gene_12061.t1	GO:0006508 BP:proteolysis; GO:0046872 MF:metal ion binding; GO:0008233 MF:peptidase activity; GO:0051604 BP:protein maturation
gene_07009.t1	GO:0004805 MF:trehalose-phosphatase activity; GO:0005992 BP:trehalose biosynthetic process; GO:0005739 CC:mitochondrion; GO:0046872 MF:metal ion binding; GO:0016020 CC:membrane
gene_09901.t1	GO:0005509 MF:calcium ion binding
gene_08117.t1	GO:0016705 MF:oxidoreductase activity, acting on paired donors, with incorporation or reduction of molecular oxygen; GO:0016020 CC:membrane; GO:0004497 MF:monooxygenase activity; GO:0005506 MF:iron ion binding; GO:0020037 MF:heme binding
gene_09225.t1	GO:0004370 MF:glycerol kinase activity; GO:0019563 BP:glycerol catabolic process; GO:0005829 CC:cytosol; GO:0006072 BP:glycerol-3-phosphate metabolic process; GO:0005524 MF:ATP binding; GO:0016310 BP:phosphorylation
gene_04709.t1	GO:0046872 MF:metal ion binding
gene_10193.t1	GO:0016020 CC:membrane; GO:0006077 BP:(1->6)-beta-D-glucan metabolic process; GO:0015926 MF:glucosidase activity; GO:0051274 BP:beta-glucan biosynthetic process; GO:0071944 CC:cell periphery
gene_06925.t1	GO:0016020 CC:membrane
gene_07357.t1	GO:0003684 MF:damaged DNA binding; GO:0071897 BP:DNA biosynthetic process; GO:0005634 CC:nucleus; GO:0006281 BP:DNA repair; GO:0046872 MF:metal ion binding; GO:0016740 MF:transferase activity
gene_08465.t1	GO:0043328 BP:protein transport to vacuole involved in ubiquitin-dependent protein catabolic process via the multivesicular body sorting pathway; GO:0043130 MF:ubiquitin binding; GO:0035091 MF:phosphatidylinositol binding
gene_03949.t1	GO:0050953 BP:sensory perception of light stimulus; GO:0005634 CC:nucleus; GO:0016787 MF:hydrolase activity; GO:0005737 CC:cytoplasm; GO:0050896 BP:response to stimulus; GO:0012506 CC:vesicle membrane; GO:0097708 CC:intracellular vesicle; GO:0005856 CC:cytoskeleton
gene_00352.t1	GO:0006914 BP:autophagy; GO:0005776 CC:autophagosome; GO:0005774 CC:vacuolar membrane; GO:0031410 CC:cytoplasmic vesicle; GO:0006995 BP:cellular response to nitrogen starvation; GO:0015031 BP:protein transport
gene_01460.t1	GO:0004672 MF:protein kinase activity; GO:0006914 BP:autophagy; GO:0005524 MF:ATP binding; GO:0016310 BP:phosphorylation
gene_10621.t1	GO:0032008 BP:positive regulation of TOR signaling; GO:0008757 MF:S-adenosylmethionine-dependent methyltransferase activity; GO:0009452 BP:7-methylguanosine RNA capping; GO:0001510 BP:RNA methylation
gene_09448.t1	GO:0003924 MF:GTPase activity; GO:0005794 CC:Golgi apparatus; GO:0016192 BP:vesicle-mediated transport; GO:0005525 MF:GTP binding; GO:0098588 CC:bounding membrane of organelle; GO:0007264 BP:small GTPase mediated signal transduction; GO:0015031 BP:protein transport; GO:0019867 CC:outer membrane; GO:0031966 CC:mitochondrial membrane; GO:0005886 CC:plasma membrane; GO:0004767 MF:sphingomyelin phosp…
gene_00227.t1	GO:0008168 MF:methyltransferase activity; GO:0032259 BP:methylation
gene_02443.t1	GO:0005759 CC:mitochondrial matrix; GO:0009055 MF:electron transfer activity; GO:0022900 BP:electron transport chain; GO:0033539 BP:fatty acid beta-oxidation using acyl-CoA dehydrogenase; GO:0000166 MF:nucleotide binding; GO:0004672 MF:protein kinase activity; GO:0045251 CC:electron transfer flavoprotein complex; GO:0005515 MF:protein binding; GO:0009063 BP:amino acid catabolic process; GO:003563…
gene_03551.t1	GO:0000428 CC:DNA-directed RNA polymerase complex; GO:0006352 BP:DNA-templated transcription initiation; GO:0003676 MF:nucleic acid binding; GO:0031369 MF:translation initiation factor binding; GO:0005634 CC:nucleus; GO:0009507 CC:chloroplast; GO:0000932 CC:P-body; GO:0060213 BP:positive regulation of nuclear-transcribed mRNA poly(A) tail shortening; GO:0070013 CC:intracellular organelle lumen; G…
gene_09796.t1	GO:0006367 BP:transcription initiation at RNA polymerase II promoter; GO:0005673 CC:transcription factor TFIIE complex; GO:0001112 BP:DNA-templated transcription open complex formation
gene_05091.t1	GO:0003724 MF:RNA helicase activity; GO:0005730 CC:nucleolus; GO:0003723 MF:RNA binding; GO:0005524 MF:ATP binding; GO:0016787 MF:hydrolase activity
gene_10844.t1	GO:0035267 CC:NuA4 histone acetyltransferase complex; GO:0006325 BP:chromatin organization; GO:0140658 MF:ATP-dependent chromatin remodeler activity; GO:0005524 MF:ATP binding; GO:0006601 BP:creatine biosynthetic process; GO:0015068 MF:glycine amidinotransferase activity; GO:0016020 CC:membrane; GO:0003677 MF:DNA binding
gene_11952.t1	GO:0003677 MF:DNA binding
gene_11276.t1	GO:0004019 MF:adenylosuccinate synthase activity; GO:0044208 BP:'de novo' AMP biosynthetic process; GO:0005737 CC:cytoplasm; GO:0005525 MF:GTP binding; GO:0043231 CC:intracellular membrane-bounded organelle; GO:0000287 MF:magnesium ion binding; GO:0016020 CC:membrane; GO:0046040 BP:IMP metabolic process
gene_03303.t1	GO:0004842 MF:ubiquitin-protein transferase activity; GO:0016567 BP:protein ubiquitination; GO:0004869 MF:cysteine-type endopeptidase inhibitor activity
gene_04411.t1	GO:0007156 BP:homophilic cell adhesion via plasma membrane adhesion molecules; GO:0005509 MF:calcium ion binding; GO:0016020 CC:membrane
gene_09548.t1	GO:0005509 MF:calcium ion binding
gene_03098.t1	GO:0110165 CC:cellular anatomical entity
gene_12259.t1	GO:0016020 CC:membrane
gene_00798.t1	GO:0016853 MF:isomerase activity; GO:0006635 BP:fatty acid beta-oxidation; GO:0005739 CC:mitochondrion; GO:0016020 CC:membrane
gene_06502.t1	GO:0004654 MF:polyribonucleotide nucleotidyltransferase activity; GO:0006402 BP:mRNA catabolic process; GO:0030677 CC:ribonuclease P complex; GO:0003723 MF:RNA binding; GO:0004526 MF:ribonuclease P activity; GO:0006396 BP:RNA processing; GO:0006399 BP:tRNA metabolic process
gene_11499.t1	GO:0003724 MF:RNA helicase activity; GO:0005730 CC:nucleolus; GO:0000463 BP:maturation of LSU-rRNA from tricistronic rRNA transcript (SSU-rRNA, 5.8S rRNA, LSU-rRNA); GO:0003723 MF:RNA binding; GO:0005524 MF:ATP binding; GO:0031515 CC:tRNA (m1A) methyltransferase complex; GO:1990417 BP:snoRNA release from pre-rRNA; GO:0030687 CC:preribosome, large subunit precursor; GO:0032040 CC:small-subunit pro…
gene_03526.t1	GO:0006122 BP:mitochondrial electron transport, ubiquinol to cytochrome c; GO:0005750 CC:mitochondrial respiratory chain complex III
gene_04634.t1	GO:0004807 MF:triose-phosphate isomerase activity; GO:0006096 BP:glycolytic process; GO:0005829 CC:cytosol; GO:0006094 BP:gluconeogenesis; GO:0005840 CC:ribosome; GO:0046166 BP:glyceraldehyde-3-phosphate biosynthetic process; GO:0019563 BP:glycerol catabolic process
gene_06850.t1	GO:0016887 MF:ATP hydrolysis activity; GO:1904749 BP:regulation of protein localization to nucleolus; GO:0005697 CC:telomerase holoenzyme complex; GO:0042273 BP:ribosomal large subunit biogenesis; GO:0005730 CC:nucleolus; GO:0000176 CC:nuclear exosome (RNase complex); GO:0005524 MF:ATP binding; GO:0000055 BP:ribosomal large subunit export from nucleus; GO:0005654 CC:nucleoplasm; GO:0006364 BP:rRN…
gene_06174.t1	GO:0016020 CC:membrane
gene_01658.t1	GO:0043743 MF:LPPG:FO 2-phospho-L-lactate transferase activity; GO:0005737 CC:cytoplasm; GO:0016020 CC:membrane
gene_10819.t1	GO:0016787 MF:hydrolase activity; GO:0016310 BP:phosphorylation; GO:0016020 CC:membrane; GO:0016301 MF:kinase activity
gene_07282.t1	GO:0016020 CC:membrane
gene_02766.t1	GO:0045892 BP:negative regulation of DNA-templated transcription; GO:0003700 MF:DNA-binding transcription factor activity; GO:0005634 CC:nucleus; GO:0003723 MF:RNA binding; GO:0005737 CC:cytoplasm; GO:0006397 BP:mRNA processing
gene_08390.t1	GO:0022857 MF:transmembrane transporter activity; GO:0055085 BP:transmembrane transport; GO:0016020 CC:membrane
gene_03874.t1	GO:0061608 MF:nuclear import signal receptor activity; GO:0006606 BP:protein import into nucleus; GO:0005737 CC:cytoplasm; GO:0005634 CC:nucleus; GO:0008139 MF:nuclear localization sequence binding
gene_06049.t1	GO:0003824 MF:catalytic activity
gene_07157.t1	GO:0008757 MF:S-adenosylmethionine-dependent methyltransferase activity; GO:0032259 BP:methylation; GO:0042025 CC:host cell nucleus; GO:0030430 CC:host cell cytoplasm; GO:0005576 CC:extracellular region
gene_09373.t1	GO:0000118 CC:histone deacetylase complex; GO:0004407 MF:histone deacetylase activity; GO:0000122 BP:negative regulation of transcription by RNA polymerase II; GO:0006338 BP:chromatin remodeling; GO:0005737 CC:cytoplasm
gene_06602.t1	GO:0016020 CC:membrane
gene_00152.t1	GO:0016459 CC:myosin complex; GO:0003774 MF:cytoskeletal motor activity; GO:0003779 MF:actin binding; GO:0005524 MF:ATP binding
gene_07710.t1	GO:0046873 MF:metal ion transmembrane transporter activity; GO:0030001 BP:metal ion transport; GO:0016020 CC:membrane; GO:0055085 BP:transmembrane transport
gene_05965.t1	GO:0046872 MF:metal ion binding; GO:0033565 CC:ESCRT-0 complex; GO:0043328 BP:protein transport to vacuole involved in ubiquitin-dependent protein catabolic process via the multivesicular body sorting pathway; GO:0051537 MF:2 iron, 2 sulfur cluster binding; GO:0006623 BP:protein targeting to vacuole; GO:0032266 MF:phosphatidylinositol-3-phosphate binding; GO:0043130 MF:ubiquitin binding
gene_01260.t1	GO:0005576 CC:extracellular region; GO:0016020 CC:membrane
gene_05289.t1	GO:0035091 MF:phosphatidylinositol binding; GO:0045842 BP:positive regulation of mitotic metaphase/anaphase transition; GO:0005680 CC:anaphase-promoting complex; GO:0097602 MF:cullin family protein binding; GO:0061630 MF:ubiquitin protein ligase activity; GO:0008270 MF:zinc ion binding; GO:0006511 BP:ubiquitin-dependent protein catabolic process; GO:0016567 BP:protein ubiquitination
gene_06397.t1	GO:0016020 CC:membrane
gene_09801.t1	GO:0035101 CC:FACT complex; GO:0006260 BP:DNA replication; GO:0031491 MF:nucleosome binding; GO:0006281 BP:DNA repair; GO:0008233 MF:peptidase activity; GO:0046982 MF:protein heterodimerization activity; GO:0005703 CC:polytene chromosome puff; GO:0006368 BP:transcription elongation by RNA polymerase II; GO:0005705 CC:polytene chromosome interband; GO:0005730 CC:nucleolus; GO:0005829 CC:cytosol; G…
gene_09125.t1	GO:0006874 BP:intracellular calcium ion homeostasis; GO:0003723 MF:RNA binding; GO:0006396 BP:RNA processing
gene_05717.t1	GO:0016020 CC:membrane
gene_02120.t1	GO:0006364 BP:rRNA processing; GO:0019843 MF:rRNA binding
gene_07933.t1	GO:0031931 CC:TORC1 complex; GO:0031929 BP:TOR signaling; GO:0016740 MF:transferase activity; GO:0031932 CC:TORC2 complex; GO:0005768 CC:endosome; GO:0032956 BP:regulation of actin cytoskeleton organization; GO:1900091 BP:regulation of raffinose biosynthetic process; GO:1900088 BP:regulation of inositol biosynthetic process; GO:0016020 CC:membrane; GO:0048571 BP:long-day photoperiodism
gene_11076.t1	GO:0030131 CC:clathrin adaptor complex; GO:0006886 BP:intracellular protein transport; GO:0016192 BP:vesicle-mediated transport; GO:0005802 CC:trans-Golgi network; GO:0031410 CC:cytoplasmic vesicle; GO:0007041 BP:lysosomal transport; GO:0005829 CC:cytosol; GO:0016482 BP:cytosolic transport; GO:0030124 CC:AP-4 adaptor complex; GO:0051260 BP:protein homooligomerization; GO:0005739 CC:mitochondrion
gene_04957.t1	GO:0006511 BP:ubiquitin-dependent protein catabolic process; GO:0034098 CC:VCP-NPL4-UFD1 AAA ATPase complex; GO:0031593 MF:polyubiquitin modification-dependent protein binding; GO:0050896 BP:response to stimulus; GO:0006515 BP:protein quality control for misfolded or incompletely synthesized proteins; GO:0010498 BP:proteasomal protein catabolic process; GO:0009987 BP:cellular process
gene_10521.t1	GO:0016740 MF:transferase activity
gene_09348.t1	GO:0004674 MF:protein serine/threonine kinase activity; GO:0016310 BP:phosphorylation; GO:0005634 CC:nucleus; GO:0005737 CC:cytoplasm; GO:0005524 MF:ATP binding
gene_00127.t1	GO:1990904 CC:ribonucleoprotein complex; GO:0003735 MF:structural constituent of ribosome; GO:0006412 BP:translation; GO:0005840 CC:ribosome; GO:0003723 MF:RNA binding; GO:0005829 CC:cytosol; GO:0016020 CC:membrane; GO:0051726 BP:regulation of cell cycle
gene_01235.t1	GO:0016853 MF:isomerase activity
gene_11504.t1	GO:1990904 CC:ribonucleoprotein complex; GO:0003735 MF:structural constituent of ribosome; GO:0006412 BP:translation; GO:0005840 CC:ribosome; GO:0005829 CC:cytosol; GO:0000027 BP:ribosomal large subunit assembly
gene_03451.t1	GO:0008934 MF:inositol monophosphate 1-phosphatase activity; GO:0046854 BP:phosphatidylinositol phosphate biosynthetic process; GO:0052832 MF:inositol monophosphate 3-phosphatase activity; GO:0006021 BP:inositol biosynthetic process; GO:0052833 MF:inositol monophosphate 4-phosphatase activity; GO:0046872 MF:metal ion binding; GO:0007165 BP:signal transduction; GO:0031564 BP:transcription antiterm…
gene_08588.t1	GO:0016874 MF:ligase activity
gene_09696.t1	GO:1990904 CC:ribonucleoprotein complex; GO:0003735 MF:structural constituent of ribosome; GO:0006412 BP:translation; GO:0009507 CC:chloroplast; GO:0003723 MF:RNA binding; GO:0005840 CC:ribosome; GO:0005739 CC:mitochondrion
gene_00475.t1	GO:0016301 MF:kinase activity; GO:0016310 BP:phosphorylation
gene_01583.t1	GO:0005929 CC:cilium; GO:1990904 CC:ribonucleoprotein complex
gene_11852.t1	GO:0016787 MF:hydrolase activity; GO:0016020 CC:membrane; GO:0006508 BP:proteolysis; GO:0005576 CC:extracellular region; GO:0008198 MF:ferrous iron binding; GO:0008199 MF:ferric iron binding; GO:0005524 MF:ATP binding
gene_10068.t1	GO:0003677 MF:DNA binding; GO:0006355 BP:regulation of DNA-templated transcription; GO:0003700 MF:DNA-binding transcription factor activity
gene_11176.t1	GO:0016020 CC:membrane
gene_12284.t1	GO:0030433 BP:ubiquitin-dependent ERAD pathway; GO:0016020 CC:membrane
gene_07908.t1	GO:0016020 CC:membrane
gene_07082.t1	GO:0042147 BP:retrograde transport, endosome to Golgi; GO:0005794 CC:Golgi apparatus; GO:0005829 CC:cytosol; GO:0099041 BP:vesicle tethering to Golgi; GO:0031984 CC:organelle subcompartment
gene_04311.t1	GO:0006013 BP:mannose metabolic process; GO:0004559 MF:alpha-mannosidase activity; GO:0016020 CC:membrane; GO:0030246 MF:carbohydrate binding; GO:0046872 MF:metal ion binding
gene_08190.t1	GO:0004672 MF:protein kinase activity; GO:0005524 MF:ATP binding
gene_03674.t1	GO:0045261 CC:proton-transporting ATP synthase complex, catalytic core F(1); GO:0046933 MF:proton-transporting ATP synthase activity, rotational mechanism; GO:0015986 BP:proton motive force-driven ATP synthesis; GO:0016301 MF:kinase activity; GO:0016310 BP:phosphorylation
gene_00903.t1	GO:0032549 MF:ribonucleoside binding; GO:0000428 CC:DNA-directed RNA polymerase complex; GO:0006351 BP:DNA-templated transcription; GO:0003899 MF:DNA-directed 5'-3' RNA polymerase activity; GO:0005634 CC:nucleus; GO:0003677 MF:DNA binding; GO:0070013 CC:intracellular organelle lumen; GO:0003777 MF:microtubule motor activity; GO:0008017 MF:microtubule binding; GO:0043232 CC:intracellular non-membr…
gene_04782.t1	GO:0140662 MF:ATP-dependent protein folding chaperone; GO:0006457 BP:protein folding; GO:0005737 CC:cytoplasm; GO:0051082 MF:unfolded protein binding; GO:0101031 CC:protein folding chaperone complex; GO:0016887 MF:ATP hydrolysis activity; GO:0005524 MF:ATP binding
gene_00698.t1	GO:0019843 MF:rRNA binding; GO:1990904 CC:ribonucleoprotein complex; GO:0006412 BP:translation; GO:0003735 MF:structural constituent of ribosome; GO:0005840 CC:ribosome; GO:0005829 CC:cytosol; GO:0005739 CC:mitochondrion; GO:0000027 BP:ribosomal large subunit assembly
gene_10967.t1	GO:0006914 BP:autophagy; GO:0004672 MF:protein kinase activity; GO:0016310 BP:phosphorylation; GO:0005524 MF:ATP binding
gene_07510.t1	GO:0003723 MF:RNA binding; GO:0006413 BP:translational initiation; GO:0003743 MF:translation initiation factor activity
gene_03426.t1	GO:0016020 CC:membrane
gene_06750.t1	GO:0016787 MF:hydrolase activity; GO:0016020 CC:membrane; GO:0008198 MF:ferrous iron binding; GO:0008199 MF:ferric iron binding
gene_06074.t1	GO:0046872 MF:metal ion binding; GO:0005634 CC:nucleus; GO:0006338 BP:chromatin remodeling; GO:0006357 BP:regulation of transcription by RNA polymerase II; GO:0032452 MF:histone demethylase activity; GO:0032259 BP:methylation; GO:0003712 MF:transcription coregulator activity; GO:0008168 MF:methyltransferase activity
gene_01558.t1	GO:0016020 CC:membrane
gene_10719.t1	GO:0016274 MF:protein-arginine N-methyltransferase activity; GO:0032259 BP:methylation; GO:0005829 CC:cytosol; GO:0005634 CC:nucleus; GO:0006338 BP:chromatin remodeling; GO:0048742 BP:regulation of skeletal muscle fiber development; GO:0099120 BP:socially cooperative development; GO:0042054 MF:histone methyltransferase activity; GO:0006355 BP:regulation of DNA-templated transcription
gene_07182.t1	GO:0055087 CC:Ski complex; GO:0006401 BP:RNA catabolic process
gene_02666.t1	GO:0016790 MF:thiolester hydrolase activity; GO:0006637 BP:acyl-CoA metabolic process; GO:0005829 CC:cytosol; GO:0036042 MF:long-chain fatty acyl-CoA binding; GO:0006631 BP:fatty acid metabolic process; GO:0005524 MF:ATP binding
gene_03774.t1	GO:0140658 MF:ATP-dependent chromatin remodeler activity; GO:0006338 BP:chromatin remodeling; GO:0005524 MF:ATP binding; GO:0004386 MF:helicase activity; GO:0016787 MF:hydrolase activity
gene_04882.t1	GO:0016791 MF:phosphatase activity; GO:0140096 MF:catalytic activity, acting on a protein
gene_05990.t1	GO:0008194 MF:UDP-glycosyltransferase activity; GO:0016020 CC:membrane
gene_08165.t1	GO:0003777 MF:microtubule motor activity; GO:0007018 BP:microtubule-based movement; GO:0005874 CC:microtubule; GO:0008017 MF:microtubule binding; GO:0005524 MF:ATP binding; GO:0005871 CC:kinesin complex; GO:0016887 MF:ATP hydrolysis activity
gene_03649.t1	GO:0005053 MF:peroxisome matrix targeting signal-2 binding; GO:0005782 CC:peroxisomal matrix; GO:0016558 BP:protein import into peroxisome matrix; GO:0005829 CC:cytosol; GO:0016020 CC:membrane
gene_04757.t1	GO:0016887 MF:ATP hydrolysis activity; GO:0005524 MF:ATP binding
gene_00052.t1	GO:0046872 MF:metal ion binding; GO:0016020 CC:membrane; GO:0006309 BP:apoptotic DNA fragmentation; GO:0004519 MF:endonuclease activity; GO:0003676 MF:nucleic acid binding; GO:0005740 CC:mitochondrial envelope; GO:0005634 CC:nucleus; GO:0004536 MF:DNA nuclease activity; GO:0004540 MF:RNA nuclease activity
gene_05865.t1	GO:0016887 MF:ATP hydrolysis activity; GO:1990904 CC:ribonucleoprotein complex; GO:0006412 BP:translation; GO:0005840 CC:ribosome; GO:0005524 MF:ATP binding; GO:0003735 MF:structural constituent of ribosome; GO:0016788 MF:hydrolase activity, acting on ester bonds; GO:0003677 MF:DNA binding
gene_06973.t1	GO:1990904 CC:ribonucleoprotein complex; GO:0017070 MF:U6 snRNA binding; GO:0000398 BP:mRNA splicing, via spliceosome; GO:0016607 CC:nuclear speck; GO:0030621 MF:U4 snRNA binding; GO:0120114 CC:Sm-like protein family complex; GO:0140513 CC:nuclear protein-containing complex; GO:0016020 CC:membrane
gene_05189.t1	GO:0005507 MF:copper ion binding; GO:0016491 MF:oxidoreductase activity
gene_02889.t1	GO:0003723 MF:RNA binding; GO:0005737 CC:cytoplasm; GO:0002183 BP:cytoplasmic translational initiation; GO:0032991 CC:protein-containing complex; GO:0016020 CC:membrane; GO:0022618 BP:protein-RNA complex assembly; GO:0016787 MF:hydrolase activity
gene_03997.t1	GO:0018773 MF:acetylpyruvate hydrolase activity; GO:0005739 CC:mitochondrion; GO:0016310 BP:phosphorylation; GO:0047621 MF:acylpyruvate hydrolase activity; GO:0016301 MF:kinase activity; GO:0046872 MF:metal ion binding
gene_09701.t1	GO:0006352 BP:DNA-templated transcription initiation; GO:0000428 CC:DNA-directed RNA polymerase complex; GO:0003676 MF:nucleic acid binding; GO:0005730 CC:nucleolus; GO:0140513 CC:nuclear protein-containing complex
gene_04509.t1	GO:0016020 CC:membrane
gene_05617.t1	GO:0005839 CC:proteasome core complex; GO:0010498 BP:proteasomal protein catabolic process; GO:0061133 MF:endopeptidase activator activity; GO:0016787 MF:hydrolase activity; GO:0005634 CC:nucleus; GO:0005737 CC:cytoplasm; GO:0006511 BP:ubiquitin-dependent protein catabolic process; GO:0042175 CC:nuclear outer membrane-endoplasmic reticulum membrane network; GO:0031984 CC:organelle subcompartment;…
gene_00275.t1	GO:0005743 CC:mitochondrial inner membrane
gene_07833.t1	GO:0000062 MF:fatty-acyl-CoA binding; GO:0016020 CC:membrane
gene_01383.t1	GO:0004672 MF:protein kinase activity; GO:0005524 MF:ATP binding
gene_03749.t1	GO:0015074 BP:DNA integration; GO:0003676 MF:nucleic acid binding
gene_12084.t1	GO:0016746 MF:acyltransferase activity; GO:0016310 BP:phosphorylation; GO:0016301 MF:kinase activity
gene_03003.t1	GO:0006888 BP:endoplasmic reticulum to Golgi vesicle-mediated transport; GO:0005737 CC:cytoplasm; GO:0030008 CC:TRAPP complex; GO:0005634 CC:nucleus
gene_10892.t1	GO:0016887 MF:ATP hydrolysis activity; GO:0051301 BP:cell division; GO:0005524 MF:ATP binding
gene_09248.t1	GO:0016020 CC:membrane
gene_00027.t1	GO:0034045 CC:phagophore assembly site membrane; GO:0006914 BP:autophagy; GO:0006869 BP:lipid transport; GO:0005776 CC:autophagosome; GO:0061726 BP:mitochondrion disassembly; GO:0007033 BP:vacuole organization; GO:0070925 BP:organelle assembly; GO:0008104 BP:protein localization
gene_01811.t1	GO:0061630 MF:ubiquitin protein ligase activity; GO:0008270 MF:zinc ion binding
gene_06948.t1	GO:0016491 MF:oxidoreductase activity; GO:0016020 CC:membrane; GO:0008270 MF:zinc ion binding
gene_03351.t1	GO:0031624 MF:ubiquitin conjugating enzyme binding; GO:0000151 CC:ubiquitin ligase complex; GO:0043161 BP:proteasome-mediated ubiquitin-dependent protein catabolic process; GO:0005829 CC:cytosol; GO:0030332 MF:cyclin binding; GO:0061630 MF:ubiquitin protein ligase activity; GO:0005634 CC:nucleus
gene_08488.t1	GO:0016020 CC:membrane
gene_00375.t1	GO:0047936 MF:glucose 1-dehydrogenase [NAD(P)] activity; GO:0005739 CC:mitochondrion; GO:0004316 MF:3-oxoacyl-[acyl-carrier-protein] reductase (NADPH) activity
gene_01483.t1	GO:0016020 CC:membrane; GO:0007030 BP:Golgi organization; GO:0005793 CC:endoplasmic reticulum-Golgi intermediate compartment; GO:0006888 BP:endoplasmic reticulum to Golgi vesicle-mediated transport; GO:0030134 CC:COPII-coated ER to Golgi transport vesicle; GO:0006886 BP:intracellular protein transport; GO:0005794 CC:Golgi apparatus; GO:0005783 CC:endoplasmic reticulum; GO:0031984 CC:organelle sub…
gene_02591.t1	GO:0003755 MF:peptidyl-prolyl cis-trans isomerase activity; GO:0006457 BP:protein folding
gene_11752.t1	GO:0033644 CC:host cell membrane; GO:0005576 CC:extracellular region; GO:0016020 CC:membrane
gene_07808.t1	GO:0055085 BP:transmembrane transport; GO:0016020 CC:membrane
gene_01358.t1	GO:0016787 MF:hydrolase activity
gene_08916.t1	GO:0008757 MF:S-adenosylmethionine-dependent methyltransferase activity; GO:0032259 BP:methylation; GO:0005634 CC:nucleus; GO:0016310 BP:phosphorylation; GO:0005737 CC:cytoplasm; GO:0016301 MF:kinase activity
gene_02466.t1	GO:0022857 MF:transmembrane transporter activity; GO:0055085 BP:transmembrane transport; GO:0016020 CC:membrane; GO:0015760 BP:glucose-6-phosphate transport; GO:0055062 BP:phosphate ion homeostasis; GO:0006817 BP:phosphate ion transport
gene_04682.t1	GO:0003724 MF:RNA helicase activity; GO:0016973 BP:poly(A)+ mRNA export from nucleus; GO:0010494 CC:cytoplasmic stress granule; GO:0005634 CC:nucleus; GO:0005524 MF:ATP binding; GO:0003676 MF:nucleic acid binding; GO:0016787 MF:hydrolase activity
gene_12059.t1	GO:0016301 MF:kinase activity; GO:0016310 BP:phosphorylation; GO:0016020 CC:membrane
gene_05790.t1	GO:0000398 BP:mRNA splicing, via spliceosome; GO:0005689 CC:U12-type spliceosomal complex; GO:0071011 CC:precatalytic spliceosome; GO:0005686 CC:U2 snRNP
gene_10867.t1	GO:0016874 MF:ligase activity
gene_06302.t1	GO:0006606 BP:protein import into nucleus; GO:0008139 MF:nuclear localization sequence binding; GO:0005634 CC:nucleus; GO:0061608 MF:nuclear import signal receptor activity; GO:0005737 CC:cytoplasm
gene_07410.t1	GO:0016567 BP:protein ubiquitination
gene_11299.t1	GO:1990547 BP:mitochondrial phosphate ion transmembrane transport; GO:0005315 MF:inorganic phosphate transmembrane transporter activity; GO:0005743 CC:mitochondrial inner membrane; GO:0004452 MF:isopentenyl-diphosphate delta-isomerase activity; GO:0050992 BP:dimethylallyl diphosphate biosynthetic process; GO:0008299 BP:isoprenoid biosynthetic process
gene_03326.t1	GO:0000339 MF:RNA cap binding; GO:0000932 CC:P-body; GO:0000956 BP:nuclear-transcribed mRNA catabolic process; GO:1990904 CC:ribonucleoprotein complex; GO:0006397 BP:mRNA processing; GO:1990726 CC:Lsm1-7-Pat1 complex; GO:0140513 CC:nuclear protein-containing complex; GO:0110156 BP:methylguanosine-cap decapping; GO:0061157 BP:mRNA destabilization; GO:0000377 BP:RNA splicing, via transesterificatio…
gene_04434.t1	GO:0071173 BP:spindle assembly checkpoint signaling; GO:0005634 CC:nucleus; GO:0071174 BP:mitotic spindle checkpoint signaling; GO:0045841 BP:negative regulation of mitotic metaphase/anaphase transition; GO:0072686 CC:mitotic spindle; GO:0000776 CC:kinetochore; GO:0012505 CC:endomembrane system; GO:0031967 CC:organelle envelope; GO:0051315 BP:attachment of mitotic spindle microtubules to kinetoch…
gene_05542.t1	GO:0005509 MF:calcium ion binding
gene_10619.t1	GO:0009452 BP:7-methylguanosine RNA capping; GO:0008757 MF:S-adenosylmethionine-dependent methyltransferase activity; GO:0005634 CC:nucleus; GO:0001510 BP:RNA methylation; GO:0071164 MF:RNA trimethylguanosine synthase activity
gene_07633.t1	GO:0016746 MF:acyltransferase activity; GO:0033512 BP:L-lysine catabolic process to acetyl-CoA via saccharopine; GO:0045252 CC:oxoglutarate dehydrogenase complex; GO:0140096 MF:catalytic activity, acting on a protein; GO:0006099 BP:tricarboxylic acid cycle
gene_08741.t1	GO:0004674 MF:protein serine/threonine kinase activity; GO:0016310 BP:phosphorylation; GO:0005634 CC:nucleus; GO:0005737 CC:cytoplasm; GO:0005524 MF:ATP binding
gene_09173.t1	GO:0016020 CC:membrane
gene_04657.t1	GO:0003934 MF:GTP cyclohydrolase I activity; GO:0035998 BP:7,8-dihydroneopterin 3'-triphosphate biosynthetic process; GO:0005737 CC:cytoplasm; GO:0046654 BP:tetrahydrofolate biosynthetic process; GO:0005525 MF:GTP binding; GO:0008270 MF:zinc ion binding; GO:0006729 BP:tetrahydrobiopterin biosynthetic process; GO:0046656 BP:folic acid biosynthetic process; GO:0050936 BP:xanthophore differentiation
gene_05765.t1	GO:0003876 MF:AMP deaminase activity; GO:0032264 BP:IMP salvage; GO:0005829 CC:cytosol; GO:0016020 CC:membrane; GO:0004000 MF:adenosine deaminase activity; GO:0046872 MF:metal ion binding; GO:0005524 MF:ATP binding; GO:0046033 BP:AMP metabolic process; GO:0001708 BP:cell fate specification; GO:0046099 BP:guanine biosynthetic process; GO:0030435 BP:sporulation resulting in formation of a cellular …
gene_10221.t1	GO:0003735 MF:structural constituent of ribosome; GO:0006412 BP:translation; GO:0005840 CC:ribosome; GO:0005829 CC:cytosol; GO:1990904 CC:ribonucleoprotein complex
gene_05089.t1	GO:0055085 BP:transmembrane transport; GO:0015187 MF:glycine transmembrane transporter activity; GO:0016020 CC:membrane; GO:0005739 CC:mitochondrion; GO:0015816 BP:glycine transport; GO:0031967 CC:organelle envelope; GO:0030218 BP:erythrocyte differentiation
gene_07981.t1	GO:0046380 BP:N-acetylneuraminate biosynthetic process; GO:0050124 MF:N-acylneuraminate-9-phosphatase activity; GO:0016311 BP:dephosphorylation
gene_06197.t1	GO:0008757 MF:S-adenosylmethionine-dependent methyltransferase activity; GO:0032259 BP:methylation; GO:0016310 BP:phosphorylation; GO:0016301 MF:kinase activity
gene_02789.t1	GO:0016020 CC:membrane
gene_04409.t1	GO:0007156 BP:homophilic cell adhesion via plasma membrane adhesion molecules; GO:0005509 MF:calcium ion binding; GO:0016020 CC:membrane; GO:0017154 MF:semaphorin receptor activity; GO:0071526 BP:semaphorin-plexin signaling pathway
gene_08288.t1	GO:0016192 BP:vesicle-mediated transport; GO:0005484 MF:SNAP receptor activity; GO:0016020 CC:membrane; GO:0000149 MF:SNARE binding; GO:0005794 CC:Golgi apparatus; GO:0061025 BP:membrane fusion; GO:0006886 BP:intracellular protein transport; GO:0032991 CC:protein-containing complex; GO:0140056 BP:organelle localization by membrane tethering; GO:0048284 BP:organelle fusion; GO:0016050 BP:vesicle o…
gene_05517.t1	GO:0031514 CC:motile cilium; GO:0009507 CC:chloroplast
gene_09396.t1	GO:0071586 BP:CAAX-box protein processing; GO:0004222 MF:metalloendopeptidase activity; GO:0005789 CC:endoplasmic reticulum membrane; GO:0046872 MF:metal ion binding; GO:0005773 CC:vacuole; GO:0005829 CC:cytosol
gene_06625.t1	GO:0031490 MF:chromatin DNA binding; GO:0010468 BP:regulation of gene expression; GO:0000978 MF:RNA polymerase II cis-regulatory region sequence-specific DNA binding; GO:0006396 BP:RNA processing
gene_02391.t1	GO:0017056 MF:structural constituent of nuclear pore; GO:0005643 CC:nuclear pore; GO:0006913 BP:nucleocytoplasmic transport; GO:0015031 BP:protein transport
gene_07608.t1	GO:0030968 BP:endoplasmic reticulum unfolded protein response; GO:0005783 CC:endoplasmic reticulum; GO:0030433 BP:ubiquitin-dependent ERAD pathway; GO:0070013 CC:intracellular organelle lumen; GO:0030970 BP:retrograde protein transport, ER to cytosol
gene_08716.t1	GO:0032008 BP:positive regulation of TOR signaling; GO:0005085 MF:guanyl-nucleotide exchange factor activity; GO:0060090 MF:molecular adaptor activity
gene_04011.t1	GO:0098621 MF:O-phosphoseryl-tRNA(Sec) selenium transferase activity; GO:0001717 BP:conversion of seryl-tRNAsec to selenocys-tRNAsec; GO:0005737 CC:cytoplasm; GO:0000049 MF:tRNA binding; GO:0016020 CC:membrane; GO:0006412 BP:translation; GO:0006417 BP:regulation of translation
gene_09824.t1	GO:0016757 MF:glycosyltransferase activity; GO:0016020 CC:membrane; GO:0006493 BP:protein O-linked glycosylation; GO:0005794 CC:Golgi apparatus
gene_00603.t1	GO:0005992 BP:trehalose biosynthetic process; GO:0003824 MF:catalytic activity; GO:0016020 CC:membrane; GO:0070413 BP:trehalose metabolism in response to stress
gene_10792.t1	GO:0016020 CC:membrane
gene_01711.t1	GO:0005634 CC:nucleus; GO:0010026 BP:trichome differentiation; GO:0003677 MF:DNA binding; GO:0009723 BP:response to ethylene; GO:0045165 BP:cell fate commitment; GO:0009733 BP:response to auxin; GO:0032880 BP:regulation of protein localization; GO:0005737 CC:cytoplasm
gene_01035.t1	GO:0005634 CC:nucleus
gene_06848.t1	GO:0008519 MF:ammonium transmembrane transporter activity; GO:0072488 BP:ammonium transmembrane transport; GO:0005886 CC:plasma membrane
gene_02143.t1	GO:0004707 MF:MAP kinase activity; GO:0000165 BP:MAPK cascade; GO:0005634 CC:nucleus; GO:0016310 BP:phosphorylation; GO:0005737 CC:cytoplasm; GO:0005524 MF:ATP binding; GO:0010945 MF:CoA pyrophosphatase activity
gene_11304.t1	GO:0006465 BP:signal peptide processing; GO:0004252 MF:serine-type endopeptidase activity; GO:0005743 CC:mitochondrial inner membrane
gene_07956.t1	GO:0008757 MF:S-adenosylmethionine-dependent methyltransferase activity; GO:0045892 BP:negative regulation of DNA-templated transcription; GO:0005634 CC:nucleus; GO:0046872 MF:metal ion binding; GO:0005737 CC:cytoplasm; GO:0008276 MF:protein methyltransferase activity; GO:0008170 MF:N-methyltransferase activity; GO:0032259 BP:methylation; GO:0003714 MF:transcription corepressor activity
gene_00951.t1	GO:0004842 MF:ubiquitin-protein transferase activity; GO:0016020 CC:membrane; GO:0016567 BP:protein ubiquitination; GO:0005737 CC:cytoplasm; GO:0046872 MF:metal ion binding; GO:0061659 MF:ubiquitin-like protein ligase activity; GO:0016874 MF:ligase activity
gene_09496.t1	GO:0016020 CC:membrane
gene_10544.t1	GO:0004674 MF:protein serine/threonine kinase activity; GO:0016310 BP:phosphorylation; GO:0005737 CC:cytoplasm; GO:0005524 MF:ATP binding; GO:0007165 BP:signal transduction
gene_04234.t1	GO:0006611 BP:protein export from nucleus; GO:0005049 MF:nuclear export signal receptor activity; GO:0005634 CC:nucleus; GO:0031267 MF:small GTPase binding; GO:0005737 CC:cytoplasm
gene_11652.t1	GO:0004252 MF:serine-type endopeptidase activity; GO:0006508 BP:proteolysis; GO:0016020 CC:membrane; GO:0046872 MF:metal ion binding; GO:0008240 MF:tripeptidyl-peptidase activity
gene_05342.t1	GO:0045271 CC:respiratory chain complex I; GO:0010181 MF:FMN binding; GO:0022900 BP:electron transport chain; GO:0008137 MF:NADH dehydrogenase (ubiquinone) activity; GO:0051287 MF:NAD binding; GO:0005743 CC:mitochondrial inner membrane; GO:0051539 MF:4 iron, 4 sulfur cluster binding; GO:0006119 BP:oxidative phosphorylation; GO:0046872 MF:metal ion binding; GO:0098798 CC:mitochondrial protein-cont…
gene_01258.t1	GO:0046872 MF:metal ion binding
gene_10419.t1	GO:2000001 BP:regulation of DNA damage checkpoint; GO:0005634 CC:nucleus; GO:0003677 MF:DNA binding
gene_11527.t1	GO:0035091 MF:phosphatidylinositol binding
gene_09924.t1	GO:0005261 MF:monoatomic cation channel activity; GO:0098655 BP:monoatomic cation transmembrane transport; GO:0005886 CC:plasma membrane
gene_03474.t1	GO:1990904 CC:ribonucleoprotein complex; GO:0003735 MF:structural constituent of ribosome; GO:0006412 BP:translation; GO:0005840 CC:ribosome; GO:0019843 MF:rRNA binding
gene_05690.t1	GO:0031146 BP:SCF-dependent proteasomal ubiquitin-dependent protein catabolic process; GO:0019005 CC:SCF ubiquitin ligase complex; GO:0005737 CC:cytoplasm
gene_06202.t1	GO:0009029 MF:tetraacyldisaccharide 4'-kinase activity; GO:0009245 BP:lipid A biosynthetic process; GO:0005524 MF:ATP binding; GO:0016310 BP:phosphorylation
gene_11875.t1	GO:0004721 MF:phosphoprotein phosphatase activity; GO:0009072 BP:aromatic amino acid metabolic process; GO:0016020 CC:membrane; GO:0005737 CC:cytoplasm; GO:0043169 MF:cation binding
gene_07310.t1	GO:0005634 CC:nucleus; GO:0045717 BP:negative regulation of fatty acid biosynthetic process; GO:0003677 MF:DNA binding; GO:0080008 CC:Cul4-RING E3 ubiquitin ligase complex; GO:0005737 CC:cytoplasm
gene_02118.t1	GO:0003723 MF:RNA binding; GO:0042274 BP:ribosomal small subunit biogenesis; GO:0005730 CC:nucleolus
gene_02589.t1	GO:0034464 CC:BBSome; GO:0072116 BP:pronephros formation; GO:0032266 MF:phosphatidylinositol-3-phosphate binding; GO:0060170 CC:ciliary membrane; GO:0062139 BP:camera-type eye photoreceptor cell development; GO:0005815 CC:microtubule organizing center; GO:0051877 BP:pigment granule aggregation in cell center; GO:0070121 BP:Kupffer's vesicle development; GO:0061629 MF:RNA polymerase II-specific DN…
gene_03697.t1	GO:0042255 BP:ribosome assembly; GO:0005730 CC:nucleolus; GO:0003723 MF:RNA binding; GO:0042273 BP:ribosomal large subunit biogenesis; GO:0005654 CC:nucleoplasm; GO:0030687 CC:preribosome, large subunit precursor; GO:0005829 CC:cytosol
gene_00926.t1	GO:0008168 MF:methyltransferase activity; GO:0032259 BP:methylation
gene_10519.t1	GO:0016740 MF:transferase activity
gene_11627.t1	GO:0005484 MF:SNAP receptor activity; GO:0061025 BP:membrane fusion; GO:0016020 CC:membrane; GO:0006886 BP:intracellular protein transport; GO:0012505 CC:endomembrane system; GO:0000149 MF:SNARE binding; GO:0016192 BP:vesicle-mediated transport; GO:0032991 CC:protein-containing complex; GO:0005737 CC:cytoplasm; GO:0140056 BP:organelle localization by membrane tethering; GO:0048284 BP:organelle fu…
gene_06425.t1	GO:0004630 MF:phospholipase D activity; GO:0006654 BP:phosphatidic acid biosynthetic process; GO:0070290 MF:N-acylphosphatidylethanolamine-specific phospholipase D activity; GO:0016042 BP:lipid catabolic process; GO:0032266 MF:phosphatidylinositol-3-phosphate binding; GO:0043130 MF:ubiquitin binding
gene_01909.t1	GO:0004842 MF:ubiquitin-protein transferase activity; GO:0046872 MF:metal ion binding
gene_07533.t1	GO:0070042 MF:rRNA (uridine-N3-)-methyltransferase activity; GO:0070475 BP:rRNA base methylation; GO:0005737 CC:cytoplasm
gene_03449.t1	GO:0032006 BP:regulation of TOR signaling; GO:0071986 CC:Ragulator complex; GO:0016301 MF:kinase activity; GO:0071230 BP:cellular response to amino acid stimulus; GO:0016310 BP:phosphorylation; GO:1902533 BP:positive regulation of intracellular signal transduction
gene_09073.t1	GO:0005634 CC:nucleus; GO:0003677 MF:DNA binding
gene_04557.t1	GO:0008270 MF:zinc ion binding; GO:0003676 MF:nucleic acid binding
gene_05665.t1	GO:0004672 MF:protein kinase activity; GO:0016310 BP:phosphorylation; GO:0016020 CC:membrane; GO:0005524 MF:ATP binding
gene_06773.t1	GO:0015935 CC:small ribosomal subunit; GO:0003735 MF:structural constituent of ribosome; GO:0006412 BP:translation; GO:0003723 MF:RNA binding; GO:0022626 CC:cytosolic ribosome; GO:0000028 BP:ribosomal small subunit assembly
gene_07881.t1	GO:0016020 CC:membrane
gene_06097.t1	GO:0051087 MF:protein-folding chaperone binding
gene_02689.t1	GO:0046872 MF:metal ion binding; GO:1900027 BP:regulation of ruffle assembly; GO:0032587 CC:ruffle membrane; GO:0035091 MF:phosphatidylinositol binding
gene_03051.t1	GO:0019773 CC:proteasome core complex, alpha-subunit complex; GO:0006511 BP:ubiquitin-dependent protein catabolic process; GO:0008233 MF:peptidase activity; GO:0005634 CC:nucleus; GO:0005737 CC:cytoplasm; GO:0000428 CC:DNA-directed RNA polymerase complex; GO:0010498 BP:proteasomal protein catabolic process
gene_04309.t1	GO:0004616 MF:phosphogluconate dehydrogenase (decarboxylating) activity; GO:0019521 BP:D-gluconate metabolic process; GO:0005829 CC:cytosol; GO:0050661 MF:NADP binding; GO:0006098 BP:pentose-phosphate shunt; GO:0005739 CC:mitochondrion; GO:0004345 MF:glucose-6-phosphate dehydrogenase activity; GO:0008114 MF:phosphogluconate 2-dehydrogenase activity; GO:0046176 BP:aldonic acid catabolic process; G…
gene_05417.t1	GO:0009190 BP:cyclic nucleotide biosynthetic process; GO:0035556 BP:intracellular signal transduction
gene_00751.t1	GO:0005634 CC:nucleus
gene_09296.t1	GO:0004553 MF:hydrolase activity, hydrolyzing O-glycosyl compounds; GO:0005975 BP:carbohydrate metabolic process; GO:0005737 CC:cytoplasm; GO:0016740 MF:transferase activity; GO:1901575 BP:organic substance catabolic process
gene_06525.t1	GO:0004114 MF:3',5'-cyclic-nucleotide phosphodiesterase activity; GO:0007165 BP:signal transduction; GO:0046872 MF:metal ion binding
gene_05888.t1	GO:0016757 MF:glycosyltransferase activity; GO:0016020 CC:membrane; GO:0006493 BP:protein O-linked glycosylation; GO:0005794 CC:Golgi apparatus
gene_01183.t1	GO:0016757 MF:glycosyltransferase activity
gene_06996.t1	GO:0030126 CC:COPI vesicle coat; GO:0006888 BP:endoplasmic reticulum to Golgi vesicle-mediated transport; GO:0005198 MF:structural molecule activity; GO:0003700 MF:DNA-binding transcription factor activity; GO:0006886 BP:intracellular protein transport; GO:0005509 MF:calcium ion binding; GO:0003677 MF:DNA binding; GO:0000139 CC:Golgi membrane; GO:0006891 BP:intra-Golgi vesicle-mediated transport;…
gene_02291.t1	GO:0004707 MF:MAP kinase activity; GO:0000165 BP:MAPK cascade; GO:0005634 CC:nucleus; GO:0016310 BP:phosphorylation; GO:0005737 CC:cytoplasm; GO:0005524 MF:ATP binding
gene_11452.t1	GO:0005854 CC:nascent polypeptide-associated complex; GO:0006612 BP:protein targeting to membrane; GO:0051082 MF:unfolded protein binding; GO:0005829 CC:cytosol; GO:0016020 CC:membrane
gene_07508.t1	GO:0006893 BP:Golgi to plasma membrane transport; GO:0000145 CC:exocyst; GO:0006887 BP:exocytosis; GO:0015031 BP:protein transport
gene_08616.t1	GO:0017018 MF:myosin phosphatase activity; GO:0046872 MF:metal ion binding; GO:0008318 MF:protein prenyltransferase activity
gene_09724.t1	GO:0016020 CC:membrane
gene_00503.t1	GO:0005254 MF:chloride channel activity; GO:1902476 BP:chloride transmembrane transport; GO:0016020 CC:membrane
gene_01611.t1	GO:0017018 MF:myosin phosphatase activity; GO:0046872 MF:metal ion binding; GO:0016829 MF:lyase activity
gene_06748.t1	GO:0000123 CC:histone acetyltransferase complex; GO:0006325 BP:chromatin organization; GO:0016740 MF:transferase activity; GO:0005634 CC:nucleus
gene_02043.t1	GO:0004672 MF:protein kinase activity; GO:0016310 BP:phosphorylation; GO:0005524 MF:ATP binding; GO:0035556 BP:intracellular signal transduction
gene_00298.t1	GO:0051301 BP:cell division; GO:0005680 CC:anaphase-promoting complex; GO:0003677 MF:DNA binding; GO:0007091 BP:metaphase/anaphase transition of mitotic cell cycle; GO:0031145 BP:anaphase-promoting complex-dependent catabolic process; GO:0005737 CC:cytoplasm; GO:0016567 BP:protein ubiquitination
gene_07856.t1	GO:0004655 MF:porphobilinogen synthase activity; GO:0006782 BP:protoporphyrinogen IX biosynthetic process; GO:0005829 CC:cytosol; GO:0046872 MF:metal ion binding; GO:0016301 MF:kinase activity; GO:0016310 BP:phosphorylation
gene_12312.t1	GO:0004452 MF:isopentenyl-diphosphate delta-isomerase activity; GO:0050992 BP:dimethylallyl diphosphate biosynthetic process; GO:0005737 CC:cytoplasm; GO:0008299 BP:isoprenoid biosynthetic process; GO:0015995 BP:chlorophyll biosynthetic process; GO:0046490 BP:isopentenyl diphosphate metabolic process; GO:0008654 BP:phospholipid biosynthetic process
gene_08964.t1	GO:0055085 BP:transmembrane transport; GO:0016020 CC:membrane; GO:0022857 MF:transmembrane transporter activity; GO:0003824 MF:catalytic activity
gene_04134.t1	GO:2001289 BP:lipid X metabolic process; GO:0008759 MF:UDP-3-O-[3-hydroxymyristoyl] N-acetylglucosamine deacetylase activity; GO:0103117 MF:UDP-3-O-acyl-N-acetylglucosamine deacetylase activity; GO:0009245 BP:lipid A biosynthetic process; GO:0046872 MF:metal ion binding
gene_05242.t1	GO:0016491 MF:oxidoreductase activity; GO:0016020 CC:membrane; GO:0046872 MF:metal ion binding
gene_06350.t1	GO:0016459 CC:myosin complex; GO:0003774 MF:cytoskeletal motor activity; GO:0030050 BP:vesicle transport along actin filament; GO:0003779 MF:actin binding; GO:0005524 MF:ATP binding; GO:0007015 BP:actin filament organization; GO:0031982 CC:vesicle; GO:0005737 CC:cytoplasm; GO:0044877 MF:protein-containing complex binding; GO:0140657 MF:ATP-dependent activity
gene_01834.t1	GO:0016301 MF:kinase activity; GO:0016310 BP:phosphorylation
gene_02942.t1	GO:0030552 MF:cAMP binding; GO:0005952 CC:cAMP-dependent protein kinase complex; GO:0001932 BP:regulation of protein phosphorylation; GO:0008603 MF:cAMP-dependent protein kinase regulator activity; GO:0005829 CC:cytosol; GO:0000785 CC:chromatin; GO:0016310 BP:phosphorylation; GO:0005634 CC:nucleus; GO:0097271 BP:protein localization to bud neck; GO:0046827 BP:positive regulation of protein export…
gene_02266.t1	GO:0004843 MF:cysteine-type deubiquitinase activity
gene_11427.t1	GO:0006325 BP:chromatin organization; GO:0005634 CC:nucleus
gene_03374.t1	GO:0008270 MF:zinc ion binding; GO:0003676 MF:nucleic acid binding
gene_05590.t1	GO:0016020 CC:membrane
gene_00398.t1	GO:0008569 MF:minus-end-directed microtubule motor activity; GO:0030286 CC:dynein complex; GO:0007018 BP:microtubule-based movement; GO:0051959 MF:dynein light intermediate chain binding; GO:0045505 MF:dynein intermediate chain binding; GO:0005524 MF:ATP binding
gene_11775.t1	GO:0008270 MF:zinc ion binding; GO:0005840 CC:ribosome
gene_02018.t1	GO:0031386 MF:protein tag activity; GO:0019941 BP:modification-dependent protein catabolic process; GO:0005634 CC:nucleus; GO:0031625 MF:ubiquitin protein ligase binding; GO:0016567 BP:protein ubiquitination; GO:0005737 CC:cytoplasm; GO:0003729 MF:mRNA binding; GO:1990904 CC:ribonucleoprotein complex; GO:0005840 CC:ribosome; GO:0003735 MF:structural constituent of ribosome; GO:0006412 BP:translat…
gene_04910.t1	GO:1904294 BP:positive regulation of ERAD pathway; GO:0061630 MF:ubiquitin protein ligase activity; GO:0016020 CC:membrane; GO:0046872 MF:metal ion binding
gene_03126.t1	GO:0071541 CC:eukaryotic translation initiation factor 3 complex, eIF3m; GO:0001732 BP:formation of cytoplasmic translation initiation complex; GO:0003743 MF:translation initiation factor activity; GO:0016282 CC:eukaryotic 43S preinitiation complex; GO:0033290 CC:eukaryotic 48S preinitiation complex; GO:0000502 CC:proteasome complex
gene_08939.t1	GO:0005576 CC:extracellular region
gene_02489.t1	GO:0004674 MF:protein serine/threonine kinase activity; GO:0016310 BP:phosphorylation; GO:0005634 CC:nucleus; GO:0005737 CC:cytoplasm; GO:0005524 MF:ATP binding
gene_00826.t1	GO:0003995 MF:acyl-CoA dehydrogenase activity; GO:0006552 BP:leucine catabolic process; GO:0016020 CC:membrane; GO:0050660 MF:flavin adenine dinucleotide binding; GO:0016310 BP:phosphorylation; GO:0016301 MF:kinase activity
gene_03597.t1	GO:0006270 BP:DNA replication initiation; GO:0005634 CC:nucleus; GO:0003743 MF:translation initiation factor activity; GO:0007049 BP:cell cycle; GO:0051301 BP:cell division; GO:0006413 BP:translational initiation
gene_01934.t1	GO:0004843 MF:cysteine-type deubiquitinase activity; GO:0006508 BP:proteolysis; GO:0008270 MF:zinc ion binding
gene_05217.t1	GO:0005525 MF:GTP binding; GO:0005737 CC:cytoplasm; GO:0016787 MF:hydrolase activity; GO:0140657 MF:ATP-dependent activity
gene_11998.t1	GO:0016020 CC:membrane
gene_07433.t1	GO:0008270 MF:zinc ion binding; GO:0045041 BP:protein import into mitochondrial intermembrane space; GO:0005758 CC:mitochondrial intermembrane space
gene_02917.t1	GO:0016020 CC:membrane
gene_03349.t1	GO:0097027 MF:ubiquitin-protein transferase activator activity; GO:0051301 BP:cell division; GO:0010997 MF:anaphase-promoting complex binding; GO:0016567 BP:protein ubiquitination; GO:0016740 MF:transferase activity
gene_10021.t1	GO:0016020 CC:membrane; GO:0015297 MF:antiporter activity; GO:0055085 BP:transmembrane transport; GO:0005794 CC:Golgi apparatus
gene_12112.t1	GO:0005762 CC:mitochondrial large ribosomal subunit; GO:0003735 MF:structural constituent of ribosome; GO:0006412 BP:translation
gene_09872.t1	GO:0016020 CC:membrane; GO:0016787 MF:hydrolase activity
gene_08088.t1	GO:0004674 MF:protein serine/threonine kinase activity; GO:0005509 MF:calcium ion binding; GO:0005524 MF:ATP binding
gene_05788.t1	GO:0006260 BP:DNA replication; GO:0016887 MF:ATP hydrolysis activity; GO:0005663 CC:DNA replication factor C complex; GO:0031390 CC:Ctf18 RFC-like complex; GO:0003677 MF:DNA binding; GO:0003689 MF:DNA clamp loader activity; GO:0005524 MF:ATP binding; GO:0046683 BP:response to organophosphorus; GO:0032508 BP:DNA duplex unwinding; GO:0006281 BP:DNA repair; GO:0017116 MF:single-stranded DNA helicase…
gene_10244.t1	GO:0035091 MF:phosphatidylinositol binding; GO:0016192 BP:vesicle-mediated transport; GO:0005085 MF:guanyl-nucleotide exchange factor activity; GO:0043130 MF:ubiquitin binding
gene_11352.t1	GO:0003700 MF:DNA-binding transcription factor activity; GO:0006355 BP:regulation of DNA-templated transcription
gene_07408.t1	GO:0016020 CC:membrane
gene_09624.t1	GO:0003676 MF:nucleic acid binding
gene_00403.t1	GO:0140658 MF:ATP-dependent chromatin remodeler activity; GO:0006338 BP:chromatin remodeling; GO:0005634 CC:nucleus; GO:0003678 MF:DNA helicase activity; GO:0032508 BP:DNA duplex unwinding; GO:0000785 CC:chromatin; GO:0005524 MF:ATP binding; GO:0006281 BP:DNA repair; GO:0003677 MF:DNA binding; GO:0042393 MF:histone binding; GO:0003682 MF:chromatin binding; GO:0016887 MF:ATP hydrolysis activity
gene_10592.t1	GO:0016747 MF:acyltransferase activity, transferring groups other than amino-acyl groups; GO:0016020 CC:membrane
gene_01511.t1	GO:0003824 MF:catalytic activity
gene_06648.t1	GO:0016020 CC:membrane
gene_00198.t1	GO:0016020 CC:membrane
gene_11104.t1	GO:0072546 CC:EMC complex
gene_07756.t1	GO:0016020 CC:membrane
gene_11575.t1	GO:0140359 MF:ABC-type transporter activity; GO:0055085 BP:transmembrane transport; GO:0016020 CC:membrane; GO:0045177 CC:apical part of cell; GO:0016887 MF:ATP hydrolysis activity; GO:1901998 BP:toxin transport; GO:0044341 BP:sodium-dependent phosphate transport; GO:0071944 CC:cell periphery; GO:0006814 BP:sodium ion transport; GO:0005524 MF:ATP binding; GO:0006355 BP:regulation of DNA-templated…
gene_07010.t1	GO:0005739 CC:mitochondrion; GO:0016226 BP:iron-sulfur cluster assembly; GO:0008703 MF:5-amino-6-(5-phosphoribosylamino)uracil reductase activity; GO:0008168 MF:methyltransferase activity; GO:0009231 BP:riboflavin biosynthetic process; GO:0070013 CC:intracellular organelle lumen; GO:0032259 BP:methylation
gene_04034.t1	GO:0140647 BP:P450-containing electron transport chain; GO:0051537 MF:2 iron, 2 sulfur cluster binding; GO:0005739 CC:mitochondrion; GO:0009055 MF:electron transfer activity
gene_09847.t1	GO:0035091 MF:phosphatidylinositol binding
gene_05142.t1	GO:0006511 BP:ubiquitin-dependent protein catabolic process; GO:0004550 MF:nucleoside diphosphate kinase activity; GO:0006228 BP:UTP biosynthetic process; GO:0006183 BP:GTP biosynthetic process; GO:0006241 BP:CTP biosynthetic process
gene_01734.t1	GO:0019786 MF:protein-phosphatidylethanolamide deconjugating activity; GO:0006914 BP:autophagy; GO:0005737 CC:cytoplasm; GO:0008233 MF:peptidase activity; GO:0015031 BP:protein transport; GO:0005886 CC:plasma membrane; GO:0004673 MF:protein histidine kinase activity; GO:0006508 BP:proteolysis; GO:0005524 MF:ATP binding; GO:0000160 BP:phosphorelay signal transduction system; GO:0006355 BP:regulati…
gene_01058.t1	GO:0070475 BP:rRNA base methylation; GO:0008173 MF:RNA methyltransferase activity; GO:0005737 CC:cytoplasm; GO:0051539 MF:4 iron, 4 sulfur cluster binding; GO:0030488 BP:tRNA methylation; GO:0016020 CC:membrane; GO:0043231 CC:intracellular membrane-bounded organelle; GO:0046872 MF:metal ion binding; GO:0008169 MF:C-methyltransferase activity; GO:0140102 MF:catalytic activity, acting on a rRNA; GO…
gene_02842.t1	GO:0004602 MF:glutathione peroxidase activity; GO:0006979 BP:response to oxidative stress; GO:0098869 BP:cellular oxidant detoxification; GO:0016787 MF:hydrolase activity
gene_10219.t1	GO:0051382 BP:kinetochore assembly; GO:0003677 MF:DNA binding; GO:0071821 CC:FANCM-MHF complex; GO:0046982 MF:protein heterodimerization activity; GO:0006281 BP:DNA repair; GO:0000712 BP:resolution of meiotic recombination intermediates; GO:0031297 BP:replication fork processing
gene_02166.t1	GO:0008195 MF:phosphatidate phosphatase activity; GO:0016020 CC:membrane; GO:0005576 CC:extracellular region
gene_11327.t1	GO:0006465 BP:signal peptide processing; GO:0004252 MF:serine-type endopeptidase activity; GO:0016020 CC:membrane; GO:0005740 CC:mitochondrial envelope
gene_07979.t1	GO:0004411 MF:homogentisate 1,2-dioxygenase activity; GO:1902222 BP:erythrose 4-phosphate/phosphoenolpyruvate family amino acid catabolic process; GO:0006570 BP:tyrosine metabolic process; GO:0006558 BP:L-phenylalanine metabolic process; GO:0009074 BP:aromatic amino acid family catabolic process; GO:0046872 MF:metal ion binding
gene_05490.t1	GO:0015217 MF:ADP transmembrane transporter activity; GO:0015866 BP:ADP transport; GO:0005778 CC:peroxisomal membrane; GO:0005347 MF:ATP transmembrane transporter activity; GO:0015867 BP:ATP transport; GO:0006635 BP:fatty acid beta-oxidation; GO:0007031 BP:peroxisome organization; GO:0055085 BP:transmembrane transport
gene_00974.t1	GO:0000245 BP:spliceosomal complex assembly; GO:0005681 CC:spliceosomal complex; GO:0000387 BP:spliceosomal snRNP assembly; GO:0005737 CC:cytoplasm; GO:0120114 CC:Sm-like protein family complex
gene_10567.t1	GO:0006865 BP:amino acid transport; GO:0031966 CC:mitochondrial membrane; GO:0015075 MF:monoatomic ion transmembrane transporter activity; GO:0022889 MF:serine transmembrane transporter activity; GO:0034220 BP:monoatomic ion transmembrane transport; GO:0005371 MF:tricarboxylate secondary active transmembrane transporter activity; GO:1990542 BP:mitochondrial transmembrane transport; GO:1905039 BP:…
gene_11675.t1	GO:0005509 MF:calcium ion binding; GO:0016310 BP:phosphorylation; GO:0030234 MF:enzyme regulator activity; GO:0016301 MF:kinase activity
gene_05365.t1	GO:0030246 MF:carbohydrate binding; GO:0016310 BP:phosphorylation; GO:0016020 CC:membrane; GO:0016301 MF:kinase activity
gene_06473.t1	GO:0005634 CC:nucleus; GO:0006338 BP:chromatin remodeling; GO:0004402 MF:histone acetyltransferase activity; GO:0035091 MF:phosphatidylinositol binding
gene_07581.t1	GO:0003700 MF:DNA-binding transcription factor activity; GO:0006355 BP:regulation of DNA-templated transcription; GO:0003677 MF:DNA binding
gene_04810.t1	GO:0006310 BP:DNA recombination; GO:0005634 CC:nucleus; GO:0003677 MF:DNA binding; GO:0016020 CC:membrane
gene_02389.t1	GO:0016020 CC:membrane
gene_09947.t1	GO:0005576 CC:extracellular region; GO:0042025 CC:host cell nucleus
gene_03497.t1	GO:0048188 CC:Set1C/COMPASS complex; GO:0035162 BP:embryonic hemopoiesis
gene_04009.t1	GO:0004298 MF:threonine-type endopeptidase activity; GO:0009376 CC:HslUV protease complex; GO:0051603 BP:proteolysis involved in protein catabolic process; GO:0005839 CC:proteasome core complex; GO:0046872 MF:metal ion binding; GO:0016829 MF:lyase activity
gene_06901.t1	GO:0016301 MF:kinase activity; GO:0016020 CC:membrane; GO:0016773 MF:phosphotransferase activity, alcohol group as acceptor; GO:0140096 MF:catalytic activity, acting on a protein; GO:0005524 MF:ATP binding
gene_06225.t1	GO:0016020 CC:membrane
gene_07333.t1	GO:0004825 MF:methionine-tRNA ligase activity; GO:0006431 BP:methionyl-tRNA aminoacylation; GO:0005737 CC:cytoplasm; GO:0000049 MF:tRNA binding; GO:0043231 CC:intracellular membrane-bounded organelle; GO:0005524 MF:ATP binding; GO:0003677 MF:DNA binding; GO:0046872 MF:metal ion binding
gene_02817.t1	GO:0035091 MF:phosphatidylinositol binding
gene_03925.t1	GO:0008270 MF:zinc ion binding; GO:0005737 CC:cytoplasm; GO:0016491 MF:oxidoreductase activity; GO:0016829 MF:lyase activity
gene_05465.t1	GO:0003743 MF:translation initiation factor activity; GO:0006413 BP:translational initiation; GO:0003723 MF:RNA binding
gene_06573.t1	GO:0016020 CC:membrane
gene_07681.t1	GO:0000987 MF:cis-regulatory region sequence-specific DNA binding; GO:0005634 CC:nucleus
gene_06448.t1	GO:0005509 MF:calcium ion binding
gene_09301.t1	GO:0016747 MF:acyltransferase activity, transferring groups other than amino-acyl groups; GO:0009058 BP:biosynthetic process; GO:0005737 CC:cytoplasm; GO:0000096 BP:sulfur amino acid metabolic process; GO:0009069 BP:serine family amino acid metabolic process; GO:0016787 MF:hydrolase activity; GO:0009066 BP:aspartate family amino acid metabolic process
gene_07556.t1	GO:0005576 CC:extracellular region; GO:0008168 MF:methyltransferase activity; GO:0032259 BP:methylation
gene_09772.t1	GO:0001510 BP:RNA methylation; GO:0008168 MF:methyltransferase activity; GO:0003723 MF:RNA binding
gene_00551.t1	GO:0032968 BP:positive regulation of transcription elongation by RNA polymerase II; GO:0005634 CC:nucleus; GO:0003677 MF:DNA binding; GO:0006367 BP:transcription initiation at RNA polymerase II promoter; GO:0003743 MF:translation initiation factor activity; GO:0001096 MF:TFIIF-class transcription factor complex binding; GO:0005667 CC:transcription regulator complex; GO:0016251 MF:RNA polymerase I…
gene_05688.t1	GO:0016020 CC:membrane
gene_06796.t1	GO:0005634 CC:nucleus; GO:0000398 BP:mRNA splicing, via spliceosome; GO:0120114 CC:Sm-like protein family complex; GO:1990904 CC:ribonucleoprotein complex; GO:1902494 CC:catalytic complex; GO:0016020 CC:membrane
gene_02091.t1	GO:0005509 MF:calcium ion binding; GO:0016020 CC:membrane; GO:0015743 BP:malate transport
gene_11252.t1	GO:0035091 MF:phosphatidylinositol binding
gene_07308.t1	GO:0005525 MF:GTP binding; GO:0005634 CC:nucleus; GO:0007186 BP:G protein-coupled receptor signaling pathway; GO:0003924 MF:GTPase activity; GO:0005737 CC:cytoplasm
gene_08416.t1	GO:0003723 MF:RNA binding
gene_09524.t1	GO:0016020 CC:membrane; GO:0055085 BP:transmembrane transport
gene_10492.t1	GO:0050290 MF:sphingomyelin phosphodiesterase D activity; GO:0016020 CC:membrane; GO:0006685 BP:sphingomyelin catabolic process; GO:0046475 BP:glycerophospholipid catabolic process; GO:0046513 BP:ceramide biosynthetic process; GO:0003676 MF:nucleic acid binding
gene_01411.t1	GO:0016459 CC:myosin complex; GO:0003774 MF:cytoskeletal motor activity; GO:0003779 MF:actin binding; GO:0005524 MF:ATP binding
gene_05290.t1	GO:0005216 MF:monoatomic ion channel activity; GO:0034220 BP:monoatomic ion transmembrane transport; GO:0016020 CC:membrane; GO:0008757 MF:S-adenosylmethionine-dependent methyltransferase activity; GO:0050896 BP:response to stimulus
gene_06548.t1	GO:1990904 CC:ribonucleoprotein complex; GO:0003735 MF:structural constituent of ribosome; GO:0006412 BP:translation; GO:0005840 CC:ribosome; GO:0019843 MF:rRNA binding; GO:0016874 MF:ligase activity
gene_00098.t1	GO:0009982 MF:pseudouridine synthase activity; GO:0001522 BP:pseudouridine synthesis; GO:0008033 BP:tRNA processing; GO:0140101 MF:catalytic activity, acting on a tRNA; GO:0003723 MF:RNA binding
gene_11004.t1	GO:0052742 MF:phosphatidylinositol kinase activity; GO:0046488 BP:phosphatidylinositol metabolic process; GO:0016020 CC:membrane; GO:0071944 CC:cell periphery; GO:0016310 BP:phosphorylation; GO:0046474 BP:glycerophospholipid biosynthetic process
gene_07656.t1	GO:0004672 MF:protein kinase activity; GO:0005576 CC:extracellular region; GO:0005524 MF:ATP binding
gene_02990.t1	GO:0016020 CC:membrane
gene_10367.t1	GO:0070042 MF:rRNA (uridine-N3-)-methyltransferase activity; GO:0070475 BP:rRNA base methylation; GO:0005737 CC:cytoplasm; GO:0008270 MF:zinc ion binding; GO:0003676 MF:nucleic acid binding
gene_11475.t1	GO:0003777 MF:microtubule motor activity; GO:0007018 BP:microtubule-based movement; GO:0005874 CC:microtubule; GO:0008017 MF:microtubule binding; GO:0055085 BP:transmembrane transport; GO:0005524 MF:ATP binding; GO:0016020 CC:membrane; GO:0022857 MF:transmembrane transporter activity
gene_03502.t1	GO:0004550 MF:nucleoside diphosphate kinase activity; GO:0006228 BP:UTP biosynthetic process; GO:0001726 CC:ruffle; GO:0030027 CC:lamellipodium; GO:0006183 BP:GTP biosynthetic process; GO:0006241 BP:CTP biosynthetic process; GO:0005524 MF:ATP binding; GO:0005634 CC:nucleus; GO:0005737 CC:cytoplasm; GO:0016020 CC:membrane; GO:0016310 BP:phosphorylation; GO:0007049 BP:cell cycle
gene_10920.t1	GO:0016020 CC:membrane
gene_04610.t1	GO:0005634 CC:nucleus
gene_09747.t1	GO:0016020 CC:membrane
gene_05042.t1	GO:0016316 MF:phosphatidylinositol-3,4-bisphosphate 4-phosphatase activity; GO:0036092 BP:phosphatidylinositol-3-phosphate biosynthetic process; GO:0016020 CC:membrane; GO:0005737 CC:cytoplasm
gene_00526.t1	GO:0035735 BP:intraciliary transport involved in cilium assembly; GO:0005929 CC:cilium
gene_06150.t1	GO:0004672 MF:protein kinase activity; GO:0016310 BP:phosphorylation; GO:0016020 CC:membrane; GO:0006914 BP:autophagy; GO:0005524 MF:ATP binding; GO:0007165 BP:signal transduction
gene_02742.t1	GO:0035091 MF:phosphatidylinositol binding; GO:0016310 BP:phosphorylation; GO:0005634 CC:nucleus; GO:0004674 MF:protein serine/threonine kinase activity; GO:0005737 CC:cytoplasm; GO:0005524 MF:ATP binding
gene_11903.t1	GO:0016853 MF:isomerase activity; GO:0016787 MF:hydrolase activity; GO:0016491 MF:oxidoreductase activity
gene_10119.t1	GO:0008138 MF:protein tyrosine/serine/threonine phosphatase activity; GO:0016311 BP:dephosphorylation; GO:0006629 BP:lipid metabolic process
gene_02066.t1	GO:0016020 CC:membrane; GO:0005509 MF:calcium ion binding
gene_03850.t1	GO:0016020 CC:membrane; GO:0009058 BP:biosynthetic process
gene_11227.t1	GO:0003899 MF:DNA-directed 5'-3' RNA polymerase activity; GO:0005730 CC:nucleolus; GO:0006351 BP:DNA-templated transcription; GO:0000428 CC:DNA-directed RNA polymerase complex; GO:0008270 MF:zinc ion binding; GO:0003676 MF:nucleic acid binding; GO:0140513 CC:nuclear protein-containing complex; GO:0005654 CC:nucleoplasm
gene_03174.t1	GO:0004721 MF:phosphoprotein phosphatase activity; GO:0016310 BP:phosphorylation; GO:0016020 CC:membrane; GO:0004672 MF:protein kinase activity; GO:0005524 MF:ATP binding; GO:0043169 MF:cation binding
gene_08987.t1	GO:0016020 CC:membrane; GO:0015297 MF:antiporter activity; GO:0055085 BP:transmembrane transport; GO:0005794 CC:Golgi apparatus
gene_05390.t1	GO:0080008 CC:Cul4-RING E3 ubiquitin ligase complex; GO:0043161 BP:proteasome-mediated ubiquitin-dependent protein catabolic process; GO:0016020 CC:membrane
gene_00874.t1	GO:0048039 MF:ubiquinone binding; GO:0006744 BP:ubiquinone biosynthetic process; GO:0005509 MF:calcium ion binding; GO:0045333 BP:cellular respiration
gene_03049.t1	GO:0004674 MF:protein serine/threonine kinase activity; GO:0005964 CC:phosphorylase kinase complex; GO:0016310 BP:phosphorylation; GO:0005978 BP:glycogen biosynthetic process; GO:0005524 MF:ATP binding; GO:0000775 CC:chromosome, centromeric region; GO:0005634 CC:nucleus; GO:0016020 CC:membrane; GO:0005516 MF:calmodulin binding; GO:0071107 BP:response to parathyroid hormone; GO:0045132 BP:meiotic …
gene_00749.t1	GO:0016702 MF:oxidoreductase activity, acting on single donors with incorporation of molecular oxygen, incorporation of two atoms of oxygen; GO:0046872 MF:metal ion binding
gene_03602.t1	GO:0008270 MF:zinc ion binding; GO:0003676 MF:nucleic acid binding
gene_07481.t1	GO:0004345 MF:glucose-6-phosphate dehydrogenase activity; GO:0006098 BP:pentose-phosphate shunt; GO:0005829 CC:cytosol; GO:0050661 MF:NADP binding; GO:0045335 CC:phagocytic vesicle; GO:0006006 BP:glucose metabolic process; GO:0016740 MF:transferase activity
gene_03397.t1	GO:0016226 BP:iron-sulfur cluster assembly; GO:0051536 MF:iron-sulfur cluster binding; GO:0005739 CC:mitochondrion; GO:0097428 BP:protein maturation by iron-sulfur cluster transfer
gene_06801.t1	GO:0140359 MF:ABC-type transporter activity; GO:0055085 BP:transmembrane transport; GO:0016020 CC:membrane; GO:0016887 MF:ATP hydrolysis activity; GO:0006879 BP:intracellular iron ion homeostasis; GO:0005740 CC:mitochondrial envelope; GO:0005524 MF:ATP binding; GO:0031154 BP:culmination involved in sorocarp development; GO:0009507 CC:chloroplast; GO:0071944 CC:cell periphery; GO:1990351 CC:transp…
gene_05017.t1	GO:0043130 MF:ubiquitin binding
gene_01609.t1	GO:0016409 MF:palmitoyltransferase activity; GO:0016020 CC:membrane; GO:0019707 MF:protein-cysteine S-acyltransferase activity
gene_11798.t1	GO:0019774 CC:proteasome core complex, beta-subunit complex; GO:0051603 BP:proteolysis involved in protein catabolic process; GO:0016787 MF:hydrolase activity; GO:0005634 CC:nucleus; GO:0005737 CC:cytoplasm; GO:0043632 BP:modification-dependent macromolecule catabolic process; GO:0043232 CC:intracellular non-membrane-bounded organelle; GO:0043248 BP:proteasome assembly
gene_07233.t1	GO:0008553 MF:P-type proton-exporting transporter activity; GO:0120029 BP:proton export across plasma membrane; GO:0005886 CC:plasma membrane; GO:0016887 MF:ATP hydrolysis activity; GO:0051453 BP:regulation of intracellular pH; GO:0005524 MF:ATP binding; GO:0008270 MF:zinc ion binding; GO:0003676 MF:nucleic acid binding
gene_08341.t1	GO:0042274 BP:ribosomal small subunit biogenesis; GO:0004521 MF:RNA endonuclease activity; GO:0005634 CC:nucleus; GO:0046872 MF:metal ion binding
gene_03149.t1	GO:0008138 MF:protein tyrosine/serine/threonine phosphatase activity; GO:0016311 BP:dephosphorylation
gene_04933.t1	GO:0005216 MF:monoatomic ion channel activity; GO:0034220 BP:monoatomic ion transmembrane transport; GO:0016020 CC:membrane; GO:0006813 BP:potassium ion transport; GO:0022832 MF:voltage-gated channel activity; GO:0032259 BP:methylation; GO:0015079 MF:potassium ion transmembrane transporter activity; GO:0098662 BP:inorganic cation transmembrane transport; GO:0008168 MF:methyltransferase activity
gene_04257.t1	GO:0005856 CC:cytoskeleton; GO:0005576 CC:extracellular region; GO:0005737 CC:cytoplasm
gene_00849.t1	GO:0031491 MF:nucleosome binding; GO:0006338 BP:chromatin remodeling; GO:0005634 CC:nucleus; GO:0140658 MF:ATP-dependent chromatin remodeler activity; GO:0010597 BP:green leaf volatile biosynthetic process; GO:0003677 MF:DNA binding; GO:0005524 MF:ATP binding; GO:0016787 MF:hydrolase activity; GO:0001067 MF:transcription regulatory region nucleic acid binding; GO:0008270 MF:zinc ion binding
gene_01957.t1	GO:0005829 CC:cytosol
gene_00103.t1	GO:0009982 MF:pseudouridine synthase activity; GO:0001522 BP:pseudouridine synthesis; GO:0008033 BP:tRNA processing; GO:0003723 MF:RNA binding; GO:0140101 MF:catalytic activity, acting on a tRNA
gene_10292.t1	GO:0042555 CC:MCM complex; GO:0006270 BP:DNA replication initiation; GO:0003678 MF:DNA helicase activity; GO:0032508 BP:DNA duplex unwinding; GO:0005634 CC:nucleus; GO:0036387 CC:pre-replicative complex; GO:0003677 MF:DNA binding; GO:0005524 MF:ATP binding; GO:0007049 BP:cell cycle; GO:0005657 CC:replication fork; GO:0030174 BP:regulation of DNA-templated DNA replication initiation; GO:0036388 BP…
gene_06348.t1	GO:0016755 MF:aminoacyltransferase activity; GO:0040008 BP:regulation of growth; GO:0140096 MF:catalytic activity, acting on a protein
gene_07456.t1	GO:0003677 MF:DNA binding; GO:0005739 CC:mitochondrion; GO:0016853 MF:isomerase activity
gene_08564.t1	GO:0046872 MF:metal ion binding
gene_10720.t1	GO:0016020 CC:membrane
gene_05588.t1	GO:0051213 MF:dioxygenase activity
gene_10044.t1	GO:0043130 MF:ubiquitin binding
gene_12260.t1	GO:0036374 MF:glutathione hydrolase activity; GO:0006751 BP:glutathione catabolic process; GO:0103068 MF:leukotriene C4 gamma-glutamyl transferase activity; GO:0006750 BP:glutathione biosynthetic process
gene_08316.t1	GO:0004553 MF:hydrolase activity, hydrolyzing O-glycosyl compounds; GO:0005975 BP:carbohydrate metabolic process; GO:0016020 CC:membrane
gene_09424.t1	GO:0003747 MF:translation release factor activity; GO:0006415 BP:translational termination; GO:0005737 CC:cytoplasm; GO:0032991 CC:protein-containing complex; GO:0035770 CC:ribonucleoprotein granule; GO:1990825 MF:sequence-specific mRNA binding; GO:0016020 CC:membrane; GO:0004045 MF:aminoacyl-tRNA hydrolase activity; GO:0060589 MF:nucleoside-triphosphatase regulator activity; GO:0043231 CC:intrac…
gene_04908.t1	GO:0042910 MF:xenobiotic transmembrane transporter activity; GO:0042908 BP:xenobiotic transport; GO:0016020 CC:membrane; GO:0015297 MF:antiporter activity; GO:0055085 BP:transmembrane transport; GO:0140352 BP:export from cell; GO:0098754 BP:detoxification
gene_09895.t1	GO:0030127 CC:COPII vesicle coat; GO:0006888 BP:endoplasmic reticulum to Golgi vesicle-mediated transport; GO:0008270 MF:zinc ion binding; GO:0006886 BP:intracellular protein transport; GO:0000149 MF:SNARE binding; GO:0035459 BP:vesicle cargo loading; GO:0006900 BP:vesicle budding from membrane; GO:0070971 CC:endoplasmic reticulum exit site; GO:0005856 CC:cytoskeleton
gene_02890.t1	GO:0004674 MF:protein serine/threonine kinase activity; GO:0005964 CC:phosphorylase kinase complex; GO:0016310 BP:phosphorylation; GO:0005978 BP:glycogen biosynthetic process; GO:0005524 MF:ATP binding; GO:0000775 CC:chromosome, centromeric region; GO:0005634 CC:nucleus; GO:0016020 CC:membrane; GO:0005516 MF:calmodulin binding; GO:0071107 BP:response to parathyroid hormone; GO:0045132 BP:meiotic …
gene_10267.t1	GO:0046872 MF:metal ion binding; GO:0004386 MF:helicase activity
gene_11375.t1	GO:0055085 BP:transmembrane transport; GO:0016020 CC:membrane
gene_04510.t1	GO:0016301 MF:kinase activity; GO:0016310 BP:phosphorylation
gene_08539.t1	GO:0006325 BP:chromatin organization; GO:0005634 CC:nucleus; GO:0035312 MF:5'-3' DNA exonuclease activity; GO:0006281 BP:DNA repair; GO:0005739 CC:mitochondrion; GO:0003677 MF:DNA binding; GO:0046872 MF:metal ion binding
gene_09647.t1	GO:0016301 MF:kinase activity; GO:0016310 BP:phosphorylation
gene_00426.t1	GO:0022857 MF:transmembrane transporter activity; GO:0055085 BP:transmembrane transport; GO:0016020 CC:membrane
gene_01534.t1	GO:0010181 MF:FMN binding; GO:0033543 BP:fatty acid beta-oxidation, unsaturated, even number, reductase/isomerase pathway; GO:0016491 MF:oxidoreductase activity
gene_02642.t1	GO:0005216 MF:monoatomic ion channel activity; GO:0034220 BP:monoatomic ion transmembrane transport; GO:0016020 CC:membrane
gene_11803.t1	GO:0016020 CC:membrane
gene_10019.t1	GO:0042995 CC:cell projection
gene_07779.t1	GO:0070469 CC:respirasome; GO:0022900 BP:electron transport chain; GO:0005743 CC:mitochondrial inner membrane
gene_11598.t1	GO:0052742 MF:phosphatidylinositol kinase activity; GO:0046488 BP:phosphatidylinositol metabolic process; GO:0016020 CC:membrane; GO:0004888 MF:transmembrane signaling receptor activity; GO:0007166 BP:cell surface receptor signaling pathway; GO:0007186 BP:G protein-coupled receptor signaling pathway; GO:0016310 BP:phosphorylation
gene_08141.t1	GO:0030123 CC:AP-3 adaptor complex; GO:0006886 BP:intracellular protein transport; GO:0016192 BP:vesicle-mediated transport; GO:0005794 CC:Golgi apparatus; GO:0010008 CC:endosome membrane; GO:0072666 BP:establishment of protein localization to vacuole; GO:0007034 BP:vacuolar transport
gene_04057.t1	GO:0046872 MF:metal ion binding; GO:0035091 MF:phosphatidylinositol binding
gene_05165.t1	GO:0046872 MF:metal ion binding; GO:0016310 BP:phosphorylation; GO:0016020 CC:membrane; GO:0016301 MF:kinase activity; GO:0008289 MF:lipid binding
gene_00649.t1	GO:0016036 BP:cellular response to phosphate starvation
gene_06273.t1	GO:0019915 BP:lipid storage; GO:0005811 CC:lipid droplet; GO:0016298 MF:lipase activity
gene_07381.t1	GO:0004672 MF:protein kinase activity; GO:0016310 BP:phosphorylation; GO:0016020 CC:membrane; GO:0005524 MF:ATP binding; GO:0007165 BP:signal transduction
gene_02865.t1	GO:0016020 CC:membrane; GO:0016567 BP:protein ubiquitination; GO:0046872 MF:metal ion binding
gene_03973.t1	GO:0000974 CC:Prp19 complex; GO:0000398 BP:mRNA splicing, via spliceosome; GO:0003677 MF:DNA binding; GO:0005681 CC:spliceosomal complex; GO:0016301 MF:kinase activity; GO:0071987 MF:WD40-repeat domain binding; GO:0001067 MF:transcription regulatory region nucleic acid binding; GO:0005662 CC:DNA replication factor A complex; GO:0000981 MF:DNA-binding transcription factor activity, RNA polymerase …
gene_03297.t1	GO:1990904 CC:ribonucleoprotein complex; GO:0003735 MF:structural constituent of ribosome; GO:0005840 CC:ribosome; GO:0005829 CC:cytosol
gene_09001.t1	GO:0016740 MF:transferase activity
gene_01509.t1	GO:0015976 BP:carbon utilization; GO:0004089 MF:carbonate dehydratase activity; GO:0008270 MF:zinc ion binding
gene_02617.t1	GO:0030041 BP:actin filament polymerization; GO:0005885 CC:Arp2/3 protein complex; GO:0003779 MF:actin binding; GO:0034314 BP:Arp2/3 complex-mediated actin nucleation; GO:0044877 MF:protein-containing complex binding; GO:0005737 CC:cytoplasm; GO:0000902 BP:cell morphogenesis
gene_08241.t1	GO:0022857 MF:transmembrane transporter activity; GO:0055085 BP:transmembrane transport; GO:0016020 CC:membrane; GO:0071944 CC:cell periphery; GO:0008643 BP:carbohydrate transport
gene_06496.t1	GO:0003777 MF:microtubule motor activity; GO:0007018 BP:microtubule-based movement; GO:0008017 MF:microtubule binding; GO:0016887 MF:ATP hydrolysis activity; GO:0005524 MF:ATP binding
gene_04833.t1	GO:0016740 MF:transferase activity
gene_05941.t1	GO:0016020 CC:membrane
gene_07008.t1	GO:0008703 MF:5-amino-6-(5-phosphoribosylamino)uracil reductase activity; GO:0009231 BP:riboflavin biosynthetic process; GO:0016020 CC:membrane; GO:0050661 MF:NADP binding
gene_08116.t1	GO:0016020 CC:membrane
gene_00003.t1	GO:0003677 MF:DNA binding
gene_10192.t1	GO:0033194 BP:response to hydroperoxide; GO:0005829 CC:cytosol
gene_05816.t1	GO:0015935 CC:small ribosomal subunit; GO:0003735 MF:structural constituent of ribosome; GO:0006412 BP:translation; GO:0003723 MF:RNA binding; GO:0022626 CC:cytosolic ribosome; GO:0000028 BP:ribosomal small subunit assembly
gene_01111.t1	GO:0035065 BP:regulation of histone acetylation; GO:0003713 MF:transcription coactivator activity; GO:0005634 CC:nucleus; GO:0008270 MF:zinc ion binding; GO:0045893 BP:positive regulation of DNA-templated transcription; GO:0140671 CC:ADA complex; GO:0046695 CC:SLIK (SAGA-like) complex; GO:0000124 CC:SAGA complex; GO:0003682 MF:chromatin binding; GO:0000781 CC:chromosome, telomeric region; GO:0001…
gene_06248.t1	GO:0005524 MF:ATP binding
gene_07356.t1	GO:0008289 MF:lipid binding; GO:0071897 BP:DNA biosynthetic process; GO:0005634 CC:nucleus; GO:0006281 BP:DNA repair; GO:0003684 MF:damaged DNA binding; GO:0046872 MF:metal ion binding; GO:0016740 MF:transferase activity
gene_08464.t1	GO:0016020 CC:membrane
gene_03948.t1	GO:0004222 MF:metalloendopeptidase activity; GO:0006508 BP:proteolysis; GO:0046872 MF:metal ion binding
gene_09572.t1	GO:0005634 CC:nucleus; GO:0005737 CC:cytoplasm
gene_00351.t1	GO:0030663 CC:COPI-coated vesicle membrane
gene_10620.t1	GO:0030433 BP:ubiquitin-dependent ERAD pathway; GO:0016020 CC:membrane
gene_05488.t1	GO:0009190 BP:cyclic nucleotide biosynthetic process; GO:0035556 BP:intracellular signal transduction
gene_06596.t1	GO:0009982 MF:pseudouridine synthase activity; GO:0001522 BP:pseudouridine synthesis; GO:0005634 CC:nucleus; GO:0003723 MF:RNA binding; GO:0008033 BP:tRNA processing
gene_11052.t1	GO:0016020 CC:membrane
gene_07108.t1	GO:0000285 MF:1-phosphatidylinositol-3-phosphate 5-kinase activity; GO:0046488 BP:phosphatidylinositol metabolic process; GO:0005524 MF:ATP binding; GO:0016310 BP:phosphorylation; GO:0046872 MF:metal ion binding
gene_09324.t1	GO:0003723 MF:RNA binding; GO:0005847 CC:mRNA cleavage and polyadenylation specificity factor complex
gene_12035.t1	GO:0004190 MF:aspartic-type endopeptidase activity; GO:0006508 BP:proteolysis
gene_08687.t1	GO:0035091 MF:phosphatidylinositol binding; GO:0006511 BP:ubiquitin-dependent protein catabolic process; GO:0008270 MF:zinc ion binding; GO:0061630 MF:ubiquitin protein ligase activity; GO:0016874 MF:ligase activity
gene_00574.t1	GO:0016020 CC:membrane
gene_05090.t1	GO:0043139 MF:5'-3' DNA helicase activity; GO:0032508 BP:DNA duplex unwinding; GO:0000428 CC:DNA-directed RNA polymerase complex; GO:0003697 MF:single-stranded DNA binding; GO:0006260 BP:DNA replication; GO:0008270 MF:zinc ion binding; GO:0042645 CC:mitochondrial nucleoid; GO:0005524 MF:ATP binding; GO:0032774 BP:RNA biosynthetic process; GO:0016020 CC:membrane; GO:0016779 MF:nucleotidyltransfera…
gene_10843.t1	GO:0016020 CC:membrane
gene_02790.t1	GO:0005506 MF:iron ion binding; GO:0022900 BP:electron transport chain; GO:0020037 MF:heme binding; GO:0009055 MF:electron transfer activity
gene_10167.t1	GO:0004424 MF:imidazoleglycerol-phosphate dehydratase activity; GO:0000105 BP:histidine biosynthetic process; GO:0016791 MF:phosphatase activity
gene_11275.t1	GO:0048487 MF:beta-tubulin binding; GO:0007021 BP:tubulin complex assembly; GO:0005874 CC:microtubule; GO:0007023 BP:post-chaperonin tubulin folding pathway; GO:0051087 MF:protein-folding chaperone binding; GO:0003723 MF:RNA binding; GO:0005737 CC:cytoplasm; GO:0005730 CC:nucleolus; GO:0016020 CC:membrane
gene_12383.t1	GO:1990904 CC:ribonucleoprotein complex; GO:0003735 MF:structural constituent of ribosome; GO:0006412 BP:translation; GO:0005840 CC:ribosome; GO:0003723 MF:RNA binding; GO:0005829 CC:cytosol; GO:0016020 CC:membrane
gene_03302.t1	GO:0016459 CC:myosin complex; GO:0003774 MF:cytoskeletal motor activity; GO:0030050 BP:vesicle transport along actin filament; GO:0003779 MF:actin binding; GO:0005524 MF:ATP binding; GO:0007015 BP:actin filament organization; GO:0031982 CC:vesicle; GO:0005737 CC:cytoplasm; GO:0004869 MF:cysteine-type endopeptidase inhibitor activity; GO:0044877 MF:protein-containing complex binding; GO:0140657 MF…
gene_09547.t1	GO:0005576 CC:extracellular region
gene_00326.t1	GO:0016593 CC:Cdc73/Paf1 complex; GO:0006368 BP:transcription elongation by RNA polymerase II
gene_11027.t1	GO:0016272 CC:prefoldin complex; GO:0051082 MF:unfolded protein binding; GO:0006457 BP:protein folding; GO:0005737 CC:cytoplasm; GO:0051087 MF:protein-folding chaperone binding; GO:0051879 MF:Hsp90 protein binding; GO:0005634 CC:nucleus; GO:0051131 BP:chaperone-mediated protein complex assembly; GO:1901703 BP:protein localization involved in auxin polar transport; GO:0043622 BP:cortical microtubu…
gene_12135.t1	GO:0009653 BP:anatomical structure morphogenesis; GO:0016020 CC:membrane; GO:0030527 MF:structural constituent of chromatin; GO:0000786 CC:nucleosome; GO:0016740 MF:transferase activity; GO:0006334 BP:nucleosome assembly; GO:0003677 MF:DNA binding
gene_08787.t1	GO:0016020 CC:membrane; GO:0016740 MF:transferase activity
gene_01309.t1	GO:0004252 MF:serine-type endopeptidase activity; GO:0016020 CC:membrane; GO:0006508 BP:proteolysis
gene_11498.t1	GO:0006886 BP:intracellular protein transport; GO:0005743 CC:mitochondrial inner membrane; GO:0140664 MF:ATP-dependent DNA damage sensor activity; GO:0000166 MF:nucleotide binding; GO:0003677 MF:DNA binding; GO:0006281 BP:DNA repair; GO:0035639 MF:purine ribonucleoside triphosphate binding; GO:0097367 MF:carbohydrate derivative binding
gene_08041.t1	GO:0031146 BP:SCF-dependent proteasomal ubiquitin-dependent protein catabolic process; GO:0019005 CC:SCF ubiquitin ligase complex
gene_03525.t1	GO:0004636 MF:phosphoribosyl-ATP diphosphatase activity; GO:0000105 BP:histidine biosynthetic process; GO:0004635 MF:phosphoribosyl-AMP cyclohydrolase activity; GO:0005524 MF:ATP binding
gene_00549.t1	GO:0005634 CC:nucleus; GO:0045292 BP:mRNA cis splicing, via spliceosome; GO:0000387 BP:spliceosomal snRNP assembly; GO:0005737 CC:cytoplasm; GO:0120114 CC:Sm-like protein family complex; GO:1990904 CC:ribonucleoprotein complex
gene_05065.t1	GO:0005385 MF:zinc ion transmembrane transporter activity; GO:0071577 BP:zinc ion transmembrane transport; GO:0016020 CC:membrane
gene_06173.t1	GO:0016020 CC:membrane
gene_01657.t1	GO:0032483 BP:regulation of Rab protein signal transduction; GO:0031410 CC:cytoplasmic vesicle; GO:0016020 CC:membrane
gene_07281.t1	GO:0016620 MF:oxidoreductase activity, acting on the aldehyde or oxo group of donors, NAD or NADP as acceptor; GO:0019285 BP:glycine betaine biosynthetic process from choline; GO:0046872 MF:metal ion binding; GO:0003700 MF:DNA-binding transcription factor activity; GO:0051287 MF:NAD binding; GO:0003677 MF:DNA binding; GO:0045892 BP:negative regulation of DNA-templated transcription
gene_02765.t1	GO:0043248 BP:proteasome assembly; GO:0016020 CC:membrane
gene_11926.t1	GO:0004190 MF:aspartic-type endopeptidase activity; GO:0006508 BP:proteolysis; GO:0016020 CC:membrane
gene_03873.t1	GO:0033179 CC:proton-transporting V-type ATPase, V0 domain; GO:0046961 MF:proton-transporting ATPase activity, rotational mechanism; GO:1902600 BP:proton transmembrane transport
gene_02089.t1	GO:0016020 CC:membrane
gene_00897.t1	GO:0016020 CC:membrane
gene_06601.t1	GO:0009058 BP:biosynthetic process; GO:0003824 MF:catalytic activity; GO:0016020 CC:membrane
gene_00151.t1	GO:0004843 MF:cysteine-type deubiquitinase activity
gene_01409.t1	GO:0000428 CC:DNA-directed RNA polymerase complex
gene_07033.t1	GO:0008312 MF:7S RNA binding; GO:0005786 CC:signal recognition particle, endoplasmic reticulum targeting; GO:0006614 BP:SRP-dependent cotranslational protein targeting to membrane; GO:0003924 MF:GTPase activity; GO:0005783 CC:endoplasmic reticulum; GO:0005525 MF:GTP binding; GO:0016887 MF:ATP hydrolysis activity; GO:0005829 CC:cytosol; GO:0016607 CC:nuclear speck; GO:0030942 MF:endoplasmic reticu…
gene_05288.t1	GO:0003824 MF:catalytic activity
gene_02517.t1	GO:0000166 MF:nucleotide binding
gene_06396.t1	GO:0016705 MF:oxidoreductase activity, acting on paired donors, with incorporation or reduction of molecular oxygen; GO:0016020 CC:membrane; GO:0004497 MF:monooxygenase activity; GO:0005506 MF:iron ion binding; GO:0020037 MF:heme binding
gene_03625.t1	GO:0006121 BP:mitochondrial electron transport, succinate to ubiquinone; GO:0005739 CC:mitochondrion; GO:0034553 BP:mitochondrial respiratory chain complex II assembly; GO:0006099 BP:tricarboxylic acid cycle
gene_04733.t1	GO:0046872 MF:metal ion binding; GO:0008289 MF:lipid binding
gene_02988.t1	GO:0004671 MF:protein C-terminal S-isoprenylcysteine carboxyl O-methyltransferase activity; GO:0005789 CC:endoplasmic reticulum membrane; GO:0032259 BP:methylation
gene_05841.t1	GO:0003746 MF:translation elongation factor activity; GO:0006414 BP:translational elongation; GO:0003924 MF:GTPase activity; GO:0005525 MF:GTP binding
gene_08016.t1	GO:0009411 BP:response to UV; GO:0043130 MF:ubiquitin binding; GO:0035091 MF:phosphatidylinositol binding
gene_05716.t1	GO:0005247 MF:voltage-gated chloride channel activity; GO:1902476 BP:chloride transmembrane transport; GO:0016020 CC:membrane
gene_07932.t1	GO:0005509 MF:calcium ion binding; GO:0005815 CC:microtubule organizing center; GO:0007099 BP:centriole replication; GO:0000278 BP:mitotic cell cycle; GO:0005737 CC:cytoplasm
gene_06148.t1	GO:0004672 MF:protein kinase activity; GO:0016310 BP:phosphorylation; GO:0005524 MF:ATP binding
gene_07256.t1	GO:0030670 CC:phagocytic vesicle membrane; GO:0046856 BP:phosphatidylinositol dephosphorylation; GO:0016791 MF:phosphatase activity; GO:0031901 CC:early endosome membrane; GO:0007165 BP:signal transduction; GO:0008233 MF:peptidase activity; GO:0006508 BP:proteolysis
gene_03848.t1	GO:0016192 BP:vesicle-mediated transport; GO:0005737 CC:cytoplasm; GO:0016020 CC:membrane; GO:0090174 BP:organelle membrane fusion; GO:0016050 BP:vesicle organization; GO:0006914 BP:autophagy
gene_09472.t1	GO:1990904 CC:ribonucleoprotein complex; GO:0003735 MF:structural constituent of ribosome; GO:0006412 BP:translation; GO:0005840 CC:ribosome; GO:0070181 MF:small ribosomal subunit rRNA binding; GO:0005730 CC:nucleolus; GO:0005829 CC:cytosol
gene_04956.t1	GO:0031119 BP:tRNA pseudouridine synthesis; GO:0009982 MF:pseudouridine synthase activity; GO:0043231 CC:intracellular membrane-bounded organelle; GO:0003723 MF:RNA binding; GO:0140101 MF:catalytic activity, acting on a tRNA; GO:1990481 BP:mRNA pseudouridine synthesis
gene_00251.t1	GO:0000245 BP:spliceosomal complex assembly; GO:0004843 MF:cysteine-type deubiquitinase activity; GO:0005634 CC:nucleus; GO:0008270 MF:zinc ion binding
gene_10520.t1	GO:0016740 MF:transferase activity
gene_05388.t1	GO:0032051 MF:clathrin light chain binding; GO:0071439 CC:clathrin complex; GO:0006886 BP:intracellular protein transport; GO:0030132 CC:clathrin coat of coated pit; GO:0016192 BP:vesicle-mediated transport; GO:0030130 CC:clathrin coat of trans-Golgi network vesicle; GO:0005198 MF:structural molecule activity; GO:0070004 MF:cysteine-type exopeptidase activity; GO:0016805 MF:dipeptidase activity; …
gene_00126.t1	GO:0016020 CC:membrane
gene_03450.t1	GO:0016020 CC:membrane; GO:0005737 CC:cytoplasm
gene_00474.t1	GO:0005794 CC:Golgi apparatus; GO:0015031 BP:protein transport; GO:0016020 CC:membrane
gene_01582.t1	GO:0005634 CC:nucleus; GO:0046872 MF:metal ion binding
gene_02690.t1	GO:0016491 MF:oxidoreductase activity; GO:0044550 BP:secondary metabolite biosynthetic process; GO:0016020 CC:membrane; GO:0044249 BP:cellular biosynthetic process; GO:1901576 BP:organic substance biosynthetic process; GO:1901360 BP:organic cyclic compound metabolic process
gene_11175.t1	GO:0005929 CC:cilium; GO:0005737 CC:cytoplasm
gene_12283.t1	GO:0016020 CC:membrane; GO:0005634 CC:nucleus
gene_04310.t1	GO:0016020 CC:membrane
gene_08339.t1	GO:0017018 MF:myosin phosphatase activity; GO:0005829 CC:cytosol; GO:0005634 CC:nucleus; GO:0005509 MF:calcium ion binding
gene_00902.t1	GO:0003777 MF:microtubule motor activity; GO:0007018 BP:microtubule-based movement; GO:0005874 CC:microtubule; GO:0008017 MF:microtubule binding; GO:0005524 MF:ATP binding; GO:0005871 CC:kinesin complex; GO:0016887 MF:ATP hydrolysis activity
gene_00226.t1	GO:0032991 CC:protein-containing complex; GO:0016787 MF:hydrolase activity; GO:0110165 CC:cellular anatomical entity
gene_01334.t1	GO:0005094 MF:Rho GDP-dissociation inhibitor activity; GO:0007266 BP:Rho protein signal transduction; GO:0005737 CC:cytoplasm; GO:0016020 CC:membrane
gene_02442.t1	GO:0016747 MF:acyltransferase activity, transferring groups other than amino-acyl groups; GO:0009086 BP:methionine biosynthetic process; GO:0005737 CC:cytoplasm; GO:0016787 MF:hydrolase activity; GO:0009092 BP:homoserine metabolic process
gene_00697.t1	GO:0004045 MF:aminoacyl-tRNA hydrolase activity; GO:0016020 CC:membrane; GO:2000210 BP:positive regulation of anoikis; GO:2000811 BP:negative regulation of anoikis; GO:0005829 CC:cytosol; GO:0005739 CC:mitochondrion; GO:0016310 BP:phosphorylation; GO:0016301 MF:kinase activity; GO:0031967 CC:organelle envelope; GO:0010629 BP:negative regulation of gene expression
gene_11603.t1	GO:0140359 MF:ABC-type transporter activity; GO:0055085 BP:transmembrane transport; GO:0016020 CC:membrane; GO:0045177 CC:apical part of cell; GO:0016887 MF:ATP hydrolysis activity; GO:1901998 BP:toxin transport; GO:0044341 BP:sodium-dependent phosphate transport; GO:0071944 CC:cell periphery; GO:0006814 BP:sodium ion transport; GO:0005524 MF:ATP binding; GO:0006355 BP:regulation of DNA-templated…
gene_03550.t1	GO:0036211 BP:protein modification process; GO:0016874 MF:ligase activity; GO:1990904 CC:ribonucleoprotein complex; GO:0005840 CC:ribosome; GO:0003735 MF:structural constituent of ribosome; GO:0005524 MF:ATP binding; GO:0006412 BP:translation
gene_11398.t1	GO:0016020 CC:membrane
gene_03425.t1	GO:0005886 CC:plasma membrane
gene_05641.t1	GO:0005096 MF:GTPase activator activity
gene_00449.t1	GO:0005684 CC:U2-type spliceosomal complex; GO:0000398 BP:mRNA splicing, via spliceosome
gene_06073.t1	GO:0051661 BP:maintenance of centrosome location; GO:0031616 CC:spindle pole centrosome; GO:0035198 MF:miRNA binding; GO:0072686 CC:mitotic spindle; GO:0008168 MF:methyltransferase activity; GO:0035196 BP:miRNA processing; GO:0000776 CC:kinetochore; GO:0032259 BP:methylation; GO:0005515 MF:protein binding; GO:0010608 BP:post-transcriptional regulation of gene expression; GO:0031090 CC:organelle m…
gene_01557.t1	GO:0016462 MF:pyrophosphatase activity; GO:0005737 CC:cytoplasm; GO:0046872 MF:metal ion binding
gene_10718.t1	GO:0042500 MF:aspartic endopeptidase activity, intramembrane cleaving; GO:0016020 CC:membrane; GO:0006508 BP:proteolysis
gene_07181.t1	GO:0001682 BP:tRNA 5'-leader removal; GO:0030677 CC:ribonuclease P complex; GO:0000171 MF:ribonuclease MRP activity; GO:0004526 MF:ribonuclease P activity; GO:0000172 CC:ribonuclease MRP complex; GO:0000447 BP:endonucleolytic cleavage in ITS1 to separate SSU-rRNA from 5.8S rRNA and LSU-rRNA from tricistronic rRNA transcript (SSU-rRNA, 5.8S rRNA, LSU-rRNA)
gene_02665.t1	GO:0032300 CC:mismatch repair complex; GO:0030983 MF:mismatched DNA binding; GO:0006298 BP:mismatch repair; GO:0140664 MF:ATP-dependent DNA damage sensor activity; GO:0016887 MF:ATP hydrolysis activity; GO:0005524 MF:ATP binding; GO:0004519 MF:endonuclease activity
gene_11826.t1	GO:0000160 BP:phosphorelay signal transduction system; GO:0003677 MF:DNA binding; GO:0006355 BP:regulation of DNA-templated transcription
gene_03773.t1	GO:0043014 MF:alpha-tubulin binding; GO:0071203 CC:WASH complex; GO:0034314 BP:Arp2/3 complex-mediated actin nucleation; GO:0005769 CC:early endosome; GO:0003779 MF:actin binding; GO:0043015 MF:gamma-tubulin binding; GO:0003824 MF:catalytic activity; GO:0032456 BP:endocytic recycling; GO:0042147 BP:retrograde transport, endosome to Golgi; GO:0055037 CC:recycling endosome; GO:0005829 CC:cytosol; G…
gene_04881.t1	GO:0016791 MF:phosphatase activity; GO:0140096 MF:catalytic activity, acting on a protein
gene_00797.t1	GO:0004046 MF:aminoacylase activity; GO:0006520 BP:amino acid metabolic process; GO:0005737 CC:cytoplasm; GO:0008237 MF:metallopeptidase activity; GO:0006508 BP:proteolysis
gene_09272.t1	GO:0003676 MF:nucleic acid binding; GO:0005634 CC:nucleus
gene_06501.t1	GO:0003723 MF:RNA binding; GO:0016607 CC:nuclear speck; GO:0000398 BP:mRNA splicing, via spliceosome; GO:0005829 CC:cytosol
gene_06296.t1	GO:0005840 CC:ribosome
gene_02888.t1	GO:0004843 MF:cysteine-type deubiquitinase activity
gene_03996.t1	GO:0005525 MF:GTP binding; GO:1990131 CC:Gtr1-Gtr2 GTPase complex; GO:0010507 BP:negative regulation of autophagy; GO:0005764 CC:lysosome; GO:0009267 BP:cellular response to starvation; GO:0005634 CC:nucleus; GO:0003924 MF:GTPase activity
gene_09700.t1	GO:0016651 MF:oxidoreductase activity, acting on NAD(P)H; GO:0005747 CC:mitochondrial respiratory chain complex I; GO:0032981 BP:mitochondrial respiratory chain complex I assembly; GO:0051539 MF:4 iron, 4 sulfur cluster binding; GO:0006120 BP:mitochondrial electron transport, NADH to ubiquinone; GO:0046872 MF:metal ion binding; GO:0015453 MF:oxidoreduction-driven active transmembrane transporter …
gene_05616.t1	GO:0035735 BP:intraciliary transport involved in cilium assembly; GO:0005868 CC:cytoplasmic dynein complex; GO:0045504 MF:dynein heavy chain binding; GO:0035721 BP:intraciliary retrograde transport; GO:0005929 CC:cilium; GO:0005815 CC:microtubule organizing center; GO:0005874 CC:microtubule; GO:0005737 CC:cytoplasm; GO:0005839 CC:proteasome core complex; GO:0010498 BP:proteasomal protein cataboli…
gene_06724.t1	GO:0016772 MF:transferase activity, transferring phosphorus-containing groups; GO:0016020 CC:membrane; GO:0005794 CC:Golgi apparatus
gene_07832.t1	GO:0016020 CC:membrane
gene_08940.t1	GO:0005730 CC:nucleolus; GO:0006364 BP:rRNA processing; GO:1990904 CC:ribonucleoprotein complex; GO:0042274 BP:ribosomal small subunit biogenesis
gene_08264.t1	GO:0051287 MF:NAD binding; GO:0005829 CC:cytosol; GO:0006351 BP:DNA-templated transcription; GO:0016616 MF:oxidoreductase activity, acting on the CH-OH group of donors, NAD or NADP as acceptor; GO:0005634 CC:nucleus; GO:0003899 MF:DNA-directed 5'-3' RNA polymerase activity
gene_03748.t1	GO:0016746 MF:acyltransferase activity
gene_09372.t1	GO:0140326 MF:ATPase-coupled intramembrane lipid transporter activity; GO:0034204 BP:lipid translocation; GO:0016020 CC:membrane; GO:0015914 BP:phospholipid transport; GO:0071944 CC:cell periphery; GO:0000287 MF:magnesium ion binding; GO:0016887 MF:ATP hydrolysis activity; GO:0005524 MF:ATP binding; GO:0004721 MF:phosphoprotein phosphatase activity
gene_04856.t1	GO:0003676 MF:nucleic acid binding
gene_12083.t1	GO:0046872 MF:metal ion binding; GO:0008289 MF:lipid binding
gene_05964.t1	GO:0052666 MF:tRNA (cytosine-2'-O-)-methyltransferase activity; GO:0002128 BP:tRNA nucleoside ribose methylation; GO:0005737 CC:cytoplasm; GO:0002181 BP:cytoplasmic translation; GO:0008171 MF:O-methyltransferase activity; GO:0016436 MF:rRNA (uridine) methyltransferase activity; GO:0051301 BP:cell division; GO:0031167 BP:rRNA methylation
gene_10420.t1	GO:0004523 MF:RNA-DNA hybrid ribonuclease activity; GO:0000287 MF:magnesium ion binding; GO:0003676 MF:nucleic acid binding
gene_08139.t1	GO:0016705 MF:oxidoreductase activity, acting on paired donors, with incorporation or reduction of molecular oxygen; GO:0016020 CC:membrane; GO:0004497 MF:monooxygenase activity; GO:0005506 MF:iron ion binding; GO:0020037 MF:heme binding
gene_10891.t1	GO:0051666 BP:actin cortical patch localization; GO:0006897 BP:endocytosis
gene_09247.t1	GO:0016020 CC:membrane
gene_00026.t1	GO:0000398 BP:mRNA splicing, via spliceosome; GO:0005634 CC:nucleus; GO:0003677 MF:DNA binding; GO:0022857 MF:transmembrane transporter activity; GO:0016020 CC:membrane; GO:0055085 BP:transmembrane transport
gene_01134.t1	GO:0140658 MF:ATP-dependent chromatin remodeler activity; GO:0006338 BP:chromatin remodeling; GO:0005524 MF:ATP binding
gene_02242.t1	GO:0031514 CC:motile cilium; GO:0035082 BP:axoneme assembly; GO:1990716 CC:axonemal central apparatus; GO:1990904 CC:ribonucleoprotein complex; GO:0005739 CC:mitochondrion; GO:0005840 CC:ribosome
gene_09800.t1	GO:0016020 CC:membrane
gene_03350.t1	GO:0035091 MF:phosphatidylinositol binding
gene_08487.t1	GO:0006301 BP:postreplication repair; GO:0016853 MF:isomerase activity; GO:0005634 CC:nucleus; GO:0061631 MF:ubiquitin conjugating enzyme activity
gene_09595.t1	GO:0005730 CC:nucleolus; GO:0000027 BP:ribosomal large subunit assembly; GO:0003743 MF:translation initiation factor activity; GO:0030286 CC:dynein complex; GO:0110136 BP:protein-RNA complex remodeling; GO:0007017 BP:microtubule-based process; GO:0019773 CC:proteasome core complex, alpha-subunit complex; GO:0007219 BP:Notch signaling pathway; GO:0006511 BP:ubiquitin-dependent protein catabolic pr…
gene_00374.t1	GO:0016620 MF:oxidoreductase activity, acting on the aldehyde or oxo group of donors, NAD or NADP as acceptor; GO:0005739 CC:mitochondrion; GO:0008270 MF:zinc ion binding
gene_01482.t1	GO:0042729 CC:DASH complex; GO:0051301 BP:cell division; GO:0072686 CC:mitotic spindle; GO:0007049 BP:cell cycle; GO:0005874 CC:microtubule; GO:0005737 CC:cytoplasm
gene_10643.t1	GO:0016020 CC:membrane
gene_02590.t1	GO:0030131 CC:clathrin adaptor complex; GO:0006886 BP:intracellular protein transport; GO:0030276 MF:clathrin binding; GO:0016192 BP:vesicle-mediated transport; GO:0034464 CC:BBSome; GO:0000350 BP:generation of catalytic spliceosome for second transesterification step; GO:0005634 CC:nucleus
gene_11751.t1	GO:0016301 MF:kinase activity; GO:0016310 BP:phosphorylation
gene_11075.t1	GO:0032543 BP:mitochondrial translation; GO:0005739 CC:mitochondrion; GO:0003735 MF:structural constituent of ribosome; GO:0000314 CC:organellar small ribosomal subunit; GO:0070013 CC:intracellular organelle lumen
gene_12183.t1	GO:0071562 BP:nucleus-vacuole junction assembly; GO:0043495 MF:protein-membrane adaptor activity; GO:0005774 CC:vacuolar membrane
gene_07807.t1	GO:0004842 MF:ubiquitin-protein transferase activity; GO:0016020 CC:membrane; GO:0046872 MF:metal ion binding
gene_08239.t1	GO:0071540 CC:eukaryotic translation initiation factor 3 complex, eIF3e; GO:0001732 BP:formation of cytoplasmic translation initiation complex; GO:0003743 MF:translation initiation factor activity; GO:0016282 CC:eukaryotic 43S preinitiation complex; GO:0033290 CC:eukaryotic 48S preinitiation complex
gene_00802.t1	GO:0002094 MF:polyprenyltransferase activity; GO:0006744 BP:ubiquinone biosynthetic process; GO:0005743 CC:mitochondrial inner membrane; GO:0008299 BP:isoprenoid biosynthetic process; GO:0008340 BP:determination of adult lifespan; GO:0050830 BP:defense response to Gram-positive bacterium; GO:0050829 BP:defense response to Gram-negative bacterium; GO:0050832 BP:defense response to fungus
gene_01910.t1	GO:0003843 MF:1,3-beta-D-glucan synthase activity; GO:0006075 BP:(1->3)-beta-D-glucan biosynthetic process; GO:0000148 CC:1,3-beta-D-glucan synthase complex; GO:0022857 MF:transmembrane transporter activity; GO:0055085 BP:transmembrane transport
gene_05939.t1	GO:0003743 MF:translation initiation factor activity; GO:0006413 BP:translational initiation; GO:0016281 CC:eukaryotic translation initiation factor 4F complex; GO:0003723 MF:RNA binding; GO:0031370 MF:eukaryotic initiation factor 4G binding; GO:0030371 MF:translation repressor activity; GO:0017148 BP:negative regulation of translation
gene_00597.t1	GO:0005227 MF:calcium activated cation channel activity; GO:0098655 BP:monoatomic cation transmembrane transport; GO:0016020 CC:membrane
gene_10866.t1	GO:0016020 CC:membrane
gene_11974.t1	GO:0016020 CC:membrane; GO:0016740 MF:transferase activity
gene_01109.t1	GO:0008176 MF:tRNA (guanine-N7-)-methyltransferase activity; GO:0106004 BP:tRNA (guanine-N7)-methylation; GO:0043527 CC:tRNA methyltransferase complex
gene_03325.t1	GO:0022904 BP:respiratory electron transport chain; GO:0005743 CC:mitochondrial inner membrane; GO:0016787 MF:hydrolase activity; GO:0045271 CC:respiratory chain complex I; GO:0098798 CC:mitochondrial protein-containing complex
gene_04433.t1	GO:0005869 CC:dynactin complex; GO:0030017 CC:sarcomere; GO:0005815 CC:microtubule organizing center
gene_00349.t1	GO:0016301 MF:kinase activity; GO:0016310 BP:phosphorylation
gene_01457.t1	GO:0006886 BP:intracellular protein transport; GO:0046872 MF:metal ion binding; GO:0016020 CC:membrane; GO:0016192 BP:vesicle-mediated transport; GO:0099023 CC:vesicle tethering complex; GO:0005768 CC:endosome; GO:0030674 MF:protein-macromolecule adaptor activity; GO:0007032 BP:endosome organization; GO:0140056 BP:organelle localization by membrane tethering; GO:0048284 BP:organelle fusion; GO:00…
gene_10618.t1	GO:0000786 CC:nucleosome; GO:0046982 MF:protein heterodimerization activity; GO:0030527 MF:structural constituent of chromatin; GO:0005634 CC:nucleus; GO:0003677 MF:DNA binding
gene_02565.t1	GO:0008270 MF:zinc ion binding
gene_03673.t1	GO:0045261 CC:proton-transporting ATP synthase complex, catalytic core F(1); GO:0046933 MF:proton-transporting ATP synthase activity, rotational mechanism; GO:0015986 BP:proton motive force-driven ATP synthesis; GO:0005753 CC:mitochondrial proton-transporting ATP synthase complex; GO:0016787 MF:hydrolase activity; GO:1902600 BP:proton transmembrane transport
gene_12158.t1	GO:0008270 MF:zinc ion binding; GO:0003676 MF:nucleic acid binding
gene_10966.t1	GO:0010960 BP:magnesium ion homeostasis; GO:0016020 CC:membrane; GO:0016540 BP:protein autoprocessing
gene_09172.t1	GO:0016301 MF:kinase activity; GO:0016310 BP:phosphorylation
gene_06401.t1	GO:0016020 CC:membrane; GO:0071944 CC:cell periphery
gene_04656.t1	GO:0005509 MF:calcium ion binding
gene_05764.t1	GO:0004587 MF:ornithine-oxo-acid transaminase activity; GO:0055129 BP:L-proline biosynthetic process; GO:0005739 CC:mitochondrion; GO:0050155 MF:ornithine(lysine) transaminase activity; GO:0030170 MF:pyridoxal phosphate binding; GO:0005829 CC:cytosol; GO:0070013 CC:intracellular organelle lumen; GO:0042802 MF:identical protein binding; GO:0010121 BP:arginine catabolic process to proline via ornit…
gene_06872.t1	GO:0043517 BP:positive regulation of DNA damage response, signal transduction by p53 class mediator; GO:0017101 CC:aminoacyl-tRNA synthetase multienzyme complex; GO:0003746 MF:translation elongation factor activity; GO:0005634 CC:nucleus; GO:0016740 MF:transferase activity; GO:0005737 CC:cytoplasm; GO:0006414 BP:translational elongation
gene_05088.t1	GO:0007030 BP:Golgi organization; GO:0005794 CC:Golgi apparatus; GO:0000301 BP:retrograde transport, vesicle recycling within Golgi; GO:0016020 CC:membrane; GO:0000502 CC:proteasome complex; GO:0031984 CC:organelle subcompartment
gene_07980.t1	GO:0046872 MF:metal ion binding; GO:0003824 MF:catalytic activity
gene_06196.t1	GO:0051056 BP:regulation of small GTPase mediated signal transduction; GO:0005096 MF:GTPase activator activity; GO:0005634 CC:nucleus
gene_02788.t1	GO:0016020 CC:membrane
gene_11949.t1	GO:0003677 MF:DNA binding
gene_09600.t1	GO:0046983 MF:protein dimerization activity; GO:0005634 CC:nucleus; GO:0006357 BP:regulation of transcription by RNA polymerase II; GO:0003677 MF:DNA binding; GO:0046872 MF:metal ion binding
gene_04408.t1	GO:0032968 BP:positive regulation of transcription elongation by RNA polymerase II; GO:0005634 CC:nucleus; GO:0003677 MF:DNA binding; GO:0003746 MF:translation elongation factor activity; GO:0031491 MF:nucleosome binding; GO:0042393 MF:histone binding; GO:0070013 CC:intracellular organelle lumen; GO:0032991 CC:protein-containing complex; GO:0006351 BP:DNA-templated transcription; GO:0006414 BP:tr…
gene_05516.t1	GO:0016020 CC:membrane
gene_07732.t1	GO:0004722 MF:protein serine/threonine phosphatase activity
gene_07056.t1	GO:0016491 MF:oxidoreductase activity; GO:0016020 CC:membrane; GO:0071944 CC:cell periphery
gene_08164.t1	GO:0016301 MF:kinase activity; GO:0016310 BP:phosphorylation
gene_04756.t1	GO:0016020 CC:membrane; GO:0016301 MF:kinase activity; GO:0016310 BP:phosphorylation
gene_05864.t1	GO:1990904 CC:ribonucleoprotein complex; GO:0003735 MF:structural constituent of ribosome; GO:0006412 BP:translation; GO:0005840 CC:ribosome
gene_00602.t1	GO:0016020 CC:membrane; GO:0046856 BP:phosphatidylinositol dephosphorylation; GO:0016791 MF:phosphatase activity; GO:0007009 BP:plasma membrane organization
gene_01710.t1	GO:0008270 MF:zinc ion binding; GO:0003676 MF:nucleic acid binding
gene_01034.t1	GO:0005216 MF:monoatomic ion channel activity; GO:0034220 BP:monoatomic ion transmembrane transport; GO:0016020 CC:membrane; GO:0044877 MF:protein-containing complex binding; GO:0006813 BP:potassium ion transport; GO:0098662 BP:inorganic cation transmembrane transport; GO:0022832 MF:voltage-gated channel activity; GO:0015079 MF:potassium ion transmembrane transporter activity
gene_06847.t1	GO:0016757 MF:glycosyltransferase activity
gene_07279.t1	GO:0016020 CC:membrane; GO:0016301 MF:kinase activity; GO:0016310 BP:phosphorylation
gene_08387.t1	GO:0016020 CC:membrane
gene_09495.t1	GO:0036211 BP:protein modification process; GO:0016874 MF:ligase activity; GO:0005737 CC:cytoplasm
gene_04979.t1	GO:0007064 BP:mitotic sister chromatid cohesion; GO:0005634 CC:nucleus; GO:0051301 BP:cell division; GO:0016020 CC:membrane
gene_10543.t1	GO:0016864 MF:intramolecular oxidoreductase activity, transposing S-S bonds; GO:0005783 CC:endoplasmic reticulum; GO:0006457 BP:protein folding; GO:0140096 MF:catalytic activity, acting on a protein; GO:0005524 MF:ATP binding; GO:0005794 CC:Golgi apparatus; GO:0016020 CC:membrane; GO:0016740 MF:transferase activity
gene_02490.t1	GO:0004089 MF:carbonate dehydratase activity; GO:0008270 MF:zinc ion binding
gene_00149.t1	GO:0008757 MF:S-adenosylmethionine-dependent methyltransferase activity; GO:0016020 CC:membrane
gene_07707.t1	GO:0003910 MF:DNA ligase (ATP) activity; GO:0006310 BP:DNA recombination; GO:0006281 BP:DNA repair; GO:0003677 MF:DNA binding; GO:0005524 MF:ATP binding; GO:0071897 BP:DNA biosynthetic process; GO:0006260 BP:DNA replication
gene_01257.t1	GO:0046856 BP:phosphatidylinositol dephosphorylation; GO:0016791 MF:phosphatase activity; GO:0016020 CC:membrane; GO:0004930 MF:G protein-coupled receptor activity; GO:0004527 MF:exonuclease activity; GO:0004519 MF:endonuclease activity; GO:0007166 BP:cell surface receptor signaling pathway; GO:0007186 BP:G protein-coupled receptor signaling pathway
gene_08815.t1	GO:0046872 MF:metal ion binding; GO:0009740 BP:gibberellic acid mediated signaling pathway
gene_03473.t1	GO:0042788 CC:polysomal ribosome; GO:0003729 MF:mRNA binding; GO:0005854 CC:nascent polypeptide-associated complex; GO:0005829 CC:cytosol; GO:0005634 CC:nucleus
gene_01810.t1	GO:0006629 BP:lipid metabolic process; GO:0016020 CC:membrane; GO:0098827 CC:endoplasmic reticulum subcompartment; GO:0006950 BP:response to stress
gene_04581.t1	GO:0003779 MF:actin binding; GO:0016310 BP:phosphorylation; GO:0004672 MF:protein kinase activity; GO:0005524 MF:ATP binding
gene_05839.t1	GO:0004368 MF:glycerol-3-phosphate dehydrogenase (quinone) activity; GO:0009331 CC:glycerol-3-phosphate dehydrogenase complex; GO:0006072 BP:glycerol-3-phosphate metabolic process; GO:0005509 MF:calcium ion binding; GO:0005739 CC:mitochondrion; GO:0019563 BP:glycerol catabolic process; GO:0016301 MF:kinase activity; GO:0016020 CC:membrane; GO:0016310 BP:phosphorylation
gene_06201.t1	GO:0016627 MF:oxidoreductase activity, acting on the CH-CH group of donors; GO:0006629 BP:lipid metabolic process; GO:0016020 CC:membrane; GO:0016853 MF:isomerase activity
gene_11874.t1	GO:0016020 CC:membrane
gene_11198.t1	GO:0005634 CC:nucleus; GO:0070013 CC:intracellular organelle lumen; GO:0043232 CC:intracellular non-membrane-bounded organelle
gene_03901.t1	GO:0016020 CC:membrane; GO:0005737 CC:cytoplasm
gene_02117.t1	GO:0003824 MF:catalytic activity; GO:0016020 CC:membrane; GO:0006796 BP:phosphate-containing compound metabolic process; GO:0005576 CC:extracellular region; GO:0009058 BP:biosynthetic process
gene_05441.t1	GO:0004553 MF:hydrolase activity, hydrolyzing O-glycosyl compounds; GO:0016020 CC:membrane
gene_00249.t1	GO:0015385 MF:sodium:proton antiporter activity; GO:0006885 BP:regulation of pH; GO:0016020 CC:membrane; GO:0035725 BP:sodium ion transmembrane transport; GO:1902600 BP:proton transmembrane transport
gene_10518.t1	GO:0005634 CC:nucleus; GO:0006325 BP:chromatin organization
gene_11626.t1	GO:0005484 MF:SNAP receptor activity; GO:0061025 BP:membrane fusion; GO:0016020 CC:membrane; GO:0006886 BP:intracellular protein transport; GO:0016192 BP:vesicle-mediated transport
gene_04681.t1	GO:0004553 MF:hydrolase activity, hydrolyzing O-glycosyl compounds; GO:0005975 BP:carbohydrate metabolic process; GO:0005576 CC:extracellular region; GO:0016020 CC:membrane; GO:0030247 MF:polysaccharide binding; GO:0009057 BP:macromolecule catabolic process
gene_03448.t1	GO:0006623 BP:protein targeting to vacuole; GO:0099023 CC:vesicle tethering complex; GO:0005768 CC:endosome; GO:0016192 BP:vesicle-mediated transport; GO:0098796 CC:membrane protein complex; GO:0090174 BP:organelle membrane fusion; GO:0016236 BP:macroautophagy; GO:0016050 BP:vesicle organization; GO:0009267 BP:cellular response to starvation
gene_05664.t1	GO:0016301 MF:kinase activity; GO:0016310 BP:phosphorylation
gene_10120.t1	GO:0006629 BP:lipid metabolic process; GO:0016020 CC:membrane
gene_11849.t1	GO:0031418 MF:L-ascorbic acid binding; GO:0016020 CC:membrane; GO:0006260 BP:DNA replication; GO:0005783 CC:endoplasmic reticulum; GO:0016310 BP:phosphorylation; GO:0051213 MF:dioxygenase activity; GO:0016705 MF:oxidoreductase activity, acting on paired donors, with incorporation or reduction of molecular oxygen; GO:0005506 MF:iron ion binding; GO:0140096 MF:catalytic activity, acting on a protei…
gene_09500.t1	GO:0016787 MF:hydrolase activity; GO:0006414 BP:translational elongation; GO:0003746 MF:translation elongation factor activity
gene_05416.t1	GO:0005655 CC:nucleolar ribonuclease P complex; GO:0001682 BP:tRNA 5'-leader removal; GO:0000172 CC:ribonuclease MRP complex
gene_06524.t1	GO:0005096 MF:GTPase activator activity
gene_01182.t1	GO:0003999 MF:adenine phosphoribosyltransferase activity; GO:0006168 BP:adenine salvage; GO:0005737 CC:cytoplasm; GO:0044209 BP:AMP salvage; GO:0006166 BP:purine ribonucleoside salvage
gene_08740.t1	GO:0016787 MF:hydrolase activity
gene_08615.t1	GO:0004663 MF:Rab geranylgeranyltransferase activity; GO:0005968 CC:Rab-protein geranylgeranyltransferase complex; GO:0008270 MF:zinc ion binding
gene_09723.t1	GO:0016020 CC:membrane
gene_00502.t1	GO:0006914 BP:autophagy; GO:0034271 CC:phosphatidylinositol 3-kinase complex, class III, type I; GO:0034272 CC:phosphatidylinositol 3-kinase complex, class III, type II; GO:0000407 CC:phagophore assembly site; GO:0006995 BP:cellular response to nitrogen starvation; GO:0045324 BP:late endosome to vacuole transport; GO:0007033 BP:vacuole organization; GO:0070925 BP:organelle assembly
gene_02042.t1	GO:0003676 MF:nucleic acid binding
gene_11203.t1	GO:0003677 MF:DNA binding
gene_12311.t1	GO:0005744 CC:TIM23 mitochondrial import inner membrane translocase complex; GO:0030150 BP:protein import into mitochondrial matrix; GO:0019904 MF:protein domain specific binding; GO:0015450 MF:protein-transporting ATPase activity; GO:0016887 MF:ATP hydrolysis activity; GO:0005759 CC:mitochondrial matrix
gene_08963.t1	GO:0016020 CC:membrane; GO:0051085 BP:chaperone cofactor-dependent protein refolding; GO:0051082 MF:unfolded protein binding; GO:0005737 CC:cytoplasm; GO:0042026 BP:protein refolding
gene_07179.t1	GO:0009916 MF:alternative oxidase activity; GO:0043229 CC:intracellular organelle; GO:0010230 BP:alternative respiration; GO:0016020 CC:membrane; GO:0046872 MF:metal ion binding; GO:0043227 CC:membrane-bounded organelle; GO:0005737 CC:cytoplasm
gene_08287.t1	GO:0016020 CC:membrane; GO:0097250 BP:mitochondrial respirasome assembly; GO:0005739 CC:mitochondrion
gene_09395.t1	GO:0035091 MF:phosphatidylinositol binding
gene_00174.t1	GO:0008138 MF:protein tyrosine/serine/threonine phosphatase activity; GO:0016311 BP:dephosphorylation; GO:0005769 CC:early endosome; GO:0004725 MF:protein tyrosine phosphatase activity; GO:0005886 CC:plasma membrane; GO:0005634 CC:nucleus; GO:0005739 CC:mitochondrion
gene_04879.t1	GO:0016791 MF:phosphatase activity; GO:0006357 BP:regulation of transcription by RNA polymerase II; GO:0140994 MF:RNA polymerase II CTD heptapeptide repeat modifying activity
gene_05987.t1	GO:0005643 CC:nuclear pore; GO:0000428 CC:DNA-directed RNA polymerase complex
gene_10443.t1	GO:2000001 BP:regulation of DNA damage checkpoint; GO:0005634 CC:nucleus; GO:0003677 MF:DNA binding
gene_00049.t1	GO:0042176 BP:regulation of protein catabolic process; GO:0000502 CC:proteasome complex; GO:0030234 MF:enzyme regulator activity; GO:0030163 BP:protein catabolic process; GO:0034515 CC:proteasome storage granule; GO:0005634 CC:nucleus; GO:0043632 BP:modification-dependent macromolecule catabolic process; GO:0006508 BP:proteolysis
gene_07607.t1	GO:0016020 CC:membrane
gene_01157.t1	GO:0005840 CC:ribosome; GO:0003964 MF:RNA-directed DNA polymerase activity; GO:0006278 BP:RNA-templated DNA biosynthetic process; GO:0003735 MF:structural constituent of ribosome; GO:0003723 MF:RNA binding; GO:0004519 MF:endonuclease activity; GO:0005829 CC:cytosol; GO:1990904 CC:ribonucleoprotein complex; GO:0016020 CC:membrane
gene_08715.t1	GO:0016020 CC:membrane
gene_09823.t1	GO:0015693 BP:magnesium ion transport; GO:0005509 MF:calcium ion binding; GO:0016020 CC:membrane; GO:0046873 MF:metal ion transmembrane transporter activity; GO:0055085 BP:transmembrane transport
gene_00397.t1	GO:0008569 MF:minus-end-directed microtubule motor activity; GO:0030286 CC:dynein complex; GO:0007018 BP:microtubule-based movement; GO:0051959 MF:dynein light intermediate chain binding; GO:0045505 MF:dynein intermediate chain binding; GO:0005929 CC:cilium; GO:0016887 MF:ATP hydrolysis activity; GO:0005524 MF:ATP binding; GO:0005874 CC:microtubule; GO:0032838 CC:plasma membrane bounded cell proj…
gene_10666.t1	GO:0018279 BP:protein N-linked glycosylation via asparagine; GO:0016020 CC:membrane; GO:0016740 MF:transferase activity; GO:0140534 CC:endoplasmic reticulum protein-containing complex; GO:0098827 CC:endoplasmic reticulum subcompartment; GO:1990234 CC:transferase complex
gene_06101.t1	GO:0005246 MF:calcium channel regulator activity; GO:0016020 CC:membrane; GO:0005509 MF:calcium ion binding; GO:0003824 MF:catalytic activity; GO:0008270 MF:zinc ion binding
gene_11774.t1	GO:0005960 CC:glycine cleavage complex; GO:0019464 BP:glycine decarboxylation via glycine cleavage system; GO:0008233 MF:peptidase activity; GO:0005739 CC:mitochondrion; GO:0016020 CC:membrane; GO:0006508 BP:proteolysis
gene_11098.t1	GO:0045503 MF:dynein light chain binding; GO:0036157 CC:outer dynein arm; GO:0036158 BP:outer dynein arm assembly; GO:0045504 MF:dynein heavy chain binding; GO:0003341 BP:cilium movement; GO:0016787 MF:hydrolase activity; GO:0005739 CC:mitochondrion
gene_03125.t1	GO:0016255 BP:attachment of GPI anchor to protein; GO:0042765 CC:GPI-anchor transamidase complex
gene_00825.t1	GO:0003743 MF:translation initiation factor activity; GO:0006413 BP:translational initiation
gene_01933.t1	GO:0005634 CC:nucleus; GO:1990904 CC:ribonucleoprotein complex
gene_10418.t1	GO:0070772 CC:PAS complex; GO:0006661 BP:phosphatidylinositol biosynthetic process; GO:0010008 CC:endosome membrane; GO:0006364 BP:rRNA processing
gene_11526.t1	GO:0035091 MF:phosphatidylinositol binding
gene_10889.t1	GO:0016491 MF:oxidoreductase activity; GO:0016020 CC:membrane
gene_11997.t1	GO:0015934 CC:large ribosomal subunit; GO:0003735 MF:structural constituent of ribosome; GO:0006412 BP:translation; GO:0003723 MF:RNA binding; GO:0022626 CC:cytosolic ribosome; GO:0000470 BP:maturation of LSU-rRNA
gene_10020.t1	GO:0046982 MF:protein heterodimerization activity; GO:0006357 BP:regulation of transcription by RNA polymerase II; GO:0005634 CC:nucleus; GO:0003677 MF:DNA binding; GO:0001067 MF:transcription regulatory region nucleic acid binding; GO:0000981 MF:DNA-binding transcription factor activity, RNA polymerase II-specific
gene_06672.t1	GO:0008757 MF:S-adenosylmethionine-dependent methyltransferase activity; GO:0045892 BP:negative regulation of DNA-templated transcription; GO:0046872 MF:metal ion binding; GO:0003714 MF:transcription corepressor activity
gene_07780.t1	GO:0016020 CC:membrane
gene_02588.t1	GO:0016491 MF:oxidoreductase activity; GO:0006457 BP:protein folding; GO:0016020 CC:membrane; GO:0017053 CC:transcription repressor complex; GO:0042574 BP:retinal metabolic process; GO:0005811 CC:lipid droplet; GO:0043616 BP:keratinocyte proliferation; GO:0042572 BP:retinol metabolic process; GO:0000785 CC:chromatin; GO:0003755 MF:peptidyl-prolyl cis-trans isomerase activity; GO:0098827 CC:endopl…
gene_11749.t1	GO:0022857 MF:transmembrane transporter activity; GO:0055085 BP:transmembrane transport; GO:0016020 CC:membrane
gene_03696.t1	GO:1990904 CC:ribonucleoprotein complex; GO:0003735 MF:structural constituent of ribosome; GO:0006412 BP:translation; GO:0005840 CC:ribosome; GO:0003723 MF:RNA binding; GO:0005829 CC:cytosol; GO:0140513 CC:nuclear protein-containing complex; GO:0000462 BP:maturation of SSU-rRNA from tricistronic rRNA transcript (SSU-rRNA, 5.8S rRNA, LSU-rRNA); GO:0000387 BP:spliceosomal snRNP assembly
gene_09400.t1	GO:0016020 CC:membrane
gene_05316.t1	GO:0046982 MF:protein heterodimerization activity; GO:0006357 BP:regulation of transcription by RNA polymerase II; GO:0005634 CC:nucleus; GO:0000978 MF:RNA polymerase II cis-regulatory region sequence-specific DNA binding; GO:0005694 CC:chromosome; GO:0005737 CC:cytoplasm; GO:0000981 MF:DNA-binding transcription factor activity, RNA polymerase II-specific
gene_10989.t1	GO:0017061 MF:S-methyl-5-thioadenosine phosphorylase activity; GO:0006166 BP:purine ribonucleoside salvage; GO:0005829 CC:cytosol; GO:0005739 CC:mitochondrion; GO:0019509 BP:L-methionine salvage from methylthioadenosine
gene_09195.t1	GO:0003924 MF:GTPase activity; GO:0005829 CC:cytosol; GO:0005525 MF:GTP binding
gene_06424.t1	GO:0016020 CC:membrane; GO:0045595 BP:regulation of cell differentiation
gene_01908.t1	GO:0005509 MF:calcium ion binding
gene_04679.t1	GO:0004222 MF:metalloendopeptidase activity; GO:0006508 BP:proteolysis; GO:0005829 CC:cytosol; GO:0005739 CC:mitochondrion; GO:0046872 MF:metal ion binding; GO:0043171 BP:peptide catabolic process; GO:0030163 BP:protein catabolic process; GO:0008289 MF:lipid binding
gene_07532.t1	GO:0006813 BP:potassium ion transport; GO:0005886 CC:plasma membrane
gene_05787.t1	GO:0070773 MF:protein-N-terminal glutamine amidohydrolase activity; GO:0006807 BP:nitrogen compound metabolic process; GO:0008418 MF:protein-N-terminal asparagine amidohydrolase activity
gene_01082.t1	GO:0004177 MF:aminopeptidase activity; GO:0006508 BP:proteolysis; GO:0005737 CC:cytoplasm; GO:0008237 MF:metallopeptidase activity; GO:0043231 CC:intracellular membrane-bounded organelle; GO:0008270 MF:zinc ion binding; GO:0016020 CC:membrane; GO:0043171 BP:peptide catabolic process; GO:0042277 MF:peptide binding
gene_10243.t1	GO:0004672 MF:protein kinase activity; GO:0016310 BP:phosphorylation; GO:0016020 CC:membrane; GO:0005524 MF:ATP binding
gene_02190.t1	GO:0008540 CC:proteasome regulatory particle, base subcomplex; GO:0042176 BP:regulation of protein catabolic process; GO:0030234 MF:enzyme regulator activity; GO:0016791 MF:phosphatase activity; GO:0005524 MF:ATP binding; GO:0043161 BP:proteasome-mediated ubiquitin-dependent protein catabolic process; GO:0034515 CC:proteasome storage granule; GO:0005634 CC:nucleus; GO:0016020 CC:membrane; GO:0006…
gene_11351.t1	GO:0070939 CC:Dsl1/NZR complex; GO:0006890 BP:retrograde vesicle-mediated transport, Golgi to endoplasmic reticulum; GO:0006888 BP:endoplasmic reticulum to Golgi vesicle-mediated transport; GO:0060628 BP:regulation of ER to Golgi vesicle-mediated transport; GO:0016020 CC:membrane
gene_07407.t1	GO:0016020 CC:membrane
[truncated: 5,908 more rows]
