# Supplementary material for: Genome and transcriptome analyses reveal molecular mechanisms underlying the interaction between Plasmopara viticola and grapevine
Source: Front Plant Sci. 2026 Mar 10;17:1765002. doi: 10.3389/fpls.2026.1765002 (PMC13011855; doi:10.3389/fpls.2026.1765002)
Supplement: Supplementary file 3 [file Table3.xlsx]

## Sheet: Supplementary file 2
	name	prediction_x	prob_signal	prob_other	cs_pos	prediction_y	cytoplasmic_prob	apoplastic_prob	noneffector_prob
0	gene_10169.t1	SP	0.999791	0.000189	CS pos: 21-22. Pr: 0.9821	Non-effector	.	.	0.674
1	gene_00262.t1	SP	0.999691	0.000276	CS pos: 21-22. Pr: 0.9754	Cytoplasmic effector	0.649	.	.
2	gene_02045.t1	SP	0.998814	0.001172	CS pos: 17-18. Pr: 0.9626	Apoplastic effector	.	0.696	.
3	gene_02241.t1	SP	0.999716	0.000242	CS pos: 19-20. Pr: 0.9685	Non-effector	.	.	0.956
4	gene_10515.t1	SP	0.999716	0.000242	CS pos: 19-20. Pr: 0.9685	Non-effector	.	.	0.956
5	gene_10554.t1	SP	0.999699	0.000273	CS pos: 19-20. Pr: 0.9800	Non-effector	.	.	0.847
6	gene_04321.t1	SP	0.980393	0.019577	CS pos: 21-22. Pr: 0.9504	Cytoplasmic effector	0.71	.	.
7	gene_00704.t1	SP	0.999435	0.000553	CS pos: 17-18. Pr: 0.8418	Non-effector	.	.	0.842
8	gene_08250.t1	SP	0.999693	0.000287	CS pos: 18-19. Pr: 0.9669	Non-effector	.	.	0.717
9	gene_04166.t1	SP	0.988092	0.011882	CS pos: 30-31. Pr: 0.8023	Cytoplasmic effector	0.89	.	.
10	gene_05873.t1	SP	0.999733	0.000219	CS pos: 20-21. Pr: 0.9756	Non-effector	.	.	0.986
11	gene_08502.t1	SP	0.999717	0.000258	CS pos: 22-23. Pr: 0.9754	Non-effector	.	.	0.643
12	gene_03784.t1	SP	0.998836	0.001134	CS pos: 27-28. Pr: 0.9090	Cytoplasmic effector	0.756	.	.
13	gene_11339.t1	SP	0.791514	0.208452	CS pos: 23-24. Pr: 0.4333	Cytoplasmic effector	0.918	.	.
14	gene_07244.t1	SP	0.643282	0.356701	CS pos: 18-19. Pr: 0.5917	Cytoplasmic effector	0.665	.	.
15	gene_06835.t1	SP	0.988503	0.011472	CS pos: 20-21. Pr: 0.9475	Non-effector	.	.	0.714
16	gene_06865.t1	SP	0.999782	0.000198	CS pos: 23-24. Pr: 0.9641	Non-effector	.	.	0.962
17	gene_01878.t1	SP	0.998577	0.00141	CS pos: 20-21. Pr: 0.9383	Cytoplasmic effector	0.593	.	.
18	gene_10645.t1	SP	0.74623	0.253742	CS pos: 22-23. Pr: 0.6344	Non-effector	.	.	0.888
19	gene_10197.t1	SP	0.999478	0.000492	CS pos: 21-22. Pr: 0.9370	Cytoplasmic effector	0.814	.	.
20	gene_02382.t1	SP	0.999701	0.000256	CS pos: 21-22. Pr: 0.7819	Cytoplasmic effector	0.721	.	.
21	gene_00283.t1	SP	0.999742	0.000238	CS pos: 14-15. Pr: 0.9729	Non-effector	.	.	0.986
22	gene_07168.t1	SP	0.999683	0.000274	CS pos: 21-22. Pr: 0.9689	Non-effector	.	.	0.611
23	gene_10966.t1	SP	0.685182	0.314799	CS pos: 21-22. Pr: 0.7044	Non-effector	.	.	0.988
24	gene_05904.t1	SP	0.999781	0.000191	CS pos: 21-22. Pr: 0.9640	Non-effector	.	.	0.554
25	gene_06451.t1	SP	0.999399	0.000574	CS pos: 21-22. Pr: 0.9441	Cytoplasmic effector	0.616	.	.
26	gene_02356.t1	SP	0.998469	0.001481	CS pos: 21-22. Pr: 0.8995	Cytoplasmic effector	0.773	.	.
27	gene_10598.t1	SP	0.998487	0.001501	CS pos: 19-20. Pr: 0.9666	Non-effector	.	.	0.56
28	gene_04206.t1	SP	0.999692	0.000294	CS pos: 19-20. Pr: 0.7608	Cytoplasmic effector	0.963	.	.
29	gene_12141.t1	SP	0.999734	0.000229	CS pos: 24-25. Pr: 0.6989	Non-effector	.	.	0.769
30	gene_09959.t1	SP	1.00006	0	CS pos: 15-16. Pr: 0.9898	Non-effector	.	.	0.681
31	gene_05678.t1	SP	0.999098	0.000884	CS pos: 20-21. Pr: 0.9762	Non-effector	.	.	0.965
32	gene_08017.t1	SP	0.592735	0.407254	CS pos: 23-24. Pr: 0.5552	Non-effector	.	.	0.643
33	gene_03343.t1	SP	0.999647	0.000332	CS pos: 23-24. Pr: 0.9711	Non-effector	.	.	0.885
34	gene_00870.t1	SP	0.999771	0.000225	CS pos: 19-20. Pr: 0.9801	Non-effector	.	.	0.741
35	gene_10216.t1	SP	0.999697	0.000283	CS pos: 24-25. Pr: 0.9908	Non-effector	.	.	0.639
36	gene_10052.t1	SP	0.99976	0.000212	CS pos: 18-19. Pr: 0.9702	Non-effector	.	.	0.859
37	gene_04256.t1	SP	0.752279	0.247697	CS pos: 20-21. Pr: 0.6612	Cytoplasmic effector	0.723	.	.
38	gene_09540.t1	SP	0.999553	0.00041	CS pos: 21-22. Pr: 0.9517	Cytoplasmic effector	0.83	.	.
39	gene_07247.t1	SP	0.997754	0.002214	CS pos: 28-29. Pr: 0.9438	Non-effector	.	.	0.64
40	gene_12115.t1	SP	0.999727	0.000239	CS pos: 18-19. Pr: 0.9777	Non-effector	.	.	0.942
41	gene_04081.t1	SP	0.999653	0.0003	CS pos: 25-26. Pr: 0.9389	Cytoplasmic effector	0.921	.	.
42	gene_02367.t1	SP	0.980952	0.019017	CS pos: 20-21. Pr: 0.9390	Non-effector	.	.	0.705
43	gene_08821.t1	SP	0.999638	0.000334	CS pos: 23-24. Pr: 0.9663	Non-effector	.	.	0.529
44	gene_08187.t1	SP	0.545395	0.45459	CS pos: 19-20. Pr: 0.4357	Non-effector	.	.	0.877
45	gene_09176.t1	SP	0.999423	0.000532	CS pos: 26-27. Pr: 0.9747	Apoplastic effector	.	0.541	.
46	gene_03277.t1	SP	0.997228	0.002723	CS pos: 24-25. Pr: 0.9700	Cytoplasmic effector	0.603	.	.
47	gene_09144.t1	SP	0.998982	0.001016	CS pos: 20-21. Pr: 0.9705	Non-effector	.	.	0.859
48	gene_05896.t1	SP	0.999695	0.000273	CS pos: 20-21. Pr: 0.9783	Apoplastic effector	.	0.689	.
49	gene_02311.t1	SP	0.797095	0.202883	CS pos: 17-18. Pr: 0.5544	Cytoplasmic effector	0.925	.	.
50	gene_05725.t1	SP	0.999712	0.000255	CS pos: 18-19. Pr: 0.9548	Apoplastic/cytoplasmic effector	0.71	0.959	.
51	gene_06341.t1	SP	0.999574	0.000394	CS pos: 19-20. Pr: 0.9583	Non-effector	.	.	0.752
52	gene_05216.t1	SP	0.9997	0.000291	CS pos: 20-21. Pr: 0.7506	Non-effector	.	.	0.945
53	gene_09364.t1	SP	0.997302	0.002679	CS pos: 18-19. Pr: 0.4465	Cytoplasmic effector	0.623	.	.
54	gene_06514.t1	SP	0.855546	0.144417	CS pos: 20-21. Pr: 0.6619	Non-effector	.	.	0.762
55	gene_06812.t1	SP	0.984937	0.015025	CS pos: 31-32. Pr: 0.9432	Cytoplasmic effector	0.622	.	.
56	gene_05648.t1	SP	0.999751	0.000228	CS pos: 22-23. Pr: 0.9766	Non-effector	.	.	0.892
57	gene_08781.t1	SP	0.610147	0.389837	CS pos: 23-24. Pr: 0.3459	Non-effector	.	.	0.75
58	gene_00696.t1	SP	0.999634	0.000343	CS pos: 15-16. Pr: 0.9692	Non-effector	.	.	0.93
59	gene_02353.t1	SP	0.661628	0.338348	CS pos: 20-21. Pr: 0.5398	Non-effector	.	.	0.908
60	gene_09888.t1	SP	0.982834	0.017133	CS pos: 22-23. Pr: 0.6723	Non-effector	.	.	0.704
61	gene_01598.t1	SP	0.999755	0.000217	CS pos: 21-22. Pr: 0.9705	Non-effector	.	.	0.773
62	gene_03662.t1	SP	0.757127	0.242859	CS pos: 33-34. Pr: 0.6776	Non-effector	.	.	0.859
63	gene_09508.t1	SP	0.999755	0.000208	CS pos: 17-18. Pr: 0.9852	Non-effector	.	.	0.754
64	gene_10180.t1	SP	0.99977	0.000217	CS pos: 23-24. Pr: 0.9779	Cytoplasmic/apoplastic effector	0.896	0.813	.
65	gene_12137.t1	SP	0.999615	0.000341	CS pos: 19-20. Pr: 0.7359	Non-effector	.	.	0.584
66	gene_06885.t1	SP	0.999364	0.000601	CS pos: 22-23. Pr: 0.5799	Non-effector	.	.	0.988
67	gene_04911.t1	SP	0.91035	0.089625	CS pos: 32-33. Pr: 0.8511	Non-effector	.	.	0.765
68	gene_03917.t1	SP	0.999722	0.000249	CS pos: 21-22. Pr: 0.9794	Cytoplasmic effector	0.953	.	.
69	gene_08892.t1	SP	0.999697	0.000278	CS pos: 18-19. Pr: 0.9462	Cytoplasmic effector	0.642	.	.
70	gene_10466.t1	SP	0.999717	0.000243	CS pos: 20-21. Pr: 0.9819	Cytoplasmic effector	0.904	.	.
71	gene_02722.t1	SP	0.999756	0.000212	CS pos: 23-24. Pr: 0.9745	Non-effector	.	.	0.56
72	gene_08084.t1	SP	0.99972	0.00027	CS pos: 20-21. Pr: 0.9762	Cytoplasmic effector	0.913	.	.
73	gene_05911.t1	SP	0.999637	0.000325	CS pos: 21-22. Pr: 0.9824	Non-effector	.	.	0.501
74	gene_06902.t1	SP	0.999722	0.000228	CS pos: 22-23. Pr: 0.9746	Non-effector	.	.	0.898
75	gene_07759.t1	SP	0.997387	0.00258	CS pos: 26-27. Pr: 0.9445	Cytoplasmic effector	0.544	.	.
76	gene_02027.t1	SP	0.999662	0.000331	CS pos: 16-17. Pr: 0.9781	Cytoplasmic effector	0.583	.	.
77	gene_07543.t1	SP	0.999644	0.000331	CS pos: 21-22. Pr: 0.5047	Apoplastic effector	.	0.566	.
78	gene_08847.t1	SP	0.998692	0.001291	CS pos: 14-15. Pr: 0.9660	Non-effector	.	.	0.992
79	gene_11257.t1	SP	0.999087	0.000918	CS pos: 22-23. Pr: 0.9641	Non-effector	.	.	0.788
80	gene_01853.t1	SP	0.99968	0.000306	CS pos: 21-22. Pr: 0.7195	Cytoplasmic/apoplastic effector	0.692	0.581	.
81	gene_06878.t1	SP	0.999671	0.000296	CS pos: 22-23. Pr: 0.9759	Cytoplasmic effector	0.682	.	.
82	gene_10263.t1	SP	0.999734	0.000235	CS pos: 21-22. Pr: 0.9772	Non-effector	.	.	0.922
83	gene_00852.t1	SP	0.861978	0.137981	CS pos: 25-26. Pr: 0.4826	Non-effector	.	.	0.813
84	gene_01399.t1	SP	0.999523	0.000437	CS pos: 20-21. Pr: 0.9608	Cytoplasmic effector	0.806	.	.
85	gene_06316.t1	SP	0.599827	0.400152	CS pos: 32-33. Pr: 0.5842	Non-effector	.	.	0.817
86	gene_03273.t1	SP	0.64689	0.353098	CS pos: 23-24. Pr: 0.5984	Cytoplasmic effector	0.56	.	.
87	gene_11995.t1	SP	0.999496	0.000482	CS pos: 19-20. Pr: 0.9685	Cytoplasmic effector	0.637	.	.
88	gene_02103.t1	SP	0.999645	0.000302	CS pos: 21-22. Pr: 0.9397	Non-effector	.	.	0.829
89	gene_10919.t1	SP	0.988824	0.011145	CS pos: 32-33. Pr: 0.4490	Cytoplasmic effector	0.847	.	.
90	gene_10181.t1	SP	0.99977	0.000217	CS pos: 23-24. Pr: 0.9779	Cytoplasmic/apoplastic effector	0.896	0.804	.
91	gene_09245.t1	SP	0.999238	0.000722	CS pos: 27-28. Pr: 0.9034	Cytoplasmic effector	0.761	.	.
92	gene_03237.t1	SP	0.99957	0.000407	CS pos: 14-15. Pr: 0.9669	Cytoplasmic effector	0.622	.	.
93	gene_04146.t1	SP	0.999744	0.000236	CS pos: 22-23. Pr: 0.9761	Non-effector	.	.	0.855
94	gene_12313.t1	SP	0.999706	0.000259	CS pos: 25-26. Pr: 0.9553	Apoplastic effector	.	0.599	.
95	gene_02568.t1	SP	0.999504	0.000465	CS pos: 19-20. Pr: 0.9299	Cytoplasmic effector	0.778	.	.
96	gene_11020.t1	SP	0.999757	0.000224	CS pos: 23-24. Pr: 0.9580	Non-effector	.	.	0.79
97	gene_07709.t1	SP	0.999147	0.000806	CS pos: 21-22. Pr: 0.9661	Non-effector	.	.	0.82
98	gene_08300.t1	SP	0.999495	0.000478	CS pos: 20-21. Pr: 0.8456	Cytoplasmic/apoplastic effector	0.752	0.54	.
99	gene_11371.t1	SP	0.937111	0.062885	CS pos: 17-18. Pr: 0.8762	Non-effector	.	.	0.863
100	gene_01939.t1	SP	0.999621	0.000383	CS pos: 26-27. Pr: 0.9737	Apoplastic effector	.	0.785	.
101	gene_03515.t1	SP	0.999743	0.000255	CS pos: 19-20. Pr: 0.9754	Cytoplasmic effector	0.81	.	.
102	gene_01851.t1	SP	0.999072	0.000895	CS pos: 15-16. Pr: 0.8646	Cytoplasmic effector	0.806	.	.
103	gene_07712.t1	SP	0.999788	0.000185	CS pos: 18-19. Pr: 0.9801	Non-effector	.	.	0.897
104	gene_11034.t1	SP	0.984739	0.015249	CS pos: 29-30. Pr: 0.7930	Cytoplasmic effector	0.503	.	.
105	gene_02478.t1	SP	0.999516	0.00046	CS pos: 23-24. Pr: 0.9553	Non-effector	.	.	0.649
106	gene_09603.t1	SP	0.962303	0.037659	CS pos: 16-17. Pr: 0.9032	Non-effector	.	.	0.889
107	gene_01763.t1	SP	0.995849	0.00414	CS pos: 19-20. Pr: 0.7560	Non-effector	.	.	0.743
108	gene_05852.t1	SP	0.999462	0.000519	CS pos: 17-18. Pr: 0.9707	Cytoplasmic effector	0.9	.	.
109	gene_08293.t1	SP	0.999753	0.000225	CS pos: 26-27. Pr: 0.9490	Non-effector	.	.	0.624
110	gene_02216.t1	SP	0.99974	0.000203	CS pos: 19-20. Pr: 0.7431	Cytoplasmic effector	0.636	.	.
111	gene_03765.t1	SP	0.99974	0.000228	CS pos: 21-22. Pr: 0.9701	Cytoplasmic effector	0.982	.	.
112	gene_11994.t1	SP	0.999765	0.000206	CS pos: 19-20. Pr: 0.9732	Cytoplasmic effector	0.748	.	.
113	gene_02342.t1	SP	0.994163	0.005824	CS pos: 24-25. Pr: 0.9229	Cytoplasmic effector	0.857	.	.
114	gene_08967.t1	SP	0.991771	0.008196	CS pos: 23-24. Pr: 0.8785	Non-effector	.	.	0.704
115	gene_09170.t1	SP	0.999776	0.000201	CS pos: 20-21. Pr: 0.9815	Apoplastic/cytoplasmic effector	0.698	0.714	.
116	gene_05644.t1	SP	0.976791	0.023165	CS pos: 17-18. Pr: 0.7610	Non-effector	.	.	0.926
117	gene_04528.t1	SP	0.999756	0.000216	CS pos: 26-27. Pr: 0.6350	Cytoplasmic effector	0.726	.	.
118	gene_03156.t1	SP	0.999113	0.000855	CS pos: 21-22. Pr: 0.9421	Cytoplasmic effector	0.606	.	.
119	gene_00939.t1	SP	0.913827	0.086136	CS pos: 40-41. Pr: 0.8262	Non-effector	.	.	0.954
120	gene_02029.t1	SP	0.999743	0.000201	CS pos: 21-22. Pr: 0.9804	Cytoplasmic effector	0.58	.	.
121	gene_07147.t1	SP	0.999743	0.000201	CS pos: 21-22. Pr: 0.9804	Cytoplasmic effector	0.58	.	.
122	gene_05109.t1	SP	0.999703	0.000271	CS pos: 19-20. Pr: 0.9746	Cytoplasmic effector	0.538	.	.
123	gene_07492.t1	SP	0.999682	0.000278	CS pos: 21-22. Pr: 0.9741	Non-effector	.	.	0.642
124	gene_05179.t1	SP	0.999498	0.000472	CS pos: 27-28. Pr: 0.9613	Cytoplasmic effector	0.791	.	.
125	gene_08313.t1	SP	0.999725	0.000268	CS pos: 24-25. Pr: 0.9828	Non-effector	.	.	0.71
126	gene_02211.t1	SP	0.964149	0.035837	CS pos: 45-46. Pr: 0.7584	Cytoplasmic effector	0.676	.	.
127	gene_07137.t1	SP	0.707022	0.292972	CS pos: 15-16. Pr: 0.5403	Cytoplasmic effector	0.845	.	.
128	gene_10071.t1	SP	0.999498	0.000479	CS pos: 24-25. Pr: 0.9741	Apoplastic effector	.	0.645	.
129	gene_10819.t1	SP	0.999498	0.000479	CS pos: 24-25. Pr: 0.9741	Apoplastic effector	.	0.645	.
130	gene_00535.t1	SP	0.999451	0.000532	CS pos: 19-20. Pr: 0.9675	Non-effector	.	.	0.99
131	gene_02359.t1	SP	0.999783	0.000228	CS pos: 17-18. Pr: 0.8925	Non-effector	.	.	0.963
132	gene_02619.t1	SP	0.54779	0.452195	CS pos: 31-32. Pr: 0.4667	Non-effector	.	.	0.979
133	gene_00727.t1	SP	0.999055	0.000904	CS pos: 30-31. Pr: 0.9641	Non-effector	.	.	0.944
134	gene_10356.t1	SP	0.913059	0.086918	CS pos: 18-19. Pr: 0.7635	Non-effector	.	.	0.8
135	gene_03064.t1	SP	0.52469	0.475312	CS pos: 29-30. Pr: 0.4398	Non-effector	.	.	0.947
136	gene_05912.t1	SP	0.999743	0.000242	CS pos: 23-24. Pr: 0.9753	Cytoplasmic effector	0.927	.	.
137	gene_07557.t1	SP	0.999755	0.000236	CS pos: 25-26. Pr: 0.3842	Cytoplasmic effector	0.729	.	.
138	gene_01842.t1	SP	0.999705	0.000271	CS pos: 19-20. Pr: 0.9800	Cytoplasmic effector	0.5	.	.
139	gene_02577.t1	SP	0.9997	0.00025	CS pos: 21-22. Pr: 0.9773	Non-effector	.	.	0.912
140	gene_06364.t1	SP	0.993218	0.006755	CS pos: 19-20. Pr: 0.5393	Non-effector	.	.	0.705
141	gene_06313.t1	SP	0.999798	0.000193	CS pos: 19-20. Pr: 0.9798	Cytoplasmic effector	0.589	.	.
142	gene_07558.t1	SP	0.999798	0.000193	CS pos: 19-20. Pr: 0.9798	Cytoplasmic effector	0.589	.	.
143	gene_08234.t1	SP	0.999742	0.00023	CS pos: 21-22. Pr: 0.9830	Non-effector	.	.	0.946
144	gene_04169.t1	SP	0.999701	0.000259	CS pos: 22-23. Pr: 0.9781	Non-effector	.	.	0.831
145	gene_03810.t1	SP	0.999626	0.000323	CS pos: 24-25. Pr: 0.9743	Cytoplasmic effector	0.847	.	.
146	gene_08086.t1	SP	0.999748	0.000236	CS pos: 19-20. Pr: 0.9741	Non-effector	.	.	0.73
147	gene_10988.t1	SP	0.998003	0.001954	CS pos: 17-18. Pr: 0.9704	Cytoplasmic effector	0.933	.	.
148	gene_10998.t1	SP	0.998003	0.001954	CS pos: 17-18. Pr: 0.9704	Cytoplasmic effector	0.933	.	.
149	gene_12030.t1	SP	1.00004	7e-06	CS pos: 19-20. Pr: 0.9655	Cytoplasmic effector	0.57	.	.
150	gene_01991.t1	SP	0.998847	0.001123	CS pos: 25-26. Pr: 0.9457	Non-effector	.	.	0.939
151	gene_09933.t1	SP	0.999693	0.000295	CS pos: 23-24. Pr: 0.9759	Apoplastic effector	.	0.583	.
152	gene_09977.t1	SP	0.999693	0.000295	CS pos: 23-24. Pr: 0.9759	Apoplastic effector	.	0.583	.
153	gene_03261.t1	SP	0.99952	0.000433	CS pos: 21-22. Pr: 0.9759	Non-effector	.	.	0.754
154	gene_06359.t1	SP	0.501347	0.49864	CS pos: 19-20. Pr: 0.1171	Non-effector	.	.	0.776
155	gene_11483.t1	SP	0.999744	0.000225	CS pos: 17-18. Pr: 0.9682	Non-effector	.	.	0.923
156	gene_00851.t1	SP	0.979411	0.020562	CS pos: 21-22. Pr: 0.9421	Non-effector	.	.	0.774
157	gene_10620.t1	SP	0.999334	0.000646	CS pos: 19-20. Pr: 0.9597	Non-effector	.	.	0.962
158	gene_04311.t1	SP	0.989717	0.010265	CS pos: 17-18. Pr: 0.7117	Non-effector	.	.	0.854
159	gene_08577.t1	SP	0.999741	0.000212	CS pos: 24-25. Pr: 0.9673	Non-effector	.	.	0.741
160	gene_08310.t1	SP	0.571842	0.428151	CS pos: 18-19. Pr: 0.2733	Apoplastic effector	.	0.557	.
161	gene_09310.t1	SP	0.571842	0.428151	CS pos: 18-19. Pr: 0.2733	Apoplastic effector	.	0.557	.
162	gene_00411.t1	SP	0.999443	0.000521	CS pos: 22-23. Pr: 0.9738	Non-effector	.	.	0.932
163	gene_02482.t1	SP	0.999745	0.00024	CS pos: 20-21. Pr: 0.9748	Non-effector	.	.	0.859
164	gene_12328.t1	SP	0.998469	0.001498	CS pos: 15-16. Pr: 0.9554	Non-effector	.	.	0.823
165	gene_06726.t1	SP	0.999729	0.000247	CS pos: 19-20. Pr: 0.9760	Cytoplasmic effector	0.83	.	.
166	gene_02061.t1	SP	0.581309	0.418687	CS pos: 20-21. Pr: 0.2850	Non-effector	.	.	0.801
167	gene_02807.t1	SP	0.999686	0.000303	CS pos: 25-26. Pr: 0.9703	Non-effector	.	.	0.856
168	gene_08503.t1	SP	0.99936	0.000614	CS pos: 24-25. Pr: 0.8490	Non-effector	.	.	0.983
169	gene_12036.t1	SP	0.999727	0.000239	CS pos: 15-16. Pr: 0.9766	Cytoplasmic effector	0.578	.	.
170	gene_10933.t1	SP	0.999751	0.000231	CS pos: 16-17. Pr: 0.9766	Cytoplasmic effector	0.624	.	.
171	gene_07139.t1	SP	0.998389	0.001578	CS pos: 22-23. Pr: 0.9068	Cytoplasmic effector	0.925	.	.
172	gene_10225.t1	SP	0.999742	0.000251	CS pos: 23-24. Pr: 0.9750	Non-effector	.	.	0.886
173	gene_09362.t1	SP	0.999751	0.000233	CS pos: 21-22. Pr: 0.9808	Cytoplasmic effector	0.777	.	.
174	gene_11805.t1	SP	0.99964	0.000337	CS pos: 24-25. Pr: 0.9605	Non-effector	.	.	0.906
175	gene_00853.t1	SP	0.538348	0.461635	CS pos: 25-26. Pr: 0.3237	Non-effector	.	.	0.734
176	gene_09999.t1	SP	0.602093	0.397894	CS pos: 31-32. Pr: 0.5668	Non-effector	.	.	0.957
177	gene_09955.t1	SP	0.997695	0.002283	CS pos: 19-20. Pr: 0.9724	Non-effector	.	.	0.831
178	gene_07724.t1	SP	0.998834	0.001129	CS pos: 19-20. Pr: 0.9402	Cytoplasmic effector	0.611	.	.
179	gene_11664.t1	SP	0.999609	0.000388	CS pos: 15-16. Pr: 0.7529	Cytoplasmic effector	0.81	.	.
180	gene_05708.t1	SP	0.999683	0.000317	CS pos: 24-25. Pr: 0.9355	Cytoplasmic effector	0.873	.	.
181	gene_10695.t1	SP	0.954165	0.045804	CS pos: 34-35. Pr: 0.9101	Non-effector	.	.	0.915
182	gene_11731.t1	SP	0.999786	0.000202	CS pos: 25-26. Pr: 0.9744	Non-effector	.	.	0.84
183	gene_03154.t1	SP	0.975214	0.024754	CS pos: 21-22. Pr: 0.9281	Non-effector	.	.	0.816
184	gene_07149.t1	SP	0.999634	0.000313	CS pos: 19-20. Pr: 0.9747	Cytoplasmic effector	0.866	.	.
185	gene_02398.t1	SP	0.99943	0.000566	CS pos: 22-23. Pr: 0.9699	Non-effector	.	.	0.962
186	gene_11835.t1	SP	0.999523	0.000442	CS pos: 17-18. Pr: 0.9486	Apoplastic effector	.	0.517	.
187	gene_08182.t1	SP	0.999449	0.000544	CS pos: 17-18. Pr: 0.7896	Cytoplasmic effector	0.762	.	.
188	gene_10059.t1	SP	0.996793	0.003179	CS pos: 22-23. Pr: 0.6495	Non-effector	.	.	0.579
189	gene_09298.t1	SP	0.999791	0.000208	CS pos: 21-22. Pr: 0.9827	Non-effector	.	.	0.662
190	gene_03139.t1	SP	0.999714	0.000256	CS pos: 23-24. Pr: 0.9508	Non-effector	.	.	0.876
191	gene_01323.t1	SP	0.999773	0.000219	CS pos: 30-31. Pr: 0.9717	Non-effector	.	.	0.725
192	gene_02355.t1	SP	0.999073	0.000918	CS pos: 21-22. Pr: 0.9543	Non-effector	.	.	0.815
193	gene_02811.t1	SP	0.584612	0.415399	CS pos: 17-18. Pr: 0.5306	Non-effector	.	.	0.704
194	gene_11256.t1	SP	0.873235	0.126754	CS pos: 32-33. Pr: 0.7725	Cytoplasmic effector	0.588	.	.
195	gene_11695.t1	SP	0.999762	0.000231	CS pos: 17-18. Pr: 0.9805	Non-effector	.	.	0.8
196	gene_10088.t1	SP	0.992056	0.007941	CS pos: 21-22. Pr: 0.9303	Cytoplasmic effector	0.653	.	.
197	gene_12120.t1	SP	0.999721	0.000249	CS pos: 22-23. Pr: 0.8051	Non-effector	.	.	0.659
198	gene_10720.t1	SP	0.999738	0.000218	CS pos: 19-20. Pr: 0.9798	Apoplastic effector	.	0.642	.
199	gene_09326.t1	SP	0.999678	0.000271	CS pos: 19-20. Pr: 0.9761	Non-effector	.	.	0.731
200	gene_04504.t1	SP	0.534628	0.465352	CS pos: 24-25. Pr: 0.2436	Cytoplasmic effector	0.874	.	.
201	gene_07460.t1	SP	0.999488	0.000474	CS pos: 19-20. Pr: 0.9534	Cytoplasmic effector	0.804	.	.
202	gene_05496.t1	SP	0.997059	0.002922	CS pos: 30-31. Pr: 0.5295	Non-effector	.	.	0.505
203	gene_02803.t1	SP	0.999489	0.000501	CS pos: 25-26. Pr: 0.9605	Non-effector	.	.	0.921
204	gene_03260.t1	SP	0.999235	0.00072	CS pos: 21-22. Pr: 0.9708	Non-effector	.	.	0.618
205	gene_07516.t1	SP	0.999796	0.000193	CS pos: 24-25. Pr: 0.9872	Non-effector	.	.	0.79
206	gene_04102.t1	SP	0.999698	0.000277	CS pos: 24-25. Pr: 0.9404	Cytoplasmic effector	0.864	.	.
207	gene_07311.t1	SP	0.999699	0.00027	CS pos: 24-25. Pr: 0.9476	Non-effector	.	.	0.752
208	gene_03188.t1	SP	0.999389	0.0006	CS pos: 21-22. Pr: 0.9443	Non-effector	.	.	0.918
209	gene_03189.t1	SP	0.999389	0.0006	CS pos: 21-22. Pr: 0.9443	Non-effector	.	.	0.918
210	gene_04149.t1	SP	0.999722	0.000257	CS pos: 22-23. Pr: 0.9770	Non-effector	.	.	0.697
211	gene_07691.t1	SP	0.539897	0.460095	CS pos: 20-21. Pr: 0.5729	Non-effector	.	.	0.819
212	gene_00587.t1	SP	0.999611	0.000384	CS pos: 24-25. Pr: 0.9750	Apoplastic effector	.	0.65	.
213	gene_03230.t1	SP	0.999253	0.000731	CS pos: 21-22. Pr: 0.9766	Non-effector	.	.	0.637
214	gene_03638.t1	SP	0.998348	0.001594	CS pos: 23-24. Pr: 0.9317	Apoplastic effector	.	0.57	.
215	gene_00200.t1	SP	0.984834	0.01512	CS pos: 28-29. Pr: 0.6940	Apoplastic effector	.	0.528	.
216	gene_12098.t1	SP	0.999761	0.000208	CS pos: 26-27. Pr: 0.9793	Non-effector	.	.	0.52
217	gene_03287.t1	SP	0.999735	0.000256	CS pos: 21-22. Pr: 0.9788	Apoplastic effector	.	0.588	.
218	gene_01859.t1	SP	0.968341	0.031628	CS pos: 19-20. Pr: 0.6833	Cytoplasmic effector	0.811	.	.
219	gene_01860.t1	SP	0.968341	0.031628	CS pos: 19-20. Pr: 0.6833	Cytoplasmic effector	0.811	.	.
220	gene_04765.t1	SP	0.999773	0.0002	CS pos: 20-21. Pr: 0.9817	Non-effector	.	.	0.981
221	gene_08193.t1	SP	0.98809	0.011886	CS pos: 28-29. Pr: 0.9039	Cytoplasmic effector	0.796	.	.
222	gene_09894.t1	SP	0.999753	0.000225	CS pos: 22-23. Pr: 0.9729	Non-effector	.	.	0.533
223	gene_02393.t1	SP	0.998086	0.001908	CS pos: 20-21. Pr: 0.9640	Non-effector	.	.	0.541
224	gene_08214.t1	SP	0.999028	0.000964	CS pos: 22-23. Pr: 0.9702	Cytoplasmic effector	0.567	.	.
225	gene_07190.t1	SP	0.99963	0.000329	CS pos: 16-17. Pr: 0.9538	Non-effector	.	.	0.65
226	gene_10852.t1	SP	0.999735	0.000257	CS pos: 24-25. Pr: 0.9767	Non-effector	.	.	0.852
227	gene_09481.t1	SP	0.999729	0.000256	CS pos: 33-34. Pr: 0.9737	Apoplastic effector	.	0.697	.
228	gene_03622.t1	SP	0.999738	0.000224	CS pos: 20-21. Pr: 0.9806	Cytoplasmic effector	0.849	.	.
229	gene_02215.t1	SP	0.998845	0.001149	CS pos: 31-32. Pr: 0.7187	Non-effector	.	.	0.791
230	gene_07135.t1	SP	0.998766	0.001203	CS pos: 21-22. Pr: 0.9616	Cytoplasmic effector	0.852	.	.
231	gene_02357.t1	SP	0.966119	0.033864	CS pos: 21-22. Pr: 0.9081	Non-effector	.	.	0.571
232	gene_04021.t1	SP	0.999282	0.000713	CS pos: 22-23. Pr: 0.6608	Cytoplasmic effector	0.838	.	.
233	gene_05853.t1	SP	0.999731	0.000222	CS pos: 24-25. Pr: 0.9801	Apoplastic effector	.	0.642	.
234	gene_01949.t1	SP	0.88549	0.114482	CS pos: 28-29. Pr: 0.8017	Non-effector	.	.	0.785
235	gene_04649.t1	SP	0.993977	0.00599	CS pos: 19-20. Pr: 0.9440	Cytoplasmic effector	0.73	.	.
236	gene_07297.t1	SP	0.999647	0.000346	CS pos: 26-27. Pr: 0.9759	Apoplastic effector	.	0.868	.
237	gene_00236.t1	SP	0.999383	0.000595	CS pos: 19-20. Pr: 0.9715	Non-effector	.	.	0.79
238	gene_09507.t1	SP	0.999753	0.00022	CS pos: 17-18. Pr: 0.9842	Non-effector	.	.	0.708
239	gene_06695.t1	SP	0.663523	0.336462	CS pos: 39-40. Pr: 0.5206	Non-effector	.	.	0.917
240	gene_07262.t1	SP	0.999706	0.000266	CS pos: 18-19. Pr: 0.9805	Non-effector	.	.	0.564
241	gene_01792.t1	SP	0.999765	0.000221	CS pos: 16-17. Pr: 0.9870	Cytoplasmic/apoplastic effector	0.614	0.549	.
242	gene_09856.t1	SP	0.999773	0.000211	CS pos: 21-22. Pr: 0.9771	Non-effector	.	.	0.825
243	gene_00940.t1	SP	0.999058	0.000887	CS pos: 27-28. Pr: 0.3571	Non-effector	.	.	0.864
244	gene_03678.t1	SP	0.999728	0.000233	CS pos: 18-19. Pr: 0.9718	Cytoplasmic effector	0.737	.	.
245	gene_02993.t1	SP	0.999674	0.000301	CS pos: 19-20. Pr: 0.9523	Cytoplasmic effector	0.647	.	.
246	gene_03805.t1	SP	0.781743	0.218248	CS pos: 26-27. Pr: 0.8137	Non-effector	.	.	0.988
247	gene_11753.t1	SP	0.999769	0.000222	CS pos: 20-21. Pr: 0.8256	Cytoplasmic effector	0.818	.	.
248	gene_02059.t1	SP	0.999565	0.000405	CS pos: 16-17. Pr: 0.9685	Cytoplasmic effector	0.871	.	.
249	gene_06430.t1	SP	0.999588	0.000384	CS pos: 22-23. Pr: 0.9771	Cytoplasmic effector	0.861	.	.
250	gene_02866.t1	SP	0.999671	0.000289	CS pos: 21-22. Pr: 0.4636	Non-effector	.	.	0.987
251	gene_07447.t1	SP	0.999788	0.000201	CS pos: 19-20. Pr: 0.9770	Apoplastic effector	.	0.598	.
252	gene_01805.t1	SP	0.999622	0.000344	CS pos: 24-25. Pr: 0.5023	Cytoplasmic effector	0.728	.	.
253	gene_08986.t1	SP	0.999757	0.000198	CS pos: 19-20. Pr: 0.9522	Non-effector	.	.	0.957
254	gene_09081.t1	SP	0.999771	0.000204	CS pos: 20-21. Pr: 0.9808	Non-effector	.	.	0.788
255	gene_10146.t1	SP	0.999514	0.000456	CS pos: 19-20. Pr: 0.9320	Cytoplasmic effector	0.794	.	.
256	gene_00231.t1	SP	0.99965	0.000307	CS pos: 32-33. Pr: 0.9737	Non-effector	.	.	0.984
257	gene_02403.t1	SP	0.967299	0.032696	CS pos: 24-25. Pr: 0.4334	Non-effector	.	.	0.874
258	gene_04346.t1	SP	0.967299	0.032696	CS pos: 24-25. Pr: 0.4334	Non-effector	.	.	0.874
259	gene_03044.t1	SP	0.9998	0.000179	CS pos: 23-24. Pr: 0.9824	Cytoplasmic effector	0.897	.	.
260	gene_05635.t1	SP	0.598658	0.401313	CS pos: 25-26. Pr: 0.3106	Non-effector	.	.	0.645
261	gene_05915.t1	SP	0.999707	0.000265	CS pos: 22-23. Pr: 0.9469	Non-effector	.	.	0.762
262	gene_10090.t1	SP	0.934631	0.06533	CS pos: 24-25. Pr: 0.8941	Cytoplasmic effector	0.831	.	.
263	gene_10774.t1	SP	0.999775	0.000193	CS pos: 16-17. Pr: 0.9787	Non-effector	.	.	0.886
264	gene_08213.t1	SP	0.807502	0.192488	CS pos: 57-58. Pr: 0.0941	Cytoplasmic effector	0.772	.	.
265	gene_04113.t1	SP	0.999746	0.000233	CS pos: 24-25. Pr: 0.9177	Cytoplasmic/apoplastic effector	0.869	0.772	.
266	gene_06116.t1	SP	0.965237	0.034747	CS pos: 22-23. Pr: 0.5556	Cytoplasmic effector	0.569	.	.
267	gene_05112.t1	SP	0.999678	0.000301	CS pos: 19-20. Pr: 0.9769	Cytoplasmic/apoplastic effector	0.8	0.791	.
268	gene_07825.t1	SP	0.999796	0.000181	CS pos: 25-26. Pr: 0.9793	Non-effector	.	.	0.625
269	gene_11872.t1	SP	0.999057	0.000925	CS pos: 20-21. Pr: 0.9604	Apoplastic/cytoplasmic effector	0.552	0.704	.
270	gene_11088.t1	SP	0.999514	0.000466	CS pos: 24-25. Pr: 0.9518	Non-effector	.	.	0.816
271	gene_05803.t1	SP	0.998411	0.00157	CS pos: 24-25. Pr: 0.9711	Non-effector	.	.	0.654
272	gene_04894.t1	SP	0.999733	0.000241	CS pos: 17-18. Pr: 0.9803	Non-effector	.	.	0.865
273	gene_03245.t1	SP	0.999106	0.000879	CS pos: 17-18. Pr: 0.9136	Non-effector	.	.	0.793
274	gene_11926.t1	SP	0.999652	0.000322	CS pos: 23-24. Pr: 0.9714	Non-effector	.	.	0.929
275	gene_11801.t1	SP	0.999779	0.000204	CS pos: 23-24. Pr: 0.9791	Cytoplasmic/apoplastic effector	0.82	0.76	.
276	gene_02068.t1	SP	0.999624	0.000348	CS pos: 16-17. Pr: 0.9756	Non-effector	.	.	0.733
277	gene_01782.t1	SP	0.999622	0.00035	CS pos: 16-17. Pr: 0.9808	Cytoplasmic effector	0.956	.	.
278	gene_09986.t1	SP	0.999718	0.000249	CS pos: 28-29. Pr: 0.9589	Cytoplasmic/apoplastic effector	0.853	0.549	.
279	gene_08535.t1	SP	0.983183	0.016772	CS pos: 24-25. Pr: 0.8879	Non-effector	.	.	0.875
280	gene_08042.t1	SP	0.999649	0.000313	CS pos: 28-29. Pr: 0.9759	Cytoplasmic effector	0.527	.	.
281	gene_05282.t1	SP	0.999756	0.00023	CS pos: 21-22. Pr: 0.9771	Non-effector	.	.	0.597
282	gene_06395.t1	SP	0.996843	0.003138	CS pos: 19-20. Pr: 0.6122	Non-effector	.	.	0.831
283	gene_11441.t1	SP	0.99946	0.000515	CS pos: 24-25. Pr: 0.9056	Non-effector	.	.	0.854
284	gene_11448.t1	SP	0.99946	0.000515	CS pos: 24-25. Pr: 0.9056	Non-effector	.	.	0.854
285	gene_11752.t1	SP	0.99571	0.004268	CS pos: 18-19. Pr: 0.9103	Cytoplasmic effector	0.904	.	.
286	gene_00577.t1	SP	0.999572	0.000409	CS pos: 22-23. Pr: 0.9752	Non-effector	.	.	0.806
287	gene_10763.t1	SP	0.969982	0.029978	CS pos: 27-28. Pr: 0.8470	Apoplastic effector	.	0.533	.
288	gene_05449.t1	SP	0.573195	0.426786	CS pos: 19-20. Pr: 0.4940	Apoplastic effector	.	0.511	.
289	gene_05037.t1	SP	0.689827	0.310157	CS pos: 21-22. Pr: 0.6686	Non-effector	.	.	0.541
290	gene_11685.t1	SP	0.999566	0.00043	CS pos: 22-23. Pr: 0.9745	Cytoplasmic/apoplastic effector	0.941	0.831	.
291	gene_03241.t1	SP	0.792051	0.207922	CS pos: 21-22. Pr: 0.6656	Non-effector	.	.	0.923
292	gene_01097.t1	SP	0.999783	0.000228	CS pos: 17-18. Pr: 0.8925	Non-effector	.	.	0.965
293	gene_03276.t1	SP	0.994218	0.005764	CS pos: 24-25. Pr: 0.9674	Cytoplasmic effector	0.641	.	.
294	gene_10189.t1	SP	0.999681	0.000292	CS pos: 19-20. Pr: 0.9730	Non-effector	.	.	0.924
295	gene_08652.t1	SP	0.999652	0.000304	CS pos: 21-22. Pr: 0.8012	Non-effector	.	.	0.75
296	gene_12299.t1	SP	0.999729	0.000207	CS pos: 21-22. Pr: 0.9502	Non-effector	.	.	0.928
297	gene_08314.t1	SP	0.999503	0.00047	CS pos: 23-24. Pr: 0.9657	Non-effector	.	.	0.735
298	gene_10685.t1	SP	0.991654	0.008283	CS pos: 34-35. Pr: 0.9541	Non-effector	.	.	0.948
299	gene_05081.t1	SP	0.999777	0.000209	CS pos: 21-22. Pr: 0.9783	Non-effector	.	.	0.978
300	gene_01663.t1	SP	0.999644	0.000343	CS pos: 28-29. Pr: 0.4027	Non-effector	.	.	0.588
301	gene_06361.t1	SP	0.600866	0.399111	CS pos: 27-28. Pr: 0.3595	Non-effector	.	.	0.687
302	gene_11290.t1	SP	0.998425	0.00157	CS pos: 19-20. Pr: 0.9159	Non-effector	.	.	0.976
303	gene_03463.t1	SP	0.999673	0.000307	CS pos: 22-23. Pr: 0.9796	Non-effector	.	.	0.704
304	gene_02476.t1	SP	0.999707	0.000269	CS pos: 19-20. Pr: 0.9181	Apoplastic/cytoplasmic effector	0.821	0.873	.
305	gene_04241.t1	SP	0.976529	0.023451	CS pos: 29-30. Pr: 0.9011	Non-effector	.	.	0.955
306	gene_02559.t1	SP	0.99973	0.000256	CS pos: 19-20. Pr: 0.9706	Apoplastic effector	.	0.717	.
307	gene_07925.t1	SP	0.99881	0.001164	CS pos: 20-21. Pr: 0.9459	Cytoplasmic effector	0.725	.	.
308	gene_01913.t1	SP	0.999701	0.000265	CS pos: 24-25. Pr: 0.9809	Non-effector	.	.	0.876
309	gene_04099.t1	SP	0.999739	0.000238	CS pos: 24-25. Pr: 0.6213	Cytoplasmic effector	0.894	.	.
310	gene_02086.t1	SP	0.998248	0.001747	CS pos: 16-17. Pr: 0.9554	Non-effector	.	.	0.958
311	gene_01679.t1	SP	0.986633	0.013352	CS pos: 19-20. Pr: 0.9438	Non-effector	.	.	0.885
312	gene_03128.t1	SP	0.986633	0.013352	CS pos: 19-20. Pr: 0.9438	Non-effector	.	.	0.885
313	gene_04231.t1	SP	0.999687	0.000293	CS pos: 20-21. Pr: 0.9776	Non-effector	.	.	0.796
314	gene_11663.t1	SP	0.999741	0.000226	CS pos: 19-20. Pr: 0.9824	Non-effector	.	.	0.955
315	gene_11904.t1	SP	0.999032	0.000955	CS pos: 27-28. Pr: 0.8429	Non-effector	.	.	0.738
316	gene_03037.t1	SP	0.999717	0.000246	CS pos: 19-20. Pr: 0.9716	Apoplastic effector	.	0.572	.
317	gene_09575.t1	SP	0.996222	0.003768	CS pos: 11-12. Pr: 0.7167	Non-effector	.	.	0.6
318	gene_02351.t1	SP	0.978603	0.021335	CS pos: 21-22. Pr: 0.7738	Non-effector	.	.	0.654
319	gene_02106.t1	SP	0.999657	0.000302	CS pos: 21-22. Pr: 0.6934	Non-effector	.	.	0.866
320	gene_04207.t1	SP	0.999636	0.000356	CS pos: 19-20. Pr: 0.6246	Cytoplasmic effector	0.934	.	.
321	gene_03265.t1	SP	0.999303	0.00067	CS pos: 21-22. Pr: 0.9487	Cytoplasmic effector	0.501	.	.
322	gene_03796.t1	SP	0.999716	0.000257	CS pos: 27-28. Pr: 0.9668	Cytoplasmic effector	0.949	.	.
323	gene_04049.t1	SP	0.99967	0.000287	CS pos: 20-21. Pr: 0.9692	Cytoplasmic effector	0.918	.	.
324	gene_00570.t1	SP	0.999461	0.00053	CS pos: 18-19. Pr: 0.9601	Non-effector	.	.	0.891
325	gene_04714.t1	SP	0.548935	0.451055	CS pos: 16-17. Pr: 0.4822	Non-effector	.	.	0.853
326	gene_08013.t1	SP	1.00005	0	CS pos: 17-18. Pr: 0.9943	Cytoplasmic effector	0.918	.	.
327	gene_08181.t1	SP	0.99952	0.000473	CS pos: 17-18. Pr: 0.8439	Cytoplasmic effector	0.942	.	.
328	gene_12389.t1	SP	0.998899	0.001077	CS pos: 25-26. Pr: 0.5570	Non-effector	.	.	0.715
329	gene_06001.t1	SP	0.999731	0.000229	CS pos: 18-19. Pr: 0.9322	Non-effector	.	.	0.764
330	gene_05913.t1	SP	0.999734	0.000237	CS pos: 23-24. Pr: 0.9753	Cytoplasmic effector	0.734	.	.
331	gene_01772.t1	SP	0.999762	0.000206	CS pos: 19-20. Pr: 0.9808	Apoplastic effector	.	0.767	.
332	gene_01996.t1	SP	0.999762	0.000206	CS pos: 19-20. Pr: 0.9808	Apoplastic effector	.	0.767	.
333	gene_09307.t1	SP	0.999503	0.00047	CS pos: 23-24. Pr: 0.9657	Non-effector	.	.	0.593
334	gene_06375.t1	SP	0.999197	0.0008	CS pos: 20-21. Pr: 0.7888	Non-effector	.	.	0.748
335	gene_04148.t1	SP	0.999722	0.000259	CS pos: 22-23. Pr: 0.9773	Non-effector	.	.	0.565
336	gene_08093.t1	SP	0.999695	0.000281	CS pos: 19-20. Pr: 0.9689	Non-effector	.	.	0.663
337	gene_03870.t1	SP	0.999762	0.000209	CS pos: 25-26. Pr: 0.9782	Cytoplasmic effector	0.923	.	.
338	gene_03544.t1	SP	0.954341	0.045629	CS pos: 20-21. Pr: 0.8891	Cytoplasmic effector	0.986	.	.
339	gene_07630.t1	SP	0.995711	0.004242	CS pos: 20-21. Pr: 0.8987	Non-effector	.	.	0.741
340	gene_04055.t1	SP	0.999774	0.000216	CS pos: 24-25. Pr: 0.9296	Non-effector	.	.	0.54
341	gene_04604.t1	SP	0.999747	0.000233	CS pos: 26-27. Pr: 0.9794	Cytoplasmic effector	0.56	.	.
342	gene_03538.t1	SP	0.999552	0.000418	CS pos: 21-22. Pr: 0.9562	Non-effector	.	.	0.611
343	gene_09236.t1	SP	0.998833	0.001128	CS pos: 23-24. Pr: 0.9328	Non-effector	.	.	0.566
344	gene_01981.t1	SP	0.998248	0.001747	CS pos: 16-17. Pr: 0.9554	Non-effector	.	.	0.612
345	gene_07241.t1	SP	0.999737	0.000256	CS pos: 18-19. Pr: 0.9842	Non-effector	.	.	0.587
346	gene_01636.t1	SP	0.999736	0.000263	CS pos: 29-30. Pr: 0.9773	Non-effector	.	.	0.964
347	gene_01844.t1	SP	0.999736	0.000263	CS pos: 29-30. Pr: 0.9773	Non-effector	.	.	0.964
348	gene_04724.t1	SP	0.999736	0.000263	CS pos: 29-30. Pr: 0.9773	Non-effector	.	.	0.964
349	gene_00901.t1	SP	0.999669	0.000301	CS pos: 16-17. Pr: 0.9732	Non-effector	.	.	0.867
350	gene_11653.t1	SP	0.998899	0.001077	CS pos: 25-26. Pr: 0.5570	Non-effector	.	.	0.75
351	gene_09509.t1	SP	0.999731	0.000238	CS pos: 20-21. Pr: 0.9845	Non-effector	.	.	0.697
352	gene_10913.t1	SP	0.994975	0.005002	CS pos: 30-31. Pr: 0.6066	Cytoplasmic effector	0.721	.	.
353	gene_04995.t1	SP	0.993608	0.006377	CS pos: 15-16. Pr: 0.9658	Non-effector	.	.	0.921
354	gene_03641.t1	SP	0.999783	0.000202	CS pos: 19-20. Pr: 0.9752	Non-effector	.	.	0.93
355	gene_00920.t1	SP	0.703942	0.296041	CS pos: 33-34. Pr: 0.4943	Non-effector	.	.	0.98
356	gene_10222.t1	SP	0.999748	0.000204	CS pos: 19-20. Pr: 0.7012	Non-effector	.	.	0.697
357	gene_07715.t1	SP	0.999734	0.000255	CS pos: 22-23. Pr: 0.9754	Cytoplasmic effector	0.564	.	.
358	gene_11641.t1	SP	0.997935	0.00204	CS pos: 19-20. Pr: 0.9631	Non-effector	.	.	0.758
359	gene_06266.t1	SP	0.9995	0.000461	CS pos: 18-19. Pr: 0.9660	Non-effector	.	.	0.991
360	gene_03486.t1	SP	0.999779	0.000188	CS pos: 19-20. Pr: 0.9826	Cytoplasmic effector	0.775	.	.
361	gene_09882.t1	SP	0.999668	0.0003	CS pos: 19-20. Pr: 0.9805	Non-effector	.	.	0.71
362	gene_10178.t1	SP	0.999625	0.000362	CS pos: 18-19. Pr: 0.9801	Non-effector	.	.	0.929
363	gene_06689.t1	SP	0.999745	0.000219	CS pos: 27-28. Pr: 0.9713	Non-effector	.	.	0.746
364	gene_08040.t1	SP	0.999518	0.000463	CS pos: 28-29. Pr: 0.9685	Non-effector	.	.	0.893
365	gene_03239.t1	SP	0.998249	0.001722	CS pos: 21-22. Pr: 0.9525	Non-effector	.	.	0.68
366	gene_01787.t1	SP	0.999715	0.000258	CS pos: 16-17. Pr: 0.9819	Cytoplasmic/apoplastic effector	0.582	0.527	.
367	gene_00596.t1	SP	0.99947	0.000484	CS pos: 21-22. Pr: 0.4681	Non-effector	.	.	0.953
368	gene_01016.t1	SP	0.99947	0.000484	CS pos: 21-22. Pr: 0.4681	Non-effector	.	.	0.953
369	gene_02987.t1	SP	0.999686	0.000287	CS pos: 22-23. Pr: 0.9728	Non-effector	.	.	0.579
370	gene_08316.t1	SP	0.999744	0.000227	CS pos: 17-18. Pr: 0.9792	Non-effector	.	.	0.762
371	gene_01464.t1	SP	0.995604	0.004386	CS pos: 34-35. Pr: 0.9533	Non-effector	.	.	0.953
372	gene_03214.t1	SP	0.99979	0.000194	CS pos: 21-22. Pr: 0.9757	Non-effector	.	.	0.83
373	gene_07198.t1	SP	0.99979	0.000194	CS pos: 21-22. Pr: 0.9757	Non-effector	.	.	0.83
374	gene_05779.t1	SP	0.999712	0.000255	CS pos: 18-19. Pr: 0.9548	Apoplastic/cytoplasmic effector	0.713	0.931	.
375	gene_11301.t1	SP	0.855363	0.144617	CS pos: 38-39. Pr: 0.5951	Non-effector	.	.	0.611
376	gene_09012.t1	SP	0.854793	0.145185	CS pos: 24-25. Pr: 0.9135	Non-effector	.	.	0.576
377	gene_11836.t1	SP	0.999736	0.000249	CS pos: 17-18. Pr: 0.9007	Non-effector	.	.	0.741
378	gene_03807.t1	SP	0.996901	0.003062	CS pos: 31-32. Pr: 0.9476	Non-effector	.	.	0.954
379	gene_09865.t1	SP	0.999388	0.000583	CS pos: 20-21. Pr: 0.9509	Apoplastic effector	.	0.536	.
380	gene_09505.t1	SP	0.999708	0.000265	CS pos: 18-19. Pr: 0.9769	Cytoplasmic effector	0.931	.	.
381	gene_04289.t1	SP	0.999651	0.000323	CS pos: 21-22. Pr: 0.9757	Non-effector	.	.	0.683
382	gene_08905.t1	SP	0.999755	0.000219	CS pos: 18-19. Pr: 0.9815	Apoplastic effector	.	0.564	.
383	gene_00871.t1	SP	0.99954	0.000425	CS pos: 19-20. Pr: 0.9592	Non-effector	.	.	0.593
384	gene_01597.t1	SP	0.999769	0.000219	CS pos: 17-18. Pr: 0.9879	Non-effector	.	.	0.956
385	gene_10922.t1	SP	0.958922	0.041062	CS pos: 24-25. Pr: 0.6253	Non-effector	.	.	0.593
386	gene_06377.t1	SP	0.99955	0.000392	CS pos: 24-25. Pr: 0.9620	Non-effector	.	.	0.754
387	gene_00873.t1	SP	0.99973	0.000243	CS pos: 19-20. Pr: 0.9772	Non-effector	.	.	0.597
388	gene_11019.t1	SP	0.999745	0.00023	CS pos: 21-22. Pr: 0.8731	Non-effector	.	.	0.72
389	gene_00915.t1	SP	0.999756	0.000219	CS pos: 22-23. Pr: 0.9799	Cytoplasmic effector	0.825	.	.
390	gene_03250.t1	SP	0.998254	0.001699	CS pos: 21-22. Pr: 0.9702	Non-effector	.	.	0.96
391	gene_02810.t1	SP	0.999411	0.000582	CS pos: 22-23. Pr: 0.9652	Non-effector	.	.	0.693
392	gene_02685.t1	SP	0.999746	0.000237	CS pos: 20-21. Pr: 0.9743	Non-effector	.	.	0.836
393	gene_08257.t1	SP	0.987986	0.012016	CS pos: 15-16. Pr: 0.7771	Apoplastic effector	.	0.657	.
394	gene_04696.t1	SP	0.999689	0.000273	CS pos: 20-21. Pr: 0.9759	Non-effector	.	.	0.955
395	gene_07254.t1	SP	0.999689	0.000273	CS pos: 20-21. Pr: 0.9759	Non-effector	.	.	0.955
396	gene_01326.t1	SP	0.999764	0.000229	CS pos: 24-25. Pr: 0.9754	Apoplastic effector	.	0.516	.
397	gene_06901.t1	SP	0.999131	0.000837	CS pos: 19-20. Pr: 0.9683	Non-effector	.	.	0.829
398	gene_03798.t1	SP	0.956738	0.043221	CS pos: 29-30. Pr: 0.8664	Non-effector	.	.	0.988
399	gene_00831.t1	SP	0.99979	0.00017	CS pos: 26-27. Pr: 0.9640	Non-effector	.	.	0.594
400	gene_12261.t1	SP	1.00005	3e-06	CS pos: 16-17. Pr: 0.9890	Non-effector	.	.	0.695
401	gene_09347.t1	SP	0.999646	0.00028	CS pos: 22-23. Pr: 0.9000	Non-effector	.	.	0.657
402	gene_08784.t1	SP	0.919601	0.080375	CS pos: 27-28. Pr: 0.8404	Non-effector	.	.	0.869
403	gene_04590.t1	SP	0.999781	0.000193	CS pos: 20-21. Pr: 0.9719	Apoplastic effector	.	0.739	.
404	gene_00155.t1	SP	0.999934	0.000103	CS pos: 23-24. Pr: 0.8679	Cytoplasmic effector	0.807	.	.
405	gene_10147.t1	SP	0.99974	0.000233	CS pos: 19-20. Pr: 0.9729	Cytoplasmic effector	0.811	.	.
406	gene_06908.t1	SP	0.99975	0.000243	CS pos: 18-19. Pr: 0.9695	Non-effector	.	.	0.925
407	gene_03087.t1	SP	0.999193	0.000782	CS pos: 30-31. Pr: 0.7965	Apoplastic effector	.	0.688	.
408	gene_12259.t1	SP	0.999752	0.000242	CS pos: 19-20. Pr: 0.9090	Non-effector	.	.	0.898
409	gene_04815.t1	SP	0.736926	0.263055	CS pos: 26-27. Pr: 0.5461	Non-effector	.	.	0.893
410	gene_01214.t1	SP	0.999671	0.0003	CS pos: 22-23. Pr: 0.9824	Non-effector	.	.	0.991
411	gene_12145.t1	SP	0.999098	0.000883	CS pos: 18-19. Pr: 0.8850	Non-effector	.	.	0.661
412	gene_02700.t1	SP	0.999402	0.000568	CS pos: 27-28. Pr: 0.9648	Non-effector	.	.	0.526
413	gene_03204.t1	SP	0.997723	0.002252	CS pos: 21-22. Pr: 0.9627	Non-effector	.	.	0.565
414	gene_11671.t1	SP	0.999741	0.00023	CS pos: 17-18. Pr: 0.9818	Non-effector	.	.	0.798
415	gene_07191.t1	SP	0.999149	0.000827	CS pos: 20-21. Pr: 0.9593	Non-effector	.	.	0.661
416	gene_01783.t1	SP	0.999646	0.000338	CS pos: 16-17. Pr: 0.9780	Cytoplasmic effector	0.591	.	.
417	gene_11068.t1	SP	0.999729	0.000241	CS pos: 23-24. Pr: 0.9654	Non-effector	.	.	0.777
418	gene_04171.t1	SP	0.99973	0.000241	CS pos: 22-23. Pr: 0.9778	Non-effector	.	.	0.833
419	gene_02362.t1	SP	0.992464	0.007522	CS pos: 21-22. Pr: 0.9536	Non-effector	.	.	0.695
420	gene_03198.t1	SP	0.999658	0.000283	CS pos: 21-22. Pr: 0.9610	Non-effector	.	.	0.55
421	gene_01085.t1	SP	0.999763	0.000206	CS pos: 19-20. Pr: 0.9784	Non-effector	.	.	0.885
422	gene_11091.t1	SP	0.999968	6.3e-05	CS pos: 23-24. Pr: 0.9724	Apoplastic effector	.	0.758	.
423	gene_00168.t1	SP	0.999494	0.000472	CS pos: 19-20. Pr: 0.9217	Non-effector	.	.	0.861
424	gene_04254.t1	SP	0.574976	0.425017	CS pos: 28-29. Pr: 0.1845	Cytoplasmic effector	0.768	.	.
425	gene_08151.t1	SP	0.999442	0.000527	CS pos: 22-23. Pr: 0.9174	Cytoplasmic effector	0.652	.	.
426	gene_01867.t1	SP	0.999388	0.000603	CS pos: 19-20. Pr: 0.9104	Cytoplasmic effector	0.574	.	.
427	gene_00087.t1	SP	0.936697	0.063281	CS pos: 19-20. Pr: 0.5664	Non-effector	.	.	0.804
428	gene_10401.t1	SP	0.999486	0.000483	CS pos: 23-24. Pr: 0.9647	Cytoplasmic effector	0.764	.	.
429	gene_10408.t1	SP	0.999486	0.000483	CS pos: 23-24. Pr: 0.9647	Cytoplasmic effector	0.764	.	.
430	gene_04212.t1	SP	0.999779	0.000212	CS pos: 24-25. Pr: 0.9687	Cytoplasmic effector	0.904	.	.
431	gene_04451.t1	SP	0.999197	0.000755	CS pos: 15-16. Pr: 0.9737	Cytoplasmic effector	0.903	.	.
432	gene_08926.t1	SP	0.999197	0.000755	CS pos: 15-16. Pr: 0.9737	Cytoplasmic effector	0.903	.	.
433	gene_04457.t1	SP	0.951635	0.048326	CS pos: 23-24. Pr: 0.4843	Non-effector	.	.	0.722
434	gene_03891.t1	SP	0.932081	0.067892	CS pos: 20-21. Pr: 0.8288	Non-effector	.	.	0.914
435	gene_07529.t1	SP	0.99974	0.000219	CS pos: 18-19. Pr: 0.9740	Non-effector	.	.	0.863
436	gene_04216.t1	SP	0.876105	0.123889	CS pos: 56-57. Pr: 0.2456	Cytoplasmic effector	0.857	.	.
437	gene_00806.t1	SP	0.660309	0.339695	CS pos: 19-20. Pr: 0.6295	Cytoplasmic effector	0.892	.	.
438	gene_08422.t1	SP	0.999346	0.000621	CS pos: 19-20. Pr: 0.9614	Non-effector	.	.	0.823
439	gene_06498.t1	SP	0.999736	0.000237	CS pos: 22-23. Pr: 0.8067	Cytoplasmic effector	0.73	.	.
440	gene_07279.t1	SP	0.708122	0.29185	CS pos: 23-24. Pr: 0.4325	Non-effector	.	.	0.92
441	gene_07117.t1	SP	0.999679	0.000301	CS pos: 19-20. Pr: 0.9506	Cytoplasmic effector	0.954	.	.
442	gene_02869.t1	SP	0.999732	0.000257	CS pos: 23-24. Pr: 0.9712	Non-effector	.	.	0.761
443	gene_07609.t1	SP	0.99957	0.000389	CS pos: 16-17. Pr: 0.9707	Non-effector	.	.	0.961
444	gene_10985.t1	SP	0.996924	0.003047	CS pos: 17-18. Pr: 0.8661	Cytoplasmic effector	0.824	.	.
445	gene_08158.t1	SP	0.999789	0.000204	CS pos: 21-22. Pr: 0.9781	Non-effector	.	.	0.777
446	gene_05365.t1	SP	0.694627	0.305372	CS pos: 47-48. Pr: 0.5980	Non-effector	.	.	0.989
447	gene_09237.t1	SP	0.99968	0.000295	CS pos: 26-27. Pr: 0.6541	Cytoplasmic effector	0.886	.	.
448	gene_04205.t1	SP	0.999305	0.00067	CS pos: 16-17. Pr: 0.6269	Cytoplasmic effector	0.87	.	.
449	gene_08164.t1	SP	0.999753	0.000215	CS pos: 27-28. Pr: 0.9578	Non-effector	.	.	0.628
450	gene_03693.t1	SP	0.999744	0.000232	CS pos: 23-24. Pr: 0.9761	Cytoplasmic effector	0.563	.	.
451	gene_02583.t1	SP	0.999788	0.000215	CS pos: 23-24. Pr: 0.9745	Non-effector	.	.	0.576
452	gene_04489.t1	SP	0.999687	0.000292	CS pos: 23-24. Pr: 0.9754	Non-effector	.	.	0.969
453	gene_00038.t1	SP	0.779848	0.220124	CS pos: 22-23. Pr: 0.7277	Non-effector	.	.	0.738
454	gene_04177.t1	SP	0.779848	0.220124	CS pos: 22-23. Pr: 0.7277	Non-effector	.	.	0.738
455	gene_03425.t1	SP	0.999719	0.000266	CS pos: 23-24. Pr: 0.9775	Non-effector	.	.	0.761
456	gene_11887.t1	SP	0.999747	0.000218	CS pos: 24-25. Pr: 0.9603	Non-effector	.	.	0.962
457	gene_04082.t1	SP	0.999707	0.000246	CS pos: 24-25. Pr: 0.8744	Cytoplasmic effector	0.848	.	.
458	gene_00462.t1	SP	0.999494	0.000471	CS pos: 19-20. Pr: 0.9683	Non-effector	.	.	0.51
459	gene_08301.t1	SP	0.999101	0.000884	CS pos: 23-24. Pr: 0.9551	Non-effector	.	.	0.867
460	gene_05782.t1	SP	0.999558	0.000407	CS pos: 17-18. Pr: 0.9664	Apoplastic effector	.	0.6	.
461	gene_11628.t1	SP	0.999494	0.000472	CS pos: 19-20. Pr: 0.9217	Non-effector	.	.	0.861
462	gene_02943.t1	SP	0.957182	0.042785	CS pos: 24-25. Pr: 0.5761	Non-effector	.	.	0.896
463	gene_04450.t1	SP	0.998495	0.001483	CS pos: 30-31. Pr: 0.9170	Cytoplasmic effector	0.599	.	.
464	gene_08927.t1	SP	0.998495	0.001483	CS pos: 30-31. Pr: 0.9170	Cytoplasmic effector	0.599	.	.
465	gene_11790.t1	SP	0.99956	0.000434	CS pos: 19-20. Pr: 0.9749	Apoplastic effector	.	0.65	.
466	gene_11067.t1	SP	0.999697	0.000268	CS pos: 24-25. Pr: 0.9624	Non-effector	.	.	0.804
467	gene_02304.t1	SP	0.999637	0.000325	CS pos: 21-22. Pr: 0.9824	Apoplastic effector	.	0.507	.
468	gene_09263.t1	SP	0.977404	0.022575	CS pos: 25-26. Pr: 0.7973	Cytoplasmic effector	0.549	.	.
469	gene_05195.t1	SP	0.999751	0.000218	CS pos: 23-24. Pr: 0.9586	Non-effector	.	.	0.96
470	gene_06848.t1	SP	0.999348	0.000647	CS pos: 28-29. Pr: 0.9666	Non-effector	.	.	0.982
471	gene_02692.t1	SP	0.99972	0.000252	CS pos: 21-22. Pr: 0.9788	Non-effector	.	.	0.858
472	gene_03778.t1	SP	0.99973	0.000272	CS pos: 18-19. Pr: 0.9750	Apoplastic effector	.	0.78	.
473	gene_06342.t1	SP	0.999688	0.000279	CS pos: 19-20. Pr: 0.9758	Non-effector	.	.	0.833
474	gene_01892.t1	SP	0.999222	0.000735	CS pos: 19-20. Pr: 0.9388	Non-effector	.	.	0.625
475	gene_01633.t1	SP	0.998287	0.001684	CS pos: 21-22. Pr: 0.9669	Apoplastic effector	.	0.64	.
476	gene_07810.t1	SP	0.998287	0.001684	CS pos: 21-22. Pr: 0.9669	Apoplastic effector	.	0.64	.
477	gene_06222.t1	SP	0.999699	0.000273	CS pos: 19-20. Pr: 0.9714	Non-effector	.	.	0.757
478	gene_05866.t1	SP	0.999703	0.000268	CS pos: 20-21. Pr: 0.9781	Apoplastic effector	.	0.74	.
479	gene_04463.t1	SP	0.999786	0.000194	CS pos: 21-22. Pr: 0.9772	Non-effector	.	.	0.958
480	gene_02054.t1	SP	0.99963	0.000349	CS pos: 16-17. Pr: 0.9083	Apoplastic/cytoplasmic effector	0.531	0.675	.
481	gene_00705.t1	SP	0.966314	0.033669	CS pos: 22-23. Pr: 0.9176	Non-effector	.	.	0.687
482	gene_02318.t1	SP	0.88813	0.111861	CS pos: 22-23. Pr: 0.6457	Non-effector	.	.	0.731
483	gene_00542.t1	SP	0.999643	0.000328	CS pos: 23-24. Pr: 0.9525	Cytoplasmic effector	0.631	.	.
484	gene_00842.t1	SP	0.999643	0.000328	CS pos: 23-24. Pr: 0.9525	Cytoplasmic effector	0.631	.	.
485	gene_02706.t1	SP	0.999377	0.000604	CS pos: 27-28. Pr: 0.9663	Non-effector	.	.	0.542
486	gene_02217.t1	SP	0.999192	0.000801	CS pos: 31-32. Pr: 0.7005	Non-effector	.	.	0.831
487	gene_07145.t1	SP	0.972077	0.027894	CS pos: 19-20. Pr: 0.9236	Cytoplasmic effector	0.829	.	.
488	gene_01273.t1	SP	0.999765	0.000222	CS pos: 20-21. Pr: 0.9827	Non-effector	.	.	0.934
489	gene_10853.t1	SP	0.999732	0.000235	CS pos: 20-21. Pr: 0.9708	Non-effector	.	.	0.524
490	gene_08254.t1	SP	0.999784	0.000207	CS pos: 23-24. Pr: 0.9639	Non-effector	.	.	0.986
491	gene_01299.t1	SP	0.59877	0.401206	CS pos: 18-19. Pr: 0.5746	Non-effector	.	.	0.81
492	gene_00646.t1	SP	0.997668	0.002309	CS pos: 19-20. Pr: 0.9592	Non-effector	.	.	0.832
493	gene_03319.t1	SP	0.999751	0.000245	CS pos: 19-20. Pr: 0.9735	Cytoplasmic effector	0.747	.	.
494	gene_11909.t1	SP	0.754147	0.245844	CS pos: 32-33. Pr: 0.6929	Cytoplasmic effector	0.529	.	.
495	gene_08092.t1	SP	0.999689	0.000298	CS pos: 19-20. Pr: 0.9672	Non-effector	.	.	0.665
496	gene_10183.t1	SP	0.999776	0.000213	CS pos: 23-24. Pr: 0.9786	Cytoplasmic/apoplastic effector	0.89	0.813	.
497	gene_02836.t1	SP	0.999634	0.000322	CS pos: 19-20. Pr: 0.9188	Cytoplasmic effector	0.55	.	.
498	gene_04220.t1	SP	0.987818	0.012168	CS pos: 22-23. Pr: 0.8996	Non-effector	.	.	0.726
499	gene_04223.t1	SP	0.987818	0.012168	CS pos: 22-23. Pr: 0.8996	Non-effector	.	.	0.726
500	gene_10087.t1	SP	0.998858	0.001113	CS pos: 31-32. Pr: 0.9651	Non-effector	.	.	0.987
501	gene_03145.t1	SP	0.987624	0.012338	CS pos: 22-23. Pr: 0.9258	Non-effector	.	.	0.911
502	gene_07185.t1	SP	0.999683	0.000274	CS pos: 21-22. Pr: 0.9689	Non-effector	.	.	0.6
503	gene_05551.t1	SP	0.999575	0.000383	CS pos: 21-22. Pr: 0.8095	Non-effector	.	.	0.616
504	gene_00363.t1	SP	0.999664	0.000316	CS pos: 33-34. Pr: 0.9613	Non-effector	.	.	0.808
505	gene_05938.t1	SP	0.999439	0.000529	CS pos: 18-19. Pr: 0.9714	Cytoplasmic effector	0.958	.	.
506	gene_04525.t1	SP	0.970883	0.029111	CS pos: 21-22. Pr: 0.8934	Cytoplasmic effector	0.559	.	.
507	gene_08957.t1	SP	0.791646	0.208323	CS pos: 24-25. Pr: 0.5736	Non-effector	.	.	0.684
508	gene_09025.t1	SP	0.791646	0.208323	CS pos: 24-25. Pr: 0.5736	Non-effector	.	.	0.684
509	gene_02809.t1	SP	0.999379	0.000587	CS pos: 24-25. Pr: 0.9691	Non-effector	.	.	0.607
510	gene_06309.t1	SP	0.999685	0.000294	CS pos: 20-21. Pr: 0.8993	Non-effector	.	.	0.759
511	gene_08253.t1	SP	0.742712	0.257286	CS pos: 21-22. Pr: 0.5279	Non-effector	.	.	0.986
512	gene_07340.t1	SP	0.999756	0.000214	CS pos: 26-27. Pr: 0.9697	Non-effector	.	.	0.591
513	gene_07467.t1	SP	0.999785	0.000202	CS pos: 22-23. Pr: 0.8022	Cytoplasmic effector	0.772	.	.
514	gene_02867.t1	SP	0.999777	0.000175	CS pos: 23-24. Pr: 0.9160	Non-effector	.	.	0.799
515	gene_10270.t1	SP	0.999728	0.000236	CS pos: 24-25. Pr: 0.9735	Non-effector	.	.	0.557
516	gene_09774.t1	SP	0.995918	0.004059	CS pos: 17-18. Pr: 0.4386	Non-effector	.	.	0.862
517	gene_02703.t1	SP	0.996967	0.003011	CS pos: 27-28. Pr: 0.9674	Cytoplasmic effector	0.53	.	.
518	gene_09145.t1	SP	0.99956	0.000444	CS pos: 22-23. Pr: 0.9722	Non-effector	.	.	0.659
519	gene_09218.t1	SP	0.999279	0.000692	CS pos: 23-24. Pr: 0.5768	Cytoplasmic effector	0.734	.	.
520	gene_02425.t1	SP	0.999762	0.000201	CS pos: 21-22. Pr: 0.9158	Apoplastic effector	.	0.645	.
521	gene_01979.t1	SP	0.999912	0.000124	CS pos: 16-17. Pr: 0.9741	Cytoplasmic effector	0.763	.	.
522	gene_11523.t1	SP	0.991236	0.008718	CS pos: 19-20. Pr: 0.9330	Non-effector	.	.	0.658
523	gene_05996.t1	SP	0.99967	0.000333	CS pos: 22-23. Pr: 0.9632	Non-effector	.	.	0.564
524	gene_05300.t1	SP	0.99962	0.00035	CS pos: 20-21. Pr: 0.7729	Non-effector	.	.	0.944
525	gene_09346.t1	SP	0.999734	0.000265	CS pos: 23-24. Pr: 0.9612	Non-effector	.	.	0.903
526	gene_04654.t1	SP	0.998179	0.001802	CS pos: 20-21. Pr: 0.9695	Non-effector	.	.	0.677
527	gene_11237.t1	SP	0.998179	0.001802	CS pos: 20-21. Pr: 0.9695	Non-effector	.	.	0.677
528	gene_05137.t1	SP	0.999412	0.000568	CS pos: 19-20. Pr: 0.9613	Cytoplasmic effector	0.894	.	.
529	gene_02805.t1	SP	0.99896	0.00102	CS pos: 15-16. Pr: 0.8505	Cytoplasmic effector	0.816	.	.
530	gene_04108.t1	SP	0.999242	0.000737	CS pos: 24-25. Pr: 0.5264	Cytoplasmic effector	0.84	.	.
531	gene_01148.t1	SP	0.999507	0.000479	CS pos: 21-22. Pr: 0.9624	Non-effector	.	.	0.69
532	gene_10908.t1	SP	0.806352	0.193633	CS pos: 29-30. Pr: 0.6067	Cytoplasmic effector	0.743	.	.
533	gene_01409.t1	SP	0.999574	0.000408	CS pos: 18-19. Pr: 0.6022	Non-effector	.	.	0.653
534	gene_02073.t1	SP	0.999584	0.000383	CS pos: 16-17. Pr: 0.9797	Non-effector	.	.	0.608
535	gene_03589.t1	SP	0.999714	0.000254	CS pos: 19-20. Pr: 0.9778	Non-effector	.	.	0.961
536	gene_04778.t1	SP	0.999744	0.000226	CS pos: 18-19. Pr: 0.9818	Apoplastic/cytoplasmic effector	0.527	0.735	.
537	gene_01298.t1	SP	0.99976	0.000236	CS pos: 21-22. Pr: 0.9789	Non-effector	.	.	0.889
538	gene_04409.t1	SP	0.999707	0.000252	CS pos: 30-31. Pr: 0.9780	Non-effector	.	.	0.988
539	gene_08200.t1	SP	0.999698	0.000271	CS pos: 27-28. Pr: 0.9720	Non-effector	.	.	0.503
540	gene_09419.t1	SP	0.999754	0.000239	CS pos: 33-34. Pr: 0.9758	Apoplastic effector	.	0.676	.
541	gene_05122.t1	SP	0.60677	0.393222	CS pos: 20-21. Pr: 0.3914	Cytoplasmic effector	0.514	.	.
542	gene_02032.t1	SP	0.9996	0.000368	CS pos: 16-17. Pr: 0.9822	Apoplastic/cytoplasmic effector	0.596	0.828	.
543	gene_09295.t1	SP	0.999556	0.000426	CS pos: 25-26. Pr: 0.9738	Non-effector	.	.	0.848
544	gene_05101.t1	SP	0.999766	0.000221	CS pos: 21-22. Pr: 0.9307	Non-effector	.	.	0.843
545	gene_07556.t1	SP	0.99976	0.000196	CS pos: 17-18. Pr: 0.9811	Non-effector	.	.	0.658
546	gene_09820.t1	SP	0.999602	0.000342	CS pos: 24-25. Pr: 0.9407	Non-effector	.	.	0.648
547	gene_05688.t1	SP	0.999666	0.000283	CS pos: 19-20. Pr: 0.9748	Non-effector	.	.	0.556
548	gene_07116.t1	SP	0.914988	0.084979	CS pos: 19-20. Pr: 0.8816	Cytoplasmic effector	0.826	.	.
549	gene_02481.t1	SP	0.999743	0.000252	CS pos: 19-20. Pr: 0.9694	Apoplastic/cytoplasmic effector	0.558	0.809	.
550	gene_11915.t1	SP	0.999612	0.000367	CS pos: 16-17. Pr: 0.9592	Non-effector	.	.	0.901
551	gene_06645.t1	SP	0.998181	0.001781	CS pos: 17-18. Pr: 0.9641	Cytoplasmic effector	0.709	.	.
552	gene_11908.t1	SP	0.999619	0.000382	CS pos: 18-19. Pr: 0.9747	Non-effector	.	.	0.636
553	gene_09954.t1	SP	0.970051	0.029906	CS pos: 21-22. Pr: 0.9392	Non-effector	.	.	0.969
554	gene_12298.t1	SP	0.902273	0.097692	CS pos: 22-23. Pr: 0.5359	Non-effector	.	.	0.989
555	gene_04509.t1	SP	0.999196	0.000798	CS pos: 27-28. Pr: 0.9682	Cytoplasmic effector	0.745	.	.
556	gene_10738.t1	SP	0.886501	0.113472	CS pos: 19-20. Pr: 0.8486	Non-effector	.	.	0.643
557	gene_04424.t1	SP	0.999655	0.000315	CS pos: 22-23. Pr: 0.9741	Non-effector	.	.	0.926
558	gene_02548.t1	SP	0.999321	0.000624	CS pos: 33-34. Pr: 0.9643	Non-effector	.	.	0.633
559	gene_02064.t1	SP	0.999544	0.00042	CS pos: 20-21. Pr: 0.8251	Cytoplasmic effector	0.893	.	.
560	gene_07183.t1	SP	0.999717	0.00028	CS pos: 20-21. Pr: 0.9619	Cytoplasmic effector	0.679	.	.
561	gene_12291.t1	SP	0.999717	0.00028	CS pos: 20-21. Pr: 0.9619	Cytoplasmic effector	0.679	.	.
562	gene_04645.t1	SP	0.998994	0.000974	CS pos: 22-23. Pr: 0.9244	Non-effector	.	.	0.707
563	gene_00980.t1	SP	0.999747	0.00023	CS pos: 17-18. Pr: 0.9676	Non-effector	.	.	0.551
564	gene_09524.t1	SP	0.999699	0.000269	CS pos: 22-23. Pr: 0.9872	Non-effector	.	.	0.967
565	gene_04076.t1	SP	0.998606	0.001377	CS pos: 24-25. Pr: 0.8445	Non-effector	.	.	0.556
566	gene_00150.t1	SP	0.999752	0.00021	CS pos: 26-27. Pr: 0.9754	Apoplastic effector	.	0.564	.
567	gene_03208.t1	SP	0.998833	0.001133	CS pos: 21-22. Pr: 0.9682	Non-effector	.	.	0.89
568	gene_09333.t1	SP	0.684068	0.315932	CS pos: 36-37. Pr: 0.6237	Cytoplasmic effector	0.654	.	.
569	gene_07283.t1	SP	0.999028	0.000964	CS pos: 22-23. Pr: 0.9702	Cytoplasmic effector	0.648	.	.
570	gene_01840.t1	SP	0.999522	0.000437	CS pos: 25-26. Pr: 0.9712	Cytoplasmic effector	0.505	.	.
571	gene_02378.t1	SP	0.947861	0.052108	CS pos: 21-22. Pr: 0.8885	Cytoplasmic effector	0.577	.	.
572	gene_02012.t1	SP	0.999719	0.000241	CS pos: 19-20. Pr: 0.9618	Apoplastic effector	.	0.55	.
573	gene_02251.t1	SP	0.975317	0.024652	CS pos: 24-25. Pr: 0.8638	Cytoplasmic effector	0.86	.	.
574	gene_06619.t1	SP	0.999692	0.000299	CS pos: 24-25. Pr: 0.9788	Non-effector	.	.	0.738
575	gene_10996.t1	SP	0.652727	0.34726	CS pos: 23-24. Pr: 0.5090	Non-effector	.	.	0.822
576	gene_02479.t1	SP	0.999673	0.000305	CS pos: 19-20. Pr: 0.4073	Apoplastic/cytoplasmic effector	0.602	0.862	.
577	gene_05613.t1	SP	0.504038	0.495956	CS pos: 26-27. Pr: 0.2138	Non-effector	.	.	0.824
578	gene_04647.t1	SP	0.999695	0.000275	CS pos: 17-18. Pr: 0.9786	Non-effector	.	.	0.991
579	gene_07205.t1	SP	0.999695	0.000275	CS pos: 17-18. Pr: 0.9786	Non-effector	.	.	0.991
580	gene_06516.t1	SP	0.999769	0.000212	CS pos: 22-23. Pr: 0.9788	Non-effector	.	.	0.978
581	gene_09246.t1	SP	0.998889	0.001076	CS pos: 27-28. Pr: 0.9000	Cytoplasmic effector	0.794	.	.
582	gene_08222.t1	SP	0.999449	0.000544	CS pos: 17-18. Pr: 0.7896	Cytoplasmic effector	0.616	.	.
583	gene_10306.t1	SP	0.999648	0.000322	CS pos: 21-22. Pr: 0.6549	Non-effector	.	.	0.984
584	gene_08684.t1	SP	0.999558	0.000407	CS pos: 17-18. Pr: 0.9664	Apoplastic effector	.	0.638	.
585	gene_09291.t1	SP	0.999629	0.000317	CS pos: 19-20. Pr: 0.9721	Apoplastic effector	.	0.527	.
586	gene_05608.t1	SP	0.999377	0.000587	CS pos: 21-22. Pr: 0.8314	Non-effector	.	.	0.986
587	gene_02309.t1	SP	0.702603	0.297377	CS pos: 23-24. Pr: 0.4723	Cytoplasmic effector	0.593	.	.
588	gene_05197.t1	SP	0.999747	0.000247	CS pos: 18-19. Pr: 0.9796	Non-effector	.	.	0.815
589	gene_03097.t1	SP	0.999721	0.000239	CS pos: 24-25. Pr: 0.6569	Cytoplasmic effector	0.828	.	.
590	gene_08528.t1	SP	0.999746	0.000235	CS pos: 21-22. Pr: 0.9666	Cytoplasmic effector	0.501	.	.
591	gene_08262.t1	SP	0.911399	0.088577	CS pos: 26-27. Pr: 0.5237	Cytoplasmic effector	0.944	.	.
592	gene_00080.t1	SP	0.999264	0.000702	CS pos: 22-23. Pr: 0.5122	Cytoplasmic effector	0.632	.	.
593	gene_09261.t1	SP	0.9996	0.000365	CS pos: 27-28. Pr: 0.9678	Cytoplasmic effector	0.715	.	.
594	gene_04970.t1	SP	0.999795	0.000191	CS pos: 19-20. Pr: 0.9740	Non-effector	.	.	0.54
595	gene_07302.t1	SP	0.999689	0.000298	CS pos: 21-22. Pr: 0.9781	Apoplastic effector	.	0.585	.
596	gene_07369.t1	SP	0.999689	0.000298	CS pos: 21-22. Pr: 0.9781	Apoplastic effector	.	0.585	.
597	gene_07662.t1	SP	0.845469	0.154528	CS pos: 29-30. Pr: 0.2077	Non-effector	.	.	0.926
598	gene_09431.t1	SP	0.999723	0.000233	CS pos: 20-21. Pr: 0.9766	Non-effector	.	.	0.618
599	gene_10595.t1	SP	0.999753	0.000223	CS pos: 19-20. Pr: 0.9821	Non-effector	.	.	0.682
600	gene_06127.t1	SP	0.999783	0.000205	CS pos: 19-20. Pr: 0.9761	Apoplastic effector	.	0.694	.
601	gene_08227.t1	SP	0.999589	0.000399	CS pos: 22-23. Pr: 0.9609	Non-effector	.	.	0.629
602	gene_04635.t1	SP	0.999675	0.000274	CS pos: 19-20. Pr: 0.9456	Non-effector	.	.	0.825
603	gene_00758.t1	SP	0.999683	0.00029	CS pos: 23-24. Pr: 0.9766	Non-effector	.	.	0.988
604	gene_02716.t1	SP	0.999517	0.000452	CS pos: 35-36. Pr: 0.9673	Non-effector	.	.	0.62
605	gene_08224.t1	SP	0.996981	0.002982	CS pos: 27-28. Pr: 0.5842	Cytoplasmic effector	0.52	.	.
606	gene_10323.t1	SP	0.996981	0.002982	CS pos: 27-28. Pr: 0.5842	Cytoplasmic effector	0.52	.	.
607	gene_08161.t1	SP	0.999055	0.000912	CS pos: 23-24. Pr: 0.9677	Cytoplasmic effector	0.944	.	.
608	gene_12264.t1	SP	0.999721	0.000278	CS pos: 18-19. Pr: 0.9784	Non-effector	.	.	0.914
609	gene_06285.t1	SP	0.99977	0.000207	CS pos: 19-20. Pr: 0.9789	Non-effector	.	.	0.515
610	gene_12139.t1	SP	0.99972	0.000245	CS pos: 19-20. Pr: 0.9679	Cytoplasmic effector	0.893	.	.
611	gene_07969.t1	SP	0.99881	0.001164	CS pos: 20-21. Pr: 0.9459	Cytoplasmic effector	0.796	.	.
612	gene_05235.t1	SP	0.999721	0.000279	CS pos: 20-21. Pr: 0.9632	Apoplastic effector	.	0.836	.
613	gene_02350.t1	SP	0.996439	0.003519	CS pos: 21-22. Pr: 0.9572	Non-effector	.	.	0.519
614	gene_00467.t1	SP	0.999769	0.000206	CS pos: 22-23. Pr: 0.9818	Non-effector	.	.	0.984
615	gene_02936.t1	SP	0.999471	0.000498	CS pos: 25-26. Pr: 0.9613	Non-effector	.	.	0.865
616	gene_01287.t1	SP	0.55853	0.441472	CS pos: 17-18. Pr: 0.5017	Cytoplasmic effector	0.862	.	.
617	gene_11521.t1	SP	0.598658	0.401313	CS pos: 25-26. Pr: 0.3106	Non-effector	.	.	0.712
618	gene_06356.t1	SP	0.995603	0.004381	CS pos: 26-27. Pr: 0.9630	Non-effector	.	.	0.778
619	gene_10727.t1	SP	0.999727	0.000238	CS pos: 18-19. Pr: 0.9774	Non-effector	.	.	0.972
620	gene_06768.t1	SP	0.999778	0.000194	CS pos: 21-22. Pr: 0.9793	Non-effector	.	.	0.955
621	gene_07608.t1	SP	0.998477	0.00149	CS pos: 27-28. Pr: 0.5037	Cytoplasmic effector	0.651	.	.
622	gene_08242.t1	SP	0.999576	0.000392	CS pos: 19-20. Pr: 0.9574	Non-effector	.	.	0.806
623	gene_05877.t1	SP	0.999785	0.000203	CS pos: 17-18. Pr: 0.9789	Non-effector	.	.	0.986
624	gene_06191.t1	SP	1.00006	0	CS pos: 22-23. Pr: 0.9920	Non-effector	.	.	0.832
625	gene_01163.t1	SP	0.999669	0.000282	CS pos: 18-19. Pr: 0.5638	Non-effector	.	.	0.954
626	gene_01216.t1	SP	0.999669	0.000282	CS pos: 18-19. Pr: 0.5638	Non-effector	.	.	0.954
627	gene_05999.t1	SP	0.747223	0.252761	CS pos: 22-23. Pr: 0.4232	Non-effector	.	.	0.886
628	gene_09990.t1	SP	0.978136	0.021832	CS pos: 21-22. Pr: 0.7877	Cytoplasmic effector	0.904	.	.
629	gene_03614.t1	SP	0.999738	0.000224	CS pos: 20-21. Pr: 0.9806	Cytoplasmic effector	0.849	.	.
630	gene_03930.t1	SP	0.833862	0.166126	CS pos: 19-20. Pr: 0.8329	Non-effector	.	.	0.963
631	gene_12135.t1	SP	0.999624	0.00036	CS pos: 17-18. Pr: 0.9773	Non-effector	.	.	0.795
632	gene_05838.t1	SP	0.999796	0.000189	CS pos: 23-24. Pr: 0.9802	Apoplastic effector	.	0.559	.
633	gene_11668.t1	SP	0.655225	0.344766	CS pos: 44-45. Pr: 0.5419	Non-effector	.	.	0.52
634	gene_03498.t1	SP	0.999794	0.000189	CS pos: 20-21. Pr: 0.9803	Non-effector	.	.	0.512
635	gene_11858.t1	SP	0.999727	0.000263	CS pos: 24-25. Pr: 0.9771	Non-effector	.	.	0.766
636	gene_08333.t1	SP	0.564389	0.435604	CS pos: 23-24. Pr: 0.5317	Non-effector	.	.	0.884
637	gene_11158.t1	SP	0.564076	0.43592	CS pos: 16-17. Pr: 0.5184	Non-effector	.	.	0.524
638	gene_07675.t1	SP	0.999478	0.000499	CS pos: 23-24. Pr: 0.8765	Non-effector	.	.	0.937
639	gene_11543.t1	SP	0.999759	0.000224	CS pos: 20-21. Pr: 0.9781	Non-effector	.	.	0.616
640	gene_04537.t1	SP	0.999685	0.000299	CS pos: 22-23. Pr: 0.9730	Cytoplasmic effector	0.903	.	.
641	gene_02222.t1	SP	0.874944	0.125029	CS pos: 22-23. Pr: 0.7895	Non-effector	.	.	0.945
642	gene_04172.t1	SP	0.999642	0.000327	CS pos: 20-21. Pr: 0.9771	Apoplastic effector	.	0.647	.
643	gene_05638.t1	SP	0.99976	0.000212	CS pos: 18-19. Pr: 0.9702	Non-effector	.	.	0.847
644	gene_03429.t1	SP	0.999641	0.000335	CS pos: 19-20. Pr: 0.9577	Apoplastic effector	.	0.767	.
645	gene_05540.t1	SP	0.999784	0.000202	CS pos: 17-18. Pr: 0.9825	Apoplastic effector	.	0.631	.
646	gene_09304.t1	SP	0.999762	0.000223	CS pos: 21-22. Pr: 0.4875	Non-effector	.	.	0.951
647	gene_02131.t1	SP	0.999802	0.000193	CS pos: 23-24. Pr: 0.9749	Non-effector	.	.	0.929
648	gene_10186.t1	SP	0.999616	0.00035	CS pos: 19-20. Pr: 0.9786	Non-effector	.	.	0.722
649	gene_12195.t1	SP	0.743125	0.256861	CS pos: 24-25. Pr: 0.4961	Non-effector	.	.	0.965
650	gene_01194.t1	SP	0.999561	0.000384	CS pos: 21-22. Pr: 0.9748	Non-effector	.	.	0.837
651	gene_01788.t1	SP	0.999735	0.000235	CS pos: 16-17. Pr: 0.9852	Cytoplasmic/apoplastic effector	0.636	0.595	.
652	gene_06310.t1	SP	0.999711	0.000261	CS pos: 20-21. Pr: 0.9660	Apoplastic effector	.	0.808	.
653	gene_12310.t1	SP	0.997492	0.002488	CS pos: 29-30. Pr: 0.5782	Cytoplasmic effector	0.66	.	.
654	gene_07568.t1	SP	0.998811	0.001156	CS pos: 27-28. Pr: 0.9572	Cytoplasmic effector	0.933	.	.
655	gene_06092.t1	SP	0.99973	0.0002	CS pos: 25-26. Pr: 0.9740	Non-effector	.	.	0.72
656	gene_08596.t1	SP	0.999741	0.000245	CS pos: 18-19. Pr: 0.9505	Non-effector	.	.	0.854
657	gene_02990.t1	SP	0.981004	0.018953	CS pos: 29-30. Pr: 0.8686	Non-effector	.	.	0.919
658	gene_02297.t1	SP	0.995341	0.004643	CS pos: 21-22. Pr: 0.9586	Non-effector	.	.	0.869
659	gene_02492.t1	SP	0.999696	0.000265	CS pos: 17-18. Pr: 0.9770	Non-effector	.	.	0.827
660	gene_02528.t1	SP	0.999696	0.000265	CS pos: 17-18. Pr: 0.9770	Non-effector	.	.	0.827
661	gene_00219.t1	SP	0.998639	0.001328	CS pos: 21-22. Pr: 0.9700	Cytoplasmic effector	0.569	.	.
662	gene_10556.t1	SP	0.999458	0.000506	CS pos: 23-24. Pr: 0.9707	Cytoplasmic effector	0.725	.	.
663	gene_02307.t1	SP	0.980678	0.019283	CS pos: 21-22. Pr: 0.9339	Cytoplasmic effector	0.772	.	.
664	gene_04183.t1	SP	0.999638	0.000305	CS pos: 21-22. Pr: 0.9771	Non-effector	.	.	0.861
665	gene_04297.t1	SP	0.999638	0.000305	CS pos: 21-22. Pr: 0.9771	Non-effector	.	.	0.861
666	gene_03272.t1	SP	0.999526	0.000428	CS pos: 21-22. Pr: 0.9752	Non-effector	.	.	0.57
667	gene_09872.t1	SP	0.999759	0.000225	CS pos: 19-20. Pr: 0.9759	Apoplastic effector	.	0.773	.
668	gene_08180.t1	SP	0.99867	0.0013	CS pos: 21-22. Pr: 0.9480	Cytoplasmic effector	0.915	.	.
669	gene_06794.t1	SP	0.999708	0.000246	CS pos: 19-20. Pr: 0.9667	Apoplastic effector	.	0.544	.
670	gene_06877.t1	SP	0.999729	0.000231	CS pos: 27-28. Pr: 0.9772	Non-effector	.	.	0.899
671	gene_03902.t1	SP	0.999414	0.000551	CS pos: 19-20. Pr: 0.9725	Non-effector	.	.	0.526
672	gene_06800.t1	SP	0.979896	0.02009	CS pos: 21-22. Pr: 0.9439	Non-effector	.	.	0.775
673	gene_08292.t1	SP	0.691857	0.308126	CS pos: 15-16. Pr: 0.5463	Non-effector	.	.	0.772
674	gene_12179.t1	SP	0.999765	0.000217	CS pos: 21-22. Pr: 0.9814	Non-effector	.	.	0.793
675	gene_11125.t1	SP	0.929528	0.070458	CS pos: 23-24. Pr: 0.8855	Cytoplasmic effector	0.831	.	.
676	gene_10986.t1	SP	0.999717	0.000258	CS pos: 24-25. Pr: 0.9777	Apoplastic effector	.	0.661	.
677	gene_02343.t1	SP	0.999764	0.000222	CS pos: 27-28. Pr: 0.9772	Non-effector	.	.	0.881
678	gene_11998.t1	SP	0.999745	0.000215	CS pos: 18-19. Pr: 0.9752	Apoplastic effector	.	0.708	.
679	gene_03258.t1	SP	0.999738	0.000243	CS pos: 24-25. Pr: 0.9780	Non-effector	.	.	0.593
680	gene_00872.t1	SP	0.607446	0.392542	CS pos: 19-20. Pr: 0.5714	Apoplastic effector	.	0.511	.
681	gene_02483.t1	SP	0.999766	0.000201	CS pos: 19-20. Pr: 0.9781	Non-effector	.	.	0.782
682	gene_07881.t1	SP	0.999703	0.000269	CS pos: 19-20. Pr: 0.9798	Non-effector	.	.	0.594
683	gene_11548.t1	SP	0.918271	0.081717	CS pos: 41-42. Pr: 0.8499	Apoplastic/cytoplasmic effector	0.546	0.877	.
684	gene_04781.t1	SP	0.999806	0.000208	CS pos: 18-19. Pr: 0.9829	Cytoplasmic/apoplastic effector	0.762	0.553	.
685	gene_04156.t1	SP	0.999703	0.000248	CS pos: 22-23. Pr: 0.9768	Non-effector	.	.	0.792
686	gene_06614.t1	SP	0.999703	0.000248	CS pos: 22-23. Pr: 0.9768	Non-effector	.	.	0.792
687	gene_07364.t1	SP	0.999647	0.000346	CS pos: 26-27. Pr: 0.9759	Apoplastic effector	.	0.856	.
688	gene_03469.t1	SP	0.999668	0.000304	CS pos: 19-20. Pr: 0.9686	Non-effector	.	.	0.702
689	gene_12100.t1	SP	0.99975	0.000228	CS pos: 20-21. Pr: 0.9775	Non-effector	.	.	0.629
690	gene_04921.t1	SP	0.999787	0.000185	CS pos: 25-26. Pr: 0.9802	Apoplastic effector	.	0.745	.
691	gene_09308.t1	SP	0.999725	0.000268	CS pos: 24-25. Pr: 0.9828	Non-effector	.	.	0.722
692	gene_05188.t1	SP	0.999745	0.000218	CS pos: 20-21. Pr: 0.9640	Non-effector	.	.	0.983
693	gene_10144.t1	SP	0.988981	0.011018	CS pos: 18-19. Pr: 0.9541	Cytoplasmic effector	0.642	.	.
694	gene_10042.t1	SP	0.999601	0.000367	CS pos: 25-26. Pr: 0.9497	Cytoplasmic effector	0.892	.	.
695	gene_10185.t1	SP	0.999107	0.000861	CS pos: 21-22. Pr: 0.9616	Non-effector	.	.	0.791
696	gene_08298.t1	SP	0.99971	0.000246	CS pos: 19-20. Pr: 0.9246	Non-effector	.	.	0.755
697	gene_09296.t1	SP	0.999757	0.000247	CS pos: 24-25. Pr: 0.9725	Non-effector	.	.	0.857
698	gene_09991.t1	SP	0.999796	0.000207	CS pos: 24-25. Pr: 0.9470	Cytoplasmic effector	0.875	.	.
699	gene_05860.t1	SP	0.999707	0.000296	CS pos: 26-27. Pr: 0.9675	Non-effector	.	.	0.656
700	gene_02087.t1	SP	0.999781	0.000202	CS pos: 21-22. Pr: 0.9827	Apoplastic effector	.	0.774	.
701	gene_09260.t1	SP	0.999351	0.000627	CS pos: 22-23. Pr: 0.9506	Non-effector	.	.	0.802
702	gene_02294.t1	SP	0.995341	0.004643	CS pos: 21-22. Pr: 0.9586	Non-effector	.	.	0.871
703	gene_07570.t1	SP	0.999678	0.000297	CS pos: 29-30. Pr: 0.6288	Cytoplasmic effector	0.882	.	.
704	gene_01088.t1	SP	0.999775	0.000192	CS pos: 19-20. Pr: 0.9825	Non-effector	.	.	0.621
705	gene_02316.t1	SP	0.999312	0.000669	CS pos: 21-22. Pr: 0.9719	Cytoplasmic effector	0.892	.	.
706	gene_09925.t1	SP	0.999675	0.000283	CS pos: 23-24. Pr: 0.9782	Apoplastic/cytoplasmic effector	0.529	0.624	.
707	gene_02686.t1	SP	0.997917	0.002066	CS pos: 20-21. Pr: 0.8254	Non-effector	.	.	0.755
708	gene_11830.t1	SP	0.999751	0.000234	CS pos: 21-22. Pr: 0.9806	Cytoplasmic effector	0.792	.	.
709	gene_01874.t1	SP	0.998902	0.001088	CS pos: 19-20. Pr: 0.8864	Non-effector	.	.	0.504
710	gene_04085.t1	SP	0.99916	0.000794	CS pos: 24-25. Pr: 0.7409	Cytoplasmic effector	0.854	.	.
711	gene_03581.t1	SP	0.999335	0.000667	CS pos: 19-20. Pr: 0.9654	Cytoplasmic effector	0.737	.	.
712	gene_08678.t1	SP	0.935246	0.064736	CS pos: 24-25. Pr: 0.6755	Cytoplasmic effector	0.814	.	.
713	gene_05990.t1	SP	0.999619	0.000357	CS pos: 26-27. Pr: 0.9656	Non-effector	.	.	0.984
714	gene_10089.t1	SP	0.999623	0.000338	CS pos: 22-23. Pr: 0.9792	Non-effector	.	.	0.54
715	gene_02823.t1	SP	0.997662	0.002323	CS pos: 24-25. Pr: 0.9267	Non-effector	.	.	0.768
716	gene_06314.t1	SP	0.678862	0.32113	CS pos: 47-48. Pr: 0.5269	Non-effector	.	.	0.733
717	gene_07559.t1	SP	0.678862	0.32113	CS pos: 47-48. Pr: 0.5269	Non-effector	.	.	0.733
718	gene_09500.t1	SP	0.99961	0.000362	CS pos: 27-28. Pr: 0.9719	Non-effector	.	.	0.87
719	gene_04069.t1	SP	0.999749	0.000235	CS pos: 24-25. Pr: 0.9738	Non-effector	.	.	0.527
720	gene_02701.t1	SP	0.999402	0.000568	CS pos: 27-28. Pr: 0.9648	Non-effector	.	.	0.525
721	gene_02702.t1	SP	0.999402	0.000568	CS pos: 27-28. Pr: 0.9648	Non-effector	.	.	0.525
722	gene_06357.t1	SP	0.995603	0.004381	CS pos: 26-27. Pr: 0.9630	Non-effector	.	.	0.788
723	gene_01450.t1	SP	0.999632	0.000366	CS pos: 20-21. Pr: 0.9351	Cytoplasmic effector	0.881	.	.
724	gene_02035.t1	SP	0.999749	0.000228	CS pos: 20-21. Pr: 0.9645	Non-effector	.	.	0.56
725	gene_01100.t1	SP	0.999731	0.000247	CS pos: 20-21. Pr: 0.9774	Non-effector	.	.	0.924
726	gene_06698.t1	SP	0.999783	0.000202	CS pos: 20-21. Pr: 0.9776	Apoplastic effector	.	0.617	.
727	gene_05187.t1	SP	0.999745	0.000218	CS pos: 20-21. Pr: 0.9640	Non-effector	.	.	0.984
728	gene_03428.t1	SP	0.999717	0.000268	CS pos: 25-26. Pr: 0.9743	Non-effector	.	.	0.724
729	gene_02206.t1	SP	0.99975	0.000211	CS pos: 25-26. Pr: 0.9762	Non-effector	.	.	0.983
730	gene_02317.t1	SP	0.998651	0.001313	CS pos: 21-22. Pr: 0.9658	Cytoplasmic effector	0.526	.	.
731	gene_05897.t1	SP	0.999742	0.000228	CS pos: 20-21. Pr: 0.9797	Apoplastic effector	.	0.729	.
732	gene_07312.t1	SP	0.998179	0.001786	CS pos: 23-24. Pr: 0.9713	Non-effector	.	.	0.961
733	gene_00097.t1	SP	0.99965	0.000318	CS pos: 20-21. Pr: 0.9378	Cytoplasmic effector	0.564	.	.
734	gene_01483.t1	SP	0.999736	0.000249	CS pos: 19-20. Pr: 0.9896	Cytoplasmic effector	0.842	.	.
735	gene_01330.t1	SP	0.998248	0.001747	CS pos: 16-17. Pr: 0.9554	Non-effector	.	.	0.574
736	gene_09496.t1	SP	0.999708	0.000265	CS pos: 18-19. Pr: 0.9769	Cytoplasmic effector	0.586	.	.
737	gene_02545.t1	SP	0.999789	0.000203	CS pos: 24-25. Pr: 0.9762	Apoplastic effector	.	0.578	.
738	gene_02870.t1	SP	0.999727	0.000238	CS pos: 20-21. Pr: 0.9733	Non-effector	.	.	0.622
739	gene_02804.t1	SP	0.999489	0.000501	CS pos: 25-26. Pr: 0.9605	Non-effector	.	.	0.895
740	gene_05689.t1	SP	0.949948	0.050023	CS pos: 23-24. Pr: 0.7670	Cytoplasmic effector	0.52	.	.
741	gene_08425.t1	SP	0.73321	0.266764	CS pos: 17-18. Pr: 0.6755	Non-effector	.	.	0.651
742	gene_04109.t1	SP	0.999263	0.000724	CS pos: 16-17. Pr: 0.5373	Cytoplasmic effector	0.872	.	.
743	gene_10771.t1	SP	0.999658	0.000303	CS pos: 23-24. Pr: 0.9735	Non-effector	.	.	0.701
744	gene_04048.t1	SP	0.999667	0.000299	CS pos: 24-25. Pr: 0.8933	Cytoplasmic effector	0.954	.	.
745	gene_02011.t1	SP	0.999738	0.000244	CS pos: 25-26. Pr: 0.9748	Apoplastic effector	.	0.544	.
746	gene_02314.t1	SP	0.998098	0.00187	CS pos: 21-22. Pr: 0.9593	Cytoplasmic effector	0.893	.	.
747	gene_00343.t1	SP	0.999573	0.000384	CS pos: 22-23. Pr: 0.9511	Non-effector	.	.	0.871
748	gene_02858.t1	SP	0.833912	0.166047	CS pos: 21-22. Pr: 0.7733	Non-effector	.	.	0.759
749	gene_04283.t1	SP	0.999689	0.000282	CS pos: 19-20. Pr: 0.9620	Cytoplasmic effector	0.514	.	.
750	gene_09775.t1	SP	0.999716	0.000272	CS pos: 16-17. Pr: 0.9815	Non-effector	.	.	0.69
751	gene_07248.t1	SP	0.997754	0.002214	CS pos: 28-29. Pr: 0.9438	Apoplastic effector	.	0.543	.
752	gene_03663.t1	SP	0.999756	0.000212	CS pos: 28-29. Pr: 0.9746	Non-effector	.	.	0.988
753	gene_09512.t1	SP	0.999772	0.000206	CS pos: 17-18. Pr: 0.9879	Non-effector	.	.	0.825
754	gene_01827.t1	SP	0.999563	0.000421	CS pos: 17-18. Pr: 0.9680	Apoplastic effector	.	0.696	.
755	gene_03426.t1	SP	0.999764	0.000208	CS pos: 22-23. Pr: 0.9784	Apoplastic effector	.	0.819	.
756	gene_10034.t1	SP	0.999718	0.000267	CS pos: 20-21. Pr: 0.9385	Cytoplasmic effector	0.726	.	.
757	gene_09494.t1	SP	0.999642	0.000337	CS pos: 17-18. Pr: 0.9719	Cytoplasmic effector	0.809	.	.
758	gene_03262.t1	SP	0.995305	0.004675	CS pos: 21-22. Pr: 0.5701	Cytoplasmic effector	0.612	.	.
759	gene_03918.t1	SP	0.999501	0.000474	CS pos: 25-26. Pr: 0.9618	Apoplastic effector	.	0.762	.
760	gene_02963.t1	SP	0.999693	0.00027	CS pos: 25-26. Pr: 0.9735	Non-effector	.	.	0.756
761	gene_03190.t1	SP	0.998994	0.000974	CS pos: 21-22. Pr: 0.9692	Non-effector	.	.	0.905
762	gene_01276.t1	SP	0.986342	0.013631	CS pos: 28-29. Pr: 0.8223	Non-effector	.	.	0.934
763	gene_03191.t1	SP	0.99959	0.000357	CS pos: 21-22. Pr: 0.9764	Cytoplasmic effector	0.797	.	.
764	gene_00115.t1	SP	0.999785	0.000194	CS pos: 22-23. Pr: 0.9817	Non-effector	.	.	0.895
765	gene_03099.t1	SP	0.999655	0.000303	CS pos: 16-17. Pr: 0.9699	Non-effector	.	.	0.771
766	gene_04535.t1	SP	0.93409	0.065874	CS pos: 19-20. Pr: 0.8263	Cytoplasmic effector	0.648	.	.
767	gene_04339.t1	SP	0.999761	0.000208	CS pos: 24-25. Pr: 0.9742	Non-effector	.	.	0.986
768	gene_04388.t1	SP	0.999761	0.000208	CS pos: 24-25. Pr: 0.9742	Non-effector	.	.	0.986
769	gene_04359.t1	SP	0.999676	0.000307	CS pos: 23-24. Pr: 0.9741	Non-effector	.	.	0.668
770	gene_03489.t1	SP	0.999734	0.00024	CS pos: 23-24. Pr: 0.9736	Non-effector	.	.	0.807
771	gene_00339.t1	SP	0.999754	0.000194	CS pos: 22-23. Pr: 0.9761	Non-effector	.	.	0.983
772	gene_05706.t1	SP	0.999763	0.000218	CS pos: 21-22. Pr: 0.9770	Cytoplasmic effector	0.921	.	.
773	gene_05214.t1	SP	0.99938	0.000571	CS pos: 17-18. Pr: 0.8715	Non-effector	.	.	0.917
774	gene_08418.t1	SP	0.999473	0.000503	CS pos: 21-22. Pr: 0.9788	Non-effector	.	.	0.878
775	gene_09205.t1	SP	0.99974	0.000229	CS pos: 20-21. Pr: 0.9757	Apoplastic effector	.	0.52	.
776	gene_01930.t1	SP	0.999541	0.00042	CS pos: 22-23. Pr: 0.9611	Non-effector	.	.	0.604
777	gene_01061.t1	SP	0.999766	0.000224	CS pos: 19-20. Pr: 0.8352	Non-effector	.	.	0.981
778	gene_07835.t1	SP	0.999741	0.000223	CS pos: 24-25. Pr: 0.9649	Non-effector	.	.	0.793
779	gene_08106.t1	SP	0.998755	0.001263	CS pos: 19-20. Pr: 0.8729	Non-effector	.	.	0.948
780	gene_09390.t1	SP	0.99979	0.00017	CS pos: 26-27. Pr: 0.9640	Non-effector	.	.	0.592
781	gene_02036.t1	SP	0.999749	0.000228	CS pos: 20-21. Pr: 0.9645	Non-effector	.	.	0.545
782	gene_08235.t1	SP	0.99975	0.000256	CS pos: 28-29. Pr: 0.9677	Non-effector	.	.	0.932
783	gene_10637.t1	SP	0.999713	0.000266	CS pos: 18-19. Pr: 0.9791	Non-effector	.	.	0.671
784	gene_11734.t1	SP	0.999106	0.000865	CS pos: 19-20. Pr: 0.7903	Non-effector	.	.	0.827
785	gene_02368.t1	SP	0.990742	0.009205	CS pos: 21-22. Pr: 0.9151	Cytoplasmic effector	0.824	.	.
786	gene_01829.t1	SP	0.998764	0.001221	CS pos: 22-23. Pr: 0.9659	Non-effector	.	.	0.685
787	gene_02047.t1	SP	0.998764	0.001221	CS pos: 22-23. Pr: 0.9659	Non-effector	.	.	0.685
788	gene_10770.t1	SP	0.985805	0.014176	CS pos: 23-24. Pr: 0.9208	Non-effector	.	.	0.634
789	gene_09157.t1	SP	0.974503	0.025458	CS pos: 16-17. Pr: 0.8673	Non-effector	.	.	0.851
790	gene_00777.t1	SP	0.999466	0.000538	CS pos: 23-24. Pr: 0.9711	Non-effector	.	.	0.775
791	gene_11269.t1	SP	0.999092	0.000884	CS pos: 22-23. Pr: 0.9726	Non-effector	.	.	0.795
792	gene_10851.t1	SP	0.990028	0.009962	CS pos: 18-19. Pr: 0.9495	Non-effector	.	.	0.909
793	gene_02556.t1	SP	0.999084	0.0009	CS pos: 22-23. Pr: 0.9612	Cytoplasmic effector	0.901	.	.
794	gene_07711.t1	SP	0.999747	0.000218	CS pos: 18-19. Pr: 0.9783	Non-effector	.	.	0.908
795	gene_03907.t1	SP	0.999794	0.0002	CS pos: 19-20. Pr: 0.9784	Cytoplasmic effector	0.941	.	.
796	gene_06363.t1	SP	0.999792	0.000182	CS pos: 23-24. Pr: 0.9741	Non-effector	.	.	0.551
797	gene_02214.t1	SP	0.999761	0.000196	CS pos: 19-20. Pr: 0.9264	Cytoplasmic/apoplastic effector	0.712	0.594	.
798	gene_04214.t1	SP	0.999674	0.000305	CS pos: 24-25. Pr: 0.9700	Cytoplasmic effector	0.929	.	.
799	gene_06312.t1	SP	0.999747	0.000234	CS pos: 17-18. Pr: 0.9660	Cytoplasmic effector	0.723	.	.
800	gene_10697.t1	SP	0.998177	0.001791	CS pos: 23-24. Pr: 0.7201	Cytoplasmic effector	0.893	.	.
801	gene_06552.t1	SP	0.925582	0.074397	CS pos: 20-21. Pr: 0.8826	Non-effector	.	.	0.761
802	gene_10463.t1	SP	0.999726	0.00023	CS pos: 23-24. Pr: 0.9735	Cytoplasmic effector	0.933	.	.
803	gene_03770.t1	SP	0.999731	0.000244	CS pos: 18-19. Pr: 0.9899	Non-effector	.	.	0.505
804	gene_02745.t1	SP	0.999776	0.000211	CS pos: 19-20. Pr: 0.9585	Cytoplasmic effector	0.651	.	.
805	gene_02376.t1	SP	0.974533	0.025435	CS pos: 37-38. Pr: 0.9074	Cytoplasmic effector	0.536	.	.
806	gene_10916.t1	SP	0.996329	0.003639	CS pos: 30-31. Pr: 0.6358	Cytoplasmic effector	0.843	.	.
807	gene_09430.t1	SP	0.999722	0.000236	CS pos: 20-21. Pr: 0.9158	Non-effector	.	.	0.529
808	gene_09819.t1	SP	0.999721	0.000255	CS pos: 23-24. Pr: 0.9670	Non-effector	.	.	0.596
809	gene_10754.t1	SP	0.999739	0.000232	CS pos: 21-22. Pr: 0.9795	Non-effector	.	.	0.954
810	gene_07896.t1	SP	0.997432	0.002544	CS pos: 19-20. Pr: 0.8960	Non-effector	.	.	0.88
811	gene_00324.t1	SP	0.904025	0.095937	CS pos: 24-25. Pr: 0.3834	Non-effector	.	.	0.949
812	gene_10480.t1	SP	0.999809	0.000191	CS pos: 27-28. Pr: 0.9808	Apoplastic effector	.	0.562	.
813	gene_10528.t1	SP	0.999809	0.000191	CS pos: 27-28. Pr: 0.9808	Apoplastic effector	.	0.562	.
814	gene_02028.t1	SP	0.999803	0.000194	CS pos: 20-21. Pr: 0.9798	Cytoplasmic effector	0.57	.	.
815	gene_00062.t1	SP	0.999422	0.000545	CS pos: 22-23. Pr: 0.8832	Non-effector	.	.	0.951
816	gene_01089.t1	SP	0.999647	0.000295	CS pos: 32-33. Pr: 0.8964	Non-effector	.	.	0.882
817	gene_01619.t1	SP	0.999782	0.000195	CS pos: 21-22. Pr: 0.9786	Cytoplasmic effector	0.733	.	.
818	gene_08291.t1	SP	0.998832	0.001147	CS pos: 21-22. Pr: 0.8612	Apoplastic effector	.	0.548	.
819	gene_05946.t1	SP	0.998374	0.00161	CS pos: 24-25. Pr: 0.6727	Cytoplasmic effector	0.874	.	.
820	gene_00350.t1	SP	0.999767	0.0002	CS pos: 25-26. Pr: 0.9781	Cytoplasmic effector	0.718	.	.
821	gene_01644.t1	SP	0.755052	0.244938	CS pos: 44-45. Pr: 0.6469	Non-effector	.	.	0.694
822	gene_04268.t1	SP	0.99965	0.000323	CS pos: 20-21. Pr: 0.9776	Non-effector	.	.	0.526
823	gene_11078.t1	SP	0.999797	0.000204	CS pos: 22-23. Pr: 0.9538	Cytoplasmic effector	0.605	.	.
824	gene_04184.t1	SP	0.963795	0.036197	CS pos: 27-28. Pr: 0.5214	Non-effector	.	.	0.985
825	gene_04298.t1	SP	0.963795	0.036197	CS pos: 27-28. Pr: 0.5214	Non-effector	.	.	0.985
826	gene_08870.t1	SP	0.999511	0.000488	CS pos: 18-19. Pr: 0.9742	Cytoplasmic effector	0.654	.	.
827	gene_09363.t1	SP	0.962503	0.03748	CS pos: 22-23. Pr: 0.6153	Cytoplasmic effector	0.603	.	.
828	gene_03151.t1	SP	0.940072	0.059896	CS pos: 19-20. Pr: 0.8982	Non-effector	.	.	0.919
829	gene_08591.t1	SP	0.999759	0.000222	CS pos: 21-22. Pr: 0.9807	Apoplastic effector	.	0.596	.
830	gene_01740.t1	SP	0.999459	0.000511	CS pos: 19-20. Pr: 0.9776	Non-effector	.	.	0.564
831	gene_08406.t1	SP	0.961866	0.038112	CS pos: 22-23. Pr: 0.7651	Non-effector	.	.	0.866
832	gene_08268.t1	SP	0.999762	0.000211	CS pos: 19-20. Pr: 0.9762	Apoplastic effector	.	0.602	.
833	gene_10047.t1	SP	0.999041	0.000937	CS pos: 22-23. Pr: 0.9747	Cytoplasmic effector	0.579	.	.
834	gene_11283.t1	SP	0.696755	0.303216	CS pos: 25-26. Pr: 0.6719	Non-effector	.	.	0.914
835	gene_02069.t1	SP	0.932344	0.067623	CS pos: 22-23. Pr: 0.7854	Cytoplasmic effector	0.851	.	.
836	gene_10176.t1	SP	0.999722	0.000236	CS pos: 20-21. Pr: 0.9158	Non-effector	.	.	0.506
837	gene_03769.t1	SP	0.999687	0.000294	CS pos: 19-20. Pr: 0.9758	Non-effector	.	.	0.635
838	gene_05042.t1	SP	0.999764	0.000218	CS pos: 25-26. Pr: 0.9885	Non-effector	.	.	0.988
839	gene_06407.t1	SP	0.999761	0.000218	CS pos: 23-24. Pr: 0.9795	Non-effector	.	.	0.917
840	gene_04228.t1	SP	0.999719	0.000238	CS pos: 19-20. Pr: 0.9786	Apoplastic effector	.	0.698	.
841	gene_10397.t1	SP	0.999717	0.000249	CS pos: 21-22. Pr: 0.8144	Cytoplasmic effector	0.818	.	.
842	gene_02014.t1	SP	0.999731	0.000244	CS pos: 25-26. Pr: 0.9754	Non-effector	.	.	0.786
843	gene_05574.t1	SP	0.999769	0.00024	CS pos: 26-27. Pr: 0.9791	Non-effector	.	.	0.861
844	gene_02394.t1	SP	0.999607	0.000391	CS pos: 23-24. Pr: 0.9693	Non-effector	.	.	0.622
845	gene_08491.t1	SP	0.999729	0.000247	CS pos: 19-20. Pr: 0.9760	Cytoplasmic effector	0.622	.	.
846	gene_02033.t1	SP	0.999684	0.000307	CS pos: 17-18. Pr: 0.9680	Cytoplasmic effector	0.877	.	.
847	gene_10116.t1	SP	0.999691	0.000284	CS pos: 17-18. Pr: 0.9738	Non-effector	.	.	0.881
848	gene_12386.t1	SP	0.575495	0.424505	CS pos: 17-18. Pr: 0.4448	Non-effector	.	.	0.773
849	gene_03255.t1	SP	0.999595	0.000391	CS pos: 20-21. Pr: 0.9757	Cytoplasmic effector	0.525	.	.
850	gene_08191.t1	SP	0.99985	0.000167	CS pos: 23-24. Pr: 0.9256	Non-effector	.	.	0.617
851	gene_10543.t1	SP	0.999708	0.000266	CS pos: 20-21. Pr: 0.9367	Cytoplasmic effector	0.695	.	.
852	gene_05379.t1	SP	0.573195	0.426786	CS pos: 19-20. Pr: 0.4940	Non-effector	.	.	0.507
853	gene_08776.t1	SP	0.99967	0.00033	CS pos: 24-25. Pr: 0.9505	Cytoplasmic effector	0.774	.	.
854	gene_10112.t1	SP	0.861407	0.138567	CS pos: 31-32. Pr: 0.6813	Non-effector	.	.	0.873
855	gene_04601.t1	SP	0.999699	0.000246	CS pos: 26-27. Pr: 0.9412	Cytoplasmic effector	0.532	.	.
856	gene_09539.t1	SP	0.736175	0.263785	CS pos: 25-26. Pr: 0.6165	Cytoplasmic effector	0.775	.	.
857	gene_02080.t1	SP	0.999657	0.000307	CS pos: 20-21. Pr: 0.8603	Non-effector	.	.	0.79
858	gene_02218.t1	SP	0.999784	0.000224	CS pos: 18-19. Pr: 0.9790	Non-effector	.	.	0.597
859	gene_08618.t1	SP	0.999775	0.000195	CS pos: 22-23. Pr: 0.9790	Non-effector	.	.	0.866
860	gene_10555.t1	SP	0.999664	0.000273	CS pos: 23-24. Pr: 0.9771	Cytoplasmic effector	0.753	.	.
861	gene_01264.t1	SP	0.999769	0.000212	CS pos: 22-23. Pr: 0.9788	Non-effector	.	.	0.978
862	gene_04849.t1	SP	0.999805	0.000189	CS pos: 25-26. Pr: 0.9803	Apoplastic effector	.	0.771	.
863	gene_04780.t1	SP	0.999759	0.0002	CS pos: 18-19. Pr: 0.9826	Cytoplasmic/apoplastic effector	0.787	0.558	.
864	gene_08407.t1	SP	0.999281	0.000679	CS pos: 21-22. Pr: 0.9689	Cytoplasmic effector	0.79	.	.
865	gene_11964.t1	SP	0.999764	0.000214	CS pos: 21-22. Pr: 0.9804	Cytoplasmic effector	0.628	.	.
866	gene_10997.t1	SP	0.999717	0.000258	CS pos: 24-25. Pr: 0.9777	Apoplastic effector	.	0.517	.
867	gene_03089.t1	SP	0.999642	0.000335	CS pos: 32-33. Pr: 0.9739	Non-effector	.	.	0.8
868	gene_04155.t1	SP	0.999571	0.0004	CS pos: 22-23. Pr: 0.9758	Non-effector	.	.	0.843
869	gene_08765.t1	SP	1.00005	0	CS pos: 23-24. Pr: 0.9957	Non-effector	.	.	0.736
870	gene_10689.t1	SP	0.73961	0.260365	CS pos: 24-25. Pr: 0.6102	Non-effector	.	.	0.862
871	gene_06890.t1	SP	0.999762	0.000213	CS pos: 23-24. Pr: 0.9787	Cytoplasmic/apoplastic effector	0.877	0.604	.
872	gene_08621.t1	SP	0.999492	0.000471	CS pos: 27-28. Pr: 0.8149	Apoplastic effector	.	0.751	.
873	gene_02596.t1	SP	0.999696	0.000288	CS pos: 19-20. Pr: 0.9703	Apoplastic effector	.	0.792	.
874	gene_05505.t1	SP	0.999702	0.000257	CS pos: 19-20. Pr: 0.9800	Apoplastic effector	.	0.852	.
875	gene_07453.t1	SP	0.999732	0.000236	CS pos: 22-23. Pr: 0.9789	Non-effector	.	.	0.566
876	gene_04036.t1	SP	0.999727	0.00023	CS pos: 18-19. Pr: 0.9527	Non-effector	.	.	0.928
877	gene_05934.t1	SP	0.999727	0.00023	CS pos: 18-19. Pr: 0.9527	Non-effector	.	.	0.928
878	gene_10193.t1	SP	0.999362	0.000604	CS pos: 21-22. Pr: 0.9048	Non-effector	.	.	0.72
879	gene_10050.t1	SP	0.997741	0.002215	CS pos: 31-32. Pr: 0.9592	Non-effector	.	.	0.987
880	gene_05310.t1	SP	0.999749	0.000241	CS pos: 18-19. Pr: 0.9771	Non-effector	.	.	0.883
881	gene_01465.t1	SP	0.999474	0.000506	CS pos: 18-19. Pr: 0.9508	Non-effector	.	.	0.718
882	gene_06353.t1	SP	0.980722	0.019245	CS pos: 32-33. Pr: 0.7220	Non-effector	.	.	0.853
883	gene_02089.t1	SP	0.999227	0.00075	CS pos: 16-17. Pr: 0.9609	Non-effector	.	.	0.917
884	gene_03639.t1	SP	0.996129	0.003845	CS pos: 22-23. Pr: 0.9604	Non-effector	.	.	0.927
885	gene_05736.t1	SP	0.999658	0.000311	CS pos: 22-23. Pr: 0.9760	Non-effector	.	.	0.819
886	gene_01674.t1	SP	0.999745	0.000219	CS pos: 27-28. Pr: 0.9713	Non-effector	.	.	0.985
887	gene_07442.t1	SP	0.999714	0.000266	CS pos: 24-25. Pr: 0.9784	Non-effector	.	.	0.594
888	gene_00304.t1	SP	0.999659	0.000303	CS pos: 26-27. Pr: 0.9645	Non-effector	.	.	0.977
889	gene_04286.t1	SP	0.999719	0.000258	CS pos: 22-23. Pr: 0.9782	Non-effector	.	.	0.792
890	gene_07448.t1	SP	0.999743	0.00023	CS pos: 16-17. Pr: 0.9811	Non-effector	.	.	0.77
891	gene_08149.t1	SP	0.994363	0.005639	CS pos: 19-20. Pr: 0.5951	Non-effector	.	.	0.83
892	gene_09857.t1	SP	0.999787	0.000182	CS pos: 19-20. Pr: 0.9830	Non-effector	.	.	0.988
893	gene_08515.t1	SP	0.60677	0.393222	CS pos: 20-21. Pr: 0.3914	Non-effector	.	.	0.583
894	gene_04284.t1	SP	0.997774	0.002191	CS pos: 21-22. Pr: 0.7308	Non-effector	.	.	0.573
895	gene_12138.t1	SP	0.996726	0.003226	CS pos: 18-19. Pr: 0.8980	Cytoplasmic effector	0.87	.	.
896	gene_08421.t1	SP	0.999791	0.000212	CS pos: 21-22. Pr: 0.9805	Non-effector	.	.	0.87
897	gene_02709.t1	SP	0.999755	0.000232	CS pos: 17-18. Pr: 0.9782	Cytoplasmic effector	0.58	.	.
898	gene_03792.t1	SP	0.999755	0.000232	CS pos: 17-18. Pr: 0.9782	Cytoplasmic effector	0.58	.	.
899	gene_03912.t1	SP	0.999755	0.000232	CS pos: 17-18. Pr: 0.9782	Cytoplasmic effector	0.58	.	.
900	gene_06403.t1	SP	0.999755	0.000232	CS pos: 17-18. Pr: 0.9782	Cytoplasmic effector	0.58	.	.
901	gene_07318.t1	SP	0.999755	0.000232	CS pos: 17-18. Pr: 0.9782	Cytoplasmic effector	0.58	.	.
902	gene_03160.t1	SP	0.997811	0.00216	CS pos: 30-31. Pr: 0.8869	Non-effector	.	.	0.988
903	gene_07990.t1	SP	0.999769	0.000201	CS pos: 20-21. Pr: 0.4844	Cytoplasmic effector	0.816	.	.
904	gene_05319.t1	SP	0.997935	0.00204	CS pos: 19-20. Pr: 0.9631	Non-effector	.	.	0.82
905	gene_03196.t1	SP	0.998276	0.001704	CS pos: 21-22. Pr: 0.9665	Non-effector	.	.	0.862
906	gene_10909.t1	SP	0.725456	0.274526	CS pos: 18-19. Pr: 0.4611	Cytoplasmic effector	0.748	.	.
907	gene_00552.t1	SP	0.999764	0.000222	CS pos: 27-28. Pr: 0.9772	Non-effector	.	.	0.974
908	gene_02133.t1	SP	0.999766	0.000226	CS pos: 19-20. Pr: 0.9546	Non-effector	.	.	0.737
909	gene_03158.t1	SP	0.99973	0.000237	CS pos: 24-25. Pr: 0.9791	Cytoplasmic effector	0.95	.	.
910	gene_12070.t1	SP	0.99973	0.000237	CS pos: 24-25. Pr: 0.9791	Cytoplasmic effector	0.95	.	.
911	gene_11564.t1	SP	0.999766	0.000215	CS pos: 24-25. Pr: 0.9473	Non-effector	.	.	0.914
912	gene_03643.t1	SP	0.889628	0.110361	CS pos: 27-28. Pr: 0.8118	Non-effector	.	.	0.987
913	gene_06833.t1	SP	0.68328	0.316699	CS pos: 21-22. Pr: 0.5241	Cytoplasmic effector	0.887	.	.
914	gene_06176.t1	SP	0.998174	0.001816	CS pos: 17-18. Pr: 0.7113	Cytoplasmic effector	0.699	.	.
915	gene_11079.t1	SP	0.997422	0.002554	CS pos: 18-19. Pr: 0.7229	Cytoplasmic effector	0.92	.	.
916	gene_07146.t1	SP	0.999803	0.000194	CS pos: 20-21. Pr: 0.9798	Apoplastic effector	.	0.515	.
917	gene_07716.t1	SP	0.999734	0.000255	CS pos: 22-23. Pr: 0.9754	Non-effector	.	.	0.839
918	gene_06449.t1	SP	0.999633	0.000338	CS pos: 22-23. Pr: 0.9753	Apoplastic effector	.	0.622	.
919	gene_05960.t1	SP	0.999737	0.000234	CS pos: 24-25. Pr: 0.8142	Non-effector	.	.	0.513
920	gene_05780.t1	SP	0.999706	0.000267	CS pos: 20-21. Pr: 0.9771	Non-effector	.	.	0.948
921	gene_03590.t1	SP	0.592409	0.407589	CS pos: 23-24. Pr: 0.7066	Non-effector	.	.	0.636
922	gene_03794.t1	SP	0.592409	0.407589	CS pos: 23-24. Pr: 0.7066	Non-effector	.	.	0.636
923	gene_03914.t1	SP	0.592409	0.407589	CS pos: 23-24. Pr: 0.7066	Non-effector	.	.	0.636
924	gene_06401.t1	SP	0.592409	0.407589	CS pos: 23-24. Pr: 0.7066	Non-effector	.	.	0.636
925	gene_07320.t1	SP	0.592409	0.407589	CS pos: 23-24. Pr: 0.7066	Non-effector	.	.	0.636
926	gene_03427.t1	SP	0.996077	0.003919	CS pos: 15-16. Pr: 0.8653	Cytoplasmic effector	0.729	.	.
927	gene_04807.t1	SP	0.999521	0.000457	CS pos: 20-21. Pr: 0.6930	Non-effector	.	.	0.644
928	gene_08662.t1	SP	0.999677	0.000312	CS pos: 21-22. Pr: 0.9675	Cytoplasmic/apoplastic effector	0.731	0.706	.
929	gene_06723.t1	SP	0.99802	0.001924	CS pos: 21-22. Pr: 0.7111	Non-effector	.	.	0.81
930	gene_03234.t1	SP	0.999237	0.00074	CS pos: 21-22. Pr: 0.9742	Non-effector	.	.	0.933
931	gene_03271.t1	SP	0.998901	0.001043	CS pos: 21-22. Pr: 0.9349	Cytoplasmic effector	0.602	.	.
932	gene_02490.t1	SP	0.99967	0.000307	CS pos: 19-20. Pr: 0.9772	Non-effector	.	.	0.707
933	gene_02526.t1	SP	0.99967	0.000307	CS pos: 19-20. Pr: 0.9772	Non-effector	.	.	0.707
934	gene_07203.t1	SP	0.998994	0.000974	CS pos: 22-23. Pr: 0.9244	Non-effector	.	.	0.662
935	gene_11799.t1	SP	0.999631	0.00034	CS pos: 21-22. Pr: 0.9708	Cytoplasmic effector	0.736	.	.
936	gene_04195.t1	SP	0.999683	0.000274	CS pos: 22-23. Pr: 0.8453	Non-effector	.	.	0.633
937	gene_04320.t1	SP	0.999683	0.000274	CS pos: 22-23. Pr: 0.8453	Non-effector	.	.	0.633
938	gene_11541.t1	SP	0.793701	0.206276	CS pos: 21-22. Pr: 0.5627	Non-effector	.	.	0.665
939	gene_05693.t1	SP	0.999634	0.000333	CS pos: 17-18. Pr: 0.9785	Non-effector	.	.	0.783
940	gene_10451.t1	SP	0.999581	0.000378	CS pos: 20-21. Pr: 0.9736	Cytoplasmic effector	0.865	.	.
941	gene_02956.t1	SP	0.999692	0.000291	CS pos: 25-26. Pr: 0.9698	Non-effector	.	.	0.8
942	gene_08777.t1	SP	0.99967	0.00033	CS pos: 24-25. Pr: 0.9505	Cytoplasmic effector	0.74	.	.
943	gene_04203.t1	SP	0.999611	0.000369	CS pos: 19-20. Pr: 0.7032	Cytoplasmic/apoplastic effector	0.735	0.548	.
944	gene_03553.t1	SP	0.583494	0.416509	CS pos: 43-44. Pr: 0.5385	Cytoplasmic effector	0.744	.	.
945	gene_11820.t1	SP	0.996158	0.003822	CS pos: 16-17. Pr: 0.9517	Non-effector	.	.	0.988
946	gene_05199.t1	SP	0.999744	0.000228	CS pos: 18-19. Pr: 0.9770	Non-effector	.	.	0.931
947	gene_11563.t1	SP	0.999476	0.000484	CS pos: 24-25. Pr: 0.9787	Cytoplasmic effector	0.619	.	.
948	gene_03229.t1	SP	0.999526	0.000438	CS pos: 21-22. Pr: 0.9729	Non-effector	.	.	0.512
949	gene_10718.t1	SP	0.999688	0.000293	CS pos: 19-20. Pr: 0.9614	Non-effector	.	.	0.63
950	gene_05667.t1	SP	0.946532	0.053439	CS pos: 30-31. Pr: 0.8027	Cytoplasmic effector	0.753	.	.
951	gene_04041.t1	SP	0.996856	0.003116	CS pos: 28-29. Pr: 0.8887	Cytoplasmic effector	0.779	.	.
952	gene_03490.t1	SP	0.94988	0.050105	CS pos: 31-32. Pr: 0.8797	Non-effector	.	.	0.986
953	gene_11819.t1	SP	0.992798	0.007176	CS pos: 28-29. Pr: 0.9528	Non-effector	.	.	0.572
954	gene_05520.t1	SP	0.999753	0.000205	CS pos: 20-21. Pr: 0.9743	Non-effector	.	.	0.534
955	gene_10406.t1	SP	0.999722	0.000257	CS pos: 23-24. Pr: 0.9776	Cytoplasmic effector	0.754	.	.
956	gene_10413.t1	SP	0.999722	0.000257	CS pos: 23-24. Pr: 0.9776	Cytoplasmic effector	0.754	.	.
957	gene_09511.t1	SP	0.999783	0.000189	CS pos: 18-19. Pr: 0.9863	Non-effector	.	.	0.96
958	gene_12102.t1	SP	0.999203	0.000779	CS pos: 21-22. Pr: 0.9783	Non-effector	.	.	0.706
959	gene_02377.t1	SP	0.995692	0.004285	CS pos: 21-22. Pr: 0.9551	Cytoplasmic effector	0.61	.	.
960	gene_09964.t1	SP	0.999755	0.000196	CS pos: 21-22. Pr: 0.9688	Non-effector	.	.	0.579
961	gene_00061.t1	SP	0.9827	0.01728	CS pos: 25-26. Pr: 0.6094	Non-effector	.	.	0.954
962	gene_04712.t1	SP	0.9979	0.002074	CS pos: 23-24. Pr: 0.7543	Cytoplasmic effector	0.707	.	.
963	gene_00868.t1	SP	0.999778	0.000203	CS pos: 19-20. Pr: 0.9782	Cytoplasmic effector	0.917	.	.
964	gene_03267.t1	SP	1.00003	8e-06	CS pos: 19-20. Pr: 0.9866	Cytoplasmic effector	0.81	.	.
965	gene_02728.t1	SP	0.999597	0.000378	CS pos: 24-25. Pr: 0.7170	Cytoplasmic effector	0.526	.	.
966	gene_11736.t1	SP	0.999737	0.000226	CS pos: 21-22. Pr: 0.9708	Cytoplasmic effector	0.881	.	.
967	gene_08337.t1	SP	0.999742	0.000222	CS pos: 19-20. Pr: 0.9748	Cytoplasmic/apoplastic effector	0.787	0.736	.
968	gene_04971.t1	SP	0.999779	0.00019	CS pos: 19-20. Pr: 0.9748	Apoplastic effector	.	0.773	.
969	gene_01562.t1	SP	0.999718	0.000239	CS pos: 21-22. Pr: 0.9604	Cytoplasmic effector	0.884	.	.
970	gene_03824.t1	SP	0.987786	0.012207	CS pos: 32-33. Pr: 0.7393	Non-effector	.	.	0.717
971	gene_10414.t1	SP	0.999605	0.000385	CS pos: 23-24. Pr: 0.9744	Cytoplasmic effector	0.749	.	.
972	gene_09317.t1	SP	0.899348	0.10063	CS pos: 16-17. Pr: 0.8357	Non-effector	.	.	0.853
973	gene_02065.t1	SP	0.999529	0.000399	CS pos: 20-21. Pr: 0.6380	Cytoplasmic effector	0.75	.	.
974	gene_06431.t1	SP	0.999678	0.000294	CS pos: 23-24. Pr: 0.9766	Non-effector	.	.	0.985
975	gene_09072.t1	SP	0.718865	0.281118	CS pos: 20-21. Pr: 0.6494	Non-effector	.	.	0.627
976	gene_00085.t1	SP	0.999734	0.000234	CS pos: 28-29. Pr: 0.9681	Cytoplasmic effector	0.559	.	.
977	gene_05839.t1	SP	0.973745	0.026223	CS pos: 34-35. Pr: 0.8280	Non-effector	.	.	0.783
978	gene_09616.t1	SP	0.999253	0.000751	CS pos: 17-18. Pr: 0.9452	Non-effector	.	.	0.799
979	gene_08506.t1	SP	0.999755	0.000219	CS pos: 19-20. Pr: 0.9794	Cytoplasmic effector	0.64	.	.
980	gene_06139.t1	SP	0.871147	0.128829	CS pos: 23-24. Pr: 0.7108	Non-effector	.	.	0.968
981	gene_03155.t1	SP	0.998664	0.001308	CS pos: 21-22. Pr: 0.9582	Cytoplasmic effector	0.536	.	.
982	gene_04505.t1	SP	0.818299	0.181681	CS pos: 35-36. Pr: 0.7159	Non-effector	.	.	0.766
983	gene_03983.t1	SP	0.99963	0.000335	CS pos: 22-23. Pr: 0.9721	Non-effector	.	.	0.916
984	gene_08081.t1	SP	0.999675	0.000277	CS pos: 20-21. Pr: 0.9720	Cytoplasmic effector	0.793	.	.
985	gene_08095.t1	SP	0.99973	0.000242	CS pos: 20-21. Pr: 0.9792	Cytoplasmic/apoplastic effector	0.729	0.507	.
986	gene_03202.t1	SP	0.99925	0.00071	CS pos: 21-22. Pr: 0.9732	Non-effector	.	.	0.921
987	gene_05183.t1	SP	0.999734	0.000245	CS pos: 20-21. Pr: 0.9754	Non-effector	.	.	0.699
