# Supplementary material for: Genome and transcriptome analyses reveal molecular mechanisms underlying the interaction between Plasmopara viticola and grapevine
Source: Front Plant Sci. 2026 Mar 10;17:1765002. doi: 10.3389/fpls.2026.1765002 (PMC13011855; doi:10.3389/fpls.2026.1765002)
Supplement: Supplementary file 4 [file Table4.xlsx]

## Sheet: Vitis_Vinifera_FPKM_log2FC_Anno
ID	RGC1	RGC2	RGC3	Average_Control	RGI1	RGI2	RGI3	Average_Infected	FoldChange	log2FoldChange	seqnames	start	end	strand	gene_id	Gene_Name	Source_of_Annotation	protein_id	product	Description.x	KO_ID	KEGG_Pathway	KEGG_Module	KEGG_Reaction	KEGG_rclass	BRITE	KEGG_TC	GOs	evalue	seed_ortholog	eggNOG_OGs	max_annot_lvl	COG_category	CAZy	BiGG_Reaction	PFAMs	COG_ID	CDD_ID	IDENTITY	COG_NAME	COG_LETTER	COG_DESCRIPTION	score
XM_010663790.2	2.04	0	3891.65	1297.9	0.26	0.26	0	0.173333	0.000133549	-12.8703	NC_012022.3	1063883	1081174	+	LOC100261463	Un-Annotated	NA	XP_010662092.1	uncharacterized LOC100261463, transcript variant X2	RING FYVE PHD zinc finger superfamily protein	NA	-	-	-	-	-	-	-	0	29760.VIT_16s0039g01480.t01	28ISI@1|root,2QR3S@2759|Eukaryota,37S8R@33090|Viridiplantae,3GETI@35493|Streptophyta	35493|Streptophyta	S	-	-	PHD	NA	NA	NA	NA	NA	NA	3144
XR_788035.2	0.33	1.5	6216.2	2072.68	0.37	0.37	0.36	0.366667	0.000176905	-12.4647	NC_012023.3	6899651	6901817	+	LOC104882310	Un-Annotated	NA	NA	uncharacterized LOC104882310	NA	NA	NA	NA	NA	NA	NA	NA	NA	NA	NA	NA	NA	NA	NA	NA	NA	NA	NA	NA	NA	NA	NA	NA
XM_010657023.2	0.51	5.98	21504.9	7170.46	3.02	3.02	6.71	4.25	0.000592709	-10.7204	NC_012015.3	21158768	21160031	-	LOC100855294	ycf1	eggNog_mapper	XP_010655325.2	protein TIC 214	Involved in protein precursor import into chloroplasts. May be part of an intermediate translocation complex acting as a protein-conducting channel at the inner envelope	NA	-	-	-	-	-	-	GO:0003674,GO:0005215,GO:0005575,GO:0005622,GO:0005623,GO:0005737,GO:0006810,GO:0008104,GO:0008150,GO:0008565,GO:0009507,GO:0009526,GO:0009528,GO:0009536,GO:0009706,GO:0009941,GO:0015031,GO:0015833,GO:0016020,GO:0019866,GO:0031090,GO:0031967,GO:0031969,GO:0031975,GO:0033036,GO:0042170,GO:0042886,GO:0043226,GO:0043227,GO:0043229,GO:0043231,GO:0044422,GO:0044424,GO:0044434,GO:0044435,GO:0044444,GO:…	3.83e-133	29760.VIT_09s0054g00520.t01	28JZI@1|root,2QSDY@2759|Eukaryota,37J4T@33090|Viridiplantae,3GC2Z@35493|Streptophyta	35493|Streptophyta	U	-	-	Ycf1	NA	NA	NA	NA	NA	NA	405
XM_003633648.3	14.01	0	0	4.67	0	0	0.01	0.00333333	0.000713776	-10.4522	NC_012020.3	10298328	10306020	+	LOC100265578	ltaE	BlastKOALA	XP_003633696.1	probable low-specificity L-threonine aldolase 1, transcript variant X4	threonine aldolase [EC:4.1.2.48]	K01620	ko00260,ko01100,ko01110,ko01120,ko01130,ko01230,map00260,map01100,map01110,map01120,map01130,map01230	-	R00751,R06171	RC00312,RC00372	ko00000,ko00001,ko01000	-	GO:0001505,GO:0003674,GO:0003824,GO:0004793,GO:0005575,GO:0005622,GO:0005623,GO:0005737,GO:0005829,GO:0006082,GO:0006520,GO:0006544,GO:0006545,GO:0006566,GO:0006567,GO:0006807,GO:0008150,GO:0008152,GO:0008652,GO:0008732,GO:0009056,GO:0009058,GO:0009063,GO:0009066,GO:0009068,GO:0009069,GO:0009070,GO:0009987,GO:0016053,GO:0016054,GO:0016829,GO:0016830,GO:0016832,GO:0017144,GO:0019752,GO:0042133,GO:…	1.84e-260	29760.VIT_14s0036g00520.t01	COG2008@1|root,KOG1368@2759|Eukaryota,37IV6@33090|Viridiplantae,3GAPX@35493|Streptophyta	35493|Streptophyta	E	-	-	Beta_elim_lyase	COG2008	224919	39.763	Threonine aldolase	E	Amino acid transport and metabolism	714
XM_019221016.1	45.15	274.94	220376	73565.5	53.32	53.32	83.01	63.2167	0.000859325	-10.1845	NC_012013.3	19731440	19732023	-	LOC109122894	rbcL	eggNog_mapper	XP_019076561.1	ribulose bisphosphate carboxylase large chain	RuBisCO catalyzes two reactions the carboxylation of D- ribulose 1,5-bisphosphate, the primary event in carbon dioxide fixation, as well as the oxidative fragmentation of the pentose substrate in the photorespiration process. Both reactions occur simultaneously and in competition at the same active site	ko:K01601	ko00630,ko00710,ko01100,ko01120,ko01200,map00630,map00710,map01100,map01120,map01200	M00165,M00166,M00532	R00024,R03140	RC00172,RC00859	ko00000,ko00001,ko00002,ko01000	-	GO:0001101,GO:0005575,GO:0005576,GO:0005618,GO:0005622,GO:0005623,GO:0005737,GO:0005829,GO:0005840,GO:0008150,GO:0009507,GO:0009526,GO:0009532,GO:0009534,GO:0009535,GO:0009536,GO:0009570,GO:0009579,GO:0009719,GO:0009725,GO:0009737,GO:0009941,GO:0010033,GO:0010035,GO:0010038,GO:0010287,GO:0016020,GO:0022626,GO:0030312,GO:0031967,GO:0031975,GO:0031976,GO:0031984,GO:0032991,GO:0033993,GO:0034357,GO:…	3.15e-130	59689.Al_scaffold_0002_979	COG1850@1|root,2QTI9@2759|Eukaryota,37HQX@33090|Viridiplantae,3GDC3@35493|Streptophyta,3HYIQ@3699|Brassicales	35493|Streptophyta	C	-	-	RuBisCO_large,RuBisCO_large_N	COG1850	224763	51.579	Ribulose 1,5-bisphosphate carboxylase, large subunit, or a RuBisCO-like protein	G	Carbohydrate transport and metabolism	381
XM_010651145.2	0.8	0	6846.42	2282.41	3.2	3.2	0	2.13333	0.000934686	-10.0632	NC_012010.3	20801440	20803139	+	LOC100257544	HMGBP	BlastKOALA	XP_010649447.1	high mobility group B2 protein-like, transcript variant X3	high mobility group B protein, plant	K25507	ko03410,ko04140,ko04217,map03410,map04140,map04217	-	-	-	ko00000,ko00001,ko03036,ko03400,ko04147	-	-	1.82e-76	29760.VIT_04s0044g00110.t01	COG5648@1|root,KOG0381@2759|Eukaryota,37V9U@33090|Viridiplantae,3GIPN@35493|Streptophyta	35493|Streptophyta	K	-	-	HMG_box	NA	NA	NA	NA	NA	NA	231
XM_010664525.2	0.34	16.62	9817.23	3278.06	3.66	3.66	1.95	3.09	0.00094263	-10.051	NC_012022.3	20321493	20324970	-	LOC100245376	SPS1	COG_Analysis	XP_010662827.1	rust resistance kinase Lr10-like	receptor-like protein kinase	NA	-	-	-	-	-	-	-	7.48e-35	29760.VIT_16s0148g00320.t01	COG0515@1|root,KOG1187@2759|Eukaryota,37RNN@33090|Viridiplantae,3G8EG@35493|Streptophyta	35493|Streptophyta	T	-	-	GUB_WAK_bind,Pkinase,Pkinase_Tyr	COG0515	223589	30.435	Serine/threonine protein kinase	T	Signal transduction mechanisms	1176
XM_010647900.1	28.95	34.38	0	21.11	0.03	0.03	0	0.02	0.000947418	-10.0437	NW_003724208.1	93730	94092	-	LOC104878121	Un-Annotated	NA	XP_010646202.1	cysteine proteinase inhibitor 1-like	Belongs to the cystatin family. Phytocystatin subfamily	ko:K13899,ko:K13902	ko04970,map04970	-	-	-	ko00000,ko00001,ko04147	-	GO:0002020,GO:0003674,GO:0004857,GO:0004866,GO:0004869,GO:0005488,GO:0005515,GO:0005575,GO:0005618,GO:0005623,GO:0006950,GO:0008150,GO:0009266,GO:0009408,GO:0009628,GO:0009892,GO:0009987,GO:0010029,GO:0010030,GO:0010466,GO:0010605,GO:0010951,GO:0019222,GO:0019899,GO:0030162,GO:0030234,GO:0030312,GO:0030414,GO:0031323,GO:0031324,GO:0032268,GO:0032269,GO:0033554,GO:0034605,GO:0043086,GO:0044092,GO:…	1.2e-22	13333.ERN02485	2CYG8@1|root,2S46Q@2759|Eukaryota,37W7G@33090|Viridiplantae,3GK1B@35493|Streptophyta	35493|Streptophyta	G	-	-	SQAPI	NA	NA	NA	NA	NA	NA	92.4
XM_002276014.4	114.98	568.79	0	227.923	0.05	0.05	0.59	0.23	0.00100911	-9.9527	NC_012019.3	4509735	4511436	+	LOC100247932	Un-Annotated	NA	XP_002276050.1	uncharacterized acetyltransferase At3g50280	Acyltransferase	NA	-	-	-	-	-	-	-	0	29760.VIT_13s0019g03430.t01	28KNQ@1|root,2QT4F@2759|Eukaryota,37HEF@33090|Viridiplantae,3G8TJ@35493|Streptophyta	35493|Streptophyta	S	-	-	Transferase	NA	NA	NA	NA	NA	NA	993
XR_139876.3	10.2	15	27424.8	9150.02	12.28	12.28	5.3	9.95333	0.00108779	-9.84438	NC_012024.3	20663887	20666364	+	LOC100853159	Un-Annotated	NA	NA	uncharacterized LOC100853159	NA	NA	NA	NA	NA	NA	NA	NA	NA	NA	NA	NA	NA	NA	NA	NA	NA	NA	NA	NA	NA	NA	NA	NA
XM_010652867.2	7.72	24.94	0	10.8867	0.02	0.02	0	0.0133333	0.00122474	-9.67331	NC_012012.3	3463122	3486058	-	LOC100260305	PPP6R3, SAPS3	BlastKOALA	XP_010651169.1	serine/threonine-protein phosphatase 6 regulatory subunit 3, transcript variant X3	serine/threonine-protein phosphatase 6 regulatory subunit 3	K15501	-	-	-	-	ko00000,ko01009,ko03400	-	-	0	29760.VIT_06s0004g02770.t01	KOG2073@1|root,KOG2073@2759|Eukaryota,37QVW@33090|Viridiplantae,3G88C@35493|Streptophyta	35493|Streptophyta	D	-	-	SAPS	NA	NA	NA	NA	NA	NA	1643
XM_010660472.2	2.41	0	7898.56	2633.66	4.87	4.87	0.47	3.40333	0.00129225	-9.5959	NC_012019.3	10370054	10380971	+	LOC100255059	Un-Annotated	NA	XP_010658774.1	cAMP-regulated phosphoprotein 21, transcript variant X4	R3H domain-containing protein	ko:K02865,ko:K14396	ko03010,ko03015,ko05164,map03010,map03015,map05164	M00177	-	-	br01610,ko00000,ko00001,ko00002,ko03011,ko03019	-	-	7.01e-305	29760.VIT_13s0106g00640.t01	KOG2953@1|root,KOG2953@2759|Eukaryota,37M6S@33090|Viridiplantae,3GGD5@35493|Streptophyta	35493|Streptophyta	A	-	-	R3H,SUZ	NA	NA	NA	NA	NA	NA	835
XR_785856.2	0.98	0	734.65	245.21	0.52	0.52	0	0.346667	0.00141375	-9.46625	NC_012011.3	15201462	15223931	+	LOC100250375	Un-Annotated	NA	NA	pre-mRNA-splicing factor CWC22 homolog, transcript variant X2	NA	NA	NA	NA	NA	NA	NA	NA	NA	NA	NA	NA	NA	NA	NA	NA	NA	NA	NA	NA	NA	NA	NA	NA
XM_010662311.2	4.86	0	1058.86	354.573	0	0	1.6	0.533333	0.00150416	-9.37683	NC_012020.3	24058223	24076460	+	LOC100246447	TAF8	BlastKOALA	XP_010660613.1	transcription initiation factor TFIID subunit 8, transcript variant X1	transcription initiation factor TFIID subunit 8	K14649	ko03022,map03022	-	-	-	ko00000,ko00001,ko03021	-	-	3.24e-272	29760.VIT_14s0068g00340.t01	KOG2389@1|root,KOG2389@2759|Eukaryota,37K2F@33090|Viridiplantae,3G9QF@35493|Streptophyta	35493|Streptophyta	K	-	-	Bromo_TP,TAF8_C	NA	NA	NA	NA	NA	NA	744
XM_010646175.2	6.38	0	0	2.12667	0	0	0.01	0.00333333	0.0015674	-9.31741	NC_012025.3	6882407	6885022	-	LOC100245129	Un-Annotated	NA	XP_010644477.1	probable WRKY transcription factor 31, transcript variant X2	WRKY Transcription Factor	NA	-	-	-	-	-	-	GO:0001067,GO:0003674,GO:0003676,GO:0003677,GO:0003700,GO:0005488,GO:0006355,GO:0006950,GO:0007154,GO:0008150,GO:0009267,GO:0009605,GO:0009889,GO:0009890,GO:0009892,GO:0009987,GO:0009991,GO:0010033,GO:0010036,GO:0010200,GO:0010243,GO:0010468,GO:0010556,GO:0010558,GO:0010605,GO:0010629,GO:0016036,GO:0019219,GO:0019222,GO:0031323,GO:0031324,GO:0031326,GO:0031327,GO:0031667,GO:0031668,GO:0031669,GO:…	0	29760.VIT_19s0090g00840.t01	28KH1@1|root,2QSY8@2759|Eukaryota,37P2H@33090|Viridiplantae,3GDXC@35493|Streptophyta	35493|Streptophyta	K	-	-	WRKY	NA	NA	NA	NA	NA	NA	949
XM_010645850.2	4.96	0	0	1.65333	0	0	0.01	0.00333333	0.00201613	-8.9542	NC_012025.3	1997364	2012025	+	LOC100265827	Un-Annotated	NA	XP_010644152.1	uncharacterized LOC100265827, transcript variant X4	TAF RNA Polymerase I subunit A	NA	-	-	-	-	-	-	-	0	29760.VIT_19s0014g01810.t01	28HPT@1|root,2QQ18@2759|Eukaryota,37RKA@33090|Viridiplantae,3G84B@35493|Streptophyta	35493|Streptophyta	S	-	-	TAF1_subA	NA	NA	NA	NA	NA	NA	1119
XM_002273954.3	7.47	3.53	3865.87	1292.29	3.23	3.23	1.69	2.71667	0.00210221	-8.89388	NC_012014.3	19337867	19340109	+	LOC100243627	ARR-A	BlastKOALA	XP_002273990.1	two-component response regulator ARR9	two-component response regulator ARR-A family	K14492	ko04075,map04075	-	-	-	ko00000,ko00001	-	GO:0000156,GO:0000160,GO:0003674,GO:0005575,GO:0005622,GO:0005623,GO:0005634,GO:0006355,GO:0007154,GO:0007165,GO:0007623,GO:0008150,GO:0009719,GO:0009725,GO:0009735,GO:0009736,GO:0009755,GO:0009889,GO:0009987,GO:0010033,GO:0010468,GO:0010556,GO:0019219,GO:0019222,GO:0023052,GO:0031323,GO:0031326,GO:0032870,GO:0035556,GO:0042221,GO:0043226,GO:0043227,GO:0043229,GO:0043231,GO:0044424,GO:0044464,GO:…	7.38e-114	29760.VIT_08s0007g05390.t01	COG5641@1|root,KOG1601@2759|Eukaryota,37TVR@33090|Viridiplantae,3GETD@35493|Streptophyta	35493|Streptophyta	K	-	-	Response_reg	COG0784	223855	28.346	CheY-like REC (receiver) domain, includes chemotaxis protein CheY and sporulation regulator Spo0F	T	Signal transduction mechanisms	331
XM_002282415.3	95.12	201.91	29323.5	9873.53	17.32	17.32	31.4	22.0133	0.00222953	-8.80904	NW_003724286.1	8283	18741	+	LOC100244913	Un-Annotated	NA	XP_002282451.1	uncharacterized LOC100244913, transcript variant X1	Plant protein 1589 of	NA	-	-	-	-	-	-	-	6.33e-63	29760.VIT_00s0317g00030.t01	2CBV9@1|root,2S3ZQ@2759|Eukaryota,37W6Y@33090|Viridiplantae,3GKFH@35493|Streptophyta	35493|Streptophyta	S	-	-	A_thal_3526	NA	NA	NA	NA	NA	NA	193
XM_010658254.2	0.46	0	884.94	295.133	0.58	0.58	0.88	0.68	0.00230404	-8.76162	NC_012017.3	6922212	7007236	+	LOC100243116	DICER1, DCR1	BlastKOALA	XP_010656556.1	dicer-like protein 4, transcript variant X1	endoribonuclease Dicer [EC:3.1.26.-]	K11592	ko05206,map05206	-	-	-	ko00000,ko00001,ko01000,ko03036	-	GO:0000003,GO:0002252,GO:0002376,GO:0003002,GO:0003006,GO:0003674,GO:0003676,GO:0003723,GO:0003824,GO:0004518,GO:0004519,GO:0004521,GO:0004525,GO:0004540,GO:0005488,GO:0005575,GO:0005622,GO:0005623,GO:0005634,GO:0005737,GO:0006139,GO:0006259,GO:0006351,GO:0006353,GO:0006396,GO:0006725,GO:0006807,GO:0006950,GO:0006952,GO:0006955,GO:0007275,GO:0007389,GO:0008150,GO:0008152,GO:0009058,GO:0009059,GO:…	1.06e-48	29760.VIT_11s0149g00120.t01	COG0571@1|root,KOG0701@2759|Eukaryota,37N1D@33090|Viridiplantae,3GF2W@35493|Streptophyta	35493|Streptophyta	A	-	-	DEAD,DND1_DSRM,Dicer_dimer,Helicase_C,PAZ,ResIII,Ribonuclease_3,dsrm	COG1111	224036	27.706	ERCC4-related helicase	L	Replication, recombination and repair	2423
XM_003634970.3	41.35	29.12	10476.9	3515.79	9.21	9.21	6.44	8.28667	0.00235699	-8.72884	NW_003724208.1	186472	190848	-	LOC100853436	Rsc6	COG_Analysis	XP_003635018.1	uncharacterized LOC100853436	SWIB complex BAF60b domain-containing protein	ko:K15223	-	-	-	-	ko00000,ko03021	-	-	4.12e-231	29760.VIT_00s0187g00240.t01	COG5531@1|root,KOG1946@2759|Eukaryota,37Q6H@33090|Viridiplantae,3GCS0@35493|Streptophyta	35493|Streptophyta	K	-	-	DEK_C,SWIB	COG5531	227818	36.893	DNA-binding SWIB/MDM2 domain	B	Chromatin structure and dynamics	638
XM_019218223.1	1.63	2.86	2691.87	898.787	3.08	3.08	1.06	2.40667	0.00267768	-8.5448	NW_003724243.1	71012	74117	-	LOC109122063	NuoD	COG_Analysis	XP_019073768.1	NADH dehydrogenase [ubiquinone] iron-sulfur protein 2-like	Respiratory-chain NADH dehydrogenase, 49 Kd subunit	ko:K03935	ko00190,ko01100,ko04714,ko04723,ko04932,ko05010,ko05012,ko05016,map00190,map01100,map04714,map04723,map04932,map05010,map05012,map05016	M00143	R11945	RC00061	ko00000,ko00001,ko00002,ko01000	3.D.1.6	-	1.17e-111	3702.ATMG00510.1	COG0649@1|root,KOG2870@2759|Eukaryota,37S7T@33090|Viridiplantae,3GGWT@35493|Streptophyta,3HY69@3699|Brassicales	35493|Streptophyta	C	-	-	Complex1_49kDa	COG0649	223722	58.084	NADH:ubiquinone oxidoreductase 49 kD subunit (chain D)	C	Energy production and conversion	335
XM_010659057.2	3.9	3.42	0	2.44	0.01	0.01	0	0.00666667	0.00273224	-8.5157	NC_012007.3	4493618	4545945	-	LOC100252614	recG	BlastKOALA	XP_010657359.1	ATP-dependent DNA helicase homolog RECG, chloroplastic, transcript variant X2	ATP-dependent DNA helicase RecG [EC:5.6.2.4]	K03655	ko03440,map03440	-	-	-	ko00000,ko00001,ko01000,ko03400	-	GO:0000002,GO:0000266,GO:0003674,GO:0003724,GO:0003824,GO:0004004,GO:0004386,GO:0005575,GO:0005622,GO:0005623,GO:0005634,GO:0005730,GO:0005737,GO:0005739,GO:0006139,GO:0006259,GO:0006281,GO:0006725,GO:0006807,GO:0006950,GO:0006974,GO:0006996,GO:0007005,GO:0008026,GO:0008150,GO:0008152,GO:0008186,GO:0009507,GO:0009536,GO:0009987,GO:0010501,GO:0016043,GO:0016070,GO:0016462,GO:0016787,GO:0016817,GO:…	0	29760.VIT_01s0011g04880.t01	KOG0344@1|root,KOG0344@2759|Eukaryota,37J1W@33090|Viridiplantae,3GAKU@35493|Streptophyta	35493|Streptophyta	A	-	-	DEAD,Helicase_C	COG1200	224121	38.095	RecG-like helicase	L	Replication, recombination and repair	1919
XM_002267368.4	2.71	2.64	4991.76	1665.7	6.3	6.3	3.44	5.34667	0.00320986	-8.28328	NW_003724180.1	408326	409909	-	LOC100253216	ARR-A	BlastKOALA	XP_002267404.1	two-component response regulator ORR9	two-component response regulator ARR-A family	K14492	ko04075,map04075	-	-	-	ko00000,ko00001	-	GO:0000156,GO:0000160,GO:0003674,GO:0005575,GO:0005622,GO:0005623,GO:0005634,GO:0006355,GO:0007154,GO:0007165,GO:0007623,GO:0008150,GO:0009719,GO:0009725,GO:0009735,GO:0009736,GO:0009755,GO:0009889,GO:0009987,GO:0010033,GO:0010468,GO:0010556,GO:0019219,GO:0019222,GO:0023052,GO:0031323,GO:0031326,GO:0032870,GO:0035556,GO:0042221,GO:0043226,GO:0043227,GO:0043229,GO:0043231,GO:0044424,GO:0044464,GO:…	1.22e-113	29760.VIT_13s0067g03430.t01	COG5641@1|root,KOG1601@2759|Eukaryota,37TVR@33090|Viridiplantae,3GETD@35493|Streptophyta	35493|Streptophyta	K	-	-	Response_reg	COG0784	223855	29.688	CheY-like REC (receiver) domain, includes chemotaxis protein CheY and sporulation regulator Spo0F	T	Signal transduction mechanisms	330
XM_002264131.3	61.01	0.83	0	20.6133	0.1	0.1	0	0.0666667	0.00323415	-8.2724	NC_012022.3	12414184	12417352	-	LOC100251832	Un-Annotated	NA	XP_002264167.1	21 kDa protein	21 kDa protein-like	NA	-	-	-	-	-	-	-	2.17e-95	29760.VIT_16s0022g00860.t01	28QVS@1|root,2QXIN@2759|Eukaryota,37TQQ@33090|Viridiplantae,3GIEC@35493|Streptophyta	35493|Streptophyta	S	-	-	PMEI	NA	NA	NA	NA	NA	NA	283
XM_010654858.2	0	2.8	0	0.933333	0	0	0.01	0.00333333	0.00357143	-8.12928	NC_012014.3	1489016	1498911	+	LOC100262031	SLC47A, MATE, DTX	BlastKOALA	XP_010653160.1	protein DETOXIFICATION 24, transcript variant X2	MATE family, multidrug and toxin extrusion protein	K03327	-	-	-	-	ko00000,ko02000	2.A.66.1	-	2.6e-288	29760.VIT_08s0056g01000.t01	COG0534@1|root,KOG1347@2759|Eukaryota,37NVY@33090|Viridiplantae,3G974@35493|Streptophyta	35493|Streptophyta	V	-	-	MatE	COG0534	223608	24.661	Na+-driven multidrug efflux pump, DinF/NorM/MATE family	V	Defense mechanisms	791
XM_019216230.1	111.67	88.72	0	66.7967	0.37	0.37	0	0.246667	0.0036928	-8.08107	NC_012024.3	8674463	8677403	+	LOC109121565	AprE	COG_Analysis	XP_019071775.1	subtilisin-like protease SBT1.9	subtilisin-like protease	NA	-	-	-	-	-	-	-	1.26e-07	29760.VIT_18s0001g10350.t01	COG1404@1|root,2QT5U@2759|Eukaryota,37NF3@33090|Viridiplantae,3G9S8@35493|Streptophyta	35493|Streptophyta	O	-	-	Inhibitor_I9,Peptidase_S8	COG1404	224322	16.809	Serine protease, subtilisin family	O	Posttranslational modification, protein turnover, chaperones	1496
XM_019224122.1	5.04	1.44	3987.67	1331.38	1.68	1.68	12.02	5.12667	0.00385063	-8.02069	NC_012008.3	5573382	5579578	+	LOC100243294	PPP3R, CNB	BlastKOALA	XP_019079667.1	calcineurin B-like protein 1, transcript variant X3	serine/threonine-protein phosphatase 2B regulatory subunit	K06268	ko04010,ko04020,ko04022,ko04114,ko04218,ko04310,ko04360,ko04370,ko04380,ko04650,ko04658,ko04659,ko04660,ko04662,ko04720,ko04724,ko04921,ko04922,ko04924,ko05010,ko05014,ko05031,ko05152,ko05166,ko05167,map04010,map04020,map04022,map04114,map04218,map04310,map04360,map04370,map04380,map04650,map04658,map04659,map04660,map04662,map04720,map04724,map04921,map04922,map04924,map05010,map05014,map05031,m…	-	-	-	ko00000,ko00001,ko01009	-	GO:0000003,GO:0000902,GO:0000904,GO:0001101,GO:0003006,GO:0003674,GO:0005488,GO:0005509,GO:0005515,GO:0005575,GO:0005622,GO:0005623,GO:0005737,GO:0005886,GO:0006950,GO:0006970,GO:0007154,GO:0007165,GO:0008150,GO:0009266,GO:0009409,GO:0009414,GO:0009415,GO:0009628,GO:0009651,GO:0009653,GO:0009719,GO:0009725,GO:0009737,GO:0009738,GO:0009755,GO:0009826,GO:0009856,GO:0009860,GO:0009932,GO:0009987,GO:…	1.51e-124	29760.VIT_02s0236g00140.t01	COG5126@1|root,KOG0034@2759|Eukaryota,37HX8@33090|Viridiplantae,3GB3C@35493|Streptophyta	35493|Streptophyta	T	-	-	EF-hand_1,EF-hand_5,EF-hand_6,EF-hand_7,EF-hand_8	COG5126	227455	22.368	Ca2+-binding protein, EF-hand superfamily	T	Signal transduction mechanisms	356
XR_002029012.1	5.01	1.04	3184.69	1063.58	3.8	3.8	5.1	4.23333	0.00398027	-7.97292	NC_012025.3	22831331	22848237	+	LOC100854011	Un-Annotated	NA	NA	uncharacterized LOC100854011, transcript variant X2	NA	NA	NA	NA	NA	NA	NA	NA	NA	NA	NA	NA	NA	NA	NA	NA	NA	NA	NA	NA	NA	NA	NA	NA
XM_010651386.2	119.2	266.14	10028.5	3471.28	16.78	16.78	11.59	15.05	0.00433558	-7.84956	NC_012011.3	2684027	2685750	-	LOC100252810	Un-Annotated	NA	XP_010649688.1	late embryogenesis abundant protein D-29, transcript variant X2	late embryogenesis abundant protein	NA	-	-	-	-	-	-	-	5.53e-36	29760.VIT_05s0020g00840.t01	KOG4744@1|root,KOG4744@2759|Eukaryota,37VX2@33090|Viridiplantae,3GJW4@35493|Streptophyta	35493|Streptophyta	S	-	-	LEA_4	NA	NA	NA	NA	NA	NA	135
XM_019219173.1	14.74	10.48	9827.66	3284.29	13.97	13.97	14.87	14.27	0.00434492	-7.84645	NC_012010.3	3084565	3087520	+	LOC100244114	Un-Annotated	NA	XP_019074718.1	uncharacterized LOC100244114	NA	NA	-	-	-	-	-	-	-	2.23e-195	29760.VIT_04s0008g03740.t01	28YJI@1|root,2R5DD@2759|Eukaryota,37JQF@33090|Viridiplantae,3GF1C@35493|Streptophyta	35493|Streptophyta	-	-	-	-	NA	NA	NA	NA	NA	NA	543
XM_002262991.4	17.61	19.03	0	12.2133	0.02	0.02	0.12	0.0533333	0.00436681	-7.8392	NW_003724173.1	33905	52562	+	LOC100265351	HepA	COG_Analysis	XP_002263027.3	helicase-like transcription factor CHR28, transcript variant X1	isoform X1	NA	-	-	-	-	-	-	GO:0000724,GO:0000725,GO:0006139,GO:0006259,GO:0006281,GO:0006302,GO:0006310,GO:0006725,GO:0006807,GO:0006950,GO:0006974,GO:0008150,GO:0008152,GO:0009292,GO:0009294,GO:0009987,GO:0033554,GO:0034641,GO:0043170,GO:0044237,GO:0044238,GO:0044260,GO:0044764,GO:0045003,GO:0046483,GO:0050896,GO:0051704,GO:0051716,GO:0071704,GO:0090304,GO:1901360	8.21e-68	29760.VIT_10s0116g00700.t01	COG0553@1|root,KOG1001@2759|Eukaryota,37KHS@33090|Viridiplantae,3GDVD@35493|Streptophyta	35493|Streptophyta	KL	-	-	Helicase_C,SNF2_N,zf-C3HC4,zf-C3HC4_2	COG0553	223627	21.954	Superfamily II DNA or RNA helicase, SNF2 family	K	Transcription	2734
XM_010653793.2	1.85	0	783.05	261.633	1.75	1.75	0	1.16667	0.00445917	-7.80901	NC_012013.3	2025776	2034272	-	LOC100244218	DCAF11	BlastKOALA	XP_010652095.1	LEC14B protein, transcript variant X6	DDB1- and CUL4-associated factor 11	K11801	-	-	-	-	ko00000,ko04121	-	-	3.98e-23	29760.VIT_07s0104g00900.t01	KOG0266@1|root,KOG0266@2759|Eukaryota,37SIQ@33090|Viridiplantae,3GDCJ@35493|Streptophyta	35493|Streptophyta	L	-	-	WD40	COG2319	225201	26.056	WD40 repeat	R	General function prediction only	987
XM_010648620.2	0	13.23	0	4.41	0	0	0.06	0.02	0.00453515	-7.78463	NW_003724335.1	15082	18159	-	LOC100249180	MDN1	COG_Analysis	XP_010646922.1	dentin sialophosphoprotein, transcript variant X2	Myb-like protein X	NA	-	-	-	-	-	-	-	8.72e-179	29760.VIT_00s0386g00030.t01	2CS5Z@1|root,2RAIM@2759|Eukaryota,37TK6@33090|Viridiplantae,3GHEJ@35493|Streptophyta	35493|Streptophyta	S	-	-	-	COG5271	227596	17.613	Midasin, AAA ATPase with vWA domain, involved in ribosome maturation	J	Translation, ribosomal structure and biogenesis	527
NM_001281292.1	2916.12	7736.05	0	3550.72	14.61	14.61	23.31	17.51	0.00493139	-7.66379	NC_012010.3	19034558	19035506	+	LOC100232959	DHN1	eggNog_mapper	NP_001268221.1	dehydrin	Belongs to the plant dehydrin family	NA	-	-	-	-	-	-	GO:0001101,GO:0001786,GO:0003674,GO:0005488,GO:0005507,GO:0005543,GO:0005575,GO:0005622,GO:0005623,GO:0005737,GO:0005829,GO:0006950,GO:0008150,GO:0008289,GO:0009266,GO:0009409,GO:0009414,GO:0009415,GO:0009628,GO:0009631,GO:0009719,GO:0009725,GO:0009737,GO:0009961,GO:0010033,GO:0010035,GO:0010243,GO:0012506,GO:0016020,GO:0016151,GO:0031090,GO:0031982,GO:0033993,GO:0035091,GO:0042221,GO:0043167,GO:…	4.63e-43	29760.VIT_04s0023g02480.t01	2D1F3@1|root,2S4VW@2759|Eukaryota,37W4D@33090|Viridiplantae,3GK7S@35493|Streptophyta	35493|Streptophyta	S	-	-	Dehydrin	NA	NA	NA	NA	NA	NA	144
XM_010657563.2	0	30.97	0	10.3233	0.08	0.08	0	0.0533333	0.00516629	-7.59666	NC_012016.3	11627185	11642565	-	LOC100264744	malZ	BlastKOALA	XP_010655865.1	alpha-glucosidase-like	alpha-glucosidase [EC:3.2.1.20]	K01187	ko00052,ko00500,ko01100,map00052,map00500,map01100	-	R00028,R00801,R00802,R06087,R06088	RC00028,RC00049,RC00077	ko00000,ko00001,ko01000	-	-	1.9e-146	29760.VIT_10s0092g00240.t01	COG1501@1|root,KOG1065@2759|Eukaryota,37JAX@33090|Viridiplantae,3G8ES@35493|Streptophyta	35493|Streptophyta	G	GH31	-	Gal_mutarotas_2,Glyco_hydro_31,NtCtMGAM_N	COG1501	224418	34.967	Alpha-glucosidase/xylosidase, GH31 family	G	Carbohydrate transport and metabolism	1858
XM_010661440.2	13.23	17.15	0	10.1267	0	0	0.16	0.0533333	0.00526662	-7.56891	NC_012020.3	479247	484288	-	LOC100240939	ACLY	BlastKOALA	XP_010659742.1	ATP-citrate synthase alpha chain protein 2, transcript variant X3	ATP citrate (pro-S)-lyase [EC:2.3.3.8]	K01648	ko00020,ko00720,ko01100,ko01110,ko01120,ko01130,map00020,map00720,map01100,map01110,map01120,map01130	-	R00352	RC00004,RC00067	ko00000,ko00001,ko01000,ko04147	-	GO:0003674,GO:0003824,GO:0003878,GO:0005575,GO:0005622,GO:0005623,GO:0005737,GO:0005829,GO:0006082,GO:0006084,GO:0006085,GO:0006139,GO:0006163,GO:0006164,GO:0006629,GO:0006631,GO:0006633,GO:0006637,GO:0006725,GO:0006732,GO:0006753,GO:0006790,GO:0006793,GO:0006796,GO:0006807,GO:0008150,GO:0008152,GO:0008610,GO:0009058,GO:0009108,GO:0009117,GO:0009150,GO:0009152,GO:0009165,GO:0009259,GO:0009260,GO:…	1.42999999999776e-312	29760.VIT_14s0060g00550.t01	COG0045@1|root,KOG1254@2759|Eukaryota,37IP2@33090|Viridiplantae,3GERE@35493|Streptophyta	35493|Streptophyta	C	-	-	ATP-grasp_2,Citrate_bind	COG0045	223123	24.213	Succinyl-CoA synthetase, beta subunit	C	Energy production and conversion	850
XM_010666731.2	0	0	7445	2481.67	17.27	17.27	4.77	13.1033	0.00528005	-7.56523	NC_012024.3	17494425	17503316	+	LOC100244175	Un-Annotated	NA	XP_010665033.1	uncharacterized LOC100244175, transcript variant X2	NA	NA	-	-	-	-	-	-	-	3.16e-63	29760.VIT_18s0086g00230.t01	2CKTN@1|root,2S3WD@2759|Eukaryota,37VZ0@33090|Viridiplantae,3GK5J@35493|Streptophyta	35493|Streptophyta	-	-	-	-	NA	NA	NA	NA	NA	NA	197
XR_785999.2	16.19	29.08	731.88	259.05	0.66	0.66	2.97	1.43	0.00552017	-7.50107	NC_012012.3	3941420	3962603	-	LOC100258698	Un-Annotated	NA	NA	E3 SUMO-protein ligase SIZ1, transcript variant X4	NA	NA	NA	NA	NA	NA	NA	NA	NA	NA	NA	NA	NA	NA	NA	NA	NA	NA	NA	NA	NA	NA	NA	NA
XM_010655698.2	1.6	1.97	0	1.19	0.01	0.01	0	0.00666667	0.00560224	-7.47978	NC_012014.3	18510762	18570266	-	LOC100243631	MROH1, HEATR7A	BlastKOALA	XP_010654000.1	protein SHOOT GRAVITROPISM 6, transcript variant X1	maestro heat-like repeat-containing protein family member 1	K24816	-	-	-	-	-	-	-	0	29760.VIT_08s0007g04630.t01	KOG2032@1|root,KOG2032@2759|Eukaryota,37KMN@33090|Viridiplantae,3GDZ4@35493|Streptophyta	35493|Streptophyta	S	-	-	Cnd1	NA	NA	NA	NA	NA	NA	3132
XM_002276542.4	12.49	18.23	15912.4	5314.36	26	26	37.97	29.99	0.0056432	-7.46927	NC_012022.3	21752675	21756592	+	LOC100243588	TRAPPC1, BET5	BlastKOALA	XP_002276578.1	trafficking protein particle complex subunit 1, transcript variant X1	trafficking protein particle complex subunit 1	K20300	-	-	-	-	ko00000,ko04131	-	GO:0003674,GO:0005085,GO:0005088,GO:0005488,GO:0005515,GO:0005575,GO:0005622,GO:0005623,GO:0006810,GO:0006888,GO:0008150,GO:0016192,GO:0017016,GO:0017112,GO:0017137,GO:0019899,GO:0030008,GO:0031267,GO:0032991,GO:0044424,GO:0044464,GO:0046907,GO:0048193,GO:0051020,GO:0051179,GO:0051234,GO:0051641,GO:0051649,GO:0065007,GO:0065009,GO:0098772,GO:0099023	7.57e-124	29760.VIT_16s0098g01620.t01	KOG3368@1|root,KOG3368@2759|Eukaryota,37SVQ@33090|Viridiplantae,3G79B@35493|Streptophyta	35493|Streptophyta	U	-	-	Sybindin	NA	NA	NA	NA	NA	NA	352
XM_019217933.1	0.61	0.56	617.17	206.113	1.34	1.34	0.87	1.18333	0.00574118	-7.44444	NW_003724193.1	610194	680625	-	LOC100242759	SPS1	COG_Analysis	XP_019073478.1	probable LRR receptor-like serine/threonine-protein kinase At1g56140, transcript variant X5	LRR receptor-like serine threonine-protein kinase	NA	-	-	-	-	-	-	GO:0003674,GO:0003824,GO:0004672,GO:0004674,GO:0005575,GO:0005623,GO:0005886,GO:0006464,GO:0006468,GO:0006793,GO:0006796,GO:0006807,GO:0008150,GO:0008152,GO:0009987,GO:0016020,GO:0016301,GO:0016310,GO:0016740,GO:0016772,GO:0016773,GO:0019538,GO:0036211,GO:0043170,GO:0043412,GO:0044237,GO:0044238,GO:0044260,GO:0044267,GO:0044464,GO:0071704,GO:0071944,GO:0140096,GO:1901564	2.29e-28	29760.VIT_00s0125g00210.t01	COG0515@1|root,2QUW9@2759|Eukaryota,37KJP@33090|Viridiplantae,3G96G@35493|Streptophyta	35493|Streptophyta	T	-	-	LRR_1,LRR_8,Malectin,Pkinase,Pkinase_Tyr	COG0515	223589	26.761	Serine/threonine protein kinase	T	Signal transduction mechanisms	1155
XM_010652565.2	0	1.68	0	0.56	0	0	0.01	0.00333333	0.00595238	-7.39232	NC_012012.3	7953003	7959623	+	LOC100263920	TPR	COG_Analysis	XP_010650867.1	pentatricopeptide repeat-containing protein At3g09060, transcript variant X12	Pentatricopeptide repeat-containing protein	NA	-	-	-	-	-	-	GO:0003674,GO:0003676,GO:0003723,GO:0003824,GO:0004518,GO:0004519,GO:0005488,GO:0005575,GO:0005622,GO:0005623,GO:0006139,GO:0006725,GO:0006807,GO:0008150,GO:0008152,GO:0009451,GO:0009987,GO:0016070,GO:0016787,GO:0016788,GO:0034641,GO:0043170,GO:0043226,GO:0043227,GO:0043229,GO:0043231,GO:0043412,GO:0044237,GO:0044238,GO:0044424,GO:0044464,GO:0046483,GO:0071704,GO:0090304,GO:0090305,GO:0097159,GO:…	5.77e-95	29760.VIT_06s0004g07180.t01	KOG4197@1|root,KOG4197@2759|Eukaryota,37S3D@33090|Viridiplantae,3GCJW@35493|Streptophyta	35493|Streptophyta	ADK	-	-	PPR,PPR_1,PPR_2,PPR_3	COG0457	223533	15.593	Tetratricopeptide (TPR) repeat	R	General function prediction only	314
XM_010661466.2	3.2	0.01	0	1.07	0.01	0.01	0	0.00666667	0.00623053	-7.32643	NC_012020.3	172535	179573	-	LOC100242559	FEN1, RAD2	BlastKOALA	XP_010659768.1	flap endonuclease 1, transcript variant X1	flap endonuclease-1 [EC:3.1.-.-]	K04799	ko03030,ko03410,ko03450,map03030,map03410,map03450	-	-	-	ko00000,ko00001,ko01000,ko03032,ko03400,ko04147	-	-	2.29e-262	102107.XP_008246337.1	COG0258@1|root,KOG2519@2759|Eukaryota,37MC4@33090|Viridiplantae,3G9DG@35493|Streptophyta,4JDRI@91835|fabids	35493|Streptophyta	L	-	-	XPG_I,XPG_N	COG0258	223336	26.627	5'-3' exonuclease Xni/ExoIX (flap endonuclease)	L	Replication, recombination and repair	723
XM_002266394.4	1446.19	959.14	39850.3	14085.2	44.52	44.52	178.5	89.18	0.00633147	-7.30324	NC_012023.3	13578041	13578805	+	LOC100255885	Un-Annotated	NA	XP_002266430.1	kunitz trypsin inhibitor 2	Encoded by	NA	-	-	-	-	-	-	GO:0005575,GO:0005576,GO:0005618,GO:0005623,GO:0030312,GO:0044464,GO:0048046,GO:0071944	3.47e-148	29760.VIT_17s0119g00150.t01	28Q3W@1|root,2QWSQ@2759|Eukaryota,37SSJ@33090|Viridiplantae,3GAHD@35493|Streptophyta	35493|Streptophyta	S	-	-	Kunitz_legume	NA	NA	NA	NA	NA	NA	416
XM_002269059.4	10.87	60.97	0	23.9467	0.25	0.25	0	0.166667	0.00695991	-7.16672	NW_003724282.1	70057	71684	-	LOC100245245	Un-Annotated	NA	XP_002269095.2	expansin-like B1	Belongs to the expansin family	NA	-	-	-	-	-	-	-	5.09e-192	29760.VIT_00s0309g00090.t01	28JEF@1|root,2QTU4@2759|Eukaryota,37I7Z@33090|Viridiplantae,3GFBH@35493|Streptophyta	35493|Streptophyta	S	-	-	DPBB_1,Pollen_allerg_1	NA	NA	NA	NA	NA	NA	531
XR_786117.2	0.22	2.61	0	0.943333	0.01	0.01	0	0.00666667	0.00706714	-7.14466	NC_012012.3	19741558	19749932	-	LOC100256833	Un-Annotated	NA	NA	histidine-containing phosphotransfer protein 3, transcript variant X10	NA	NA	NA	NA	NA	NA	NA	NA	NA	NA	NA	NA	NA	NA	NA	NA	NA	NA	NA	NA	NA	NA	NA	NA
XM_010665624.2	0	191.75	0	63.9167	0.68	0.68	0	0.453333	0.00709257	-7.13948	NC_012023.3	15635295	15638635	-	LOC100242819	EGD1, BTF3	BlastKOALA	XP_010663926.1	nascent polypeptide-associated complex subunit beta, transcript variant X2	nascent polypeptide-associated complex subunit beta	K01527	ko04214,map04214	-	-	-	ko00000,ko00001	-	GO:0006950,GO:0006970,GO:0008150,GO:0009628,GO:0009651,GO:0050896	1.47e-94	29760.VIT_17s0053g00620.t01	KOG2240@1|root,KOG2240@2759|Eukaryota,37U4X@33090|Viridiplantae,3G74S@35493|Streptophyta	35493|Streptophyta	K	-	-	NAC	NA	NA	NA	NA	NA	NA	277
XR_784770.2	12.09	21.55	8966.43	3000.02	18.24	18.24	29.3	21.9267	0.00730883	-7.09614	NC_012025.3	22774200	22776450	-	LOC100855287	Un-Annotated	NA	NA	uncharacterized LOC100855287	NA	NA	NA	NA	NA	NA	NA	NA	NA	NA	NA	NA	NA	NA	NA	NA	NA	NA	NA	NA	NA	NA	NA	NA
XM_010653791.2	16.68	30.67	3606.66	1218	13.58	13.58	0	9.05333	0.00743293	-7.07185	NC_012013.3	2025776	2034272	-	LOC100244218	DCAF11	BlastKOALA	XP_010652093.1	LEC14B protein, transcript variant X4	DDB1- and CUL4-associated factor 11	K11801	-	-	-	-	ko00000,ko04121	-	-	3.98e-23	29760.VIT_07s0104g00900.t01	KOG0266@1|root,KOG0266@2759|Eukaryota,37SIQ@33090|Viridiplantae,3GDCJ@35493|Streptophyta	35493|Streptophyta	L	-	-	WD40	COG2319	225201	26.056	WD40 repeat	R	General function prediction only	987
XM_003633673.3	2.23	5.32	0	2.51667	0.03	0.03	0	0.02	0.00794702	-6.97537	NC_012020.3	18806309	18809794	+	LOC100852994	PILS, ECM3	BlastKOALA	XP_003633721.1	protein PIN-LIKES 2, transcript variant X1	auxin efflux carrier family protein	K24139	-	-	-	-	-	-	-	8.65999993260297e-317	29760.VIT_14s0006g01970.t01	COG0679@1|root,KOG2722@2759|Eukaryota,37HNS@33090|Viridiplantae,3GERD@35493|Streptophyta	35493|Streptophyta	J	-	-	Mem_trans	COG0679	223751	14.593	Predicted permease, AEC (auxin efflux carrier) family	R	General function prediction only	865
XM_010657648.2	0	23.8	0	7.93333	0.1	0.1	0	0.0666667	0.00840336	-6.89482	NC_012016.3	18106973	18111004	+	LOC100266208	SPS1	COG_Analysis	XP_010655950.1	cysteine-rich receptor-like protein kinase 10	Cysteine-rich receptor-like protein kinase	ko:K04733	ko04010,ko04064,ko04620,ko04621,ko04624,ko04722,ko05133,ko05140,ko05142,ko05145,ko05152,ko05162,ko05164,map04010,map04064,map04620,map04621,map04624,map04722,map05133,map05140,map05142,map05145,map05152,map05162,map05164	M00686	-	-	ko00000,ko00001,ko00002,ko01000,ko01001	-	-	6.51e-37	29760.VIT_10s0071g01200.t01	COG0515@1|root,2QWDY@2759|Eukaryota,37QJ4@33090|Viridiplantae,3G71R@35493|Streptophyta	35493|Streptophyta	T	-	-	Pkinase_Tyr,Stress-antifung	COG0515	223589	24.779	Serine/threonine protein kinase	T	Signal transduction mechanisms	1268
XM_002264450.4	13.72	17.47	5017.61	1682.93	14.7	14.7	14.18	14.5267	0.00863175	-6.85613	NC_012017.3	6922212	7007236	+	LOC100243116	DICER1, DCR1	BlastKOALA	XP_002264486.2	dicer-like protein 4, transcript variant X2	endoribonuclease Dicer [EC:3.1.26.-]	K11592	ko05206,map05206	-	-	-	ko00000,ko00001,ko01000,ko03036	-	GO:0000003,GO:0002252,GO:0002376,GO:0003002,GO:0003006,GO:0003674,GO:0003676,GO:0003723,GO:0003824,GO:0004518,GO:0004519,GO:0004521,GO:0004525,GO:0004540,GO:0005488,GO:0005575,GO:0005622,GO:0005623,GO:0005634,GO:0005737,GO:0006139,GO:0006259,GO:0006351,GO:0006353,GO:0006396,GO:0006725,GO:0006807,GO:0006950,GO:0006952,GO:0006955,GO:0007275,GO:0007389,GO:0008150,GO:0008152,GO:0009058,GO:0009059,GO:…	1.44e-48	29760.VIT_11s0149g00120.t01	COG0571@1|root,KOG0701@2759|Eukaryota,37N1D@33090|Viridiplantae,3GF2W@35493|Streptophyta	35493|Streptophyta	A	-	-	DEAD,DND1_DSRM,Dicer_dimer,Helicase_C,PAZ,ResIII,Ribonuclease_3,dsrm	COG1111	224036	27.89	ERCC4-related helicase	L	Replication, recombination and repair	2430
XM_010665110.2	1.12	4.38	1168.46	391.32	3.62	3.62	3.33	3.52333	0.00900371	-6.79526	NC_012008.3	7805818	7810823	-	LOC100262704	Un-Annotated	NA	XP_010663412.1	zinc finger CCCH domain-containing protein 12, transcript variant X1	Zinc finger CCCH domain-containing protein	NA	-	-	-	-	-	-	GO:0003674,GO:0003676,GO:0003700,GO:0003723,GO:0003729,GO:0003730,GO:0005488,GO:0005575,GO:0005622,GO:0005623,GO:0005737,GO:0005829,GO:0006355,GO:0006417,GO:0008150,GO:0009889,GO:0009890,GO:0009892,GO:0009893,GO:0009894,GO:0009896,GO:0010468,GO:0010556,GO:0010558,GO:0010604,GO:0010605,GO:0010608,GO:0010629,GO:0017148,GO:0019219,GO:0019222,GO:0031323,GO:0031324,GO:0031325,GO:0031326,GO:0031327,GO:…	1.05e-256	29760.VIT_02s0012g01550.t01	COG5063@1|root,KOG1677@2759|Eukaryota,37JVQ@33090|Viridiplantae,3GABS@35493|Streptophyta	35493|Streptophyta	O	-	-	zf-CCCH	NA	NA	NA	NA	NA	NA	707
XM_019225423.1	0	29.81	0	9.93667	0	0	0.27	0.09	0.00905736	-6.78669	NC_012021.3	3392226	3393328	-	LOC109121543	GST, gst	BlastKOALA	XP_019080968.1	probable glutathione S-transferase	glutathione S-transferase [EC:2.5.1.18]	K00799	ko00480,ko00980,ko00982,ko00983,ko01524,ko05200,ko05204,ko05225,ko05418,map00480,map00980,map00982,map00983,map01524,map05200,map05204,map05225,map05418	-	R03522,R07002,R07003,R07004,R07023,R07024,R07025,R07026,R07069,R07070,R07083,R07084,R07091,R07092,R07093,R07094,R07100,R07113,R07116,R08280,R09409,R11905	RC00004,RC00069,RC00840,RC00948,RC01704,RC01705,RC01706,RC01758,RC01759,RC01765,RC01767,RC01769,RC02243,RC02527,RC02939,RC02940,RC02942,RC02943,RC02944	ko00000,ko00001,ko01000,ko02000	1.A.12.2.2,1.A.12.3.2	-	9.08e-156	29760.VIT_15s0024g01650.t01	KOG0406@1|root,KOG0406@2759|Eukaryota,37N96@33090|Viridiplantae,3GAEQ@35493|Streptophyta	35493|Streptophyta	O	-	-	GST_C,GST_N	COG0625	223698	29.126	Glutathione S-transferase	O	Posttranslational modification, protein turnover, chaperones	437
XM_019217306.1	6.44	119.83	0	42.09	0.58	0.58	0	0.386667	0.00918666	-6.76624	NC_012025.3	2309023	2317263	-	LOC100241782	TAT	BlastKOALA	XP_019072851.1	probable aminotransferase TAT2, transcript variant X1	tyrosine aminotransferase [EC:2.6.1.5]	K00815	ko00130,ko00270,ko00350,ko00360,ko00400,ko00401,ko00950,ko00960,ko01100,ko01110,ko01130,ko01230,map00130,map00270,map00350,map00360,map00400,map00401,map00950,map00960,map01100,map01110,map01130,map01230	M00025,M00034	R00694,R00734,R07396	RC00006	ko00000,ko00001,ko00002,ko01000,ko01007	-	GO:0003674,GO:0003824,GO:0004838,GO:0005575,GO:0005622,GO:0005623,GO:0005737,GO:0005829,GO:0006082,GO:0006520,GO:0006570,GO:0006572,GO:0006725,GO:0006766,GO:0006775,GO:0006807,GO:0008150,GO:0008152,GO:0008483,GO:0009056,GO:0009058,GO:0009063,GO:0009072,GO:0009074,GO:0009110,GO:0009987,GO:0010189,GO:0016054,GO:0016740,GO:0016769,GO:0018130,GO:0019439,GO:0019752,GO:0042360,GO:0042362,GO:0043436,GO:…	9.8500000243228e-317	29760.VIT_19s0014g02190.t01	COG0436@1|root,KOG0259@2759|Eukaryota,37MBY@33090|Viridiplantae,3GEUQ@35493|Streptophyta	35493|Streptophyta	E	-	-	Aminotran_1_2	COG0436	223513	27.638	Aspartate/methionine/tyrosine aminotransferase	E	Amino acid transport and metabolism	862
XM_010648655.2	0	8.17	0	2.72333	0.04	0.04	0	0.0266667	0.00979192	-6.67419	NW_003724343.1	17208	22147	-	LOC104877385	SPS1	COG_Analysis	XP_010646957.1	cysteine-rich receptor-like protein kinase 10	Protein kinase domain	NA	-	-	-	-	-	-	-	5.89e-278	29760.VIT_00s0409g00040.t01	COG0515@1|root,2SIMQ@2759|Eukaryota,37Y66@33090|Viridiplantae,3GNWN@35493|Streptophyta	33090|Viridiplantae	T	-	-	Pkinase_Tyr	COG0515	223589	28.114	Serine/threonine protein kinase	T	Signal transduction mechanisms	773
XM_002279983.3	2.55	25.74	0	9.43	0.14	0.14	0	0.0933333	0.00989749	-6.65872	NC_012010.3	20807975	20822695	-	LOC100262676	WD40	COG_Analysis	XP_002280019.1	uncharacterized LOC100262676, transcript variant X1	Transducin WD40 repeat-like superfamily protein	ko:K08518	-	-	-	-	ko00000,ko04131	-	GO:0000149,GO:0002791,GO:0003674,GO:0005096,GO:0005488,GO:0005515,GO:0005575,GO:0005622,GO:0005623,GO:0005737,GO:0005886,GO:0008047,GO:0008150,GO:0012505,GO:0016020,GO:0017016,GO:0017075,GO:0017137,GO:0017157,GO:0019899,GO:0019905,GO:0030141,GO:0030234,GO:0030695,GO:0031267,GO:0031410,GO:0031982,GO:0032879,GO:0032880,GO:0043085,GO:0043087,GO:0043226,GO:0043227,GO:0043229,GO:0043547,GO:0044093,GO:…	5.3e-05	29760.VIT_04s0044g00130.t01	KOG1983@1|root,KOG1983@2759|Eukaryota,37JV1@33090|Viridiplantae,3GEW6@35493|Streptophyta	35493|Streptophyta	U	-	-	Lgl_C	COG2319	225201	18.345	WD40 repeat	R	General function prediction only	2043
XM_002285463.3	48.65	34.84	10902.1	3661.85	31.02	31.02	46.95	36.33	0.00992121	-6.65527	NC_012024.3	6978722	6992733	+	LOC100248937	DnaJ	COG_Analysis	XP_002285499.1	uncharacterized LOC100248937, transcript variant X2	heat shock protein	NA	-	-	-	-	-	-	-	1.87e-168	29760.VIT_18s0001g08540.t01	28IGE@1|root,2QQT8@2759|Eukaryota,37N6A@33090|Viridiplantae,3G7ES@35493|Streptophyta	35493|Streptophyta	O	-	-	DnaJ	COG0484	223560	42.623	DnaJ-class molecular chaperone with C-terminal Zn finger domain	O	Posttranslational modification, protein turnover, chaperones	471
XM_002278724.3	8.87	16.52	24127.8	8051.05	69.79	69.79	102.5	80.6933	0.0100227	-6.64058	NC_012009.3	2341776	2344553	-	LOC100257272	LysM	COG_Analysis	XP_002278760.2	lysM domain-containing GPI-anchored protein 2	lysM domain-containing GPI-anchored protein	NA	-	-	-	-	-	-	GO:0003674,GO:0005488,GO:0005575,GO:0005623,GO:0005886,GO:0005911,GO:0008061,GO:0008144,GO:0009506,GO:0016020,GO:0030054,GO:0031224,GO:0031225,GO:0031226,GO:0044425,GO:0044459,GO:0044464,GO:0046658,GO:0055044,GO:0071944,GO:0097367	1.05e-250	29760.VIT_03s0038g03220.t01	2CMG7@1|root,2QQ9K@2759|Eukaryota,37REA@33090|Viridiplantae,3GC4M@35493|Streptophyta	35493|Streptophyta	S	-	-	LysM	COG1388	224306	26.984	LysM repeat	M	Cell wall/membrane/envelope biogenesis	689
XM_019217453.1	0.98	0	0	0.326667	0	0	0.01	0.00333333	0.0102041	-6.61471	NC_012025.3	16375069	16380334	+	LOC104877715	IS285	COG_Analysis	XP_019072998.1	uncharacterized LOC104877715, transcript variant X1	NA	NA	NA	NA	NA	NA	NA	NA	NA	0.006	NA	NA	NA	NA	NA	NA	NA	COG3328	225865	17.391	Transposase (or an inactivated derivative)	X	Mobilome: prophages, transposons	NA
XR_785781.2	5.44	0	0	1.81333	0	0	0.06	0.02	0.0110294	-6.5025	NC_012011.3	6369585	6378119	-	LOC100252782	Un-Annotated	NA	NA	U-box domain-containing protein 43, transcript variant X1	NA	NA	NA	NA	NA	NA	NA	NA	NA	NA	NA	NA	NA	NA	NA	NA	NA	NA	NA	NA	NA	NA	NA	NA
XM_010665851.2	3.62	0	0	1.20667	0.02	0.02	0	0.0133333	0.0110497	-6.49985	NC_012024.3	2222520	2227875	+	LOC100257388	Un-Annotated	NA	XP_010664153.1	uncharacterized LOC100257388, transcript variant X1	NA	NA	-	-	-	-	-	-	-	9.33e-292	29760.VIT_18s0001g01650.t01	2CB2C@1|root,2S39P@2759|Eukaryota,37VA8@33090|Viridiplantae,3GJW6@35493|Streptophyta	35493|Streptophyta	-	-	-	-	NA	NA	NA	NA	NA	NA	798
XM_019221777.1	3.98	3.22	0	2.4	0	0	0.08	0.0266667	0.0111111	-6.49185	NC_012014.3	19980900	19984878	-	LOC100252023	Un-Annotated	NA	XP_019077322.1	FT-interacting protein 1, transcript variant X3	Multiple C2 and transmembrane domain-containing protein	NA	-	-	-	-	-	-	GO:0003674,GO:0005488,GO:0005509,GO:0005575,GO:0005622,GO:0005623,GO:0005634,GO:0005654,GO:0005737,GO:0005783,GO:0005829,GO:0007154,GO:0007165,GO:0008150,GO:0009987,GO:0012505,GO:0016020,GO:0016021,GO:0019722,GO:0019932,GO:0023052,GO:0031224,GO:0031974,GO:0031981,GO:0035556,GO:0043167,GO:0043169,GO:0043226,GO:0043227,GO:0043229,GO:0043231,GO:0043233,GO:0044422,GO:0044424,GO:0044425,GO:0044428,GO:…	0	29760.VIT_08s0007g06170.t01	290CJ@1|root,2R77N@2759|Eukaryota,37M38@33090|Viridiplantae,3GFYP@35493|Streptophyta	35493|Streptophyta	S	-	-	C2,PRT_C	NA	NA	NA	NA	NA	NA	1590
XM_010654678.2	113.21	114.66	3332.22	1186.7	11.51	11.51	16.81	13.2767	0.0111879	-6.48191	NC_012013.3	19762040	19765841	-	LOC100247519	MDN1	COG_Analysis	XP_010652980.1	protein FYV8, transcript variant X1	Plant calmodulin-binding domain	NA	-	-	-	-	-	-	-	2.59e-05	29760.VIT_07s0031g03040.t01	292AI@1|root,2R96Y@2759|Eukaryota,37QXZ@33090|Viridiplantae,3G9J2@35493|Streptophyta	35493|Streptophyta	S	-	-	CaM_binding	COG5271	227596	18.584	Midasin, AAA ATPase with vWA domain, involved in ribosome maturation	J	Translation, ribosomal structure and biogenesis	969
XM_002270872.4	48.65	38.11	0	28.92	0.51	0.51	0	0.34	0.0117566	-6.41039	NC_012019.3	6143145	6153773	-	LOC100249618	SLC32A, VGAT	BlastKOALA	XP_002270908.1	vacuolar amino acid transporter 1, transcript variant X1	solute carrier family 32 (vesicular inhibitory amino acid transporter)	K15015	ko04721,ko04723,ko04727,ko05032,ko05033,map04721,map04723,map04727,map05032,map05033	-	-	-	ko00000,ko00001,ko02000	2.A.18.5	GO:0003333,GO:0003674,GO:0005215,GO:0005342,GO:0005575,GO:0005622,GO:0005623,GO:0005737,GO:0005773,GO:0005774,GO:0006810,GO:0006811,GO:0006820,GO:0006865,GO:0008150,GO:0008509,GO:0008514,GO:0015075,GO:0015171,GO:0015318,GO:0015711,GO:0015849,GO:0016020,GO:0022857,GO:0031090,GO:0034220,GO:0043226,GO:0043227,GO:0043229,GO:0043231,GO:0044422,GO:0044424,GO:0044437,GO:0044444,GO:0044446,GO:0044464,GO:…	1.28e-31	29760.VIT_13s0019g04660.t01	COG0814@1|root,KOG1303@2759|Eukaryota,37Q9B@33090|Viridiplantae,3GBVF@35493|Streptophyta	35493|Streptophyta	E	-	-	Aa_trans	COG0814	223884	21.845	Amino acid permease	E	Amino acid transport and metabolism	994
XM_019220572.1	1.48	7.08	781.01	263.19	0	0	9.94	3.31333	0.0125891	-6.31168	NC_012012.3	13535995	13572774	+	LOC100264970	Un-Annotated	NA	XP_019076117.1	uncharacterized LOC100264970, transcript variant X2	Protein of unknown function (DUF632)	NA	-	-	-	-	-	-	-	0	3760.EMJ09268	2CMW6@1|root,2QSAZ@2759|Eukaryota,37Q6Y@33090|Viridiplantae,3GBF6@35493|Streptophyta,4JJQI@91835|fabids	35493|Streptophyta	S	-	-	DUF630,DUF632	NA	NA	NA	NA	NA	NA	1027
XM_010664833.2	0.62	0	1341.24	447.287	7.87	7.87	2.74	6.16	0.0137719	-6.18213	NC_012008.3	8527795	8532666	-	LOC100250498	Un-Annotated	NA	XP_010663135.1	probable transcription factor KAN2, transcript variant X2	transcription factor	NA	-	-	-	-	-	-	GO:0000003,GO:0001067,GO:0003002,GO:0003006,GO:0003674,GO:0003676,GO:0003677,GO:0003700,GO:0005488,GO:0005575,GO:0005622,GO:0005623,GO:0005634,GO:0006355,GO:0007275,GO:0007389,GO:0008150,GO:0009791,GO:0009798,GO:0009889,GO:0009908,GO:0009943,GO:0009944,GO:0009955,GO:0010468,GO:0010556,GO:0019219,GO:0019222,GO:0022414,GO:0031323,GO:0031326,GO:0032501,GO:0032502,GO:0035670,GO:0043226,GO:0043227,GO:…	1.98e-257	29760.VIT_02s0012g01940.t01	28J99@1|root,2QRMZ@2759|Eukaryota,37RKY@33090|Viridiplantae,3GFNM@35493|Streptophyta	35493|Streptophyta	K	-	-	Myb_DNA-binding	NA	NA	NA	NA	NA	NA	706
XM_010662310.2	0.26	0	222.02	74.0933	1.57	1.57	0	1.04667	0.0141263	-6.14547	NC_012020.3	24058223	24077608	+	LOC100246447	TAF8	BlastKOALA	XP_010660612.1	transcription initiation factor TFIID subunit 8, transcript variant X4	transcription initiation factor TFIID subunit 8	K14649	ko03022,map03022	-	-	-	ko00000,ko00001,ko03021	-	-	3.24e-272	29760.VIT_14s0068g00340.t01	KOG2389@1|root,KOG2389@2759|Eukaryota,37K2F@33090|Viridiplantae,3G9QF@35493|Streptophyta	35493|Streptophyta	K	-	-	Bromo_TP,TAF8_C	NA	NA	NA	NA	NA	NA	744
XM_010650547.2	0	0.69	0	0.23	0	0	0.01	0.00333333	0.0144928	-6.10852	NC_012010.3	9004902	9026169	-	LOC100260617	Smc	COG_Analysis	XP_010648849.1	GRIP and coiled-coil domain-containing protein 2, transcript variant X5	NA	ko:K20478	-	-	-	-	ko00000,ko04131	-	-	3.61e-18	29760.VIT_04s0069g00870.t01	28J27@1|root,2QREE@2759|Eukaryota,37MRZ@33090|Viridiplantae,3GBF1@35493|Streptophyta	35493|Streptophyta	-	-	-	-	COG1196	224117	20.261	Chromosome segregation ATPase Smc	D	Cell cycle control, cell division, chromosome partitioning	4774
XM_010664229.2	2.12	0	301.15	101.09	0.86	0.86	2.74	1.48667	0.0147064	-6.08742	NC_012022.3	15763039	15813434	+	LOC100257207	VARS, valS	BlastKOALA	XP_010662531.1	valine--tRNA ligase, mitochondrial 1, transcript variant X3	valyl-tRNA synthetase [EC:6.1.1.9]	K01873	ko00970,map00970	M00359,M00360	R03665	RC00055,RC00523	ko00000,ko00001,ko00002,ko01000,ko01007,ko03016	-	GO:0000003,GO:0003006,GO:0003674,GO:0003824,GO:0004812,GO:0004832,GO:0005575,GO:0005622,GO:0005623,GO:0005737,GO:0005739,GO:0005829,GO:0006082,GO:0006139,GO:0006399,GO:0006412,GO:0006418,GO:0006438,GO:0006518,GO:0006520,GO:0006725,GO:0006807,GO:0007275,GO:0008150,GO:0008152,GO:0009058,GO:0009059,GO:0009507,GO:0009536,GO:0009790,GO:0009791,GO:0009793,GO:0009987,GO:0010154,GO:0010467,GO:0016070,GO:…	0	29760.VIT_16s0100g00370.t01	COG0525@1|root,COG2801@1|root,KOG0017@2759|Eukaryota,KOG0432@2759|Eukaryota,37QQR@33090|Viridiplantae,3GB3U@35493|Streptophyta	35493|Streptophyta	J	-	-	Anticodon_1,Val_tRNA-synt_C,tRNA-synt_1	COG0525	223599	43.271	Valyl-tRNA synthetase	J	Translation, ribosomal structure and biogenesis	1917
XM_002263493.3	0.7	3.31	0	1.33667	0.03	0.03	0	0.02	0.0149626	-6.0625	NC_012009.3	6917791	6921366	-	LOC100249805	ESCO, ECO1	BlastKOALA	XP_002263529.2	protein CHROMOSOME TRANSMISSION FIDELITY 7, transcript variant X2	N-acetyltransferase [EC:2.3.1.-]	K11268	-	-	-	-	ko00000,ko01000,ko03036	-	GO:0000003,GO:0000070,GO:0000278,GO:0000280,GO:0000724,GO:0000725,GO:0000819,GO:0003002,GO:0003006,GO:0003674,GO:0003824,GO:0005575,GO:0005622,GO:0005623,GO:0005634,GO:0006139,GO:0006259,GO:0006281,GO:0006302,GO:0006310,GO:0006725,GO:0006807,GO:0006950,GO:0006974,GO:0006996,GO:0007049,GO:0007059,GO:0007062,GO:0007135,GO:0007275,GO:0007389,GO:0008150,GO:0008152,GO:0009553,GO:0009790,GO:0009791,GO:…	4.86e-258	29760.VIT_03s0091g00530.t01	KOG3014@1|root,KOG3014@2759|Eukaryota,37KAC@33090|Viridiplantae,3GE73@35493|Streptophyta	35493|Streptophyta	L	-	-	Acetyltransf_13,zf-C2H2_3	NA	NA	NA	NA	NA	NA	708
XM_010665690.2	11.38	16.67	0	9.35	0.21	0.21	0	0.14	0.0149733	-6.06147	NC_012024.3	708196	712857	+	LOC100265005	PTC2_3	BlastKOALA	XP_010663992.1	probable protein phosphatase 2C 27, transcript variant X2	protein phosphatase PTC2/3 [EC:3.1.3.16]	K14803	-	-	-	-	ko00000,ko01000,ko01009,ko03009	-	GO:0001101,GO:0005575,GO:0005622,GO:0005623,GO:0005634,GO:0005737,GO:0006355,GO:0006357,GO:0006950,GO:0006970,GO:0008150,GO:0009414,GO:0009415,GO:0009628,GO:0009651,GO:0009719,GO:0009725,GO:0009737,GO:0009889,GO:0009987,GO:0010033,GO:0010035,GO:0010468,GO:0010556,GO:0019219,GO:0019222,GO:0031323,GO:0031326,GO:0033554,GO:0033993,GO:0042221,GO:0043226,GO:0043227,GO:0043229,GO:0043231,GO:0043618,GO:…	4.03e-286	29760.VIT_18s0122g01010.t01	COG0631@1|root,KOG0698@2759|Eukaryota,37I5Q@33090|Viridiplantae,3GFD7@35493|Streptophyta	35493|Streptophyta	T	-	-	PP2C	COG0631	223704	26.275	Serine/threonine protein phosphatase PrpC	T	Signal transduction mechanisms	780
XM_002284933.4	126.71	160.93	26258.6	8848.74	129.61	129.61	138.38	132.533	0.0149777	-6.06104	NC_012007.3	5344920	5350082	-	LOC100264453	UBE2V	BlastKOALA	XP_002284969.1	ubiquitin-conjugating enzyme E2 variant 1A-like	ubiquitin-conjugating enzyme E2 variant	K10704	ko04624,map04624	-	-	-	ko00000,ko00001,ko03400	-	-	3.02e-116	29760.VIT_01s0011g05630.t01	KOG0896@1|root,KOG0896@2759|Eukaryota,37Q9Q@33090|Viridiplantae,3GG5K@35493|Streptophyta	35493|Streptophyta	O	-	-	UQ_con	COG5078	227410	34.351	Ubiquitin-protein ligase	O	Posttranslational modification, protein turnover, chaperones	332
NM_001281038.1	17.52	58.16	0	25.2267	0.57	0.57	0	0.38	0.0150634	-6.05281	NC_012023.3	8554229	8556212	-	EDS1	EDS1	BlastKOALA	NP_001267967.1	enhanced disease susceptibility 1	enhanced disease susceptibility 1 protein	K18875	ko04626,map04626	-	-	-	ko00000,ko00001	-	GO:0000302,GO:0000304,GO:0001666,GO:0002376,GO:0003674,GO:0003824,GO:0005488,GO:0005515,GO:0005575,GO:0005622,GO:0005623,GO:0005634,GO:0005737,GO:0006950,GO:0006952,GO:0006955,GO:0006979,GO:0007584,GO:0008150,GO:0008219,GO:0009605,GO:0009607,GO:0009626,GO:0009627,GO:0009628,GO:0009653,GO:0009814,GO:0009987,GO:0009991,GO:0010035,GO:0010310,GO:0010618,GO:0010941,GO:0010942,GO:0012501,GO:0016298,GO:…	0.000755	29760.VIT_17s0000g07560.t01	28IT4@1|root,2QR4E@2759|Eukaryota,37HVN@33090|Viridiplantae,3GD86@35493|Streptophyta	35493|Streptophyta	O	-	-	Lipase_3	COG3675	226200	19.895	Predicted lipase	I	Lipid transport and metabolism	1210
XM_002273775.4	20.21	8.97	0	9.72667	0.11	0.11	0.24	0.153333	0.0157642	-5.9872	NC_012020.3	25721372	25723381	+	LOC100251407	CYP94B	BlastKOALA	XP_002273811.3	cytochrome P450 94B3	jasmonoyl-L-amino acid 12-hydroxylase [EC:1.14.14.48]	K20665	-	-	-	-	ko00000,ko00199,ko01000	-	-	1.02e-37	29760.VIT_14s0068g02120.t01	COG2124@1|root,KOG0157@2759|Eukaryota,37MQW@33090|Viridiplantae,3GACU@35493|Streptophyta	35493|Streptophyta	IQ	-	-	p450	COG2124	225035	22.921	Cytochrome P450	Q	Secondary metabolites biosynthesis, transport and catabolism	989
XM_019222826.1	1.65	7.09	0	2.91333	0.07	0.07	0	0.0466667	0.0160183	-5.96413	NC_012017.3	10879684	10888232	-	LOC100262122	ANKYR	COG_Analysis	XP_019078371.1	uncharacterized LOC100262122, transcript variant X2	ankyrin repeat-containing protein	NA	-	-	-	-	-	-	-	1.27e-66	29760.VIT_07s0151g00180.t01	COG0666@1|root,KOG0504@2759|Eukaryota,37SVB@33090|Viridiplantae,3GBGA@35493|Streptophyta	33090|Viridiplantae	S	-	-	Ank_2,Ank_4,PGG	COG0666	223738	26.126	Ankyrin repeat	T	Signal transduction mechanisms	222
XM_019221093.1	0.33	5.1	0	1.81	0	0	0.09	0.03	0.0165746	-5.91488	NC_012013.3	1895095	1924625	+	LOC100254568	PIEZO1_2, FAM38	BlastKOALA	XP_019076638.1	piezo-type mechanosensitive ion channel homolog, transcript variant X1	piezo-type mechanosensitive ion channel component 1/2	K22128	-	-	-	-	ko00000,ko02000,ko04131	1.A.75.1	GO:0003674,GO:0005215,GO:0005216,GO:0005261,GO:0005575,GO:0006810,GO:0006811,GO:0006812,GO:0008150,GO:0008324,GO:0008381,GO:0009581,GO:0009582,GO:0009605,GO:0009612,GO:0009628,GO:0009987,GO:0015075,GO:0015267,GO:0015318,GO:0016020,GO:0022803,GO:0022836,GO:0022838,GO:0022857,GO:0022890,GO:0034220,GO:0042391,GO:0050896,GO:0050982,GO:0051179,GO:0051234,GO:0051606,GO:0051716,GO:0055085,GO:0065007,GO:…	0	29760.VIT_07s0104g00760.t01	KOG1893@1|root,KOG1893@2759|Eukaryota,37KKQ@33090|Viridiplantae,3G726@35493|Streptophyta	35493|Streptophyta	U	-	-	Piezo_RRas_bdg	NA	NA	NA	NA	NA	NA	4739
XM_002285375.3	27.05	27.18	3418.04	1157.42	17.73	17.73	22.39	19.2833	0.0166606	-5.90742	NC_012012.3	2688315	2698643	-	LOC100267343	SEC62	BlastKOALA	XP_002285411.1	uncharacterized LOC100267343	translocation protein SEC62	K12275	ko03060,ko04141,map03060,map04141	-	-	-	ko00000,ko00001,ko02044	1.A.15.1,1.A.15.2	GO:0005575,GO:0005622,GO:0005623,GO:0005737,GO:0005783,GO:0005789,GO:0005791,GO:0006605,GO:0006612,GO:0006620,GO:0006810,GO:0006886,GO:0008104,GO:0008150,GO:0012505,GO:0015031,GO:0015833,GO:0016020,GO:0030867,GO:0031090,GO:0031205,GO:0031207,GO:0031984,GO:0032991,GO:0033036,GO:0033365,GO:0034613,GO:0042175,GO:0042886,GO:0043226,GO:0043227,GO:0043229,GO:0043231,GO:0044422,GO:0044424,GO:0044425,GO:…	2.43e-264	29760.VIT_06s0004g02280.t01	COG5232@1|root,KOG2927@2759|Eukaryota,37Q7D@33090|Viridiplantae,3GE4Z@35493|Streptophyta	35493|Streptophyta	U	-	-	Sec62	NA	NA	NA	NA	NA	NA	724
XM_002272818.4	3.29	112.73	0	38.6733	0.34	0.34	1.34	0.673333	0.0174108	-5.84387	NC_012020.3	26914704	26916370	+	LOC100243977	Un-Annotated	NA	XP_002272854.2	fatty-acid-binding protein 1	Fatty-acid-binding protein 1-like	NA	-	-	-	-	-	-	-	5.71e-179	29760.VIT_14s0066g00400.t01	28PRU@1|root,2QQHN@2759|Eukaryota,37QHD@33090|Viridiplantae,3GDUM@35493|Streptophyta	35493|Streptophyta	S	-	-	Chalcone_3	NA	NA	NA	NA	NA	NA	501
XM_019225206.1	4.84	3.18	0	2.67333	0.07	0.07	0	0.0466667	0.0174564	-5.8401	NC_012008.3	14563380	14566874	+	LOC100246578	LRR	COG_Analysis	XP_019080751.1	disease resistance protein At4g27190, transcript variant X3	Belongs to the disease resistance NB-LRR family	NA	-	-	-	-	-	-	-	3.68e-11	29760.VIT_02s0033g00520.t01	KOG4658@1|root,KOG4658@2759|Eukaryota,37T6F@33090|Viridiplantae,3GB73@35493|Streptophyta	35493|Streptophyta	T	-	-	LRR_8,NB-ARC,WRKY	COG4886	227223	28.481	Leucine-rich repeat (LRR) protein	K	Transcription	1013
XM_010666282.2	0.11	25.72	0	8.61	0.23	0.23	0	0.153333	0.0178087	-5.81127	NC_012024.3	9147685	9149925	-	LOC109121419	PATA	COG_Analysis	XP_010664584.1	patatin-like protein 2	lipolytic acyl hydrolase (LAH)	NA	-	-	-	-	-	-	-	2.25e-304	29760.VIT_18s0001g10870.t01	COG3621@1|root,KOG0513@2759|Eukaryota,37MPP@33090|Viridiplantae,3G8BE@35493|Streptophyta	35493|Streptophyta	I	-	-	Patatin	COG3621	226148	28.92	Patatin-like phospholipase/acyl hydrolase, includes sporulation protein CotR	R	General function prediction only	829
XM_019221378.1	7.51	7.81	369.37	128.23	3.56	3.56	0	2.37333	0.0185084	-5.75568	NC_012013.3	11461360	11465000	-	LOC100854136	Un-Annotated	NA	XP_019076923.1	cyclin-dependent kinase inhibitor 3-like, transcript variant X2	(cyclin-dependent kinase) inhibitor	NA	-	-	-	-	-	-	GO:0000079,GO:0001932,GO:0001933,GO:0003674,GO:0003676,GO:0003677,GO:0003682,GO:0005488,GO:0006275,GO:0006469,GO:0008150,GO:0009889,GO:0009891,GO:0009892,GO:0009893,GO:0010556,GO:0010557,GO:0010563,GO:0010564,GO:0010604,GO:0010605,GO:0019219,GO:0019220,GO:0019222,GO:0031323,GO:0031324,GO:0031325,GO:0031326,GO:0031328,GO:0031399,GO:0031400,GO:0031490,GO:0032268,GO:0032269,GO:0032875,GO:0032877,GO:…	3.07e-130	29760.VIT_07s0005g06340.t01	2CCPF@1|root,2QXA1@2759|Eukaryota,37TPF@33090|Viridiplantae,3GC5V@35493|Streptophyta	35493|Streptophyta	S	-	-	CDI	NA	NA	NA	NA	NA	NA	371
XM_002284671.4	32.03	55.41	4382.08	1489.84	24.17	24.17	34.9	27.7467	0.0186239	-5.7467	NC_012009.3	5229409	5231775	+	LOC100258936	Un-Annotated	NA	XP_002284707.1	CASP-like protein 5C1	Belongs to the Casparian strip membrane proteins (CASP) family	NA	-	-	-	-	-	-	-	6.17e-99	29760.VIT_03s0063g01910.t01	2A68W@1|root,2RYBF@2759|Eukaryota,37TQ8@33090|Viridiplantae,3GHVJ@35493|Streptophyta	35493|Streptophyta	S	-	-	DUF588	NA	NA	NA	NA	NA	NA	288
XM_002274383.3	1.32	10.02	0	3.78	0.11	0.11	0	0.0733333	0.0194004	-5.68777	NC_012011.3	23528614	23531226	-	LOC100266390	E3.2.1.14	BlastKOALA	XP_002274419.2	endochitinase PR4-like	chitinase [EC:3.2.1.14]	K01183	ko00520,ko01100,map00520,map01100	-	R01206,R02334	RC00467	ko00000,ko00001,ko01000	-	-	9.2e-244	29760.VIT_05s0094g00200.t01	COG3979@1|root,KOG4742@2759|Eukaryota,37QEZ@33090|Viridiplantae,3GB98@35493|Streptophyta	35493|Streptophyta	L	GH18	-	Chitin_bind_1,Glyco_hydro_19	COG3179	225720	26.446	Chitinase, GH19 family	G	Carbohydrate transport and metabolism	668
XM_002272696.4	5.98	5.26	0	3.74667	0.11	0.11	0	0.0733333	0.019573	-5.67499	NC_012013.3	1283001	1289088	-	LOC100252941	Un-Annotated	NA	XP_002272732.3	protein TIME FOR COFFEE, transcript variant X1	Protein TIME FOR	NA	-	-	-	-	-	-	-	0	29760.VIT_07s0151g01080.t01	2BYKY@1|root,2QTIP@2759|Eukaryota,37SX9@33090|Viridiplantae,3GFR5@35493|Streptophyta	35493|Streptophyta	S	-	-	-	NA	NA	NA	NA	NA	NA	2296
XR_002030645.1	1.3	22.05	0	7.78333	0.23	0.23	0	0.153333	0.0197002	-5.66564	NC_012014.3	18709250	18713792	-	LOC100855029	Un-Annotated	NA	NA	uncharacterized LOC100855029, transcript variant X5	NA	NA	NA	NA	NA	NA	NA	NA	NA	NA	NA	NA	NA	NA	NA	NA	NA	NA	NA	NA	NA	NA	NA	NA
XM_010666001.2	19.15	8.95	2607.77	878.623	22.29	22.29	7.69	17.4233	0.0198303	-5.65615	NC_012024.3	4097927	4113396	-	LOC100247288	ACACA	BlastKOALA	XP_010664303.1	acetyl-CoA carboxylase 1, transcript variant X3	acetyl-CoA carboxylase / biotin carboxylase 1 [EC:6.4.1.2 6.3.4.14 2.1.3.15]	K11262	ko00061,ko00254,ko00620,ko00640,ko01100,ko01110,ko01212,ko04152,ko04910,ko04922,map00061,map00254,map00620,map00640,map01100,map01110,map01212,map04152,map04910,map04922	M00082	R00742,R04385,R04386	RC00040,RC00253,RC00367	ko00000,ko00001,ko00002,ko01000	-	-	3.93e-124	29760.VIT_18s0001g04980.t01	COG0439@1|root,KOG0368@2759|Eukaryota,37HYK@33090|Viridiplantae,3G95X@35493|Streptophyta	35493|Streptophyta	I	-	-	ACC_central,Biotin_carb_C,Biotin_carb_N,Biotin_lipoyl,CPSase_L_D2,Carboxyl_trans	COG0439	223516	33.922	Biotin carboxylase	I	Lipid transport and metabolism	4473
XR_784634.2	12160.3	32037.6	87038	43745.3	993.74	993.74	622.94	870.14	0.0198911	-5.65174	NC_012025.3	7399616	7400283	+	LOC100260620	Un-Annotated	NA	NA	dormancy-associated protein 2	NA	NA	NA	NA	NA	NA	NA	NA	NA	NA	NA	NA	NA	NA	NA	NA	NA	NA	NA	NA	NA	NA	NA	NA
XM_002282672.4	20.28	74.32	0	31.5333	0.95	0.95	0	0.633333	0.0200846	-5.63777	NC_012020.3	22620808	22623779	+	SAMDC_1	speD, AMD1	BlastKOALA	XP_002282708.1	S-adenosyl-L-methionine decarboxylase, transcript variant X2	S-adenosylmethionine decarboxylase [EC:4.1.1.50]	K01611	ko00270,ko00330,ko00480,ko01100,ko01110,ko01130,map00270,map00330,map00480,map01100,map01110,map01130	M00034,M00133,M00134	R00178,R00670	RC00299	ko00000,ko00001,ko00002,ko01000	-	GO:0003674,GO:0003824,GO:0004014,GO:0005575,GO:0005622,GO:0005623,GO:0005737,GO:0005829,GO:0006576,GO:0006595,GO:0006596,GO:0006597,GO:0006807,GO:0007275,GO:0008150,GO:0008152,GO:0008215,GO:0008216,GO:0008295,GO:0009058,GO:0009308,GO:0009309,GO:0009892,GO:0009987,GO:0010468,GO:0010605,GO:0010629,GO:0016032,GO:0016458,GO:0016829,GO:0016830,GO:0016831,GO:0017144,GO:0019058,GO:0019079,GO:0019222,GO:…	3.38e-265	29760.VIT_14s0083g00580.t01	KOG0788@1|root,KOG0788@2759|Eukaryota,37K5I@33090|Viridiplantae,3GAI8@35493|Streptophyta	33090|Viridiplantae	T	-	-	AdoMetDC_leader,SAM_decarbox	NA	NA	NA	NA	NA	NA	727
XM_019216557.1	1.97	5.73	0	2.56667	0.08	0.08	0	0.0533333	0.0207792	-5.58871	NC_012024.3	19481348	19490419	-	LOC100243429	PTBP2, NPTB	BlastKOALA	XP_019072102.1	polypyrimidine tract-binding protein homolog 3, transcript variant X4	polypyrimidine tract-binding protein 2	K14948	-	-	-	-	ko00000,ko03041	-	GO:0000932,GO:0003674,GO:0003676,GO:0003723,GO:0003729,GO:0005488,GO:0005575,GO:0005622,GO:0005623,GO:0005634,GO:0005737,GO:0006417,GO:0008150,GO:0009889,GO:0010468,GO:0010556,GO:0010608,GO:0019219,GO:0019222,GO:0031323,GO:0031326,GO:0032268,GO:0032991,GO:0034248,GO:0035770,GO:0036464,GO:0043226,GO:0043227,GO:0043228,GO:0043229,GO:0043231,GO:0043232,GO:0043484,GO:0044424,GO:0044444,GO:0044464,GO:…	7.5e-309	29760.VIT_18s0072g00310.t01	KOG1190@1|root,KOG1190@2759|Eukaryota,37KRF@33090|Viridiplantae,3G8V7@35493|Streptophyta	35493|Streptophyta	A	-	-	RRM_1,RRM_5	COG0724	223796	22.46	RNA recognition motif (RRM) domain	J	Translation, ribosomal structure and biogenesis	842
XM_010651136.2	0.49	1.38	0	0.623333	0.02	0.02	0	0.0133333	0.0213904	-5.54689	NC_012010.3	20870189	20882075	-	LOC100253902	MLH3	BlastKOALA	XP_010649438.1	DNA mismatch repair protein MLH3, transcript variant X2	DNA mismatch repair protein MLH3	K08739	ko03430,map03430	-	-	-	ko00000,ko00001,ko03400	-	GO:0000003,GO:0000228,GO:0000280,GO:0000793,GO:0000794,GO:0000795,GO:0003674,GO:0003676,GO:0003677,GO:0003697,GO:0003824,GO:0005488,GO:0005575,GO:0005622,GO:0005623,GO:0005634,GO:0005694,GO:0005712,GO:0006139,GO:0006259,GO:0006281,GO:0006298,GO:0006310,GO:0006725,GO:0006807,GO:0006950,GO:0006974,GO:0006996,GO:0007049,GO:0007127,GO:0007131,GO:0008150,GO:0008152,GO:0009987,GO:0016043,GO:0016462,GO:…	3.97e-57	29760.VIT_04s0044g00170.t01	COG0323@1|root,KOG1977@2759|Eukaryota,37NSZ@33090|Viridiplantae,3GAFS@35493|Streptophyta	35493|Streptophyta	L	-	-	DNA_mis_repair,HATPase_c_3,MutL_C	COG0323	223400	25.833	DNA mismatch repair ATPase MutL	L	Replication, recombination and repair	2455
XM_010657089.2	13.08	54.17	0	22.4167	0.76	0.76	0	0.506667	0.0226022	-5.46739	NC_012016.3	977291	999328	-	LOC100241917	glgA	BlastKOALA	XP_010655391.1	starch synthase 3, chloroplastic/amyloplastic, transcript variant X2	starch synthase [EC:2.4.1.21]	K00703	-	-	-	-	-	-	-	1.47e-129	29760.VIT_10s0116g01730.t01	COG2801@1|root,KOG0017@2759|Eukaryota,389N1@33090|Viridiplantae,3GYTN@35493|Streptophyta	35493|Streptophyta	L	-	-	-	COG0297	223374	36.437	Glycogen synthase	G	Carbohydrate transport and metabolism	2144
XM_002265014.4	1912.37	6759.16	0	2890.51	75.42	75.42	48	66.28	0.0229302	-5.44661	NC_012009.3	11275203	11275919	-	LOC100242451	PR1	BlastKOALA	XP_002265050.1	basic form of pathogenesis-related protein 1	pathogenesis-related protein 1	K13449	ko04016,ko04075,ko04626,map04016,map04075,map04626	-	-	-	ko00000,ko00001	-	-	5.62e-122	29760.VIT_03s0097g00700.t01	COG2340@1|root,KOG3017@2759|Eukaryota,37TVY@33090|Viridiplantae,3GI6S@35493|Streptophyta	35493|Streptophyta	S	-	-	CAP	COG2340	225218	20.301	Spore germination protein YkwD and related proteins with CAP (CSP/antigen 5/PR1) domain	D	Cell cycle control, cell division, chromosome partitioning	347
XM_010646918.2	0.21	40.08	0	13.43	0.47	0.47	0	0.313333	0.0233309	-5.42162	NW_003724159.1	130209	132954	-	LOC104877824	RP-L29, rpmC	BlastKOALA	XP_010645220.1	50S ribosomal protein L29, chloroplastic	large subunit ribosomal protein L29	K02904	ko03010,map03010	M00178,M00179	-	-	br01610,ko00000,ko00001,ko00002,ko03011	-	GO:0005575,GO:0005622,GO:0005623,GO:0005737,GO:0009295,GO:0009507,GO:0009526,GO:0009532,GO:0009536,GO:0009570,GO:0009941,GO:0031967,GO:0031975,GO:0043226,GO:0043227,GO:0043229,GO:0043231,GO:0044422,GO:0044424,GO:0044434,GO:0044435,GO:0044444,GO:0044446,GO:0044464	6.19e-99	29760.VIT_07s0141g00200.t01	COG0255@1|root,KOG3436@2759|Eukaryota,37UFQ@33090|Viridiplantae,3GIUF@35493|Streptophyta	35493|Streptophyta	J	-	-	Ribosomal_L29	COG0255	223333	44.286	Ribosomal protein L29	J	Translation, ribosomal structure and biogenesis	290
XM_002270437.4	190.09	36.08	0	75.39	2.67	2.67	0	1.78	0.0236106	-5.40442	NC_012015.3	6353311	6354770	-	LOC100242353	GloA	COG_Analysis	XP_002270473.1	uncharacterized LOC100242353	glyoxalase I family protein	NA	-	-	-	-	-	-	-	1.04e-124	29760.VIT_09s0002g06420.t01	28K8H@1|root,2QSP6@2759|Eukaryota,37TWG@33090|Viridiplantae,3GH0V@35493|Streptophyta	35493|Streptophyta	S	-	-	Glyoxalase	COG0346	223423	20	Catechol 2,3-dioxygenase or related enzyme, vicinal oxygen chelate (VOC) family	Q	Secondary metabolites biosynthesis, transport and catabolism	354
XM_002285486.4	60.59	33.9	7374.15	2489.55	69.99	69.99	39.67	59.8833	0.0240539	-5.37758	NC_012010.3	6608844	6616158	-	LOC100264499	Un-Annotated	NA	XP_002285522.2	BTB/POZ domain-containing protein NPY1	Belongs to the NPH3 family	NA	-	-	-	-	-	-	GO:0000003,GO:0003006,GO:0005575,GO:0005622,GO:0005623,GO:0005737,GO:0005768,GO:0005770,GO:0005886,GO:0006810,GO:0007275,GO:0008104,GO:0008150,GO:0009790,GO:0009791,GO:0009793,GO:0009908,GO:0009909,GO:0009911,GO:0009914,GO:0009926,GO:0010154,GO:0010229,GO:0010540,GO:0010817,GO:0012505,GO:0016020,GO:0022414,GO:0031410,GO:0031982,GO:0032501,GO:0032502,GO:0033036,GO:0043226,GO:0043227,GO:0043229,GO:…	0	29760.VIT_04s0008g06630.t01	28KHE@1|root,2QQX7@2759|Eukaryota,37M24@33090|Viridiplantae,3GA5N@35493|Streptophyta	35493|Streptophyta	S	-	-	BTB,NPH3	NA	NA	NA	NA	NA	NA	1211
XM_010663935.2	1.68	4.13	0	1.93667	0.07	0.07	0	0.0466667	0.0240964	-5.37504	NC_012007.3	3945227	3976793	+	LOC100264518	DHX36, RHAU	BlastKOALA	XP_010662237.1	DExH-box ATP-dependent RNA helicase DExH5, mitochondrial, transcript variant X2	ATP-dependent RNA helicase DHX36 [EC:3.6.4.13]	K14442	ko03018,map03018	-	-	-	ko00000,ko00001,ko01000,ko03019	-	GO:0000976,GO:0000977,GO:0000978,GO:0000987,GO:0001012,GO:0001047,GO:0001067,GO:0001503,GO:0001817,GO:0001819,GO:0002151,GO:0002791,GO:0002793,GO:0003674,GO:0003676,GO:0003677,GO:0003690,GO:0003697,GO:0003723,GO:0003724,GO:0003725,GO:0003824,GO:0004004,GO:0004386,GO:0005488,GO:0005515,GO:0005575,GO:0005622,GO:0005623,GO:0005634,GO:0005737,GO:0005829,GO:0006139,GO:0006355,GO:0006357,GO:0006396,GO:…	4.49e-138	29760.VIT_01s0011g04360.t01	COG1643@1|root,KOG0920@2759|Eukaryota,37QK6@33090|Viridiplantae,3GGG0@35493|Streptophyta	35493|Streptophyta	A	-	-	DEAD,HA2,Helicase_C,OB_NTP_bind,dsrm	COG1643	224557	30.286	HrpA-like RNA helicase	J	Translation, ribosomal structure and biogenesis	2132
XM_002270504.4	42.25	573.23	0	205.16	4.52	4.52	5.8	4.94667	0.0241113	-5.37415	NC_012009.3	17464273	17465258	+	LOC100259788	Un-Annotated	NA	XP_002270540.1	cysteine-rich and transmembrane domain-containing protein A	Cysteine-rich and transmembrane domain-containing protein	NA	-	-	-	-	-	-	-	5.6e-45	29760.VIT_03s0017g01410.t01	2E1S1@1|root,2S924@2759|Eukaryota,37X7S@33090|Viridiplantae,3GKZ8@35493|Streptophyta	35493|Streptophyta	S	-	-	CYSTM	NA	NA	NA	NA	NA	NA	145
XM_002281225.4	12.96	3.61	0	5.52333	0.2	0.2	0	0.133333	0.02414	-5.37243	NC_012020.3	624104	626253	-	LOC100257918	GOLS	BlastKOALA	XP_002281261.1	galactinol synthase 2	inositol 3-alpha-galactosyltransferase [EC:2.4.1.123]	K18819	ko00052,map00052	-	R01192	RC00005,RC00049,RC02748	ko00000,ko00001,ko01000	-	-	6.5e-248	29760.VIT_14s0060g00760.t01	COG5597@1|root,KOG1950@2759|Eukaryota,37MMR@33090|Viridiplantae,3GBQV@35493|Streptophyta	35493|Streptophyta	G	GT8	-	Glyco_transf_8	COG1442	224359	22.927	Lipopolysaccharide biosynthesis protein, LPS:glycosyltransferase	M	Cell wall/membrane/envelope biogenesis	679
XM_002283952.4	468.47	514.47	9666.82	3549.92	77.42	77.42	102.52	85.7867	0.0241658	-5.37089	NC_012014.3	18207485	18211088	-	LOC100240792	Un-Annotated	NA	XP_002283988.1	uncharacterized LOC100240792	Sulfite exporter TauE/SafE	NA	-	-	-	-	-	-	-	0	29760.VIT_08s0007g04230.t01	28JPB@1|root,2QPM3@2759|Eukaryota,37I0P@33090|Viridiplantae,3GH15@35493|Streptophyta	35493|Streptophyta	S	-	-	TauE	NA	NA	NA	NA	NA	NA	899
XM_010652445.2	1.64	3.31	0	1.65	0.06	0.06	0	0.04	0.0242424	-5.36632	NC_012011.3	24593524	24597895	-	LOC100262791	HOL	BlastKOALA	XP_010650747.1	thiocyanate methyltransferase 1, transcript variant X2	methyl halide transferase [EC:2.1.1.165]	K21552	-	-	-	-	ko00000,ko01000	-	GO:0003674,GO:0003824,GO:0005575,GO:0005622,GO:0005623,GO:0005737,GO:0005886,GO:0006082,GO:0006790,GO:0006807,GO:0006950,GO:0006952,GO:0008150,GO:0008152,GO:0008168,GO:0008172,GO:0008757,GO:0009056,GO:0009507,GO:0009526,GO:0009536,GO:0009941,GO:0009987,GO:0016020,GO:0016143,GO:0016145,GO:0016740,GO:0016741,GO:0018708,GO:0019748,GO:0019757,GO:0019759,GO:0019760,GO:0019762,GO:0031967,GO:0031975,GO:…	2.18e-109	29760.VIT_05s0094g01350.t01	28JNP@1|root,2QS1V@2759|Eukaryota,37Q74@33090|Viridiplantae,3G79P@35493|Streptophyta	35493|Streptophyta	S	-	-	TPMT	COG2890	225443	27.869	Methylase of polypeptide chain release factors	J	Translation, ribosomal structure and biogenesis	317
XR_787118.2	0.53	7.71	0	2.74667	0.1	0.1	0	0.0666667	0.0242718	-5.36457	NC_012019.3	456607	461384	-	LOC100854398	Un-Annotated	NA	NA	putative disease resistance protein At1g50180, transcript variant X1	NA	NA	NA	NA	NA	NA	NA	NA	NA	NA	NA	NA	NA	NA	NA	NA	NA	NA	NA	NA	NA	NA	NA	NA
XM_010650218.2	0.63	1.83	0	0.82	0.03	0.03	0	0.02	0.0243902	-5.35755	NC_012010.3	3121114	3143272	-	LOC100255924	Un-Annotated	NA	XP_010648520.1	myb-related protein 3R-1, transcript variant X5	Myb-related protein	ko:K09420,ko:K09422,ko:K21769	ko04151,ko04218,ko05166,map04151,map04218,map05166	-	-	-	ko00000,ko00001,ko03000	-	GO:0000981,GO:0000988,GO:0000989,GO:0001067,GO:0001076,GO:0001101,GO:0001134,GO:0001135,GO:0003674,GO:0003676,GO:0003677,GO:0003700,GO:0003712,GO:0003713,GO:0005488,GO:0005575,GO:0005622,GO:0005623,GO:0005634,GO:0006275,GO:0006355,GO:0006357,GO:0008150,GO:0008285,GO:0009605,GO:0009607,GO:0009608,GO:0009610,GO:0009620,GO:0009623,GO:0009719,GO:0009725,GO:0009751,GO:0009889,GO:0009890,GO:0009891,GO:…	0	29760.VIT_04s0008g03790.t01	COG5147@1|root,KOG0048@2759|Eukaryota,37PMK@33090|Viridiplantae,3G7Z4@35493|Streptophyta	35493|Streptophyta	K	-	-	Myb_DNA-binding	NA	NA	NA	NA	NA	NA	1939
XM_002263608.4	0	24.54	0	8.18	0.3	0.3	0	0.2	0.0244499	-5.35403	NC_012021.3	5894079	5900073	+	LOC100257309	RpsO	COG_Analysis	XP_002263644.3	30S ribosomal protein S15	RIBOSOMAL protein	ko:K02956	ko03010,map03010	M00178,M00179	-	-	br01610,ko00000,ko00001,ko00002,ko03011	-	-	3.39e-64	29760.VIT_15s0045g00630.t01	COG0184@1|root,KOG2815@2759|Eukaryota,37QFI@33090|Viridiplantae,3GCUX@35493|Streptophyta	35493|Streptophyta	J	-	-	Ribosomal_S15	COG0184	223262	47.826	Ribosomal protein S15P/S13E	J	Translation, ribosomal structure and biogenesis	207
XM_002280436.3	0.66	11.53	0	4.06333	0.15	0.15	0	0.1	0.0246103	-5.34459	NC_012024.3	11794487	11796187	-	LOC100245351	CYP83A1	eggNog_mapper	XP_002280472.1	cytochrome P450 83B1-like	Belongs to the cytochrome P450 family	ko:K00512,ko:K11818,ko:K12156	ko00140,ko00380,ko00966,ko01100,ko01110,ko01210,ko04913,ko04917,ko04927,ko04934,map00140,map00380,map00966,map01100,map01110,map01210,map04913,map04917,map04927,map04934	M00109,M00110,M00370	R02211,R03783,R04852,R04853,R08168,R08517,R08518,R08653,R08659,R08666,R10670,R10672	RC00607,RC00660,RC00923,RC01222,RC01705,RC02210	ko00000,ko00001,ko00002,ko00199,ko01000	-	GO:0000162,GO:0002376,GO:0003674,GO:0003824,GO:0004497,GO:0005575,GO:0005622,GO:0005623,GO:0005737,GO:0005739,GO:0005783,GO:0005886,GO:0006082,GO:0006520,GO:0006568,GO:0006576,GO:0006586,GO:0006725,GO:0006790,GO:0006807,GO:0006950,GO:0006952,GO:0006955,GO:0007275,GO:0008150,GO:0008152,GO:0008652,GO:0009058,GO:0009072,GO:0009073,GO:0009308,GO:0009309,GO:0009314,GO:0009416,GO:0009605,GO:0009607,GO:…	1.16e-44	29760.VIT_18s0001g13820.t01	COG2124@1|root,KOG0156@2759|Eukaryota,37IUW@33090|Viridiplantae,3GHGM@35493|Streptophyta	35493|Streptophyta	Q	-	-	p450	COG2124	225035	22.779	Cytochrome P450	Q	Secondary metabolites biosynthesis, transport and catabolism	1010
XM_010665499.2	6.01	19.82	0	8.61	0.32	0.32	0	0.213333	0.0247774	-5.33483	NC_012023.3	157813	167929	-	LOC100261030	RRM	COG_Analysis	XP_010663801.1	protein MEI2-like 4, transcript variant X4	Mei2-like	NA	-	-	-	-	-	-	GO:0003674,GO:0003676,GO:0003723,GO:0003729,GO:0005488,GO:0008150,GO:0010564,GO:0010638,GO:0033043,GO:0040008,GO:0040020,GO:0045787,GO:0045836,GO:0045927,GO:0048518,GO:0048522,GO:0050789,GO:0050794,GO:0051128,GO:0051130,GO:0051445,GO:0051446,GO:0051726,GO:0051783,GO:0051785,GO:0065007,GO:0090068,GO:0097159,GO:1901363,GO:2000241,GO:2000243	3.53e-10	29760.VIT_17s0000g00240.t01	KOG4660@1|root,KOG4660@2759|Eukaryota,37MKT@33090|Viridiplantae,3G8B5@35493|Streptophyta	35493|Streptophyta	A	-	-	RRM_1,RRM_2	COG0724	223796	17.68	RNA recognition motif (RRM) domain	J	Translation, ribosomal structure and biogenesis	1969
XM_010665035.2	0.17	16.65	0	5.60667	0.21	0.21	0	0.14	0.0249703	-5.32364	NC_012023.3	7249216	7254500	-	LOC104877445	Un-Annotated	NA	XP_010663337.1	uncharacterized LOC104877445	NA	NA	NA	NA	NA	NA	NA	NA	NA	NA	NA	NA	NA	NA	NA	NA	NA	NA	NA	NA	NA	NA	NA	NA
XM_010662049.2	5.59	2.62	1011.75	339.987	7.08	7.08	11.59	8.58333	0.0252461	-5.3078	NC_012020.3	18424601	18433141	+	LOC100263780	Un-Annotated	NA	XP_010660351.1	uncharacterized LOC100263780, transcript variant X7	Seven in absentia protein family	ko:K04506	ko04013,ko04115,ko04120,ko04310,map04013,map04115,map04120,map04310	-	-	-	ko00000,ko00001,ko01000,ko04121	-	GO:0003674,GO:0003824,GO:0004842,GO:0006464,GO:0006807,GO:0008150,GO:0008152,GO:0009987,GO:0016567,GO:0016740,GO:0019538,GO:0019787,GO:0032446,GO:0036211,GO:0043170,GO:0043412,GO:0044237,GO:0044238,GO:0044260,GO:0044267,GO:0061630,GO:0061659,GO:0070647,GO:0071704,GO:0140096,GO:1901564	0	29760.VIT_14s0006g01840.t01	KOG3002@1|root,KOG3002@2759|Eukaryota,388IT@33090|Viridiplantae,3GXBY@35493|Streptophyta	35493|Streptophyta	K	-	-	HMG_box,PMD,Sina	NA	NA	NA	NA	NA	NA	1222
XR_002029011.1	2.51	9.36	0	3.95667	0.15	0.15	0	0.1	0.0252738	-5.30621	NC_012025.3	3624904	3634359	-	LOC100255450	Un-Annotated	NA	NA	uncharacterized LOC100255450, transcript variant X2	NA	NA	NA	NA	NA	NA	NA	NA	NA	NA	NA	NA	NA	NA	NA	NA	NA	NA	NA	NA	NA	NA	NA	NA
XM_019219684.1	1.17	0	0	0.39	0.01	0.01	0.01	0.01	0.025641	-5.2854	NC_012011.3	20271480	20275871	-	LOC100263505	Un-Annotated	NA	XP_019075229.1	protein ROOT PRIMORDIUM DEFECTIVE 1, transcript variant X4	Protein ROOT PRIMORDIUM DEFECTIVE	NA	-	-	-	-	-	-	-	0	29760.VIT_05s0062g01420.t01	28KVA@1|root,2QTBP@2759|Eukaryota,37KA7@33090|Viridiplantae,3GEUZ@35493|Streptophyta	35493|Streptophyta	S	-	-	PORR	NA	NA	NA	NA	NA	NA	876
NM_001282156.1	6.59	5.88	0	4.15667	0.16	0.16	0	0.106667	0.0256616	-5.28425	NC_012015.3	4993656	4995065	+	LOC100265167	GA3ox	BlastKOALA	NP_001269085.1	gibberellin 3-beta-dioxygenase 1-like	gibberellin 3beta-dioxygenase [EC:1.14.11.15]	K04124	ko00904,ko01110,map00904,map01110	-	R06336	RC01218	ko00000,ko00001,ko01000	-	GO:0001101,GO:0003674,GO:0003824,GO:0005575,GO:0005622,GO:0005623,GO:0005737,GO:0006082,GO:0006629,GO:0006720,GO:0006721,GO:0007154,GO:0007165,GO:0008150,GO:0008152,GO:0008299,GO:0008610,GO:0009058,GO:0009314,GO:0009416,GO:0009628,GO:0009639,GO:0009685,GO:0009686,GO:0009719,GO:0009725,GO:0009739,GO:0009740,GO:0009755,GO:0009987,GO:0010033,GO:0010114,GO:0010476,GO:0010817,GO:0016053,GO:0016101,GO:…	2.78e-276	29760.VIT_09s0002g05270.t01	COG3491@1|root,KOG0143@2759|Eukaryota,37J9W@33090|Viridiplantae,3G8C0@35493|Streptophyta	35493|Streptophyta	Q	-	-	2OG-FeII_Oxy,DIOX_N	COG3491	226022	29.617	Isopenicillin N synthase and related dioxygenases	Q	Secondary metabolites biosynthesis, transport and catabolism	754
XM_002280761.3	5.09	5.8	0	3.63	0.14	0.14	0	0.0933333	0.0257117	-5.28143	NC_012024.3	11256608	11261574	-	LOC100267760	CKX	BlastKOALA	XP_002280797.1	cytokinin dehydrogenase 5	cytokinin dehydrogenase [EC:1.5.99.12]	K00279	ko00908,map00908	-	R05708	RC00121,RC01455	ko00000,ko00001,ko01000	-	GO:0003674,GO:0003824,GO:0005575,GO:0005576,GO:0006725,GO:0006807,GO:0008150,GO:0008152,GO:0009056,GO:0009308,GO:0009690,GO:0009823,GO:0009987,GO:0010817,GO:0016491,GO:0016645,GO:0019139,GO:0034754,GO:0042445,GO:0042447,GO:0044237,GO:0046483,GO:0055114,GO:0065007,GO:0065008,GO:0071704,GO:1901564	1.09e-31	29760.VIT_18s0001g13200.t01	COG0277@1|root,KOG1231@2759|Eukaryota,37IY6@33090|Viridiplantae,3GDRD@35493|Streptophyta	35493|Streptophyta	C	-	-	Cytokin-bind,FAD_binding_4	COG0277	223354	17.886	FAD/FMN-containing lactate dehydrogenase/glycolate oxidase	C	Energy production and conversion	1066
XM_002272157.4	1.09	2.74	0	1.27667	0.05	0.05	0	0.0333333	0.0261097	-5.25927	NC_012011.3	1481462	1483914	-	LOC100265436	E3.2.1.67	BlastKOALA	XP_002272193.1	exopolygalacturonase	galacturan 1,4-alpha-galacturonidase [EC:3.2.1.67]	K01213	ko00040,ko01100,map00040,map01100	M00081	R01982,R07413	RC00049	ko00000,ko00001,ko00002,ko01000	-	GO:0000272,GO:0003674,GO:0003824,GO:0004553,GO:0005488,GO:0005975,GO:0005976,GO:0008150,GO:0008152,GO:0009056,GO:0009057,GO:0009987,GO:0010393,GO:0016052,GO:0016787,GO:0016798,GO:0017144,GO:0019863,GO:0019865,GO:0042737,GO:0043170,GO:0044237,GO:0044238,GO:0044248,GO:0044877,GO:0045488,GO:0045490,GO:0047911,GO:0071704,GO:1901575	4.04e-25	29760.VIT_05s0077g01900.t01	COG5434@1|root,2QV2R@2759|Eukaryota,37QNY@33090|Viridiplantae,3GC68@35493|Streptophyta	35493|Streptophyta	G	-	-	Glyco_hydro_28	COG5434	227721	22.899	Polygalacturonase	G	Carbohydrate transport and metabolism	870
XM_019216741.1	49.47	45.51	0	31.66	1.26	1.26	0	0.84	0.0265319	-5.23613	NC_012024.3	13038960	13042337	+	LOC100255759	SKP2, FBXL1	BlastKOALA	XP_019072286.1	F-box protein SKP2B, transcript variant X1	F-box and leucine-rich repeat protein 1 (S-phase kinase-associated protein 2)	K03875	ko04068,ko04110,ko04120,ko04150,ko05168,ko05169,ko05200,ko05203,ko05222,map04068,map04110,map04120,map04150,map05168,map05169,map05200,map05203,map05222	M00381	-	-	ko00000,ko00001,ko00002,ko04121	-	GO:0000151,GO:0003674,GO:0003824,GO:0004842,GO:0005575,GO:0005622,GO:0005623,GO:0005634,GO:0006464,GO:0006508,GO:0006511,GO:0006807,GO:0006950,GO:0007275,GO:0008150,GO:0008152,GO:0009056,GO:0009057,GO:0009266,GO:0009408,GO:0009628,GO:0009653,GO:0009719,GO:0009725,GO:0009733,GO:0009791,GO:0009987,GO:0010015,GO:0010033,GO:0010101,GO:0010102,GO:0010286,GO:0010311,GO:0010498,GO:0016567,GO:0016740,GO:…	4.14e-179	29760.VIT_18s0001g15010.t01	KOG1947@1|root,KOG1947@2759|Eukaryota,37J75@33090|Viridiplantae,3G7SB@35493|Streptophyta	35493|Streptophyta	S	-	-	F-box,F-box-like,LRR_6	NA	NA	NA	NA	NA	NA	511
XM_002285883.2	2680.73	3203.29	42336.6	16073.5	404.3	404.3	479.09	429.23	0.0267041	-5.22679	NC_012024.3	1297611	1298858	+	LOC100254126	Un-Annotated	NA	XP_002285919.1	dehydrin ERD14	Belongs to the plant dehydrin family	NA	-	-	-	-	-	-	GO:0001101,GO:0001786,GO:0003674,GO:0003779,GO:0005488,GO:0005507,GO:0005515,GO:0005543,GO:0005575,GO:0005622,GO:0005623,GO:0005634,GO:0005737,GO:0005829,GO:0005911,GO:0006950,GO:0008092,GO:0008150,GO:0008289,GO:0009266,GO:0009409,GO:0009414,GO:0009415,GO:0009506,GO:0009628,GO:0009631,GO:0009719,GO:0009725,GO:0009737,GO:0010029,GO:0010033,GO:0010035,GO:0016020,GO:0016151,GO:0019898,GO:0030054,GO:…	6.28e-74	29760.VIT_18s0001g00360.t01	2AIFD@1|root,2RZ4N@2759|Eukaryota,37V0I@33090|Viridiplantae,3GJ2C@35493|Streptophyta	35493|Streptophyta	S	-	-	Dehydrin	NA	NA	NA	NA	NA	NA	229
XM_002265238.4	7129.09	1941.55	0	3023.55	80.96	80.96	81.08	81	0.0267897	-5.22218	NC_012018.3	5293489	5294430	-	LOC100249881	Un-Annotated	NA	XP_002265274.1	keratin-associated protein 6-2	Glycine-Rich	NA	-	-	-	-	-	-	-	3.06e-14	4098.XP_009610059.1	2CYN9@1|root,2S5AC@2759|Eukaryota,37VTE@33090|Viridiplantae,3GMD3@35493|Streptophyta,44M2R@71274|asterids	35493|Streptophyta	S	-	-	GRP	NA	NA	NA	NA	NA	NA	70.9
XM_010659831.2	88.72	176.81	3661.38	1308.97	53.24	53.24	0	35.4933	0.0271155	-5.20474	NC_012019.3	1344184	1347524	+	CIPK13	PRKAA, AMPK	BlastKOALA	XP_010658133.1	CBL-interacting protein kinase 13, transcript variant X1	5'-AMP-activated protein kinase, catalytic alpha subunit [EC:2.7.11.31]	K07198	ko04068,ko04113,ko04138,ko04140,ko04150,ko04151,ko04152,ko04211,ko04213,ko04371,ko04530,ko04710,ko04714,ko04910,ko04920,ko04921,ko04922,ko04931,ko04932,ko05410,ko05418,map04068,map04113,map04138,map04140,map04150,map04151,map04152,map04211,map04213,map04371,map04530,map04710,map04714,map04910,map04920,map04921,map04922,map04931,map04932,map05410,map05418	-	-	-	ko00000,ko00001,ko01000,ko01001,ko03029,ko04131	-	GO:0003674,GO:0003824,GO:0004672,GO:0004674,GO:0005575,GO:0005622,GO:0005623,GO:0006464,GO:0006468,GO:0006793,GO:0006796,GO:0006807,GO:0007154,GO:0007165,GO:0008150,GO:0008152,GO:0009987,GO:0016301,GO:0016310,GO:0016740,GO:0016772,GO:0016773,GO:0018105,GO:0018107,GO:0018193,GO:0018209,GO:0018210,GO:0019538,GO:0023052,GO:0035556,GO:0036211,GO:0043170,GO:0043412,GO:0044237,GO:0044238,GO:0044260,GO:…	8.65e-59	29760.VIT_13s0067g02480.t01	KOG0583@1|root,KOG0583@2759|Eukaryota,37Y72@33090|Viridiplantae,3GN5N@35493|Streptophyta	35493|Streptophyta	T	-	-	NAF,Pkinase	COG0515	223589	26.613	Serine/threonine protein kinase	T	Signal transduction mechanisms	911
XM_002279082.3	3.66	3.59	0	2.41667	0.1	0.1	0	0.0666667	0.0275862	-5.17991	NC_012015.3	3823247	3824584	-	LOC109121406	ACOT13	BlastKOALA	XP_002279118.1	uncharacterized LOC109121406	acyl-coenzyme A thioesterase 13 [EC:3.1.2.-]	K17362	-	-	-	-	ko00000,ko01000,ko01004	-	-	6.28e-101	29760.VIT_09s0002g04160.t01	COG2050@1|root,KOG3328@2759|Eukaryota,37V75@33090|Viridiplantae,3GJJQ@35493|Streptophyta	35493|Streptophyta	Q	-	-	4HBT	COG2050	224961	25.385	Acyl-CoA thioesterase PaaI, contains HGG motif	Q	Secondary metabolites biosynthesis, transport and catabolism	298
XM_010666024.2	0	1.08	0	0.36	0	0	0.03	0.01	0.0277778	-5.16993	NC_012024.3	4379258	4385689	-	LOC100267801	CNOT6, CCR4	BlastKOALA	XP_010664326.1	carbon catabolite repressor protein 4 homolog 1, transcript variant X6	CCR4-NOT transcription complex subunit 6 [EC:3.1.13.4]	K12603	ko03018,map03018	-	-	-	ko00000,ko00001,ko01000,ko03019	-	-	1.6e-247	29760.VIT_18s0001g05590.t01	COG5239@1|root,KOG0620@2759|Eukaryota,37YPI@33090|Viridiplantae,3GHP5@35493|Streptophyta	35493|Streptophyta	K	-	-	Exo_endo_phos,zf-C6H2	NA	NA	NA	NA	NA	NA	690
XR_002031859.1	1.75	11.04	0	4.26333	0.18	0.18	0	0.12	0.028147	-5.15088	NC_012020.3	29276242	29289010	-	LOC100249121	Un-Annotated	NA	NA	NAP1-related protein 2, transcript variant X2	NA	NA	NA	NA	NA	NA	NA	NA	NA	NA	NA	NA	NA	NA	NA	NA	NA	NA	NA	NA	NA	NA	NA	NA
XM_002279671.3	2.66	8.64	0	3.76667	0.16	0.16	0	0.106667	0.0283186	-5.14211	NC_012007.3	1989782	1993928	+	LOC100244078	OPT	COG_Analysis	XP_002279707.1	probable metal-nicotianamine transporter YSL7	metal-nicotianamine transporter	NA	-	-	-	-	-	-	GO:0003674,GO:0005215,GO:0005575,GO:0005623,GO:0005886,GO:0006810,GO:0008150,GO:0016020,GO:0022857,GO:0044464,GO:0051179,GO:0051234,GO:0055085,GO:0071944	8.9e-33	29760.VIT_01s0011g02260.t01	COG1297@1|root,2QQ2H@2759|Eukaryota,37MXX@33090|Viridiplantae,3G7VN@35493|Streptophyta	35493|Streptophyta	S	-	-	OPT	COG1297	224216	19.184	Predicted oligopeptide transporter, OPT family	R	General function prediction only	1422
XM_002276378.4	18.83	13.15	1887.5	639.827	18.89	18.89	16.59	18.1233	0.0283254	-5.14176	NC_012013.3	17481781	17491378	+	LOC100247340	SERK1	BlastKOALA	XP_002276414.2	somatic embryogenesis receptor kinase 2	somatic embryogenesis receptor kinase 1 [EC:2.7.10.1 2.7.11.1]	K13418	-	-	-	-	ko00000,ko01000,ko01001	-	-	7.54e-32	29760.VIT_07s0031g01410.t01	28HWD@1|root,2QQ7B@2759|Eukaryota,37KVY@33090|Viridiplantae,3GF6D@35493|Streptophyta	35493|Streptophyta	T	-	-	LRRNT_2,LRR_1,LRR_4,LRR_8,Pkinase	COG0515	223589	27.018	Serine/threonine protein kinase	T	Signal transduction mechanisms	1026
XM_010660846.2	0.35	0	0	0.116667	0	0	0.01	0.00333333	0.0285714	-5.12928	NC_012019.3	20330566	20344411	+	LOC100266976	LRR	COG_Analysis	XP_010659148.1	putative disease resistance RPP13-like protein 1, transcript variant X15	disease resistance	NA	-	-	-	-	-	-	-	2.79e-09	29760.VIT_13s0139g00030.t01	KOG4658@1|root,KOG4658@2759|Eukaryota,37P43@33090|Viridiplantae,3GF32@35493|Streptophyta	35493|Streptophyta	T	-	-	LRR_8,NB-ARC	COG4886	227223	27.95	Leucine-rich repeat (LRR) protein	K	Transcription	1494
XM_002270388.4	0.25	9.55	0	3.26667	0.14	0.14	0	0.0933333	0.0285714	-5.12928	NC_012020.3	26059434	26065688	+	LOC100267874	ANKYR	COG_Analysis	XP_002270424.3	ankyrin-2	Ankyrin repeat	NA	-	-	-	-	-	-	GO:0000278,GO:0000281,GO:0000902,GO:0000904,GO:0000910,GO:0001508,GO:0002028,GO:0003008,GO:0003254,GO:0003674,GO:0005198,GO:0005200,GO:0005488,GO:0005515,GO:0005575,GO:0005622,GO:0005623,GO:0005737,GO:0005783,GO:0005794,GO:0005829,GO:0005856,GO:0005886,GO:0005911,GO:0006810,GO:0006888,GO:0006892,GO:0006893,GO:0006996,GO:0007009,GO:0007010,GO:0007016,GO:0007049,GO:0007154,GO:0007275,GO:0007399,GO:…	4.89e-18	29760.VIT_14s0171g00210.t01	COG0666@1|root,KOG0504@2759|Eukaryota,37Q7X@33090|Viridiplantae,3GCHN@35493|Streptophyta	35493|Streptophyta	S	-	-	Ank_2,Ank_3	COG0666	223738	23.958	Ankyrin repeat	T	Signal transduction mechanisms	1409
XM_010661817.2	192.68	195.51	0	129.397	5.59	5.59	0	3.72667	0.0288003	-5.11777	NC_012020.3	8660407	8661114	-	LOC104881465	EREBP	BlastKOALA	XP_010660119.1	ethylene-responsive transcription factor 9-like	EREBP-like factor	K09286	-	-	-	-	-	-	-	2.95e-122	29760.VIT_14s0081g00520.t01	28PHQ@1|root,2S3UV@2759|Eukaryota,37VNA@33090|Viridiplantae,3GJIC@35493|Streptophyta	35493|Streptophyta	K	-	-	AP2	NA	NA	NA	NA	NA	NA	348
XM_019221961.1	4.79	4.18	0	2.99	0	0	0.26	0.0866667	0.0289855	-5.10852	NC_012015.3	452561	458161	+	LOC100256635	NDUFAF1, CIA30	BlastKOALA	XP_019077506.1	probable complex I intermediate-associated protein 30, transcript variant X4	NADH dehydrogenase [ubiquinone] 1 alpha subcomplex assembly factor 1	K18159	ko04714,map04714	-	-	-	ko00000,ko00001,ko03029	-	-	1.7e-168	29760.VIT_09s0002g00680.t01	KOG2435@1|root,KOG2435@2759|Eukaryota,37J3G@33090|Viridiplantae,3GF7F@35493|Streptophyta	35493|Streptophyta	S	-	-	CIA30	NA	NA	NA	NA	NA	NA	469
XM_002269872.4	80.67	94.98	10299.4	3491.69	105.21	105.21	94.57	101.663	0.0291158	-5.10206	NC_012021.3	16442208	16444737	+	LOC100257439	YaeI	COG_Analysis	XP_002269908.1	probable inactive purple acid phosphatase 29, transcript variant X1	inactive purple acid phosphatase	NA	-	-	-	-	-	-	GO:0003674,GO:0003824,GO:0003993,GO:0006793,GO:0006796,GO:0008150,GO:0008152,GO:0009987,GO:0016311,GO:0016787,GO:0016788,GO:0016791,GO:0042578,GO:0044237	1.23e-297	29760.VIT_15s0048g02240.t01	COG1409@1|root,KOG1432@2759|Eukaryota,37HW7@33090|Viridiplantae,3G7HQ@35493|Streptophyta	35493|Streptophyta	S	-	-	Metallophos	COG1408	224326	25.532	Predicted phosphohydrolase, MPP superfamily	R	General function prediction only	810
XR_002030676.1	0.65	2.77	0	1.14	0.05	0.05	0	0.0333333	0.0292398	-5.09592	NC_012014.3	992420	1017706	+	LOC100258658	Un-Annotated	NA	NA	la-related protein 1A, transcript variant X3	NA	NA	NA	NA	NA	NA	NA	NA	NA	NA	NA	NA	NA	NA	NA	NA	NA	NA	NA	NA	NA	NA	NA	NA
XM_002279809.4	3.37	0	0	1.12333	0.05	0.05	0	0.0333333	0.0296736	-5.07468	NC_012011.3	24552737	24555136	-	LOC100242164	E3.2.1.15	BlastKOALA	XP_002279845.2	polygalacturonase	polygalacturonase [EC:3.2.1.15]	K01184	ko00040,ko01100,map00040,map01100	M00081	R01982,R02360	RC00049	ko00000,ko00001,ko00002,ko01000	-	GO:0005575,GO:0005576,GO:0005618,GO:0005623,GO:0030312,GO:0044464,GO:0071944	2.85e-288	29760.VIT_05s0094g01300.t01	COG5434@1|root,2QRN7@2759|Eukaryota,37I95@33090|Viridiplantae,3G73I@35493|Streptophyta	35493|Streptophyta	G	-	-	Glyco_hydro_28	COG5434	227721	25.228	Polygalacturonase	G	Carbohydrate transport and metabolism	786
XM_002282645.4	15.38	0.75	0	5.37667	0.24	0.24	0	0.16	0.0297582	-5.07057	NC_012023.3	9687208	9689617	+	LOC100258765	cynT, can	BlastKOALA	XP_002282681.2	carbonic anhydrase 2, transcript variant X1	carbonic anhydrase [EC:4.2.1.1]	K01673	ko00910,map00910	-	R00132,R10092	RC02807	ko00000,ko00001,ko01000	-	-	4.54e-192	29760.VIT_17s0000g08460.t01	COG0288@1|root,KOG1578@2759|Eukaryota,37SD3@33090|Viridiplantae,3GDTJ@35493|Streptophyta	35493|Streptophyta	P	-	-	Pro_CA	COG0288	223365	28.205	Carbonic anhydrase	P	Inorganic ion transport and metabolism	532
XM_002267775.4	45.31	53.29	3003.99	1034.2	29.51	29.51	34.12	31.0467	0.0300201	-5.05793	NC_012008.3	4768698	4782034	-	LOC100249980	SPG21	BlastKOALA	XP_002267811.1	maspardin	maspardin	K19367	ko04144,map04144	-	-	-	ko00000,ko00001	-	-	2.93e-274	29760.VIT_02s0241g00160.t01	28HE8@1|root,2QPSD@2759|Eukaryota,37NA4@33090|Viridiplantae,3GG1M@35493|Streptophyta	35493|Streptophyta	S	-	-	Abhydrolase_1	COG0596	223669	20.43	2-succinyl-6-hydroxy-2,4-cyclohexadiene-1-carboxylate synthase MenH and related esterases, alpha/beta hydrolase fold	H	Coenzyme transport and metabolism	752
XM_010663559.2	0.77	0.56	0	0.443333	0	0	0.04	0.0133333	0.0300752	-5.05528	NC_012021.3	18496030	18501280	-	LOC100256846	BAG6	eggNog_mapper	XP_010661861.1	BAG family molecular chaperone regulator 6, transcript variant X1	BAG family molecular chaperone regulator	NA	-	-	-	-	-	-	GO:0000003,GO:0000302,GO:0002376,GO:0003006,GO:0003674,GO:0005488,GO:0005515,GO:0005516,GO:0005575,GO:0005911,GO:0006457,GO:0006914,GO:0006950,GO:0006952,GO:0006955,GO:0006979,GO:0007275,GO:0008150,GO:0008152,GO:0009056,GO:0009266,GO:0009314,GO:0009408,GO:0009416,GO:0009506,GO:0009605,GO:0009607,GO:0009620,GO:0009628,GO:0009636,GO:0009642,GO:0009644,GO:0009791,GO:0009814,GO:0009817,GO:0009893,GO:…	2.46e-08	29760.VIT_15s0046g01560.t01	28J5F@1|root,2QRHM@2759|Eukaryota,37R43@33090|Viridiplantae,3G9XC@35493|Streptophyta	35493|Streptophyta	S	-	-	BAG,IQ	COG5271	227596	17.391	Midasin, AAA ATPase with vWA domain, involved in ribosome maturation	J	Translation, ribosomal structure and biogenesis	2276
XM_019221062.1	0.66	0	0	0.22	0.01	0.01	0	0.00666667	0.030303	-5.04439	NC_012013.3	14696628	14700149	-	LOC100853053	LRR	COG_Analysis	XP_019076607.1	probable disease resistance protein At5g66890, transcript variant X1	Disease resistance	ko:K19613	ko04014,map04014	-	-	-	ko00000,ko00001	-	-	2.06e-07	29760.VIT_07s0197g00170.t01	COG4886@1|root,2QSSA@2759|Eukaryota,37R4B@33090|Viridiplantae,3GC2G@35493|Streptophyta	35493|Streptophyta	S	-	-	NB-ARC,RPW8	COG4886	227223	24.468	Leucine-rich repeat (LRR) protein	K	Transcription	1375
XM_019225657.1	0.14	1.16	0	0.433333	0.02	0.02	0	0.0133333	0.0307692	-5.02237	NC_012021.3	14813087	14816936	-	LOC100241999	Un-Annotated	NA	XP_019081202.1	pentatricopeptide repeat-containing protein At2g45350, chloroplastic, transcript variant X1	Pentatricopeptide repeat-containing protein	NA	-	-	-	-	-	-	GO:0003674,GO:0003676,GO:0003723,GO:0003824,GO:0004518,GO:0004519,GO:0005488,GO:0005575,GO:0005622,GO:0005623,GO:0005737,GO:0005773,GO:0006139,GO:0006396,GO:0006725,GO:0006807,GO:0008150,GO:0008152,GO:0009451,GO:0009507,GO:0009536,GO:0009987,GO:0010467,GO:0016070,GO:0016071,GO:0016556,GO:0016787,GO:0016788,GO:0031425,GO:0034641,GO:0043170,GO:0043226,GO:0043227,GO:0043229,GO:0043231,GO:0043412,GO:…	0	29760.VIT_15s0048g00690.t01	KOG4197@1|root,KOG4197@2759|Eukaryota,37QZR@33090|Viridiplantae,3GGF6@35493|Streptophyta	35493|Streptophyta	S	-	-	PPR,PPR_2	NA	NA	NA	NA	NA	NA	1085
XM_002271270.3	151.12	218.24	29302.8	9890.71	254.71	254.71	408.98	306.133	0.0309516	-5.01384	NC_012016.3	18044823	18045718	+	LOC100257686	Un-Annotated	NA	XP_002271306.1	ferredoxin-thioredoxin reductase, variable chain, chloroplastic-like	Ferredoxin-thioredoxin reductase, variable	NA	-	-	-	-	-	-	GO:0005575,GO:0005622,GO:0005623,GO:0005737,GO:0008150,GO:0008152,GO:0009507,GO:0009536,GO:0043226,GO:0043227,GO:0043229,GO:0043231,GO:0044424,GO:0044444,GO:0044464,GO:0055114	1.91e-103	29760.VIT_10s0071g01160.t01	COG0320@1|root,KOG2672@2759|Eukaryota,37W70@33090|Viridiplantae,3GKJS@35493|Streptophyta	35493|Streptophyta	H	-	-	FeThRed_A	NA	NA	NA	NA	NA	NA	300
XM_019224145.1	0.32	0	0	0.106667	0	0	0.01	0.00333333	0.03125	-5	NC_012019.3	24210683	24219360	-	LOC100266629	LRR	COG_Analysis	XP_019079690.1	putative disease resistance RPP13-like protein 1, transcript variant X2	disease resistance	NA	-	-	-	-	-	-	-	4.71e-08	29760.VIT_13s0064g01850.t01	KOG4658@1|root,KOG4658@2759|Eukaryota,37P43@33090|Viridiplantae,3GF32@35493|Streptophyta	29760.VIT_13s0064g01850.t01|-	T	-	-	-	COG4886	227223	36.364	Leucine-rich repeat (LRR) protein	K	Transcription	1922
XM_019222613.1	0.19	14.83	0	5.00667	0.11	0.11	0.25	0.156667	0.0312916	-4.99808	NC_012016.3	423061	427241	+	LOC100262323	CERK1	BlastKOALA	XP_019078158.1	lysM domain receptor-like kinase 3, transcript variant X6	chitin elicitor receptor kinase 1	K13429	ko04626,map04626	-	-	-	ko00000,ko00001,ko01001	-	-	8.2e-37	29760.VIT_10s0116g00920.t01	COG0515@1|root,2QPX8@2759|Eukaryota,37K4G@33090|Viridiplantae,3GBR6@35493|Streptophyta	35493|Streptophyta	T	-	-	LysM,Pkinase_Tyr	COG0515	223589	25.574	Serine/threonine protein kinase	T	Signal transduction mechanisms	1014
XM_019218980.1	9.82	3.92	0	4.58	0.22	0.22	0	0.146667	0.0320233	-4.96473	NC_012009.3	3887067	3891478	-	LOC100243434	ABF	BlastKOALA	XP_019074525.1	ABSCISIC ACID-INSENSITIVE 5-like protein 5, transcript variant X3	ABA responsive element binding factor	K14432	ko04075,map04075	-	-	-	ko00000,ko00001,ko03000	-	GO:0001067,GO:0001101,GO:0003674,GO:0003676,GO:0003677,GO:0003700,GO:0005488,GO:0005575,GO:0005622,GO:0005623,GO:0005634,GO:0006355,GO:0006950,GO:0006970,GO:0007154,GO:0007165,GO:0008150,GO:0009414,GO:0009415,GO:0009628,GO:0009651,GO:0009719,GO:0009725,GO:0009737,GO:0009738,GO:0009755,GO:0009787,GO:0009789,GO:0009889,GO:0009966,GO:0009967,GO:0009987,GO:0010033,GO:0010035,GO:0010468,GO:0010556,GO:…	1.67e-265	29760.VIT_03s0063g00310.t01	2C7YN@1|root,2QPP6@2759|Eukaryota,37MD8@33090|Viridiplantae,3G9T4@35493|Streptophyta	35493|Streptophyta	K	-	-	bZIP_1	COG0711	223783	22.68	FoF1-type ATP synthase, membrane subunit b or b'	C	Energy production and conversion	731
XM_019216912.1	0	3.74	0	1.24667	0.06	0.06	0	0.04	0.0320856	-4.96193	NC_012025.3	6715749	6719917	+	LOC100245200	lpxK	BlastKOALA	XP_019072457.1	probable tetraacyldisaccharide 4'-kinase, mitochondrial, transcript variant X4	tetraacyldisaccharide 4'-kinase [EC:2.7.1.130]	K00912	ko00540,ko01100,map00540,map01100	M00060	R04657	RC00002,RC00078	ko00000,ko00001,ko00002,ko01000,ko01005	-	GO:0003674,GO:0003824,GO:0005575,GO:0005622,GO:0005623,GO:0005737,GO:0005739,GO:0006040,GO:0006793,GO:0006796,GO:0008150,GO:0008152,GO:0009029,GO:0009987,GO:0016301,GO:0016310,GO:0016740,GO:0016772,GO:0016773,GO:0019637,GO:0043226,GO:0043227,GO:0043229,GO:0043231,GO:0044237,GO:0044424,GO:0044444,GO:0044464,GO:0071704,GO:1901135,GO:2001289	1.62e-251	29760.VIT_19s0090g00630.t01	COG1663@1|root,2QRUA@2759|Eukaryota,37KXA@33090|Viridiplantae,3GGMG@35493|Streptophyta	35493|Streptophyta	M	-	-	LpxK	COG1663	224577	30.06	Tetraacyldisaccharide-1-P 4'-kinase (Lipid A 4'-kinase)	M	Cell wall/membrane/envelope biogenesis	692
XM_003634430.3	212.14	99.58	6262.18	2191.3	71.45	71.45	69.28	70.7267	0.0322761	-4.95339	NC_012024.3	4733322	4737632	-	LOC100232851	SNRK2	BlastKOALA	XP_003634478.1	serine/threonine-protein kinase SAPK2	serine/threonine-protein kinase SRK2 [EC:2.7.11.1]	K14498	ko01521,ko03010,ko04016,ko04066,ko04075,ko04150,ko04151,ko04371,ko04714,ko04910,ko05205,map01521,map03010,map04016,map04066,map04075,map04150,map04151,map04371,map04714,map04910,map05205	M00177,M00179	-	-	br01610,ko00000,ko00001,ko00002,ko01000,ko01001,ko03011	-	GO:0001101,GO:0003674,GO:0003824,GO:0004672,GO:0004674,GO:0005575,GO:0005622,GO:0005623,GO:0005634,GO:0005737,GO:0006464,GO:0006468,GO:0006793,GO:0006796,GO:0006807,GO:0007154,GO:0007165,GO:0007275,GO:0008150,GO:0008152,GO:0009719,GO:0009725,GO:0009737,GO:0009738,GO:0009755,GO:0009791,GO:0009845,GO:0009987,GO:0010033,GO:0016301,GO:0016310,GO:0016740,GO:0016772,GO:0016773,GO:0019538,GO:0023052,GO:…	8.94e-251	29760.VIT_18s0001g06310.t01	KOG0583@1|root,KOG0583@2759|Eukaryota,37HYW@33090|Viridiplantae,3G7QB@35493|Streptophyta	35493|Streptophyta	T	-	-	Pkinase,Ribosomal_S6e	COG0515	223589	32.384	Serine/threonine protein kinase	T	Signal transduction mechanisms	687
XM_010659852.2	0	1.54	0	0.513333	0	0	0.05	0.0166667	0.0324675	-4.94486	NC_012019.3	1858191	1891498	+	LOC100256937	PRR7	BlastKOALA	XP_010658154.1	two-component response regulator-like PRR37, transcript variant X1	pseudo-response regulator 7	K12129	ko04712,map04712	-	-	-	ko00000,ko00001	-	GO:0005575,GO:0005622,GO:0005623,GO:0005634,GO:0008150,GO:0043226,GO:0043227,GO:0043229,GO:0043231,GO:0044424,GO:0044464,GO:0048519,GO:0048579,GO:0048580,GO:0048581,GO:0048583,GO:0048585,GO:0048586,GO:0050789,GO:0050793,GO:0051093,GO:0051239,GO:0051241,GO:0065007,GO:2000026,GO:2000028,GO:2000241,GO:2000242	2.88e-19	29760.VIT_13s0067g03390.t01	COG5641@1|root,KOG1601@2759|Eukaryota,37J2W@33090|Viridiplantae,3G8UI@35493|Streptophyta	35493|Streptophyta	K	-	-	CCT,Response_reg	COG0784	223855	30.172	CheY-like REC (receiver) domain, includes chemotaxis protein CheY and sporulation regulator Spo0F	T	Signal transduction mechanisms	1432
XM_003633577.3	101.12	56.9	20964.5	7040.84	197.98	197.98	292.97	229.643	0.0326159	-4.93828	NC_012020.3	1885461	1888061	+	LOC100266503	RP-L22e, RPL22	BlastKOALA	XP_003633625.1	60S ribosomal protein L22-2	large subunit ribosomal protein L22e	K02891	ko03010,map03010	M00177	-	-	br01610,ko00000,ko00001,ko00002,ko03011	-	GO:0002181,GO:0003674,GO:0003676,GO:0003723,GO:0003729,GO:0003735,GO:0005198,GO:0005488,GO:0005575,GO:0005622,GO:0005623,GO:0005634,GO:0005730,GO:0005737,GO:0005829,GO:0005840,GO:0005844,GO:0005886,GO:0005911,GO:0006412,GO:0006518,GO:0006807,GO:0008150,GO:0008152,GO:0009058,GO:0009059,GO:0009506,GO:0009987,GO:0010467,GO:0015934,GO:0016020,GO:0019538,GO:0022625,GO:0022626,GO:0030054,GO:0031974,GO:…	3.08e-81	29760.VIT_14s0060g02310.t01	KOG3434@1|root,KOG3434@2759|Eukaryota,37UKJ@33090|Viridiplantae,3GIM0@35493|Streptophyta	35493|Streptophyta	J	-	-	Ribosomal_L22e	NA	NA	NA	NA	NA	NA	241
XM_019221597.1	6.29	2.89	0	3.06	0.15	0.15	0	0.1	0.0326797	-4.93546	NC_012014.3	12075058	12076442	+	LOC104880068	Un-Annotated	NA	XP_019077142.1	uncharacterized LOC104880068, transcript variant X1	NA	NA	NA	NA	NA	NA	NA	NA	NA	NA	NA	NA	NA	NA	NA	NA	NA	NA	NA	NA	NA	NA	NA	NA
XM_002279385.3	31.22	136.16	0	55.7933	2.65	2.65	0.18	1.82667	0.0327399	-4.93281	NC_012023.3	1364216	1365622	+	LOC100244084	Un-Annotated	NA	XP_002279421.2	uncharacterized LOC100244084	NA	NA	-	-	-	-	-	-	-	3.54e-112	3641.EOY22417	29FU5@1|root,2RNZZ@2759|Eukaryota,37VT9@33090|Viridiplantae,3GEQP@35493|Streptophyta	35493|Streptophyta	-	-	-	-	NA	NA	NA	NA	NA	NA	334
XM_010664228.2	0.57	15.95	114.18	43.5667	2.16	2.16	0	1.44	0.0330528	-4.91908	NC_012022.3	15763035	15813434	+	LOC100257207	VARS, valS	BlastKOALA	XP_010662530.1	valine--tRNA ligase, mitochondrial 1, transcript variant X1	valyl-tRNA synthetase [EC:6.1.1.9]	K01873	ko00970,map00970	M00359,M00360	R03665	RC00055,RC00523	ko00000,ko00001,ko00002,ko01000,ko01007,ko03016	-	GO:0000003,GO:0003006,GO:0003674,GO:0003824,GO:0004812,GO:0004832,GO:0005575,GO:0005622,GO:0005623,GO:0005737,GO:0005739,GO:0005829,GO:0006082,GO:0006139,GO:0006399,GO:0006412,GO:0006418,GO:0006438,GO:0006518,GO:0006520,GO:0006725,GO:0006807,GO:0007275,GO:0008150,GO:0008152,GO:0009058,GO:0009059,GO:0009507,GO:0009536,GO:0009790,GO:0009791,GO:0009793,GO:0009987,GO:0010154,GO:0010467,GO:0016070,GO:…	0	29760.VIT_16s0100g00370.t01	COG0525@1|root,COG2801@1|root,KOG0017@2759|Eukaryota,KOG0432@2759|Eukaryota,37QQR@33090|Viridiplantae,3GB3U@35493|Streptophyta	35493|Streptophyta	J	-	-	Anticodon_1,Val_tRNA-synt_C,tRNA-synt_1	COG0525	223599	43.271	Valyl-tRNA synthetase	J	Translation, ribosomal structure and biogenesis	1924
XM_019223032.1	17.75	41.79	0	19.8467	0.85	0.85	0.27	0.656667	0.033087	-4.91759	NC_012017.3	809171	813328	+	LOC100852952	GG3	BlastKOALA	XP_019078577.1	guanine nucleotide-binding protein subunit gamma 3, transcript variant X2	guanine nucleotide-binding protein subunit gamma 3, plant	K24773	-	-	-	-	-	-	GO:0001101,GO:0005575,GO:0005623,GO:0005886,GO:0008150,GO:0009719,GO:0009725,GO:0009737,GO:0010033,GO:0016020,GO:0033993,GO:0042221,GO:0044464,GO:0050896,GO:0071944,GO:0097305,GO:1901700	8.98e-65	3694.POPTR_0006s14330.1	2AMHJ@1|root,2RZC5@2759|Eukaryota,37UYX@33090|Viridiplantae,3GIF5@35493|Streptophyta,4JPIK@91835|fabids	35493|Streptophyta	S	-	-	G-gamma	NA	NA	NA	NA	NA	NA	209
XM_010664758.2	0	4.78	0	1.59333	0.08	0.08	0	0.0533333	0.0334728	-4.90087	NC_012023.3	11693419	11701400	+	LOC100253504	DnaX	COG_Analysis	XP_010663060.1	protein STICHEL-like 2, transcript variant X1	DNA polymerase III	NA	-	-	-	-	-	-	GO:0005575,GO:0005622,GO:0005623,GO:0005634,GO:0005657,GO:0005663,GO:0005694,GO:0006139,GO:0006259,GO:0006260,GO:0006261,GO:0006281,GO:0006725,GO:0006807,GO:0006950,GO:0006974,GO:0008150,GO:0008152,GO:0009058,GO:0009059,GO:0009987,GO:0032991,GO:0033554,GO:0034641,GO:0034645,GO:0043170,GO:0043226,GO:0043227,GO:0043228,GO:0043229,GO:0043231,GO:0043232,GO:0044237,GO:0044238,GO:0044249,GO:0044260,GO:…	1.75e-65	29760.VIT_17s0000g09820.t01	COG0470@1|root,KOG0989@2759|Eukaryota,37M5Q@33090|Viridiplantae,3GCGW@35493|Streptophyta	35493|Streptophyta	L	-	-	DNA_pol3_delta2,DNA_pol3_gamma3	COG2812	225369	33.518	DNA polymerase III, gamma/tau subunits	L	Replication, recombination and repair	1740
XM_019221600.1	0.92	2.06	0	0.993333	0.05	0.05	0	0.0333333	0.033557	-4.89724	NC_012014.3	12101486	12103631	+	LOC109123015	Un-Annotated	NA	XP_019077145.1	uncharacterized LOC109123015	NA	NA	NA	NA	NA	NA	NA	NA	NA	NA	NA	NA	NA	NA	NA	NA	NA	NA	NA	NA	NA	NA	NA	NA
XM_002267666.4	1.76	7.16	0	2.97333	0.06	0.06	0.18	0.1	0.0336323	-4.89401	NC_012018.3	21751519	21756458	-	LOC100255817	Un-Annotated	NA	XP_002267702.3	L10-interacting MYB domain-containing protein	Myb/SANT-like DNA-binding domain	NA	-	-	-	-	-	-	-	3.1e-69	2711.XP_006464842.1	2BZI9@1|root,2S2JS@2759|Eukaryota,37X8P@33090|Viridiplantae,3GX9S@35493|Streptophyta	35493|Streptophyta	S	-	-	Myb_DNA-bind_3	NA	NA	NA	NA	NA	NA	224
XM_019224098.1	0.27	2.62	0	0.963333	0.05	0.05	0	0.0333333	0.0346021	-4.853	NC_012019.3	20425958	20427640	-	LOC109123685	Dck	COG_Analysis	XP_019079643.1	putative disease resistance RPP13-like protein 1	disease resistance	NA	-	-	-	-	-	-	-	1.63e-299	29760.VIT_13s0139g00220.t01	KOG4658@1|root,KOG4658@2759|Eukaryota,37P43@33090|Viridiplantae,3GF32@35493|Streptophyta	35493|Streptophyta	T	-	-	LRR_8,NB-ARC	COG1428	224345	51.852	Deoxyadenosine/deoxycytidine kinase	F	Nucleotide transport and metabolism	861
XM_010667176.2	0.3	1.43	0	0.576667	0.03	0.03	0	0.02	0.0346821	-4.84967	NC_012024.3	29203013	29240887	+	LOC100256909	AKT, KAT, GORK, SKOR	BlastKOALA	XP_010665478.1	potassium channel KOR2, transcript variant X1	potassium channel	K21867	-	-	-	-	ko00000,ko02000	1.A.1.4	GO:0003674,GO:0005215,GO:0005216,GO:0005244,GO:0005249,GO:0005261,GO:0005267,GO:0005575,GO:0005623,GO:0005886,GO:0005887,GO:0006810,GO:0006811,GO:0006812,GO:0006813,GO:0008150,GO:0008324,GO:0009987,GO:0015075,GO:0015077,GO:0015079,GO:0015267,GO:0015318,GO:0015672,GO:0016020,GO:0016021,GO:0022803,GO:0022832,GO:0022836,GO:0022838,GO:0022839,GO:0022843,GO:0022857,GO:0022890,GO:0030001,GO:0031224,GO:…	1.99e-19	29760.VIT_18s0089g01300.t01	KOG0498@1|root,KOG0498@2759|Eukaryota,37R1S@33090|Viridiplantae,3GHK0@35493|Streptophyta	35493|Streptophyta	PT	-	-	Ank,Ank_2,Ank_4,Ion_trans,cNMP_binding	COG0666	223738	24.891	Ankyrin repeat	T	Signal transduction mechanisms	1253
XM_010655640.2	0.38	3.06	0	1.14667	0.06	0.06	0	0.04	0.0348837	-4.8413	NC_012014.3	19563053	19565094	+	LOC104880131	Un-Annotated	NA	XP_010653942.1	uncharacterized LOC104880131, transcript variant X2	Plant protein of unknown function	NA	-	-	-	-	-	-	-	6.7e-55	29760.VIT_08s0007g05650.t01	2D2QE@1|root,2SNM1@2759|Eukaryota,37ZP4@33090|Viridiplantae,3GPG5@35493|Streptophyta	29760.VIT_08s0007g05650.t01|-	S	-	-	-	NA	NA	NA	NA	NA	NA	185
XM_010665763.2	16.19	20.48	0	12.2233	0.64	0.64	0	0.426667	0.0349059	-4.84038	NC_012024.3	8765814	8769838	-	GRIP55	ABF	BlastKOALA	XP_010664065.1	ripening-related bZIP protein-like, transcript variant X3	ABA responsive element binding factor	K14432	ko04075,map04075	-	-	-	ko00000,ko00001,ko03000	-	GO:0001067,GO:0001101,GO:0003674,GO:0003676,GO:0003677,GO:0003700,GO:0005488,GO:0005575,GO:0005622,GO:0005623,GO:0005634,GO:0006355,GO:0006950,GO:0006970,GO:0007154,GO:0007165,GO:0008150,GO:0009414,GO:0009415,GO:0009628,GO:0009651,GO:0009719,GO:0009725,GO:0009737,GO:0009738,GO:0009755,GO:0009787,GO:0009789,GO:0009889,GO:0009966,GO:0009967,GO:0009987,GO:0010033,GO:0010035,GO:0010468,GO:0010556,GO:…	5.26e-261	29760.VIT_18s0001g10450.t01	2C7YN@1|root,2QPP6@2759|Eukaryota,37MD8@33090|Viridiplantae,3G9T4@35493|Streptophyta	35493|Streptophyta	K	-	-	bZIP_1	NA	NA	NA	NA	NA	NA	720
XM_002268796.4	208.78	52	0	86.9267	0.22	0.22	8.69	3.04333	0.0350104	-4.83607	NC_012015.3	445790	446645	+	LOC100261740	Un-Annotated	NA	XP_002268832.2	auxin-responsive protein SAUR50	auxin-responsive	NA	-	-	-	-	-	-	GO:0001558,GO:0005575,GO:0005622,GO:0005623,GO:0005634,GO:0005737,GO:0005886,GO:0008150,GO:0016020,GO:0019897,GO:0019898,GO:0030307,GO:0040008,GO:0043226,GO:0043227,GO:0043229,GO:0043231,GO:0044424,GO:0044425,GO:0044459,GO:0044464,GO:0045927,GO:0048518,GO:0048522,GO:0050789,GO:0050794,GO:0051128,GO:0065007,GO:0071944	2.87e-137	29760.VIT_09s0002g00650.t01	2BCYM@1|root,2S116@2759|Eukaryota,37V91@33090|Viridiplantae,3GJKY@35493|Streptophyta	35493|Streptophyta	S	-	-	Auxin_inducible	NA	NA	NA	NA	NA	NA	388
XM_010662549.2	179.98	265.82	10475.7	3640.5	127.92	127.92	127.06	127.633	0.0350593	-4.83406	NC_012020.3	26916439	26919840	-	LOC100266308	E5.1.3.15	BlastKOALA	XP_010660851.1	putative glucose-6-phosphate 1-epimerase, transcript variant X1	glucose-6-phosphate 1-epimerase [EC:5.1.3.15]	K01792	ko00010,ko01100,ko01110,ko01120,ko01130,map00010,map01100,map01110,map01120,map01130	-	R02739	RC00563	ko00000,ko00001,ko01000	-	-	9.94e-226	29760.VIT_14s0066g00410.t01	COG0676@1|root,KOG1594@2759|Eukaryota,37MBP@33090|Viridiplantae,3GGNQ@35493|Streptophyta	35493|Streptophyta	G	-	-	Aldose_epim	COG0676	223748	33.846	D-hexose-6-phosphate mutarotase	G	Carbohydrate transport and metabolism	623
XM_002275863.3	75.35	36.29	4414.94	1508.86	53.86	53.86	52.99	53.57	0.0355036	-4.81589	NC_012009.3	1357706	1360517	+	LOC100262348	Un-Annotated	NA	XP_002275899.1	eukaryotic translation initiation factor 4B3	eukaryotic translation initiation factor	NA	-	-	-	-	-	-	GO:0003674,GO:0003676,GO:0003723,GO:0003729,GO:0005488,GO:0005515,GO:0042802,GO:0042803,GO:0046983,GO:0097159,GO:1901363	2.46e-270	29760.VIT_03s0038g01950.t01	28P38@1|root,2QWFU@2759|Eukaryota,37STT@33090|Viridiplantae,3GA36@35493|Streptophyta	35493|Streptophyta	S	-	-	eIF-4B	NA	NA	NA	NA	NA	NA	742
XM_010647800.2	1.16	5.55	0	2.23667	0.11	0.11	0.02	0.08	0.0357675	-4.80521	NW_003724203.1	13862	18605	-	LOC100263096	ANKYR	COG_Analysis	XP_010646102.2	uncharacterized LOC100263096, transcript variant X1	ankyrin repeat-containing protein	NA	-	-	-	-	-	-	-	1.85e-301	29760.VIT_00s0179g00030.t01	COG0666@1|root,KOG0504@2759|Eukaryota,37SVB@33090|Viridiplantae,3GBGA@35493|Streptophyta	35493|Streptophyta	S	-	-	Ank_2,PGG	COG0666	223738	30.702	Ankyrin repeat	T	Signal transduction mechanisms	845
XM_019225033.1	2.07	1.27	0	1.11333	0.06	0.06	0	0.04	0.0359281	-4.79874	NC_012020.3	3425928	3440731	-	LOC100252910	Un-Annotated	NA	XP_019080578.1	sucrose nonfermenting 4-like protein, transcript variant X3	Sucrose nonfermenting 4-like protein	ko:K07200	ko04068,ko04152,ko04211,ko04213,ko04371,ko04530,ko04710,ko04714,ko04910,ko04920,ko04921,ko04922,ko04931,ko04932,ko05410,map04068,map04152,map04211,map04213,map04371,map04530,map04710,map04714,map04910,map04920,map04921,map04922,map04931,map04932,map05410	-	-	-	ko00000,ko00001	-	GO:0000003,GO:0000266,GO:0001932,GO:0001934,GO:0003674,GO:0003824,GO:0004672,GO:0004674,GO:0006464,GO:0006468,GO:0006793,GO:0006796,GO:0006807,GO:0006810,GO:0006833,GO:0006950,GO:0006996,GO:0007005,GO:0007031,GO:0007154,GO:0008047,GO:0008150,GO:0008152,GO:0009267,GO:0009605,GO:0009856,GO:0009859,GO:0009875,GO:0009893,GO:0009987,GO:0009991,GO:0010562,GO:0010604,GO:0016043,GO:0016301,GO:0016310,GO:…	1.56e-277	29760.VIT_14s0128g00890.t01	COG0517@1|root,KOG1616@1|root,KOG1616@2759|Eukaryota,KOG1764@2759|Eukaryota,37IKE@33090|Viridiplantae,3GC4H@35493|Streptophyta	35493|Streptophyta	CG	-	-	AMPK1_CBM,CBS	NA	NA	NA	NA	NA	NA	763
XM_010654571.2	3.28	0.89	0	1.39	0	0	0.15	0.05	0.0359712	-4.79701	NC_012013.3	17884656	17940642	-	LOC100247348	SPG11	BlastKOALA	XP_010652873.1	uncharacterized LOC100247348, transcript variant X1	spatacsin	K19026	-	-	-	-	ko00000,ko03400	-	-	0	102107.XP_008232605.1	KOG1884@1|root,KOG1884@2759|Eukaryota,37RWH@33090|Viridiplantae,3GGZ5@35493|Streptophyta,4JKNB@91835|fabids	35493|Streptophyta	S	-	-	Spatacsin_C	NA	NA	NA	NA	NA	NA	4338
XR_002029102.1	0.05	4.39	0	1.48	0.08	0.08	0	0.0533333	0.036036	-4.79442	NC_012025.3	917942	922510	-	LOC104877485	Un-Annotated	NA	NA	uncharacterized LOC104877485, transcript variant X2	NA	NA	NA	NA	NA	NA	NA	NA	NA	NA	NA	NA	NA	NA	NA	NA	NA	NA	NA	NA	NA	NA	NA	NA
XM_002284757.3	3096.98	3223.24	0	2106.74	77.01	77.01	74.68	76.2333	0.0361854	-4.78845	NC_012010.3	4197995	4200091	-	LOC100261242	Un-Annotated	NA	XP_002284793.1	uncharacterized LOC100261242	NA	NA	-	-	-	-	-	-	-	9.21e-46	29730.Gorai.007G350400.1	2BX2J@1|root,2S9UX@2759|Eukaryota,37X19@33090|Viridiplantae,3GKWH@35493|Streptophyta	35493|Streptophyta	-	-	-	-	NA	NA	NA	NA	NA	NA	152
XM_010660814.2	0	2.21	0	0.736667	0.04	0.04	0	0.0266667	0.0361991	-4.7879	NC_012019.3	19940512	19949794	-	LOC100251485	LRR	COG_Analysis	XP_010659116.1	putative disease resistance RPP13-like protein 1, transcript variant X15	disease resistance	NA	-	-	-	-	-	-	-	2.22e-11	29760.VIT_13s0084g00750.t01	KOG4658@1|root,KOG4658@2759|Eukaryota,37P43@33090|Viridiplantae,3GF32@35493|Streptophyta	35493|Streptophyta	T	-	-	LRR_8,NB-ARC	COG4886	227223	27.922	Leucine-rich repeat (LRR) protein	K	Transcription	1927
XM_010650398.2	3.93	9.28	0	4.40333	0.24	0.24	0	0.16	0.0363361	-4.78245	NC_012010.3	5599581	5606786	-	LOC100250889	ARR-B	BlastKOALA	XP_010648700.1	two-component response regulator ARR12-like, transcript variant X2	two-component response regulator ARR-B family	K14491	ko04075,map04075	-	-	-	ko00000,ko00001	-	GO:0000156,GO:0000160,GO:0001101,GO:0003674,GO:0003700,GO:0005575,GO:0005622,GO:0005623,GO:0005634,GO:0006355,GO:0006950,GO:0007154,GO:0007165,GO:0007275,GO:0008150,GO:0009414,GO:0009415,GO:0009628,GO:0009653,GO:0009719,GO:0009725,GO:0009735,GO:0009736,GO:0009755,GO:0009888,GO:0009889,GO:0009966,GO:0009987,GO:0010015,GO:0010033,GO:0010035,GO:0010073,GO:0010074,GO:0010075,GO:0010082,GO:0010380,GO:…	2.46e-23	29760.VIT_04s0008g05900.t01	COG5641@1|root,KOG1601@2759|Eukaryota,37J06@33090|Viridiplantae,3G7F9@35493|Streptophyta	35493|Streptophyta	K	-	-	Myb_DNA-binding,Response_reg	COG0784	223855	37.6	CheY-like REC (receiver) domain, includes chemotaxis protein CheY and sporulation regulator Spo0F	T	Signal transduction mechanisms	1243
XM_003634324.3	241.95	129.03	10397.5	3589.5	127.49	127.49	140.79	131.923	0.0367525	-4.76601	NC_012024.3	11137850	11139150	+	LOC100855209	BZIP1S	BlastKOALA	XP_003634372.1	bZIP transcription factor 11	bZIP transcription factor 1/2/11/44/53	K25786	-	-	-	-	-	-	GO:0005575,GO:0005622,GO:0005623,GO:0005634,GO:0043226,GO:0043227,GO:0043229,GO:0043231,GO:0044424,GO:0044464	3.55e-99	29760.VIT_18s0001g13040.t01	2CXWT@1|root,2S0BS@2759|Eukaryota,37UQ4@33090|Viridiplantae,3GIX2@35493|Streptophyta	35493|Streptophyta	K	-	-	bZIP_1	NA	NA	NA	NA	NA	NA	288
XM_002267812.4	0.37	1.26	0	0.543333	0.03	0.03	0	0.02	0.0368098	-4.76377	NC_012022.3	15621601	15624351	-	LOC100264005	BetA	COG_Analysis	XP_002267848.2	protein HOTHEAD	Glucose-methanol-choline (GMC) oxidoreductase family protein	ko:K21270	-	-	-	-	ko00000,ko01000	-	-	4.35e-49	29760.VIT_16s0100g00230.t01	COG2303@1|root,KOG1238@2759|Eukaryota,37TGV@33090|Viridiplantae,3GEN0@35493|Streptophyta	35493|Streptophyta	E	-	-	GMC_oxred_C,GMC_oxred_N	COG2303	225186	24.869	Choline dehydrogenase or related flavoprotein	I	Lipid transport and metabolism	1145
XM_019221981.1	0.71	0.91	0	0.54	0.03	0.03	0	0.02	0.037037	-4.75489	NC_012015.3	10196218	10223697	-	LOC100256071	ANKYR	COG_Analysis	XP_019077526.1	uncharacterized LOC100256071, transcript variant X2	ankyrin repeat-containing protein	ko:K15503	-	-	-	-	ko00000,ko01009,ko03400	-	GO:0000149,GO:0000166,GO:0002376,GO:0003674,GO:0003824,GO:0004672,GO:0004674,GO:0004683,GO:0005488,GO:0005515,GO:0005516,GO:0005524,GO:0005575,GO:0005622,GO:0005623,GO:0005737,GO:0005829,GO:0005856,GO:0005886,GO:0006417,GO:0006464,GO:0006468,GO:0006793,GO:0006796,GO:0006807,GO:0006810,GO:0006888,GO:0006900,GO:0006901,GO:0006903,GO:0006915,GO:0006950,GO:0006952,GO:0006955,GO:0006979,GO:0006996,GO:…	9.59e-191	2711.XP_006479665.1	COG0666@1|root,KOG0504@2759|Eukaryota,37SVB@33090|Viridiplantae,3GBGA@35493|Streptophyta	35493|Streptophyta	S	-	-	Ank_2,PGG	COG0666	223738	20.37	Ankyrin repeat	T	Signal transduction mechanisms	565
XM_010664808.2	0.21	2.42	0	0.876667	0.05	0.05	0	0.0333333	0.0380228	-4.71699	NC_012007.3	3849311	3857687	+	LOC100256160	Un-Annotated	NA	XP_010663110.1	putative zinc finger protein At1g68190, transcript variant X3	Zinc finger protein	NA	-	-	-	-	-	-	GO:0003674,GO:0003700,GO:0006355,GO:0008150,GO:0009889,GO:0010468,GO:0010556,GO:0019219,GO:0019222,GO:0031323,GO:0031326,GO:0050789,GO:0050794,GO:0051171,GO:0051252,GO:0060255,GO:0065007,GO:0080090,GO:0140110,GO:1903506,GO:2000112,GO:2001141	4.58e-230	29760.VIT_01s0011g04240.t01	28PCE@1|root,2QVZU@2759|Eukaryota,37T2Y@33090|Viridiplantae,3GCQE@35493|Streptophyta	35493|Streptophyta	S	-	-	CCT	NA	NA	NA	NA	NA	NA	636
XM_019219451.1	13.24	103.74	0	38.9933	1.55	1.55	1.38	1.49333	0.0382971	-4.70662	NC_012010.3	20807975	20818747	-	LOC100262676	WD40	COG_Analysis	XP_019074996.1	uncharacterized LOC100262676, transcript variant X3	Transducin WD40 repeat-like superfamily protein	ko:K08518	-	-	-	-	ko00000,ko04131	-	GO:0000149,GO:0002791,GO:0003674,GO:0005096,GO:0005488,GO:0005515,GO:0005575,GO:0005622,GO:0005623,GO:0005737,GO:0005886,GO:0008047,GO:0008150,GO:0012505,GO:0016020,GO:0017016,GO:0017075,GO:0017137,GO:0017157,GO:0019899,GO:0019905,GO:0030141,GO:0030234,GO:0030695,GO:0031267,GO:0031410,GO:0031982,GO:0032879,GO:0032880,GO:0043085,GO:0043087,GO:0043226,GO:0043227,GO:0043229,GO:0043547,GO:0044093,GO:…	5.63e-05	29760.VIT_04s0044g00130.t01	KOG1983@1|root,KOG1983@2759|Eukaryota,37JV1@33090|Viridiplantae,3GEW6@35493|Streptophyta	35493|Streptophyta	U	-	-	Lgl_C	COG2319	225201	18.345	WD40 repeat	R	General function prediction only	1749
XM_010654410.2	11.03	10.54	0	7.19	0.42	0.42	0	0.28	0.038943	-4.68249	NC_012013.3	15511373	15519729	+	LOC100257621	Un-Annotated	NA	XP_010652712.1	BTB/POZ domain-containing protein NPY4, transcript variant X1	Belongs to the NPH3 family	NA	-	-	-	-	-	-	GO:0000003,GO:0003006,GO:0005575,GO:0005623,GO:0007275,GO:0008150,GO:0009605,GO:0009606,GO:0009628,GO:0009629,GO:0009630,GO:0009791,GO:0009908,GO:0009958,GO:0022414,GO:0032501,GO:0032502,GO:0044464,GO:0048367,GO:0048608,GO:0048731,GO:0048856,GO:0050896,GO:0061458,GO:0071944,GO:0090567	0	29760.VIT_07s0129g00250.t01	28KHE@1|root,2QSYM@2759|Eukaryota,37KPY@33090|Viridiplantae,3G972@35493|Streptophyta	35493|Streptophyta	S	-	-	BTB,NPH3	NA	NA	NA	NA	NA	NA	1232
XM_010659597.2	1.85	10.93	0	4.26	0.25	0.25	0	0.166667	0.0391236	-4.67582	NC_012018.3	22457882	22460590	-	LOC100257402	maiA, GSTZ1	BlastKOALA	XP_010657899.2	glutathione S-transferase zeta class, transcript variant X1	maleylacetoacetate isomerase [EC:5.2.1.2]	K01800	ko00350,ko00643,ko01100,ko01120,map00350,map00643,map01100,map01120	M00044	R03181	RC00867	ko00000,ko00001,ko00002,ko01000	-	GO:0003674,GO:0003824,GO:0005575,GO:0005622,GO:0005623,GO:0005737,GO:0005829,GO:0006082,GO:0006725,GO:0008150,GO:0008152,GO:0009056,GO:0009404,GO:0009407,GO:0009636,GO:0009987,GO:0016034,GO:0016054,GO:0016853,GO:0016859,GO:0018958,GO:0019336,GO:0019439,GO:0019748,GO:0019752,GO:0032787,GO:0042221,GO:0043436,GO:0044237,GO:0044248,GO:0044281,GO:0044282,GO:0044424,GO:0044444,GO:0044464,GO:0046395,GO:…	3.95e-151	29760.VIT_12s0035g02100.t01	COG0625@1|root,KOG0868@2759|Eukaryota,37R8D@33090|Viridiplantae,3GD1G@35493|Streptophyta	35493|Streptophyta	O	-	-	GST_C,GST_C_2,GST_C_3,GST_N,GST_N_2,GST_N_3	COG0625	223698	32.195	Glutathione S-transferase	O	Posttranslational modification, protein turnover, chaperones	427
XM_010656089.2	8.59	0	0	2.86333	0.17	0.17	0	0.113333	0.0395809	-4.65905	NC_012015.3	452561	458161	+	LOC100256635	NDUFAF1, CIA30	BlastKOALA	XP_010654391.1	probable complex I intermediate-associated protein 30, transcript variant X5	NADH dehydrogenase [ubiquinone] 1 alpha subcomplex assembly factor 1	K18159	ko04714,map04714	-	-	-	ko00000,ko00001,ko03029	-	-	1.7e-168	29760.VIT_09s0002g00680.t01	KOG2435@1|root,KOG2435@2759|Eukaryota,37J3G@33090|Viridiplantae,3GF7F@35493|Streptophyta	35493|Streptophyta	S	-	-	CIA30	NA	NA	NA	NA	NA	NA	469
XM_010663545.2	11.75	93.55	0	35.1	2.1	2.1	0	1.4	0.039886	-4.64797	NC_012021.3	18650559	18654916	-	LOC100256755	RHB1A	eggNog_mapper	XP_010661847.1	probable E3 ubiquitin-protein ligase RHB1A, transcript variant X4	E3 ubiquitin-protein ligase	ko:K22378	-	-	-	-	ko00000,ko01000,ko04121	-	GO:0000209,GO:0003674,GO:0003824,GO:0004842,GO:0006464,GO:0006508,GO:0006511,GO:0006807,GO:0008150,GO:0008152,GO:0009056,GO:0009057,GO:0009987,GO:0010498,GO:0016567,GO:0016740,GO:0019538,GO:0019787,GO:0019941,GO:0030163,GO:0032446,GO:0036211,GO:0043161,GO:0043170,GO:0043412,GO:0043632,GO:0044237,GO:0044238,GO:0044248,GO:0044257,GO:0044260,GO:0044265,GO:0044267,GO:0051603,GO:0061630,GO:0061659,GO:…	3.27e-139	29760.VIT_15s0046g01820.t01	KOG0800@1|root,KOG0800@2759|Eukaryota,37TPR@33090|Viridiplantae,3GG3Y@35493|Streptophyta	35493|Streptophyta	O	-	-	zf-RING_2,zf-rbx1	NA	NA	NA	NA	NA	NA	392
XM_019225150.1	0.31	1.19	0	0.5	0.03	0.03	0	0.02	0.04	-4.64386	NC_012020.3	4894816	4897467	+	LOC109123934	Un-Annotated	NA	XP_019080695.1	uncharacterized LOC109123934	Serine arginine repetitive matrix protein	NA	-	-	-	-	-	-	-	8.39e-30	29760.VIT_04s0159g00020.t01	28N0T@1|root,2QUJN@2759|Eukaryota,37ISP@33090|Viridiplantae,3GCIJ@35493|Streptophyta	35493|Streptophyta	A	-	-	Filamin,RRM_1	NA	NA	NA	NA	NA	NA	129
XM_019222674.1	3.47	8.03	0	3.83333	0.23	0.23	0	0.153333	0.04	-4.64386	NC_012016.3	10675621	10698093	+	LOC100244001	STK38, NDR	BlastKOALA	XP_019078219.1	serine/threonine-protein kinase 38-like, transcript variant X3	serine/threonine kinase 38 [EC:2.7.11.1]	K08790	-	-	-	-	ko00000,ko01000,ko01001	-	-	3.94e-47	29760.VIT_10s0003g05720.t01	KOG0605@1|root,KOG0605@2759|Eukaryota,37KBQ@33090|Viridiplantae,3G8JB@35493|Streptophyta	33090|Viridiplantae	T	-	-	Pkinase,Pkinase_C	COG0515	223589	32.537	Serine/threonine protein kinase	T	Signal transduction mechanisms	1014
XM_019226121.1	8.88	11.36	0	6.74667	0.41	0.41	0	0.273333	0.0405138	-4.62544	NC_012022.3	18748557	18754403	-	LOC100252698	SpoVK	COG_Analysis	XP_019081666.1	cell division control protein 48, transcript variant X1	ATPase family	NA	-	-	-	-	-	-	-	3.16e-77	29760.VIT_16s0050g01830.t01	COG0464@1|root,KOG0737@2759|Eukaryota,37IX2@33090|Viridiplantae,3GC4V@35493|Streptophyta	35493|Streptophyta	O	-	-	AAA	COG0464	223540	42.391	AAA+-type ATPase, SpoVK/Ycf46/Vps4 family	M	Cell wall/membrane/envelope biogenesis	1500
XM_002283432.4	1458.63	684.33	10759	4300.64	185.53	185.53	155.66	175.573	0.0408249	-4.61441	NC_012020.3	29357787	29359853	-	LOC100255991	SLC32A, VGAT	BlastKOALA	XP_002283468.1	vacuolar amino acid transporter 1	solute carrier family 32 (vesicular inhibitory amino acid transporter)	K15015	ko04721,ko04723,ko04727,ko05032,ko05033,map04721,map04723,map04727,map05032,map05033	-	-	-	ko00000,ko00001,ko02000	2.A.18.5	GO:0003333,GO:0003674,GO:0005215,GO:0005342,GO:0005575,GO:0005622,GO:0005623,GO:0005737,GO:0005773,GO:0005774,GO:0006810,GO:0006811,GO:0006820,GO:0006865,GO:0008150,GO:0008509,GO:0008514,GO:0015075,GO:0015171,GO:0015318,GO:0015711,GO:0015849,GO:0016020,GO:0022857,GO:0031090,GO:0034220,GO:0043226,GO:0043227,GO:0043229,GO:0043231,GO:0044422,GO:0044424,GO:0044437,GO:0044444,GO:0044446,GO:0044464,GO:…	2.44e-302	29760.VIT_14s0108g00630.t01	COG0814@1|root,KOG1303@2759|Eukaryota,37K29@33090|Viridiplantae,3G9Y5@35493|Streptophyta	35493|Streptophyta	E	-	-	Aa_trans	COG0814	223884	19.118	Amino acid permease	E	Amino acid transport and metabolism	825
XM_002276185.3	24.17	19.31	0	14.4933	0.89	0.89	0	0.593333	0.0409384	-4.6104	NC_012020.3	24626107	24627176	-	LOC100244684	EREBP	BlastKOALA	XP_002276221.1	ethylene-responsive transcription factor LEP	EREBP-like factor	K09286	-	-	-	-	ko00000,ko03000	-	GO:0001101,GO:0003674,GO:0003700,GO:0006355,GO:0008150,GO:0009719,GO:0009725,GO:0009739,GO:0009889,GO:0010029,GO:0010030,GO:0010033,GO:0010468,GO:0010556,GO:0019219,GO:0019222,GO:0031323,GO:0031326,GO:0033993,GO:0042221,GO:0048518,GO:0048580,GO:0048582,GO:0050789,GO:0050793,GO:0050794,GO:0050896,GO:0051094,GO:0051171,GO:0051239,GO:0051240,GO:0051252,GO:0060255,GO:0065007,GO:0080090,GO:0140110,GO:…	2.15e-193	29760.VIT_14s0068g00860.t01	2CXMA@1|root,2RYDI@2759|Eukaryota,37UD9@33090|Viridiplantae,3GICZ@35493|Streptophyta	35493|Streptophyta	K	-	-	AP2,LTP_2	NA	NA	NA	NA	NA	NA	535
XM_002281117.4	496.98	10.9	0	169.293	6.04	6.04	8.78	6.95333	0.0410727	-4.60568	NC_012011.3	7792152	7793351	-	LOC100264738	HemYx	COG_Analysis	XP_002281153.2	early nodulin-75-like	NA	NA	-	-	-	-	-	-	-	4.37e-42	29760.VIT_05s0049g00770.t01	28ZXH@1|root,2R6S9@2759|Eukaryota,3828W@33090|Viridiplantae,3GMK8@35493|Streptophyta	29760.VIT_05s0049g00770.t01|-	-	-	-	-	COG3898	226414	16.514	Uncharacterized protein HemY, contains HemY_N domain and TPR repeats (unrelated to HemY-type protoporphyrinogen oxidase)	S	Function unknown	154
XM_002283866.4	210.19	204.12	9602.78	3339.03	119.42	119.42	175.86	138.233	0.0413992	-4.59425	NC_012013.3	15855239	15859490	-	LOC100268041	SLC11A2, DMT1, NRAMP2	BlastKOALA	XP_002283902.1	metal transporter Nramp3, transcript variant X1	natural resistance-associated macrophage protein 2	K21398	ko04142,ko04216,ko04978,map04142,map04216,map04978	-	-	-	ko00000,ko00001,ko02000	2.A.55.2.1,2.A.55.2.2	GO:0000041,GO:0005575,GO:0005622,GO:0005623,GO:0005737,GO:0005773,GO:0005774,GO:0005794,GO:0005911,GO:0006810,GO:0006811,GO:0006812,GO:0006828,GO:0006950,GO:0006952,GO:0008150,GO:0009506,GO:0009605,GO:0009607,GO:0009617,GO:0009893,GO:0010035,GO:0010038,GO:0010043,GO:0012505,GO:0016020,GO:0019222,GO:0030001,GO:0030054,GO:0031090,GO:0031323,GO:0031325,GO:0042221,GO:0042592,GO:0042742,GO:0043207,GO:…	2.78e-83	29760.VIT_07s0129g00620.t01	COG1914@1|root,KOG1291@2759|Eukaryota,37I80@33090|Viridiplantae,3G8K1@35493|Streptophyta	35493|Streptophyta	P	-	-	Nramp	COG1914	224826	37.028	Mn2+ or Fe2+ transporter, NRAMP family	P	Inorganic ion transport and metabolism	1004
NM_001281237.1	1962.98	1965.52	0	1309.5	51.49	51.49	60.48	54.4867	0.0416088	-4.58697	NC_012012.3	7528058	7531534	-	LOC100241610	asnB, ASNS	BlastKOALA	NP_001268166.1	asparagine synthetase [glutamine-hydrolyzing]-like	asparagine synthase (glutamine-hydrolysing) [EC:6.3.5.4]	K01953	ko00250,ko01100,ko01110,map00250,map01100,map01110	-	R00578	RC00010	ko00000,ko00001,ko01000,ko01002	-	GO:0003674,GO:0003824,GO:0004066,GO:0005488,GO:0005515,GO:0005575,GO:0005622,GO:0005623,GO:0005737,GO:0005829,GO:0005911,GO:0006082,GO:0006520,GO:0006528,GO:0006529,GO:0006807,GO:0006950,GO:0006970,GO:0006972,GO:0008150,GO:0008152,GO:0008652,GO:0009058,GO:0009066,GO:0009067,GO:0009314,GO:0009416,GO:0009506,GO:0009628,GO:0009642,GO:0009646,GO:0009651,GO:0009987,GO:0016053,GO:0016874,GO:0016879,GO:…	1.95e-157	29760.VIT_06s0004g06830.t01	COG0367@1|root,KOG0571@2759|Eukaryota,37JXE@33090|Viridiplantae,3GEJM@35493|Streptophyta	35493|Streptophyta	E	-	-	Asn_synthase,GATase_7	COG0367	223444	34.52	Asparagine synthetase B (glutamine-hydrolyzing)	E	Amino acid transport and metabolism	1202
XM_010656838.2	43.41	56.84	0	33.4167	1.62	1.62	0.94	1.39333	0.0416958	-4.58396	NC_012015.3	18991774	19000503	+	LOC100262159	Un-Annotated	NA	XP_010655140.1	uncharacterized LOC100262159, transcript variant X1	NA	NA	-	-	-	-	-	-	-	0	29760.VIT_09s0018g01680.t01	28IBU@1|root,2QQND@2759|Eukaryota,37NP0@33090|Viridiplantae,3G8IS@35493|Streptophyta	2759|Eukaryota	-	-	-	-	NA	NA	NA	NA	NA	NA	1073
XR_002031514.1	0	3.81	0	1.27	0.08	0.08	0	0.0533333	0.0419948	-4.57365	NC_012019.3	20591976	20648247	-	LOC100248068	Un-Annotated	NA	NA	protein LNK2, transcript variant X3	NA	NA	NA	NA	NA	NA	NA	NA	NA	NA	NA	NA	NA	NA	NA	NA	NA	NA	NA	NA	NA	NA	NA	NA
XM_002264761.4	221.34	109.6	0	110.313	4.33	4.33	5.41	4.69	0.0425153	-4.55588	NC_012024.3	19426921	19429385	-	LOC100262406	Un-Annotated	NA	XP_002264797.2	hypothetical protein	transcription factor	NA	-	-	-	-	-	-	GO:0001101,GO:0003674,GO:0003700,GO:0006355,GO:0006950,GO:0006952,GO:0006970,GO:0008150,GO:0009605,GO:0009607,GO:0009620,GO:0009628,GO:0009719,GO:0009725,GO:0009737,GO:0009743,GO:0009746,GO:0009749,GO:0009787,GO:0009788,GO:0009889,GO:0009891,GO:0009893,GO:0009966,GO:0009968,GO:0010033,GO:0010468,GO:0010556,GO:0010557,GO:0010604,GO:0010628,GO:0010646,GO:0010648,GO:0019219,GO:0019222,GO:0023051,GO:…	1.41e-262	29760.VIT_18s0072g00260.t01	28NI5@1|root,2QV3S@2759|Eukaryota,37PGQ@33090|Viridiplantae,3GGZB@35493|Streptophyta	35493|Streptophyta	K	-	-	AP2	NA	NA	NA	NA	NA	NA	726
XM_019217238.1	0.04	4.11	0	1.38333	0.09	0.09	0	0.06	0.0433735	-4.52704	NC_012025.3	6615163	6623602	-	LOC100258888	NDUFAF2	BlastKOALA	XP_019072783.1	mimitin, mitochondrial, transcript variant X1	NADH dehydrogenase [ubiquinone] 1 alpha subcomplex assembly factor 2	K18160	ko04714,map04714	-	-	-	ko00000,ko00001,ko03029	-	-	1.99e-90	29760.VIT_19s0090g00470.t01	29Y1V@1|root,2RXT2@2759|Eukaryota,37TU7@33090|Viridiplantae,3GHVP@35493|Streptophyta	35493|Streptophyta	U	-	-	NDUFA12	COG3761	226284	30.556	NADH:ubiquinone oxidoreductase NDUFA12 subunit (Leigh syndrome)	C	Energy production and conversion	271
XM_002272461.4	0	1.83	0	0.61	0	0	0.08	0.0266667	0.0437158	-4.5157	NC_012012.3	18342855	18357904	-	LOC100255152	Un-Annotated	NA	XP_002272497.2	uncharacterized LOC100255152, transcript variant X8	Acyl-CoA N-acyltransferase with RING FYVE PHD-type zinc finger domain	NA	-	-	-	-	-	-	GO:0000118,GO:0000122,GO:0000228,GO:0000785,GO:0000790,GO:0001085,GO:0001103,GO:0003674,GO:0005488,GO:0005515,GO:0005575,GO:0005622,GO:0005623,GO:0005634,GO:0005654,GO:0005694,GO:0005737,GO:0005813,GO:0005815,GO:0005856,GO:0006355,GO:0006357,GO:0008134,GO:0008150,GO:0009889,GO:0009890,GO:0009892,GO:0009987,GO:0010468,GO:0010556,GO:0010558,GO:0010605,GO:0010629,GO:0015630,GO:0016043,GO:0016581,GO:…	0	29760.VIT_06s0061g00830.t01	2CMVM@1|root,2QS7V@2759|Eukaryota,37HNG@33090|Viridiplantae,3GGIB@35493|Streptophyta	35493|Streptophyta	S	-	-	Jas,PHD	NA	NA	NA	NA	NA	NA	1416
XR_787902.2	19.65	7.05	1689.62	572.107	24.23	24.23	26.75	25.07	0.0438205	-4.51225	NC_012022.3	15763035	15813434	+	LOC100257207	Un-Annotated	NA	NA	valine--tRNA ligase, mitochondrial 1, transcript variant X2	NA	NA	NA	NA	NA	NA	NA	NA	NA	NA	NA	NA	NA	NA	NA	NA	NA	NA	NA	NA	NA	NA	NA	NA
XM_010652624.2	235.92	137.53	2855.52	1076.32	51.76	51.76	38.05	47.19	0.0438437	-4.51149	NC_012012.3	7071590	7074696	-	LOC100253483	TPR	COG_Analysis	XP_010650926.1	uncharacterized LOC100253483	Tetratricopeptide repeat (TPR)-like superfamily protein	NA	-	-	-	-	-	-	-	9.93e-272	29760.VIT_06s0004g06290.t01	28PAW@1|root,2QQB3@2759|Eukaryota,37SRY@33090|Viridiplantae,3GCA4@35493|Streptophyta	35493|Streptophyta	S	-	-	TPR_17,TPR_19	COG0457	223533	26.733	Tetratricopeptide (TPR) repeat	R	General function prediction only	759
XM_002285051.3	249.29	53.83	0	101.04	1.31	1.31	10.75	4.45667	0.0441079	-4.50282	NC_012017.3	4319237	4320588	-	LOC100244070	GloA	COG_Analysis	XP_002285087.1	metallothiol transferase FosB	Glyoxalase/Bleomycin resistance protein/Dioxygenase superfamily	NA	-	-	-	-	-	-	-	5.8e-143	29760.VIT_11s0016g05010.t01	28K8H@1|root,2RY3Z@2759|Eukaryota,388IK@33090|Viridiplantae,3GICH@35493|Streptophyta	35493|Streptophyta	S	-	-	Glyoxalase	COG0346	223423	20	Catechol 2,3-dioxygenase or related enzyme, vicinal oxygen chelate (VOC) family	Q	Secondary metabolites biosynthesis, transport and catabolism	402
XR_002030693.1	0.35	9.17	0	3.17333	0.21	0.21	0	0.14	0.0441176	-4.5025	NC_012014.3	22011662	22040274	+	LOC100265754	Un-Annotated	NA	NA	RRP12-like protein, transcript variant X4	NA	NA	NA	NA	NA	NA	NA	NA	NA	NA	NA	NA	NA	NA	NA	NA	NA	NA	NA	NA	NA	NA	NA	NA
XM_010651833.2	4.65	8.19	0	4.28	0.14	0.14	0.29	0.19	0.0443925	-4.49354	NC_012011.3	9167690	9169639	+	LOC104879301	Un-Annotated	NA	XP_010650135.1	transcription initiation factor TFIID subunit 7-like	NA	NA	-	-	-	-	-	-	-	2.21e-210	29760.VIT_05s0049g01720.t01	2D2QP@1|root,2S4YS@2759|Eukaryota,37VYZ@33090|Viridiplantae,3GJ01@35493|Streptophyta	35493|Streptophyta	-	-	-	-	NA	NA	NA	NA	NA	NA	584
XM_019225315.1	3.1	2.3	0	1.8	0	0	0.24	0.08	0.0444444	-4.49185	NC_012020.3	27420415	27429417	-	LOC100247330	Un-Annotated	NA	XP_019080860.1	uncharacterized LOC100247330, transcript variant X3	NA	NA	-	-	-	-	-	-	-	2.83e-218	29760.VIT_14s0066g00980.t01	28MG6@1|root,2QUB3@2759|Eukaryota,37MZP@33090|Viridiplantae,3G8JP@35493|Streptophyta	35493|Streptophyta	-	-	-	-	NA	NA	NA	NA	NA	NA	603
XM_010664827.2	17.13	22.76	1341.24	460.377	21.25	21.25	19.16	20.5533	0.0446446	-4.48537	NC_012008.3	8527795	8532663	-	LOC100250498	Un-Annotated	NA	XP_010663129.1	probable transcription factor KAN2, transcript variant X1	transcription factor	NA	-	-	-	-	-	-	GO:0000003,GO:0001067,GO:0003002,GO:0003006,GO:0003674,GO:0003676,GO:0003677,GO:0003700,GO:0005488,GO:0005575,GO:0005622,GO:0005623,GO:0005634,GO:0006355,GO:0007275,GO:0007389,GO:0008150,GO:0009791,GO:0009798,GO:0009889,GO:0009908,GO:0009943,GO:0009944,GO:0009955,GO:0010468,GO:0010556,GO:0019219,GO:0019222,GO:0022414,GO:0031323,GO:0031326,GO:0032501,GO:0032502,GO:0035670,GO:0043226,GO:0043227,GO:…	1.39e-255	29760.VIT_02s0012g01940.t01	28J99@1|root,2QRMZ@2759|Eukaryota,37RKY@33090|Viridiplantae,3GFNM@35493|Streptophyta	35493|Streptophyta	K	-	-	Myb_DNA-binding	NA	NA	NA	NA	NA	NA	702
XM_003631161.3	5.54	6.98	0	4.17333	0.28	0.28	0	0.186667	0.0447284	-4.48266	NC_012007.3	4103998	4112784	-	LOC100257758	TTC5	BlastKOALA	XP_003631209.1	tetratricopeptide repeat protein 5, transcript variant X2	tetratricopeptide repeat protein 5	K24928	-	-	-	-	-	-	GO:0005575,GO:0005622,GO:0005623,GO:0005634,GO:0005654,GO:0005737,GO:0008150,GO:0009966,GO:0010646,GO:0023051,GO:0031974,GO:0031981,GO:0043226,GO:0043227,GO:0043229,GO:0043231,GO:0043233,GO:0044422,GO:0044424,GO:0044428,GO:0044446,GO:0044464,GO:0048583,GO:0050789,GO:0050794,GO:0065007,GO:0070013,GO:1901796,GO:1902531	1.99e-269	29760.VIT_01s0011g04530.t01	2C216@1|root,2QQ6C@2759|Eukaryota,37NTY@33090|Viridiplantae,3G8DV@35493|Streptophyta	35493|Streptophyta	S	-	-	TTC5_OB	NA	NA	NA	NA	NA	NA	739
XM_010651644.2	2.7	8	0	3.56667	0.24	0.24	0	0.16	0.0448598	-4.47843	NC_012011.3	5505819	5509259	+	LOC100244199	RDM1	eggNog_mapper	XP_010649946.1	protein RDM1, transcript variant X2	RDM1-like	NA	-	-	-	-	-	-	GO:0000419,GO:0000428,GO:0003674,GO:0005488,GO:0005515,GO:0005575,GO:0005622,GO:0005623,GO:0005634,GO:0006139,GO:0006259,GO:0006304,GO:0006305,GO:0006306,GO:0006396,GO:0006725,GO:0006807,GO:0008150,GO:0008152,GO:0009892,GO:0009987,GO:0010033,GO:0010467,GO:0010468,GO:0010605,GO:0010629,GO:0014070,GO:0016070,GO:0016458,GO:0019219,GO:0019222,GO:0030880,GO:0031047,GO:0031050,GO:0031323,GO:0032259,GO:…	1.35e-124	29760.VIT_05s0020g03840.t01	2A95U@1|root,2RYHT@2759|Eukaryota,37U19@33090|Viridiplantae,3GIE7@35493|Streptophyta	35493|Streptophyta	S	-	-	RdDM_RDM1	NA	NA	NA	NA	NA	NA	354
XM_002283083.4	39.61	5.79	0	15.1333	0.71	0.71	0.62	0.68	0.0449339	-4.47605	NC_012017.3	2216729	2218978	+	LOC100254212	MIOX	BlastKOALA	XP_002283119.1	probable inositol oxygenase	inositol oxygenase [EC:1.13.99.1]	K00469	ko00053,ko00562,map00053,map00562	-	R01184	RC00465	ko00000,ko00001,ko01000	-	GO:0003674,GO:0003824,GO:0005975,GO:0005996,GO:0006082,GO:0006732,GO:0006766,GO:0006767,GO:0008150,GO:0008152,GO:0009058,GO:0009108,GO:0009110,GO:0009987,GO:0016051,GO:0016053,GO:0016491,GO:0016701,GO:0019752,GO:0019852,GO:0019853,GO:0042364,GO:0043436,GO:0044237,GO:0044238,GO:0044249,GO:0044281,GO:0044283,GO:0046364,GO:0046394,GO:0050113,GO:0051186,GO:0051188,GO:0055114,GO:0071704,GO:1901576	5.28e-239	29760.VIT_11s0016g02800.t01	KOG1573@1|root,KOG1573@2759|Eukaryota,37HHR@33090|Viridiplantae,3G9JW@35493|Streptophyta	35493|Streptophyta	L	-	-	MIOX	NA	NA	NA	NA	NA	NA	655
XM_019219634.1	0	0.89	0	0.296667	0.01	0.01	0.02	0.0133333	0.0449438	-4.47573	NC_012010.3	18940111	18943631	+	LOC100245534	LRR	COG_Analysis	XP_019075179.1	disease resistance RPP13-like protein 4, transcript variant X3	Belongs to the disease resistance NB-LRR family	NA	-	-	-	-	-	-	GO:0003674,GO:0005488,GO:0005515,GO:0005575,GO:0005623,GO:0005886,GO:0006950,GO:0006952,GO:0007154,GO:0007165,GO:0008150,GO:0009605,GO:0009607,GO:0009617,GO:0009987,GO:0016020,GO:0023052,GO:0042742,GO:0043207,GO:0043621,GO:0044464,GO:0050789,GO:0050794,GO:0050829,GO:0050896,GO:0051704,GO:0051707,GO:0051716,GO:0065007,GO:0071944,GO:0098542	6.95e-06	29760.VIT_04s0023g02380.t01	KOG4658@1|root,KOG4658@2759|Eukaryota,37QRV@33090|Viridiplantae,3G7YR@35493|Streptophyta	35493|Streptophyta	T	-	-	NB-ARC	COG4886	227223	21.862	Leucine-rich repeat (LRR) protein	K	Transcription	1622
XM_019216759.1	1.61	6.79	0	2.8	0.19	0.19	0	0.126667	0.0452381	-4.46632	NC_012008.3	2105292	2109137	+	LOC100251260	Un-Annotated	NA	XP_019072304.1	oligopeptide transporter 7, transcript variant X2	oligopeptide transporter	NA	-	-	-	-	-	-	GO:0003674,GO:0005215,GO:0005575,GO:0005623,GO:0005886,GO:0005887,GO:0006810,GO:0006857,GO:0008150,GO:0015833,GO:0016020,GO:0016021,GO:0022857,GO:0031224,GO:0031226,GO:0035672,GO:0035673,GO:0042886,GO:0042887,GO:0044425,GO:0044459,GO:0044464,GO:0051179,GO:0051234,GO:0055085,GO:0071702,GO:0071705,GO:0071944,GO:1904680	0	29760.VIT_02s0025g02390.t01	KOG2262@1|root,KOG2262@2759|Eukaryota,37KFI@33090|Viridiplantae,3GAXR@35493|Streptophyta	35493|Streptophyta	T	-	-	OPT	NA	NA	NA	NA	NA	NA	1159
XM_019224914.1	1.84	4.33	0	2.05667	0.14	0.14	0	0.0933333	0.0453809	-4.46177	NC_012020.3	1487283	1487985	-	LOC100261473	Un-Annotated	NA	XP_019080459.1	uncharacterized LOC100261473	Protein of unknown function, DUF538	NA	-	-	-	-	-	-	-	3.1e-91	29760.VIT_14s0060g01810.t01	2AH5Z@1|root,2RZ1I@2759|Eukaryota,37UP4@33090|Viridiplantae,3GJ0Z@35493|Streptophyta	35493|Streptophyta	S	-	-	DUF538	NA	NA	NA	NA	NA	NA	270
XM_019221595.1	6.02	8.04	0	4.68667	0.32	0.32	0	0.213333	0.0455192	-4.45738	NC_012014.3	12066575	12096252	+	LOC100251693	SCPL-II	BlastKOALA	XP_019077140.1	serine carboxypeptidase-like 45, transcript variant X2	serine carboxypeptidase-like clade II [EC:3.4.16.-]	K16297	-	-	-	-	ko00000,ko01000,ko01002	-	-	1.05e-39	29760.VIT_08s0040g01110.t01	COG2939@1|root,KOG1282@2759|Eukaryota,37P8J@33090|Viridiplantae,3G996@35493|Streptophyta	35493|Streptophyta	O	-	-	Peptidase_S10	COG2939	225490	25.383	Carboxypeptidase C (cathepsin A)	E	Amino acid transport and metabolism	905
XM_002269326.4	0.99	4.23	0	1.74	0.12	0.12	0	0.08	0.045977	-4.44294	NC_012008.3	18276906	18278875	-	LOC100242493	SPS1	COG_Analysis	XP_002269362.2	probable receptor-like protein kinase At1g49730	Protein kinase domain	NA	-	-	-	-	-	-	-	2.54e-233	29760.VIT_02s0087g00720.t01	COG0515@1|root,KOG1187@2759|Eukaryota,37TI3@33090|Viridiplantae,3GCXT@35493|Streptophyta	35493|Streptophyta	T	-	-	Pkinase	COG0515	223589	30.07	Serine/threonine protein kinase	T	Signal transduction mechanisms	644
XR_785248.2	136.94	346.57	0	161.17	7.39	7.39	7.66	7.48	0.0464106	-4.4294	NW_003724286.1	17463	18741	+	LOC100244913	Un-Annotated	NA	NA	uncharacterized LOC100244913, transcript variant X2	NA	NA	NA	NA	NA	NA	NA	NA	NA	NA	NA	NA	NA	NA	NA	NA	NA	NA	NA	NA	NA	NA	NA	NA
XM_010664693.2	0	4.3	0	1.43333	0.1	0.1	0	0.0666667	0.0465116	-4.42626	NC_012022.3	20586967	20590928	+	LOC100253822	SPS1	COG_Analysis	XP_010662995.1	rust resistance kinase Lr10	receptor-like protein kinase	NA	-	-	-	-	-	-	-	9.09e-33	29760.VIT_16s0098g00160.t01	COG0515@1|root,KOG1187@2759|Eukaryota,37RNN@33090|Viridiplantae,3G8EG@35493|Streptophyta	35493|Streptophyta	T	-	-	GUB_WAK_bind,Pkinase,Pkinase_Tyr	COG0515	223589	28.058	Serine/threonine protein kinase	T	Signal transduction mechanisms	1199
XM_010654989.2	3.5	11.79	0	5.09667	0.36	0.36	0	0.24	0.0470896	-4.40845	NC_012007.3	8939318	8950215	+	LOC100251966	kup	BlastKOALA	XP_010653291.1	potassium transporter 6, transcript variant X1	KUP system potassium uptake protein	K03549	-	-	-	-	ko00000,ko02000	2.A.72	GO:0003674,GO:0005215,GO:0005575,GO:0005623,GO:0005886,GO:0006810,GO:0006811,GO:0006812,GO:0006813,GO:0008150,GO:0008324,GO:0009987,GO:0015075,GO:0015077,GO:0015079,GO:0015318,GO:0015672,GO:0016020,GO:0022857,GO:0022890,GO:0030001,GO:0034220,GO:0044464,GO:0046873,GO:0051179,GO:0051234,GO:0055085,GO:0071804,GO:0071805,GO:0071944,GO:0098655,GO:0098660,GO:0098662	8.02e-147	29760.VIT_01s0026g00270.t01	COG3158@1|root,2QPSA@2759|Eukaryota,37NM3@33090|Viridiplantae,3G8B6@35493|Streptophyta	2759|Eukaryota	P	-	-	K_trans	COG3158	225700	34.628	K+ uptake protein Kup	P	Inorganic ion transport and metabolism	1541
XM_002266842.4	3.47	12.21	0	5.22667	0.37	0.37	0	0.246667	0.0471939	-4.40526	NC_012022.3	19230293	19234456	+	LOC100255280	Smc	COG_Analysis	XP_002266878.2	uncharacterized LOC100255280, transcript variant X1	NA	NA	-	-	-	-	-	-	-	9.35e-06	29760.VIT_16s0050g02290.t01	2CNDN@1|root,2QVGB@2759|Eukaryota,37NF7@33090|Viridiplantae,3G7PV@35493|Streptophyta	35493|Streptophyta	-	-	-	-	COG1196	224117	22.222	Chromosome segregation ATPase Smc	D	Cell cycle control, cell division, chromosome partitioning	1297
NM_001281220.1	1624.27	809.73	15611.5	6015.16	281.45	281.45	290.23	284.377	0.0472767	-4.40273	NC_012014.3	2532258	2533214	-	GRIP32	Un-Annotated	NA	NP_001268149.1	ripening-related protein-like	NA	NA	NA	NA	NA	NA	NA	NA	NA	NA	NA	NA	NA	NA	NA	NA	NA	NA	NA	NA	NA	NA	NA	NA
XM_010653790.2	115.37	104.63	1955.76	725.253	34.89	34.89	34.98	34.92	0.0481487	-4.37636	NC_012013.3	2025776	2034272	-	LOC100244218	DCAF11	BlastKOALA	XP_010652092.1	LEC14B protein, transcript variant X3	DDB1- and CUL4-associated factor 11	K11801	-	-	-	-	ko00000,ko04121	-	-	3.98e-23	29760.VIT_07s0104g00900.t01	KOG0266@1|root,KOG0266@2759|Eukaryota,37SIQ@33090|Viridiplantae,3GDCJ@35493|Streptophyta	35493|Streptophyta	L	-	-	WD40	COG2319	225201	26.056	WD40 repeat	R	General function prediction only	987
XM_019220293.1	1131.18	1311.29	0	814.157	31.28	31.28	55.57	39.3767	0.048365	-4.36989	NC_012012.3	7527776	7531755	-	LOC100241610	asnB, ASNS	BlastKOALA	XP_019075838.1	asparagine synthetase [glutamine-hydrolyzing]-like, transcript variant X1	asparagine synthase (glutamine-hydrolysing) [EC:6.3.5.4]	K01953	ko00250,ko01100,ko01110,map00250,map01100,map01110	-	R00578	RC00010	ko00000,ko00001,ko01000,ko01002	-	GO:0003674,GO:0003824,GO:0004066,GO:0005488,GO:0005515,GO:0005575,GO:0005622,GO:0005623,GO:0005737,GO:0005829,GO:0005911,GO:0006082,GO:0006520,GO:0006528,GO:0006529,GO:0006807,GO:0006950,GO:0006970,GO:0006972,GO:0008150,GO:0008152,GO:0008652,GO:0009058,GO:0009066,GO:0009067,GO:0009314,GO:0009416,GO:0009506,GO:0009628,GO:0009642,GO:0009646,GO:0009651,GO:0009987,GO:0016053,GO:0016874,GO:0016879,GO:…	1.19e-132	29760.VIT_06s0004g06830.t01	COG0367@1|root,KOG0571@2759|Eukaryota,37JXE@33090|Viridiplantae,3GEJM@35493|Streptophyta	35493|Streptophyta	E	-	-	Asn_synthase,GATase_7	COG0367	223444	30.769	Asparagine synthetase B (glutamine-hydrolyzing)	E	Amino acid transport and metabolism	1087
XM_010651775.2	342.41	3.11	0	115.173	5.19	5.19	6.37	5.58333	0.0484777	-4.36654	NC_012011.3	7811920	7812968	-	LOC100259740	HemYx	COG_Analysis	XP_010650077.1	early nodulin-75-like	NA	NA	-	-	-	-	-	-	-	3.7e-51	29760.VIT_05s0049g00840.t01	28ZXH@1|root,2R6S9@2759|Eukaryota,3828W@33090|Viridiplantae,3GMK8@35493|Streptophyta	29760.VIT_05s0049g00840.t01|-	-	-	-	-	COG3898	226414	17.431	Uncharacterized protein HemY, contains HemY_N domain and TPR repeats (unrelated to HemY-type protoporphyrinogen oxidase)	S	Function unknown	175
XR_788202.2	0.99	4.36	0	1.78333	0.13	0.13	0	0.0866667	0.0485981	-4.36296	NC_012024.3	5746192	5748458	-	LOC104882499	Un-Annotated	NA	NA	uncharacterized LOC104882499, transcript variant X1	NA	NA	NA	NA	NA	NA	NA	NA	NA	NA	NA	NA	NA	NA	NA	NA	NA	NA	NA	NA	NA	NA	NA	NA
XM_019218712.1	20.47	0	0	6.82333	0	0	1	0.333333	0.048852	-4.35544	NW_003724913.1	2533	6603	+	LOC100253172	SPS1	COG_Analysis	XP_019074257.1	serine/threonine-protein kinase STY17, transcript variant X1	Serine threonine-protein kinase	NA	-	-	-	-	-	-	-	3.51e-248	102107.XP_008241999.1	COG0515@1|root,KOG0192@2759|Eukaryota,37N3E@33090|Viridiplantae,3GGHT@35493|Streptophyta,4JJAP@91835|fabids	35493|Streptophyta	T	-	-	Pkinase_Tyr	COG0515	223589	28.09	Serine/threonine protein kinase	T	Signal transduction mechanisms	698
XM_002273860.3	160.56	730.73	0	297.097	15.75	15.75	12.07	14.5233	0.0488842	-4.35449	NW_003724923.1	491	2142	+	LOC100243043	Un-Annotated	NA	XP_002273896.1	expansin-like B1	Belongs to the expansin family	NA	-	-	-	-	-	-	-	1.07e-193	29760.VIT_00s1455g00010.t01	28JEF@1|root,2QTU4@2759|Eukaryota,37I7Z@33090|Viridiplantae,3GFBH@35493|Streptophyta	35493|Streptophyta	S	-	-	DPBB_1,Pollen_allerg_1	NA	NA	NA	NA	NA	NA	535
XM_010653034.2	5.4	1.92	0	2.44	0.18	0.18	0	0.12	0.0491803	-4.34577	NC_012012.3	1236107	1242879	-	LOC100251930	CAMKK1	BlastKOALA	XP_010651336.1	serine/threonine-protein kinase GRIK1, transcript variant X3	calcium/calmodulin-dependent protein kinase kinase 1 [EC:2.7.11.17]	K00908	ko04140,ko04152,ko04211,ko04920,ko04921,ko05034,map04140,map04152,map04211,map04920,map04921,map05034	-	-	-	ko00000,ko00001,ko01000,ko01001	-	-	3.02e-216	29760.VIT_06s0004g01140.t01	KOG0585@1|root,KOG0585@2759|Eukaryota,37TI5@33090|Viridiplantae,3GEUV@35493|Streptophyta	35493|Streptophyta	T	-	-	Pkinase	COG0515	223589	27.778	Serine/threonine protein kinase	T	Signal transduction mechanisms	598
XM_010662793.2	1.19	4.05	0	1.74667	0.13	0.13	0	0.0866667	0.0496183	-4.33298	NC_012020.3	29821913	29848652	+	LOC100261148	TMEM63, CSC1	BlastKOALA	XP_010661095.1	CSC1-like protein HYP1, transcript variant X4	calcium permeable stress-gated cation channel	K21989	-	-	-	-	ko00000,ko02000	-	-	0	29760.VIT_14s0108g01210.t01	COG5594@1|root,KOG1134@2759|Eukaryota,37K84@33090|Viridiplantae,3GCA2@35493|Streptophyta	35493|Streptophyta	G	-	-	PHM7_cyt,RSN1_7TM,RSN1_TM	NA	NA	NA	NA	NA	NA	1172
XM_002277384.4	4.58	12.72	0	5.76667	0.43	0.43	0	0.286667	0.049711	-4.33029	NC_012014.3	12093515	12096320	+	LOC100251693	SCPL-II	BlastKOALA	XP_002277420.3	serine carboxypeptidase-like 45, transcript variant X1	serine carboxypeptidase-like clade II [EC:3.4.16.-]	K16297	-	-	-	-	ko00000,ko01000,ko01002	-	-	9.95e-40	29760.VIT_08s0040g01110.t01	COG2939@1|root,KOG1282@2759|Eukaryota,37P8J@33090|Viridiplantae,3G996@35493|Streptophyta	35493|Streptophyta	O	-	-	Peptidase_S10	COG2939	225490	25.383	Carboxypeptidase C (cathepsin A)	E	Amino acid transport and metabolism	905
XM_002273353.3	6.4	15.1	0	7.16667	0.54	0.54	0	0.36	0.0502326	-4.31523	NC_012014.3	10916728	10921883	-	LOC100243039	MAN	BlastKOALA	XP_002273389.3	mannan endo-1,4-beta-mannosidase 6, transcript variant X1	mannan endo-1,4-beta-mannosidase [EC:3.2.1.78]	K19355	ko00051,map00051	-	R01332	RC00467	ko00000,ko00001,ko01000	-	GO:0000272,GO:0003674,GO:0003824,GO:0004553,GO:0004567,GO:0005975,GO:0005976,GO:0007275,GO:0008150,GO:0008152,GO:0009056,GO:0009057,GO:0009791,GO:0009845,GO:0009987,GO:0010412,GO:0015923,GO:0016052,GO:0016787,GO:0016798,GO:0016985,GO:0016998,GO:0032501,GO:0032502,GO:0043170,GO:0044036,GO:0044237,GO:0044238,GO:0044247,GO:0044248,GO:0044260,GO:0044262,GO:0044264,GO:0044275,GO:0046355,GO:0048856,GO:…	1.23e-25	29760.VIT_08s0058g01480.t01	COG3934@1|root,2QU0Z@2759|Eukaryota,37MW8@33090|Viridiplantae,3GC1G@35493|Streptophyta	35493|Streptophyta	G	-	-	Cellulase	COG3934	226444	21.277	Endo-1,4-beta-mannosidase	G	Carbohydrate transport and metabolism	936
XM_010655377.2	1.99	3.97	0	1.98667	0.15	0.15	0	0.1	0.0503356	-4.31228	NC_012014.3	11217888	11226907	+	LOC100248313	AAAS	BlastKOALA	XP_010653679.1	aladin, transcript variant X3	aladin	K14320	ko03013,map03013	M00427	-	-	ko00000,ko00001,ko00002,ko03019	-	GO:0005575,GO:0005622,GO:0005623,GO:0005634,GO:0005635,GO:0005643,GO:0005737,GO:0005783,GO:0006810,GO:0006913,GO:0008150,GO:0012505,GO:0031967,GO:0031975,GO:0032991,GO:0043226,GO:0043227,GO:0043229,GO:0043231,GO:0044422,GO:0044424,GO:0044428,GO:0044444,GO:0044446,GO:0044464,GO:0046907,GO:0051169,GO:0051179,GO:0051234,GO:0051641,GO:0051649	1.93e-247	2711.XP_006482008.1	KOG2139@1|root,KOG2139@2759|Eukaryota,37KC3@33090|Viridiplantae,3GCQ2@35493|Streptophyta	35493|Streptophyta	S	-	-	WD40	COG2319	225201	18.667	WD40 repeat	R	General function prediction only	688
XM_002272153.3	157.88	104.72	0	87.5333	4.51	4.51	4.31	4.44333	0.0507616	-4.30012	NC_012024.3	817608	819400	-	LOC100261645	Tango2	COG_Analysis	XP_002272189.1	transport and Golgi organization 2 homolog	Transport and Golgi organization 2 homolog	NA	-	-	-	-	-	-	-	3.32e-200	29760.VIT_18s0122g01210.t01	COG3332@1|root,KOG2342@2759|Eukaryota,37MKX@33090|Viridiplantae,3G85V@35493|Streptophyta	35493|Streptophyta	S	-	-	TANGO2	COG3332	225869	35.294	Uncharacterized stress-responsive protein, TANGO2 (Transport and Golgi organisation 2) family, contains NRDE motif	R	General function prediction only	553
XM_010649534.2	90.02	15.25	0	35.09	0.36	0.36	4.65	1.79	0.0510117	-4.29303	NC_012009.3	5258910	5260817	-	LOC104878801	Hmp	COG_Analysis	XP_010647836.1	hemoglobin-2	Belongs to the globin family	ko:K21894	-	-	-	-	ko00000,ko02000	1.A.107.1.5	-	1.21e-115	29760.VIT_03s0063g01960.t01	KOG3378@1|root,KOG3378@2759|Eukaryota,37U7M@33090|Viridiplantae,3GI1C@35493|Streptophyta	35493|Streptophyta	C	-	-	Globin	COG1017	223948	29.091	Hemoglobin-like flavoprotein	C	Energy production and conversion	331
XM_010651689.2	0.74	10.13	0	3.62333	0.28	0.28	0	0.186667	0.0515179	-4.27878	NC_012011.3	6575853	6586543	+	LOC100244262	MRS2, MFM1	BlastKOALA	XP_010649991.1	magnesium transporter MRS2-I, transcript variant X3	magnesium transporter	K16075	-	-	-	-	ko00000,ko02000	1.A.35.5	GO:0003674,GO:0005215,GO:0005575,GO:0005623,GO:0005886,GO:0006810,GO:0006811,GO:0006812,GO:0007275,GO:0008150,GO:0008324,GO:0009555,GO:0015075,GO:0015095,GO:0015318,GO:0015693,GO:0016020,GO:0022857,GO:0022890,GO:0030001,GO:0032501,GO:0032502,GO:0034220,GO:0044464,GO:0046873,GO:0048229,GO:0048856,GO:0051179,GO:0051234,GO:0055085,GO:0070838,GO:0071944,GO:0072511,GO:0098655,GO:0098660,GO:0098662,GO:…	6.84e-253	29760.VIT_05s0020g04720.t01	KOG2662@1|root,KOG2662@2759|Eukaryota,37R3B@33090|Viridiplantae,3GDAT@35493|Streptophyta	35493|Streptophyta	P	-	-	CorA	COG0598	223671	21.698	Mg2+ and Co2+ transporter CorA	P	Inorganic ion transport and metabolism	696
XM_019226744.1	1.56	0.37	0	0.643333	0.05	0.05	0	0.0333333	0.0518135	-4.27053	NC_012024.3	10250456	10262827	+	LOC100255865	E2.4.1.218	BlastKOALA	XP_019082289.1	anthocyanidin 3-O-glucosyltransferase 5, transcript variant X2	hydroquinone glucosyltransferase [EC:2.4.1.218]	K08237	-	-	-	-	ko00000,ko01000,ko01003	-	-	2.96e-12	29760.VIT_18s0001g12040.t01	KOG1192@1|root,KOG1192@2759|Eukaryota,37NUJ@33090|Viridiplantae,3G9D7@35493|Streptophyta	35493|Streptophyta	CG	GT1	-	UDPGT	COG1819	224732	19.912	UDP:flavonoid glycosyltransferase YjiC, YdhE family	G	Carbohydrate transport and metabolism	940
XM_002283296.4	0.61	3.25	0	1.28667	0.1	0.1	0	0.0666667	0.0518135	-4.27053	NC_012012.3	1236107	1242879	-	LOC100251930	CAMKK1	BlastKOALA	XP_002283332.2	serine/threonine-protein kinase GRIK1, transcript variant X1	calcium/calmodulin-dependent protein kinase kinase 1 [EC:2.7.11.17]	K00908	ko04140,ko04152,ko04211,ko04920,ko04921,ko05034,map04140,map04152,map04211,map04920,map04921,map05034	-	-	-	ko00000,ko00001,ko01000,ko01001	-	-	3.02e-216	29760.VIT_06s0004g01140.t01	KOG0585@1|root,KOG0585@2759|Eukaryota,37TI5@33090|Viridiplantae,3GEUV@35493|Streptophyta	35493|Streptophyta	T	-	-	Pkinase	COG0515	223589	27.778	Serine/threonine protein kinase	T	Signal transduction mechanisms	598
XM_010661797.1	0.94	2.88	0	1.27333	0.1	0.1	0	0.0666667	0.052356	-4.2555	NC_012020.3	4485650	4487271	+	LOC104881456	THEP1	COG_Analysis	XP_010660099.1	disease resistance protein At4g27190	Disease resistance protein	ko:K13459	ko04626,map04626	-	-	-	ko00000,ko00001	-	-	1.64e-152	29760.VIT_14s0036g01230.t01	KOG4658@1|root,KOG4658@2759|Eukaryota,37RFN@33090|Viridiplantae,3GH54@35493|Streptophyta	35493|Streptophyta	T	-	-	LRR_8,NB-ARC	COG1618	224533	43.243	Nucleoside-triphosphatase THEP1	F	Nucleotide transport and metabolism	479
XM_010656448.2	2.79	2.91	0	1.9	0.15	0.15	0	0.1	0.0526316	-4.24793	NC_012015.3	5874848	5882773	+	LOC100265278	UTP5, WDR43	BlastKOALA	XP_010654750.1	WD repeat-containing protein 43, transcript variant X1	U3 small nucleolar RNA-associated protein 5	K14546	ko03008,map03008	-	-	-	ko00000,ko00001,ko03009	-	-	8.49e-13	29760.VIT_09s0002g06060.t01	KOG4547@1|root,KOG4547@2759|Eukaryota,37MVW@33090|Viridiplantae,3G8F8@35493|Streptophyta	35493|Streptophyta	O	-	-	Utp12	COG2319	225201	22.901	WD40 repeat	R	General function prediction only	1077
XM_002279581.3	0.97	0.93	0	0.633333	0	0	0.1	0.0333333	0.0526316	-4.24793	NC_012017.3	1796731	1800665	+	LOC100266211	Un-Annotated	NA	XP_002279617.1	uncharacterized LOC100266211, transcript variant X2	NA	NA	-	-	-	-	-	-	-	0	29760.VIT_11s0016g02190.t01	2CCP5@1|root,2QPP1@2759|Eukaryota,37SYA@33090|Viridiplantae,3GD97@35493|Streptophyta	35493|Streptophyta	-	-	-	-	NA	NA	NA	NA	NA	NA	1293
XM_010652615.2	25.05	29.21	0	18.0867	1.43	1.43	0	0.953333	0.0527092	-4.2458	NC_012007.3	6727684	6732311	+	LOC100247438	ATS1	COG_Analysis	XP_010650917.1	ultraviolet-B receptor UVR8, transcript variant X3	regulator of chromosome condensation (RCC1) family protein	NA	-	-	-	-	-	-	-	5.3e-34	29760.VIT_01s0137g00230.t01	COG5184@1|root,KOG1426@2759|Eukaryota,37P12@33090|Viridiplantae,3GB7E@35493|Streptophyta	35493|Streptophyta	DZ	-	-	RCC1	COG5184	227511	25.707	Alpha-tubulin suppressor ATS1 and related RCC1 domain-containing proteins	D	Cell cycle control, cell division, chromosome partitioning	1081
XM_010650775.2	5.38	12.36	0	5.91333	0.47	0.47	0	0.313333	0.0529876	-4.2382	NC_012010.3	19579535	19585914	+	LOC100852920	Un-Annotated	NA	XP_010649077.1	UPF0183 protein At3g51130, transcript variant X2	UPF0183 protein	NA	-	-	-	-	-	-	-	6.74e-284	29760.VIT_04s0023g02970.t01	KOG2819@1|root,KOG2819@2759|Eukaryota,37RTK@33090|Viridiplantae,3GF66@35493|Streptophyta	35493|Streptophyta	S	-	-	UPF0183	NA	NA	NA	NA	NA	NA	774
XM_019225626.1	0.06	1.07	0	0.376667	0.03	0.03	0	0.02	0.0530973	-4.23522	NC_012021.3	13812723	13836206	-	LOC100265029	Un-Annotated	NA	XP_019081171.1	uncharacterized LOC100265029, transcript variant X4	Nucleotidyltransferase domain	NA	-	-	-	-	-	-	-	0	29760.VIT_15s0021g02780.t01	COG5260@1|root,KOG1906@2759|Eukaryota,37QP1@33090|Viridiplantae,3GD6A@35493|Streptophyta	35493|Streptophyta	L	-	-	NTP_transf_2,PAP_assoc	NA	NA	NA	NA	NA	NA	2627
XM_003634493.3	1.13	0	0	0.376667	0.03	0.03	0	0.02	0.0530973	-4.23522	NC_012024.3	19179066	19183366	+	LOC100853757	CDK12_13	BlastKOALA	XP_003634541.1	probable serine/threonine-protein kinase At1g54610	cyclin-dependent kinase 12/13 [EC:2.7.11.22 2.7.11.23]	K08819	-	-	-	-	ko00000,ko01000,ko01001	-	GO:0003674,GO:0003824,GO:0004672,GO:0004674,GO:0004693,GO:0005575,GO:0005622,GO:0005623,GO:0005634,GO:0005886,GO:0006464,GO:0006468,GO:0006793,GO:0006796,GO:0006807,GO:0008150,GO:0008152,GO:0009987,GO:0016020,GO:0016301,GO:0016310,GO:0016740,GO:0016772,GO:0016773,GO:0019538,GO:0036211,GO:0043170,GO:0043226,GO:0043227,GO:0043229,GO:0043231,GO:0043412,GO:0044237,GO:0044238,GO:0044260,GO:0044267,GO:…	6.9999999999942e-313	29760.VIT_18s0072g00140.t01	KOG0600@1|root,KOG0600@2759|Eukaryota,37JWP@33090|Viridiplantae,3G988@35493|Streptophyta	35493|Streptophyta	T	-	-	Pkinase	COG0515	223589	27.182	Serine/threonine protein kinase	T	Signal transduction mechanisms	858
XM_010659588.2	5.09	10.28	0	5.12333	0.41	0.41	0	0.273333	0.0533507	-4.22835	NC_012018.3	22605267	22613031	-	LOC100246677	TVP38	COG_Analysis	XP_010657890.1	uncharacterized LOC100246677, transcript variant X2	SNARE associated Golgi protein	NA	-	-	-	-	-	-	-	8.01e-104	29760.VIT_12s0035g02270.t01	COG0398@1|root,2QS48@2759|Eukaryota,37KJ0@33090|Viridiplantae,3GFIX@35493|Streptophyta	35493|Streptophyta	S	-	-	SNARE_assoc	COG0398	223475	23.423	Uncharacterized membrane protein YdjX, related to fungal oxalate transporter, TVP38/TMEM64 family	S	Function unknown	307
XM_019218962.1	13.81	15.41	0	9.74	0	0	1.56	0.52	0.0533881	-4.22734	NC_012007.3	3668724	3670765	-	LOC100250861	PuuD	COG_Analysis	XP_019074507.1	protein NtpR, transcript variant X3	Class I glutamine amidotransferase-like superfamily protein	NA	-	-	-	-	-	-	GO:0008150,GO:0022603,GO:0048831,GO:0050789,GO:0050793,GO:0051239,GO:0060688,GO:0065007,GO:1900618,GO:1905428,GO:2000026,GO:2000032	2.1e-269	29760.VIT_01s0011g04010.t01	COG2071@1|root,2QR1H@2759|Eukaryota,37RE4@33090|Viridiplantae,3G7M2@35493|Streptophyta	35493|Streptophyta	F	-	-	Peptidase_C26	COG2071	224982	32.589	Gamma-glutamyl-gamma-aminobutyrate hydrolase PuuD (putrescine degradation), contains GATase1-like domain	E	Amino acid transport and metabolism	739
XM_010656222.2	14.5	20.35	0	11.6167	0.48	0.48	0.92	0.626667	0.0539455	-4.21235	NC_012015.3	2027402	2032203	+	LOC100246317	ACE, HTH	BlastKOALA	XP_010654524.1	protein HOTHEAD	fatty acid omega-hydroxy dehydrogenase [EC:1.1.-.-]	K15403	ko00073,map00073	-	-	-	ko00000,ko00001,ko01000	-	-	3.94e-48	29760.VIT_09s0002g02210.t01	COG2303@1|root,KOG1238@2759|Eukaryota,37S1C@33090|Viridiplantae,3GBR7@35493|Streptophyta	35493|Streptophyta	E	-	-	GMC_oxred_C,GMC_oxred_N	COG2303	225186	23.183	Choline dehydrogenase or related flavoprotein	I	Lipid transport and metabolism	1179
XM_010666433.2	2.08	8.58	0	3.55333	0.29	0.29	0	0.193333	0.054409	-4.20001	NC_012024.3	11209072	11228812	-	LOC100262613	rsmI	BlastKOALA	XP_010664735.1	ribosomal RNA small subunit methyltransferase I, transcript variant X3	16S rRNA (cytidine1402-2'-O)-methyltransferase [EC:2.1.1.198]	K07056	-	-	-	-	ko00000,ko01000,ko03009	-	GO:0000154,GO:0000451,GO:0000453,GO:0001510,GO:0006139,GO:0006364,GO:0006396,GO:0006725,GO:0006807,GO:0008150,GO:0008152,GO:0009451,GO:0009987,GO:0010467,GO:0016070,GO:0016072,GO:0022613,GO:0031167,GO:0032259,GO:0034470,GO:0034641,GO:0034660,GO:0042254,GO:0043170,GO:0043412,GO:0043414,GO:0044085,GO:0044237,GO:0044238,GO:0044260,GO:0046483,GO:0071704,GO:0071840,GO:0090304,GO:1901360	1.27e-188	29760.VIT_18s0001g13160.t01	COG0313@1|root,2QQ7V@2759|Eukaryota,37MM3@33090|Viridiplantae,3G8SE@35493|Streptophyta	35493|Streptophyta	H	-	-	TP_methylase	COG0313	223390	46.377	16S rRNA C1402 (ribose-2'-O) methylase RsmI	J	Translation, ribosomal structure and biogenesis	528
XR_002029390.1	0.73	0	0	0.243333	0.02	0.02	0	0.0133333	0.0547945	-4.18982	NW_003724203.1	180233	191325	+	LOC100258060	Un-Annotated	NA	NA	heat stress transcription factor A-6b, transcript variant X9	NA	NA	NA	NA	NA	NA	NA	NA	NA	NA	NA	NA	NA	NA	NA	NA	NA	NA	NA	NA	NA	NA	NA	NA
XM_019224691.1	7.29	0	0	2.43	0.2	0.2	0	0.133333	0.0548697	-4.18785	NC_012020.3	1745805	1757420	-	LOC100258047	GST, gst	BlastKOALA	XP_019080236.1	probable glutathione S-transferase	glutathione S-transferase [EC:2.5.1.18]	K00799	ko00480,ko00980,ko00982,ko00983,ko01524,ko05200,ko05204,ko05225,ko05418,map00480,map00980,map00982,map00983,map01524,map05200,map05204,map05225,map05418	-	R03522,R07002,R07003,R07004,R07023,R07024,R07025,R07026,R07069,R07070,R07083,R07084,R07091,R07092,R07093,R07094,R07100,R07113,R07116,R08280,R09409,R11905	RC00004,RC00069,RC00840,RC00948,RC01704,RC01705,RC01706,RC01758,RC01759,RC01765,RC01767,RC01769,RC02243,RC02527,RC02939,RC02940,RC02942,RC02943,RC02944	ko00000,ko00001,ko01000,ko02000	1.A.12.2.2,1.A.12.3.2	-	8.49e-158	29760.VIT_14s0060g02170.t01	KOG0406@1|root,KOG0406@2759|Eukaryota,37HQ3@33090|Viridiplantae	33090|Viridiplantae	O	-	-	GST_C,GST_C_2,GST_N,GST_N_3	COG0625	223698	28.571	Glutathione S-transferase	O	Posttranslational modification, protein turnover, chaperones	442
XM_010654623.2	0	9.08	0	3.02667	0.25	0.25	0	0.166667	0.0550661	-4.18269	NC_012013.3	18673372	18681089	-	LOC100268071	PCYOX1, FCLY	BlastKOALA	XP_010652925.1	farnesylcysteine lyase, transcript variant X2	prenylcysteine oxidase / farnesylcysteine lyase [EC:1.8.3.5 1.8.3.6]	K05906	ko00900,ko01130,map00900,map01130	-	R09562	RC00069,RC02012	ko00000,ko00001,ko01000	-	GO:0000096,GO:0000098,GO:0001101,GO:0001735,GO:0003674,GO:0003824,GO:0005575,GO:0005622,GO:0005623,GO:0005737,GO:0005773,GO:0005774,GO:0006082,GO:0006508,GO:0006520,GO:0006575,GO:0006629,GO:0006644,GO:0006720,GO:0006721,GO:0006790,GO:0006793,GO:0006796,GO:0006807,GO:0007154,GO:0007165,GO:0008150,GO:0008152,GO:0009056,GO:0009057,GO:0009063,GO:0009719,GO:0009725,GO:0009737,GO:0009738,GO:0009755,GO:…	2.73e-294	29760.VIT_07s0031g02490.t01	2CMX8@1|root,2QSHJ@2759|Eukaryota,37IUY@33090|Viridiplantae,3G7D9@35493|Streptophyta	35493|Streptophyta	S	-	-	NAD_binding_8,Prenylcys_lyase	COG3380	225915	38.983	Predicted NAD/FAD-dependent oxidoreductase	R	General function prediction only	808
XM_010656940.2	0.09	1.36	0	0.483333	0.04	0.04	0	0.0266667	0.0551724	-4.17991	NC_012015.3	22497285	22512297	-	LOC100244476	CAS1	BlastKOALA	XP_010655242.1	cycloartenol synthase	cycloartenol synthase [EC:5.4.99.8]	K01853	ko00100,ko01100,ko01110,map00100,map01100,map01110	-	R03200	RC01582	ko00000,ko00001,ko01000	-	-	4.14e-86	29760.VIT_09s0054g01550.t01	COG1657@1|root,KOG0497@2759|Eukaryota,37PVR@33090|Viridiplantae,3GAI1@35493|Streptophyta	35493|Streptophyta	I	-	-	SQHop_cyclase_C,SQHop_cyclase_N	COG1657	224571	26.75	Terpene cyclase SqhC	I	Lipid transport and metabolism	1626
XM_010657900.2	1.59	15	0	5.53	0.46	0.46	0	0.306667	0.0554551	-4.17254	NC_012007.3	21510185	21512164	-	LOC100248988	Un-Annotated	NA	XP_010656202.1	uncharacterized LOC100248988, transcript variant X2	NA	NA	-	-	-	-	-	-	-	2.32e-177	29760.VIT_01s0010g03990.t01	28MKI@1|root,2QSEF@2759|Eukaryota,37JNA@33090|Viridiplantae,3GAEF@35493|Streptophyta	35493|Streptophyta	-	-	-	-	NA	NA	NA	NA	NA	NA	496
XR_002031150.1	2.71	9.91	0	4.20667	0.35	0.35	0	0.233333	0.0554675	-4.17221	NC_012017.3	8387422	8398776	-	LOC100253614	Un-Annotated	NA	NA	AUGMIN subunit 8, transcript variant X4	NA	NA	NA	NA	NA	NA	NA	NA	NA	NA	NA	NA	NA	NA	NA	NA	NA	NA	NA	NA	NA	NA	NA	NA
XM_019216743.1	5.79	17.89	0	7.89333	0.66	0.66	0	0.44	0.0557432	-4.16506	NC_012024.3	13039060	13041795	+	LOC100255759	SKP2, FBXL1	BlastKOALA	XP_019072288.1	F-box protein SKP2B, transcript variant X3	F-box and leucine-rich repeat protein 1 (S-phase kinase-associated protein 2)	K03875	ko04068,ko04110,ko04120,ko04150,ko05168,ko05169,ko05200,ko05203,ko05222,map04068,map04110,map04120,map04150,map05168,map05169,map05200,map05203,map05222	M00381	-	-	ko00000,ko00001,ko00002,ko04121	-	GO:0000151,GO:0003674,GO:0003824,GO:0004842,GO:0005575,GO:0005622,GO:0005623,GO:0005634,GO:0006464,GO:0006508,GO:0006511,GO:0006807,GO:0006950,GO:0007275,GO:0008150,GO:0008152,GO:0009056,GO:0009057,GO:0009266,GO:0009408,GO:0009628,GO:0009653,GO:0009719,GO:0009725,GO:0009733,GO:0009791,GO:0009987,GO:0010015,GO:0010033,GO:0010101,GO:0010102,GO:0010286,GO:0010311,GO:0010498,GO:0016567,GO:0016740,GO:…	4.14e-116	29760.VIT_18s0001g15010.t01	KOG1947@1|root,KOG1947@2759|Eukaryota,37J75@33090|Viridiplantae,3G7SB@35493|Streptophyta	35493|Streptophyta	S	-	-	F-box,F-box-like,LRR_6	NA	NA	NA	NA	NA	NA	347
XM_010654366.2	0	14.71	0	4.90333	0.41	0.41	0	0.273333	0.0557444	-4.16503	NC_012013.3	14663818	14667471	-	LOC100264286	LRR	COG_Analysis	XP_010652668.1	probable disease resistance protein At5g66900, transcript variant X5	Belongs to the disease resistance NB-LRR family	NA	-	-	-	-	-	-	-	9.06e-07	29760.VIT_00s0487g00030.t01	2D1WH@1|root,2SJIN@2759|Eukaryota,37ZHY@33090|Viridiplantae,3GP8I@35493|Streptophyta	29760.VIT_00s0487g00030.t01|-	U	-	-	-	COG4886	227223	25.131	Leucine-rich repeat (LRR) protein	K	Transcription	1384
XM_010651575.2	0.94	4.08	0	1.67333	0.14	0.14	0	0.0933333	0.0557769	-4.16419	NC_012011.3	4651045	4670328	+	LOC104879248	RPC3, POLR3C	BlastKOALA	XP_010649877.1	DNA-directed RNA polymerase III subunit RPC3, transcript variant X6	DNA-directed RNA polymerase III subunit RPC3	K03023	ko00230,ko00240,ko01100,ko03020,ko04623,ko05169,map00230,map00240,map01100,map03020,map04623,map05169	M00181	R00435,R00441,R00442,R00443	RC02795	br01611,ko00000,ko00001,ko00002,ko03021	-	GO:0000428,GO:0005575,GO:0005622,GO:0005623,GO:0005634,GO:0005654,GO:0005666,GO:0030880,GO:0031974,GO:0031981,GO:0032991,GO:0043226,GO:0043227,GO:0043229,GO:0043231,GO:0043233,GO:0044422,GO:0044424,GO:0044428,GO:0044446,GO:0044451,GO:0044464,GO:0055029,GO:0061695,GO:0070013,GO:1902494,GO:1990234	0	29760.VIT_05s0020g02930.t01	KOG2587@1|root,KOG2587@2759|Eukaryota,37NA0@33090|Viridiplantae,3G8TN@35493|Streptophyta	35493|Streptophyta	K	-	-	HTH_9,RNA_pol_Rpc82	NA	NA	NA	NA	NA	NA	999
XM_002279929.3	1.52	0.63	0	0.716667	0.06	0.06	0	0.04	0.055814	-4.16323	NC_012020.3	21742396	21743678	-	LOC100241294	Aes	COG_Analysis	XP_002279965.2	probable carboxylesterase 17	Carboxylesterase	NA	-	-	-	-	-	-	GO:0003674,GO:0003824,GO:0008150,GO:0008152,GO:0009056,GO:0016787	4.33e-256	29760.VIT_14s0006g03180.t01	COG0657@1|root,KOG1515@2759|Eukaryota,37MSW@33090|Viridiplantae,3G9YR@35493|Streptophyta	35493|Streptophyta	V	-	-	Abhydrolase_3	COG0657	223730	26.298	Acetyl esterase/lipase	I	Lipid transport and metabolism	701
XR_002032306.1	4.65	7.5	0	4.05	0.34	0.34	0	0.226667	0.0559671	-4.15928	NC_012023.3	1032707	1033923	+	LOC109124345	Un-Annotated	NA	NA	uncharacterized LOC109124345	NA	NA	NA	NA	NA	NA	NA	NA	NA	NA	NA	NA	NA	NA	NA	NA	NA	NA	NA	NA	NA	NA	NA	NA
XM_010656227.2	0.42	2.78	0	1.06667	0.09	0.09	0	0.06	0.05625	-4.152	NC_012007.3	17491440	17552709	+	LOC100254722	TCERG1, CA150	BlastKOALA	XP_010654529.1	pre-mRNA-processing protein 40C, transcript variant X2	transcription elongation regulator 1	K12824	ko03040,ko04212,map03040,map04212	-	-	-	ko00000,ko00001,ko03041	-	GO:0000122,GO:0001085,GO:0001103,GO:0003674,GO:0003712,GO:0003713,GO:0003714,GO:0005488,GO:0005515,GO:0005575,GO:0005622,GO:0005623,GO:0005634,GO:0005654,GO:0006139,GO:0006351,GO:0006355,GO:0006357,GO:0006366,GO:0006725,GO:0006807,GO:0008134,GO:0008150,GO:0008152,GO:0009058,GO:0009059,GO:0009889,GO:0009890,GO:0009891,GO:0009892,GO:0009893,GO:0009987,GO:0010467,GO:0010468,GO:0010556,GO:0010557,GO:…	0	29760.VIT_01s0010g01440.t01	KOG0155@1|root,KOG0155@2759|Eukaryota,37S7A@33090|Viridiplantae,3GAXZ@35493|Streptophyta	35493|Streptophyta	K	-	-	FF,WW	NA	NA	NA	NA	NA	NA	1446
XM_019225763.1	17.2	14.38	0	10.5267	0.89	0.89	0	0.593333	0.0563648	-4.14906	NC_012021.3	15995751	15999090	-	LOC100257538	BglS	COG_Analysis	XP_019081308.1	probable xyloglucan endotransglucosylase/hydrolase protein 19, transcript variant X1	Xyloglucan endotransglucosylase hydrolase protein	NA	-	-	-	-	-	-	GO:0003674,GO:0003824,GO:0008150,GO:0009888,GO:0010087,GO:0016740,GO:0016757,GO:0016758,GO:0016762,GO:0032502,GO:0046527,GO:0048856	1.65e-162	29760.VIT_15s0048g01850.t01	COG2273@1|root,2QSAK@2759|Eukaryota,37P9G@33090|Viridiplantae,3G8E1@35493|Streptophyta	35493|Streptophyta	G	-	-	Glyco_hydro_16	COG2273	225182	31.507	Beta-glucanase, GH16 family	G	Carbohydrate transport and metabolism	453
XR_786444.2	3.03	12.84	0	5.29	0	0	0.9	0.3	0.0567108	-4.14023	NC_012014.3	21050113	21068096	-	LOC100253711	Un-Annotated	NA	NA	CCR4-NOT transcription complex subunit 3, transcript variant X3	NA	NA	NA	NA	NA	NA	NA	NA	NA	NA	NA	NA	NA	NA	NA	NA	NA	NA	NA	NA	NA	NA	NA	NA
XR_786887.2	0.78	19.6	0	6.79333	0.58	0.58	0	0.386667	0.0569185	-4.13496	NC_012017.3	7476388	7478108	-	LOC104880701	Un-Annotated	NA	NA	uncharacterized LOC104880701	NA	NA	NA	NA	NA	NA	NA	NA	NA	NA	NA	NA	NA	NA	NA	NA	NA	NA	NA	NA	NA	NA	NA	NA
XM_010666214.2	2.04	7.08	0	3.04	0.26	0.26	0	0.173333	0.0570175	-4.13245	NC_012024.3	7611397	7623493	+	LOC100262693	ATP2C	BlastKOALA	XP_010664516.1	calcium-transporting ATPase 1, chloroplastic, transcript variant X2	P-type Ca2+ transporter type 2C [EC:7.2.2.10]	K01537	-	-	-	-	ko00000,ko01000	3.A.3.2	GO:0003674,GO:0003824,GO:0005215,GO:0005216,GO:0005261,GO:0005262,GO:0005388,GO:0005575,GO:0005622,GO:0005623,GO:0005737,GO:0005783,GO:0005886,GO:0005887,GO:0006810,GO:0006811,GO:0006812,GO:0006816,GO:0008150,GO:0008324,GO:0009507,GO:0009526,GO:0009528,GO:0009536,GO:0009706,GO:0009941,GO:0012505,GO:0015075,GO:0015085,GO:0015267,GO:0015318,GO:0015399,GO:0015405,GO:0015662,GO:0016020,GO:0016021,GO:…	0	29760.VIT_18s0001g09150.t01	COG0474@1|root,KOG0204@2759|Eukaryota,37IXA@33090|Viridiplantae,3G8CG@35493|Streptophyta	35493|Streptophyta	P	-	-	CaATP_NAI,Cation_ATPase,Cation_ATPase_C,Cation_ATPase_N,E1-E2_ATPase,Hydrolase,Hydrolase_3	COG0474	223550	32.427	Magnesium-transporting ATPase (P-type)	P	Inorganic ion transport and metabolism	1985
XM_010666827.2	22.34	0	1426.61	482.983	11.94	11.94	60.07	27.9833	0.0579385	-4.10933	NC_012024.3	19867314	19873294	-	LOC100246937	TUB, TULP	BlastKOALA	XP_010665129.1	tubby-like F-box protein 8, transcript variant X6	tubby and related proteins	K19600	-	-	-	-	-	-	GO:0003674,GO:0005488,GO:0005543,GO:0008289,GO:0035091,GO:0043167,GO:0043168	1.46999999821273e-315	29760.VIT_18s0072g00630.t01	KOG2502@1|root,KOG2502@2759|Eukaryota,37J58@33090|Viridiplantae,3G7U4@35493|Streptophyta	35493|Streptophyta	S	-	-	F-box,Tub	NA	NA	NA	NA	NA	NA	858
XM_010654433.2	16.44	18.75	0	11.73	1.02	1.02	0	0.68	0.057971	-4.10852	NC_012013.3	15677628	15680230	+	LOC100268114	Un-Annotated	NA	XP_010652735.1	acyl-CoA-binding domain-containing protein 3, transcript variant X6	acyl-CoA-binding domain-containing protein	NA	-	-	-	-	-	-	GO:0000062,GO:0000166,GO:0003674,GO:0005488,GO:0005575,GO:0005576,GO:0005615,GO:0017076,GO:0030554,GO:0032553,GO:0032555,GO:0032559,GO:0033218,GO:0036094,GO:0043167,GO:0043168,GO:0044421,GO:0048037,GO:0050662,GO:0097159,GO:0097367,GO:1901265,GO:1901363,GO:1901567,GO:1901681	5.44e-201	29760.VIT_07s0129g00430.t01	COG4281@1|root,KOG0817@2759|Eukaryota,37V7P@33090|Viridiplantae,3GIX4@35493|Streptophyta	35493|Streptophyta	I	-	-	ACBP	NA	NA	NA	NA	NA	NA	570
XM_019224866.1	1.37	0	0	0.456667	0.04	0.04	0	0.0266667	0.0583942	-4.09803	NC_012020.3	26329812	26335591	+	LOC109123866	Un-Annotated	NA	XP_019080411.1	uncharacterized LOC109123866	NA	NA	NA	NA	NA	NA	NA	NA	NA	NA	NA	NA	NA	NA	NA	NA	NA	NA	NA	NA	NA	NA	NA	NA
XM_002280147.4	0.99	0.72	0	0.57	0.05	0.05	0	0.0333333	0.0584795	-4.09592	NC_012009.3	3153881	3156849	-	LOC100265813	SPS1	COG_Analysis	XP_002280183.3	probable receptor-like protein kinase At4g39110	RECEPTOR-like protein kinase	NA	-	-	-	-	-	-	GO:0001558,GO:0005575,GO:0005622,GO:0005623,GO:0005737,GO:0005886,GO:0008150,GO:0009507,GO:0009536,GO:0010769,GO:0016020,GO:0016324,GO:0022603,GO:0022604,GO:0040008,GO:0043226,GO:0043227,GO:0043229,GO:0043231,GO:0043900,GO:0044424,GO:0044425,GO:0044444,GO:0044459,GO:0044464,GO:0045177,GO:0045595,GO:0048638,GO:0050789,GO:0050793,GO:0050794,GO:0051128,GO:0051239,GO:0051510,GO:0060284,GO:0065007,GO:…	5.38e-32	29760.VIT_03s0038g04340.t01	COG0515@1|root,KOG1187@2759|Eukaryota,37P23@33090|Viridiplantae,3GFAR@35493|Streptophyta	35493|Streptophyta	T	-	-	Malectin_like,Pkinase_Tyr	COG0515	223589	29.818	Serine/threonine protein kinase	T	Signal transduction mechanisms	1685
XM_010654551.2	0.92	3.5	0	1.47333	0.13	0.13	0	0.0866667	0.0588235	-4.08746	NC_012013.3	17540803	17544103	+	LOC100268158	MTERF	BlastKOALA	XP_010652853.1	transcription termination factor MTERF5, chloroplastic, transcript variant X2	mitochondrial transcription termination factor family protein	K15031	-	-	-	-	ko00000,ko03012,ko03029	-	-	1.81e-259	29760.VIT_07s0031g01450.t01	KOG1267@1|root,KOG1267@2759|Eukaryota,37QKH@33090|Viridiplantae,3GGYQ@35493|Streptophyta	35493|Streptophyta	K	-	-	mTERF	NA	NA	NA	NA	NA	NA	712
XM_002269453.3	16.74	36.8	0	17.8467	1.58	1.58	0	1.05333	0.0590213	-4.08262	NC_012018.3	22457882	22460582	-	LOC100257402	maiA, GSTZ1	BlastKOALA	XP_002269489.3	glutathione S-transferase zeta class, transcript variant X2	maleylacetoacetate isomerase [EC:5.2.1.2]	K01800	ko00350,ko00643,ko01100,ko01120,map00350,map00643,map01100,map01120	M00044	R03181	RC00867	ko00000,ko00001,ko00002,ko01000	-	GO:0003674,GO:0003824,GO:0005575,GO:0005622,GO:0005623,GO:0005737,GO:0005829,GO:0006082,GO:0006725,GO:0008150,GO:0008152,GO:0009056,GO:0009404,GO:0009407,GO:0009636,GO:0009987,GO:0016034,GO:0016054,GO:0016853,GO:0016859,GO:0018958,GO:0019336,GO:0019439,GO:0019748,GO:0019752,GO:0032787,GO:0042221,GO:0043436,GO:0044237,GO:0044248,GO:0044281,GO:0044282,GO:0044424,GO:0044444,GO:0044464,GO:0046395,GO:…	1.55e-153	29760.VIT_12s0035g02100.t01	COG0625@1|root,KOG0868@2759|Eukaryota,37R8D@33090|Viridiplantae,3GD1G@35493|Streptophyta	35493|Streptophyta	O	-	-	GST_C,GST_C_2,GST_C_3,GST_N,GST_N_2,GST_N_3	COG0625	223698	33.333	Glutathione S-transferase	O	Posttranslational modification, protein turnover, chaperones	433
XR_002030995.1	0.28	5.14	0	1.80667	0.16	0.16	0	0.106667	0.0590406	-4.08215	NC_012016.3	1685595	1687798	-	LOC104880481	Un-Annotated	NA	NA	uncharacterized LOC104880481	NA	NA	NA	NA	NA	NA	NA	NA	NA	NA	NA	NA	NA	NA	NA	NA	NA	NA	NA	NA	NA	NA	NA	NA
XM_002268363.3	16.84	14.73	1033.27	354.947	23.09	23.09	16.73	20.97	0.0590793	-4.0812	NC_012021.3	16539821	16542256	-	LOC100259130	RAV	BlastKOALA	XP_002268399.1	B3 domain-containing transcription factor NGA1	RAV-like factor	K09287	-	-	-	-	-	-	GO:0000003,GO:0003006,GO:0003674,GO:0003700,GO:0006355,GO:0007275,GO:0008150,GO:0009791,GO:0009889,GO:0009908,GO:0010468,GO:0010556,GO:0019219,GO:0019222,GO:0022414,GO:0022603,GO:0031323,GO:0031326,GO:0032501,GO:0032502,GO:0048366,GO:0048367,GO:0048608,GO:0048731,GO:0048827,GO:0048831,GO:0048856,GO:0050789,GO:0050793,GO:0050794,GO:0051171,GO:0051239,GO:0051252,GO:0060255,GO:0061458,GO:0065007,GO:…	2.18e-292	29760.VIT_15s0048g02370.t01	28K36@1|root,2QSHQ@2759|Eukaryota,37KM5@33090|Viridiplantae,3GFYB@35493|Streptophyta	35493|Streptophyta	K	-	-	B3	NA	NA	NA	NA	NA	NA	803
XM_002281152.4	23.68	17.16	1138.22	393.02	26.21	26.21	17.4	23.2733	0.0592167	-4.07785	NC_012024.3	11153619	11161313	+	LOC100242078	Un-Annotated	NA	XP_002281188.1	uncharacterized LOC100242078	protein binding zinc ion binding	NA	-	-	-	-	-	-	-	0	29760.VIT_18s0001g13060.t01	2BZER@1|root,2QPQI@2759|Eukaryota,37MJF@33090|Viridiplantae,3GBM8@35493|Streptophyta	35493|Streptophyta	O	-	-	zf-C3HC4	NA	NA	NA	NA	NA	NA	871
XR_002030618.1	8.02	12.19	0	6.73667	0.6	0.6	0	0.4	0.0593765	-4.07396	NC_012014.3	14529730	14530599	-	LOC109123007	Un-Annotated	NA	NA	uncharacterized LOC109123007	NA	NA	NA	NA	NA	NA	NA	NA	NA	NA	NA	NA	NA	NA	NA	NA	NA	NA	NA	NA	NA	NA	NA	NA
XM_010665121.2	0.08	1.58	0	0.553333	0.05	0.05	0	0.0333333	0.060241	-4.05311	NC_012023.3	5968987	5978785	+	LOC100267228	K16276, BTS	BlastKOALA	XP_010663423.1	zinc finger protein BRUTUS-like At1g18910, transcript variant X2	zinc finger protein-like protein	K16276	-	-	-	-	ko00000,ko04121	-	GO:0003674,GO:0003824,GO:0004842,GO:0005488,GO:0005575,GO:0005622,GO:0005623,GO:0005634,GO:0006464,GO:0006508,GO:0006511,GO:0006807,GO:0006873,GO:0006875,GO:0006879,GO:0006950,GO:0007154,GO:0008150,GO:0008152,GO:0008270,GO:0009056,GO:0009057,GO:0009267,GO:0009605,GO:0009987,GO:0009991,GO:0010106,GO:0010498,GO:0016567,GO:0016740,GO:0019538,GO:0019725,GO:0019787,GO:0019941,GO:0030003,GO:0030163,GO:…	0.001	29760.VIT_17s0000g05480.t01	KOG1940@1|root,KOG1940@2759|Eukaryota,37KUN@33090|Viridiplantae,3GH0A@35493|Streptophyta	35493|Streptophyta	O	-	-	Hemerythrin,zf-CHY,zf-RING_2,zinc_ribbon_6	COG4357	226801	36.842	Uncharacterized conserved protein, contains Zn-finger domain of CHY type	S	Function unknown	2247
XM_010666105.2	1.24	8.69	0	3.31	0.3	0.3	0	0.2	0.060423	-4.04876	NC_012024.3	5751089	5762399	-	LOC100259028	MSL1_2_3	BlastKOALA	XP_010664407.1	mechanosensitive ion channel protein 3, chloroplastic, transcript variant X1	mechanosensitive ion channel protein 1/2/3	K22047	-	-	-	-	ko00000,ko02000	1.A.23.4	GO:0005575,GO:0005622,GO:0005623,GO:0005737,GO:0006996,GO:0008150,GO:0009526,GO:0009536,GO:0009657,GO:0009658,GO:0009987,GO:0010020,GO:0016043,GO:0031967,GO:0031975,GO:0043226,GO:0043227,GO:0043229,GO:0043231,GO:0043572,GO:0044422,GO:0044424,GO:0044435,GO:0044444,GO:0044446,GO:0044464,GO:0048285,GO:0071840	6.95e-21	29760.VIT_18s0001g07500.t01	COG0668@1|root,2QTPM@2759|Eukaryota,37M6D@33090|Viridiplantae,3GAP1@35493|Streptophyta	33090|Viridiplantae	M	-	-	MS_channel	COG0668	223740	19.614	Small-conductance mechanosensitive channel	M	Cell wall/membrane/envelope biogenesis	1269
XM_002282733.3	163.05	102.91	0	88.6533	5.36	5.36	5.42	5.38	0.0606858	-4.0425	NC_012020.3	22568727	22570793	+	LOC100254983	PRODH, fadM, putB	BlastKOALA	XP_002282769.1	proline dehydrogenase 2, mitochondrial	proline dehydrogenase [EC:1.5.5.2]	K00318	ko00330,ko01100,ko01110,ko01130,map00330,map01100,map01110,map01130	-	R10507	RC00083	ko00000,ko00001,ko01000	-	GO:0000166,GO:0001101,GO:0003674,GO:0003824,GO:0004657,GO:0005488,GO:0005575,GO:0005622,GO:0005623,GO:0005737,GO:0005739,GO:0006082,GO:0006520,GO:0006536,GO:0006560,GO:0006562,GO:0006807,GO:0006950,GO:0006952,GO:0006970,GO:0006979,GO:0008150,GO:0008152,GO:0009056,GO:0009063,GO:0009064,GO:0009065,GO:0009414,GO:0009415,GO:0009605,GO:0009607,GO:0009617,GO:0009628,GO:0009987,GO:0010035,GO:0010133,GO:…	0.002	29760.VIT_14s0083g00520.t01	COG0506@1|root,KOG0186@2759|Eukaryota,37PAU@33090|Viridiplantae,3G8P2@35493|Streptophyta	35493|Streptophyta	E	-	-	Pro_dh	COG0506	223580	27.132	Proline dehydrogenase	E	Amino acid transport and metabolism	983
XM_010663243.2	0.48	2.47	0	0.983333	0.09	0.09	0	0.06	0.0610169	-4.03465	NC_012021.3	16341222	16344505	+	LOC104881861	Un-Annotated	NA	XP_010661545.1	uncharacterized LOC104881861, transcript variant X2	GEM-like protein	NA	-	-	-	-	-	-	-	6.77e-22	29760.VIT_10s0071g00550.t01	28N1M@1|root,2QUKI@2759|Eukaryota,37NJX@33090|Viridiplantae,3G732@35493|Streptophyta	35493|Streptophyta	S	-	-	GRAM	NA	NA	NA	NA	NA	NA	105
XM_019219619.1	0.59	4.3	0	1.63	0	0	0.3	0.1	0.0613497	-4.0268	NC_012007.3	5872784	5874291	+	LOC109122521	Un-Annotated	NA	XP_019075164.1	uncharacterized LOC109122521	zinc finger	NA	-	-	-	-	-	-	-	9.93e-101	3827.XP_004498115.1	COG2801@1|root,KOG0017@2759|Eukaryota,37VWW@33090|Viridiplantae,3GMDD@35493|Streptophyta	35493|Streptophyta	L	-	-	Retrotran_gag_2,Retrotran_gag_3,zf-CCHC	NA	NA	NA	NA	NA	NA	307
XM_019216850.1	0	9.93	0	3.31	0.01	0.01	0.59	0.203333	0.06143	-4.02491	NC_012024.3	28627972	28630300	-	LOC104877456	SUR1	eggNog_mapper	XP_019072395.1	nicotianamine aminotransferase B, transcript variant X1	Aminotransferase	ko:K00815,ko:K11819,ko:K21623	ko00130,ko00270,ko00350,ko00360,ko00380,ko00400,ko00401,ko00950,ko00960,ko00966,ko01100,ko01110,ko01130,ko01210,ko01230,map00130,map00270,map00350,map00360,map00380,map00400,map00401,map00950,map00960,map00966,map01100,map01110,map01130,map01210,map01230	M00025,M00034,M00370	R00694,R00734,R02408,R07396,R08170,R08654,R08660,R08667,R08686	RC00006,RC00488,RC00710,RC02265,RC02303	ko00000,ko00001,ko00002,ko01000,ko01007	-	GO:0001101,GO:0001558,GO:0001560,GO:0003674,GO:0003824,GO:0004121,GO:0004838,GO:0005575,GO:0005576,GO:0005622,GO:0005623,GO:0005737,GO:0005773,GO:0005829,GO:0006082,GO:0006520,GO:0006570,GO:0006572,GO:0006725,GO:0006766,GO:0006775,GO:0006790,GO:0006807,GO:0006950,GO:0006970,GO:0006972,GO:0007154,GO:0007275,GO:0008150,GO:0008152,GO:0008483,GO:0009056,GO:0009058,GO:0009063,GO:0009072,GO:0009074,GO:…	9.24e-54	29760.VIT_18s0089g00810.t01	COG0436@1|root,KOG0259@2759|Eukaryota,37MBY@33090|Viridiplantae,3GEUQ@35493|Streptophyta	35493|Streptophyta	E	-	-	Aminotran_1_2	COG0436	223513	26.087	Aspartate/methionine/tyrosine aminotransferase	E	Amino acid transport and metabolism	172
XM_010647912.2	16.76	8.84	0	8.53333	0.79	0.79	0	0.526667	0.0617188	-4.01815	NC_012009.3	2346172	2352517	-	LOC100243463	GPAT3_4, AGPAT9, AGPAT6	BlastKOALA	XP_010646214.1	glycerol-3-phosphate acyltransferase 3, transcript variant X3	glycerol-3-phosphate O-acyltransferase 3/4 [EC:2.3.1.15]	K13506	ko00561,ko00564,ko01100,ko01110,map00561,map00564,map01100,map01110	M00089	R00851,R09380	RC00004,RC00039,RC00041	ko00000,ko00001,ko00002,ko01000,ko01004	-	GO:0000003,GO:0003006,GO:0003674,GO:0003824,GO:0004366,GO:0005488,GO:0005515,GO:0005575,GO:0005622,GO:0005623,GO:0005737,GO:0005783,GO:0005789,GO:0005886,GO:0006072,GO:0006082,GO:0006629,GO:0006631,GO:0006633,GO:0006638,GO:0006639,GO:0006641,GO:0006651,GO:0006793,GO:0006796,GO:0007275,GO:0008150,GO:0008152,GO:0008374,GO:0008610,GO:0009058,GO:0009555,GO:0009791,GO:0009987,GO:0010152,GO:0010154,GO:…	9.96e-281	29760.VIT_03s0038g03230.t01	COG0204@1|root,KOG2898@2759|Eukaryota,37PDM@33090|Viridiplantae,3GB7D@35493|Streptophyta	35493|Streptophyta	I	-	-	Acyltransferase	COG0204	223282	25.263	1-acyl-sn-glycerol-3-phosphate acyltransferase	I	Lipid transport and metabolism	766
XM_019225663.1	66.55	26.53	0	31.0267	2.88	2.88	0	1.92	0.0618823	-4.01433	NC_012021.3	19006893	19008455	-	LOC100267123	Un-Annotated	NA	XP_019081208.1	heavy metal-associated isoprenylated plant protein 39, transcript variant X2	Fk506-binding protein	NA	-	-	-	-	-	-	GO:0003674,GO:0005488,GO:0005575,GO:0005622,GO:0005623,GO:0005737,GO:0006810,GO:0006811,GO:0006812,GO:0006873,GO:0006875,GO:0008150,GO:0009987,GO:0019725,GO:0030001,GO:0030003,GO:0042592,GO:0043167,GO:0043169,GO:0044424,GO:0044464,GO:0046872,GO:0046914,GO:0046916,GO:0048878,GO:0050801,GO:0051179,GO:0051234,GO:0055065,GO:0055076,GO:0055080,GO:0055082,GO:0065007,GO:0065008,GO:0098771	6.19e-50	29760.VIT_15s0046g02230.t01	KOG1603@1|root,KOG1603@2759|Eukaryota,37U7U@33090|Viridiplantae,3GHYF@35493|Streptophyta	35493|Streptophyta	P	-	-	HMA	NA	NA	NA	NA	NA	NA	163
XM_003632322.3	127.84	69.82	1806.84	668.167	43.25	43.25	38.67	41.7233	0.0624445	-4.00128	NC_012013.3	11461360	11464996	-	LOC100854136	Un-Annotated	NA	XP_003632370.1	cyclin-dependent kinase inhibitor 3-like, transcript variant X1	(cyclin-dependent kinase) inhibitor	NA	-	-	-	-	-	-	GO:0000079,GO:0001932,GO:0001933,GO:0003674,GO:0003676,GO:0003677,GO:0003682,GO:0005488,GO:0006275,GO:0006469,GO:0008150,GO:0009889,GO:0009891,GO:0009892,GO:0009893,GO:0010556,GO:0010557,GO:0010563,GO:0010564,GO:0010604,GO:0010605,GO:0019219,GO:0019220,GO:0019222,GO:0031323,GO:0031324,GO:0031325,GO:0031326,GO:0031328,GO:0031399,GO:0031400,GO:0031490,GO:0032268,GO:0032269,GO:0032875,GO:0032877,GO:…	1.14e-149	29760.VIT_07s0005g06340.t01	2CCPF@1|root,2QXA1@2759|Eukaryota,37TPF@33090|Viridiplantae,3GC5V@35493|Streptophyta	35493|Streptophyta	S	-	-	CDI	NA	NA	NA	NA	NA	NA	421
XM_019221803.1	0.78	0.18	0	0.32	0.03	0.03	0	0.02	0.0625	-4	NC_012014.3	19432639	19441162	-	LOC100855284	YCS4, CNAP1, CAPD2	BlastKOALA	XP_019077348.1	condensin complex subunit 1	condensin complex subunit 1	K06677	ko04111,map04111	-	-	-	ko00000,ko00001,ko03036	-	GO:0005575,GO:0005622,GO:0005623,GO:0005737,GO:0005829,GO:0044424,GO:0044444,GO:0044464	0	29760.VIT_08s0007g05500.t01	COG5098@1|root,KOG0414@2759|Eukaryota,37PDB@33090|Viridiplantae,3GEZK@35493|Streptophyta	35493|Streptophyta	BD	-	-	Cnd1,Cnd1_N,Cohesin_HEAT	NA	NA	NA	NA	NA	NA	2593
XM_002266326.4	91.28	27.3	3567.11	1228.56	63.87	63.87	102.79	76.8433	0.0625473	-3.99891	NC_012014.3	3635360	3638548	+	LOC100259905	Un-Annotated	NA	XP_002266362.1	vicilin-like seed storage protein At2g18540	NA	NA	-	-	-	-	-	-	-	7.68e-51	29760.VIT_08s0032g00460.t01	2DSRQ@1|root,2S6GI@2759|Eukaryota,37W4U@33090|Viridiplantae,3GKH6@35493|Streptophyta	35493|Streptophyta	-	-	-	-	NA	NA	NA	NA	NA	NA	184
XM_019223197.1	4.71	5.17	0	3.29333	0.31	0.31	0	0.206667	0.062753	-3.99417	NC_012017.3	396542	402222	-	LOC100257707	Un-Annotated	NA	XP_019078742.1	uncharacterized LOC100257707, transcript variant X3	transcription factor	NA	-	-	-	-	-	-	-	0	29760.VIT_11s0016g00380.t01	28J92@1|root,2QRMQ@2759|Eukaryota,37T45@33090|Viridiplantae,3G9Y9@35493|Streptophyta	35493|Streptophyta	K	-	-	HLH	NA	NA	NA	NA	NA	NA	1012
XM_019223706.1	1.31	1.23	0	0.846667	0.08	0.08	0	0.0533333	0.0629921	-3.98868	NC_012007.3	16736032	16737175	+	LOC104880654	Un-Annotated	NA	XP_019079251.1	histone deacetylase HDT3-like	NA	NA	NA	NA	NA	NA	NA	NA	NA	NA	NA	NA	NA	NA	NA	NA	NA	NA	NA	NA	NA	NA	NA	NA
XM_019225540.1	7.26	5.2	0	4.15333	0.13	0.13	0.53	0.263333	0.0634029	-3.97931	NC_012021.3	9286675	9300144	+	LOC100248835	Un-Annotated	NA	XP_019081085.1	protein ECERIFERUM 1-like	Belongs to the sterol desaturase family	ko:K15404	ko00073,ko01110,map00073,map01110	-	R09466	-	ko00000,ko00001,ko01000	-	-	1.78e-143	29760.VIT_15s0021g00050.t01	2BWIZ@1|root,2QR3T@2759|Eukaryota,37S6R@33090|Viridiplantae,3GF4M@35493|Streptophyta	35493|Streptophyta	S	-	-	FA_hydroxylase,Wax2_C	NA	NA	NA	NA	NA	NA	422
XM_002283199.4	0.16	1.1	0	0.42	0.04	0.04	0	0.0266667	0.0634921	-3.97728	NC_012024.3	7942889	7953213	-	LOC100260792	CypX	COG_Analysis	XP_002283235.1	isoflavone 2'-hydroxylase	Belongs to the cytochrome P450 family	ko:K00512,ko:K13260,ko:K20623	ko00140,ko00905,ko00943,ko01100,ko01110,ko04913,ko04917,ko04927,ko04934,map00140,map00905,map00943,map01100,map01110,map04913,map04917,map04927,map04934	M00109,M00110	R02211,R03783,R04852,R04853,R06560,R06561,R06606,R06607,R07371,R07470,R07474,R07746,R08517,R08518	RC00046,RC00607,RC00660,RC00661,RC00923,RC01222	ko00000,ko00001,ko00002,ko00199,ko01000	-	GO:0003674,GO:0003824,GO:0004497,GO:0005575,GO:0006082,GO:0006725,GO:0006790,GO:0006807,GO:0006950,GO:0006952,GO:0008150,GO:0008152,GO:0009058,GO:0009605,GO:0009607,GO:0009987,GO:0016020,GO:0016143,GO:0016491,GO:0016705,GO:0016709,GO:0019748,GO:0019757,GO:0019760,GO:0034641,GO:0042343,GO:0042430,GO:0043207,GO:0043436,GO:0044237,GO:0044281,GO:0044550,GO:0046483,GO:0050896,GO:0051704,GO:0051707,GO:…	9.84e-45	29760.VIT_18s0001g09500.t01	COG2124@1|root,KOG0156@2759|Eukaryota,37HKM@33090|Viridiplantae,3G7FU@35493|Streptophyta	35493|Streptophyta	Q	-	-	p450	COG2124	225035	22.523	Cytochrome P450	Q	Secondary metabolites biosynthesis, transport and catabolism	1013
XM_010657380.2	62.23	75.7	0	45.9767	4.38	4.38	0	2.92	0.0635105	-3.97686	NC_012016.3	6650826	6669068	-	LOC100249845	TCP24	eggNog_mapper	XP_010655682.1	transcription factor TCP2, transcript variant X2	transcription factor	NA	-	-	-	-	-	-	GO:0003674,GO:0003676,GO:0003677,GO:0003700,GO:0005488,GO:0006355,GO:0007275,GO:0008150,GO:0008285,GO:0009314,GO:0009416,GO:0009628,GO:0009637,GO:0009653,GO:0009889,GO:0009891,GO:0009893,GO:0009965,GO:0009987,GO:0010016,GO:0010099,GO:0010468,GO:0010556,GO:0010557,GO:0010604,GO:0019219,GO:0019222,GO:0030154,GO:0031323,GO:0031325,GO:0031326,GO:0031328,GO:0032501,GO:0032502,GO:0040034,GO:0042127,GO:…	6.51e-267	29760.VIT_10s0003g03910.t01	2CMIR@1|root,2QQFU@2759|Eukaryota,37Q4A@33090|Viridiplantae,3GCYX@35493|Streptophyta	35493|Streptophyta	K	-	-	TCP	NA	NA	NA	NA	NA	NA	737
XM_019222409.1	0	5.97	0	1.99	0.19	0.19	0	0.126667	0.0636516	-3.97366	NC_012015.3	20995405	21007425	-	LOC100251267	PCBP3_4	BlastKOALA	XP_019077954.1	KH domain-containing protein At4g18375, transcript variant X1	poly(rC)-binding protein 3/4	K21444	-	-	-	-	ko00000,ko03019	-	-	0.000113	29760.VIT_09s0054g00450.t01	KOG2190@1|root,KOG2190@2759|Eukaryota,37IMK@33090|Viridiplantae,3G9BJ@35493|Streptophyta	35493|Streptophyta	A	-	-	KH_1	COG1185	224106	45.161	Polyribonucleotide nucleotidyltransferase (polynucleotide phosphorylase)	J	Translation, ribosomal structure and biogenesis	1312
XM_002266732.3	0.27	2.23	0	0.833333	0.08	0.08	0	0.0533333	0.064	-3.96578	NC_012019.3	98000	101778	+	LOC100258799	CYP714A1	BlastKOALA	XP_002266768.1	cytochrome P450 714A1, transcript variant X2	cytochrome P450 family 714 subfamily A1	K20661	-	-	-	-	ko00000,ko00199,ko01000	-	GO:0003674,GO:0003824,GO:0004497,GO:0006725,GO:0006807,GO:0008150,GO:0008152,GO:0009058,GO:0009308,GO:0009690,GO:0009691,GO:0009987,GO:0010817,GO:0016491,GO:0018130,GO:0019438,GO:0033397,GO:0033398,GO:0033400,GO:0033466,GO:0034641,GO:0034754,GO:0042445,GO:0042446,GO:0044237,GO:0044249,GO:0044271,GO:0046483,GO:0055114,GO:0065007,GO:0065008,GO:0071704,GO:0072521,GO:0072522,GO:1901360,GO:1901362,GO:…	4.48e-59	29760.VIT_13s0067g00110.t01	COG2124@1|root,KOG0157@2759|Eukaryota,37IE9@33090|Viridiplantae,3G9JY@35493|Streptophyta	35493|Streptophyta	Q	-	-	p450	COG2124	225035	24.512	Cytochrome P450	Q	Secondary metabolites biosynthesis, transport and catabolism	1066
XM_010661768.2	32.01	0	0	10.67	1.03	1.03	0	0.686667	0.0643549	-3.95781	NC_012007.3	4133059	4137767	+	LOC100259487	Un-Annotated	NA	XP_010660070.1	uncharacterized LOC100259487, transcript variant X4	RING FYVE PHD zinc finger superfamily protein	NA	-	-	-	-	-	-	-	1.02e-181	29760.VIT_01s0011g04590.t01	COG5183@1|root,KOG1609@2759|Eukaryota,37K95@33090|Viridiplantae,3GCDA@35493|Streptophyta	35493|Streptophyta	A	-	-	DUF3675,RINGv	NA	NA	NA	NA	NA	NA	507
XM_019219921.1	4.19	0	0	1.39667	0	0	0.27	0.09	0.0644391	-3.95592	NC_012007.3	7070883	7087371	-	LOC100261187	ZipA	COG_Analysis	XP_019075466.1	pentatricopeptide repeat-containing protein At1g13040, mitochondrial, transcript variant X9	NA	NA	-	-	-	-	-	-	-	1.16e-92	4432.XP_010251011.1	28R64@1|root,2RXZI@2759|Eukaryota,37TRN@33090|Viridiplantae,3GGJD@35493|Streptophyta	35493|Streptophyta	-	-	-	LEA_2	COG3115	225657	17.886	Cell division protein ZipA, interacts with FtsZ	D	Cell cycle control, cell division, chromosome partitioning	285
XR_002031758.1	6.89	4.89	0	3.92667	0.38	0.38	0	0.253333	0.0645161	-3.9542	NC_012020.3	23082634	23088958	-	LOC100251514	Un-Annotated	NA	NA	phosphatidylinositol 4-kinase gamma 5, transcript variant X4	NA	NA	NA	NA	NA	NA	NA	NA	NA	NA	NA	NA	NA	NA	NA	NA	NA	NA	NA	NA	NA	NA	NA	NA
XM_002283553.4	0.79	12.82	0	4.53667	0.44	0.44	0	0.293333	0.0646583	-3.95102	NC_012018.3	910299	915127	-	LOC100245375	SPS1	COG_Analysis	XP_002283589.2	probable receptor-like protein kinase At2g42960, transcript variant X1	belongs to the protein kinase superfamily	NA	-	-	-	-	-	-	GO:0003674,GO:0003824,GO:0004672,GO:0004674,GO:0004675,GO:0004888,GO:0005575,GO:0005623,GO:0005886,GO:0006464,GO:0006468,GO:0006793,GO:0006796,GO:0006807,GO:0007154,GO:0007165,GO:0007166,GO:0007167,GO:0007178,GO:0008150,GO:0008152,GO:0009987,GO:0016020,GO:0016301,GO:0016310,GO:0016740,GO:0016772,GO:0016773,GO:0019199,GO:0019538,GO:0023052,GO:0036211,GO:0038023,GO:0043170,GO:0043412,GO:0044237,GO:…	4.41e-35	29760.VIT_12s0028g00310.t01	COG0515@1|root,KOG1187@2759|Eukaryota,37MNI@33090|Viridiplantae,3GE4N@35493|Streptophyta	35493|Streptophyta	T	-	-	Pkinase	COG0515	223589	29.137	Serine/threonine protein kinase	T	Signal transduction mechanisms	984
XM_010656760.2	1.54	0	0	0.513333	0	0	0.1	0.0333333	0.0649351	-3.94486	NC_012015.3	14657100	14667882	+	LOC100853081	Un-Annotated	NA	XP_010655062.2	probable leucine-rich repeat receptor-like serine/threonine-protein kinase At3g14840, transcript variant X1	receptor-like serine threonine-protein kinase	NA	-	-	-	-	-	-	GO:0002376,GO:0002682,GO:0003674,GO:0003824,GO:0004672,GO:0004674,GO:0005575,GO:0005623,GO:0005886,GO:0005911,GO:0006464,GO:0006468,GO:0006793,GO:0006796,GO:0006807,GO:0006950,GO:0006952,GO:0006955,GO:0008150,GO:0008152,GO:0009506,GO:0009605,GO:0009607,GO:0009611,GO:0009814,GO:0009861,GO:0009987,GO:0016020,GO:0016301,GO:0016310,GO:0016740,GO:0016772,GO:0016773,GO:0019538,GO:0030054,GO:0031347,GO:…	5.46e-120	29760.VIT_10s0003g01920.t01	COG0515@1|root,2QUIV@2759|Eukaryota,37RIC@33090|Viridiplantae,3G9B7@35493|Streptophyta	35493|Streptophyta	T	-	-	LRR_1,LRR_8,Malectin,Pkinase,Pkinase_Tyr	NA	NA	NA	NA	NA	NA	375
XM_010660075.2	16.22	31	0	15.74	1.54	1.54	0	1.02667	0.0652266	-3.9384	NC_012019.3	6143145	6153773	-	LOC100249618	SLC32A, VGAT	BlastKOALA	XP_010658377.1	vacuolar amino acid transporter 1, transcript variant X2	solute carrier family 32 (vesicular inhibitory amino acid transporter)	K15015	ko04721,ko04723,ko04727,ko05032,ko05033,map04721,map04723,map04727,map05032,map05033	-	-	-	ko00000,ko00001,ko02000	2.A.18.5	GO:0003333,GO:0003674,GO:0005215,GO:0005342,GO:0005575,GO:0005622,GO:0005623,GO:0005737,GO:0005773,GO:0005774,GO:0006810,GO:0006811,GO:0006820,GO:0006865,GO:0008150,GO:0008509,GO:0008514,GO:0015075,GO:0015171,GO:0015318,GO:0015711,GO:0015849,GO:0016020,GO:0022857,GO:0031090,GO:0034220,GO:0043226,GO:0043227,GO:0043229,GO:0043231,GO:0044422,GO:0044424,GO:0044437,GO:0044444,GO:0044446,GO:0044464,GO:…	1.28e-31	29760.VIT_13s0019g04660.t01	COG0814@1|root,KOG1303@2759|Eukaryota,37Q9B@33090|Viridiplantae,3GBVF@35493|Streptophyta	35493|Streptophyta	E	-	-	Aa_trans	COG0814	223884	21.845	Amino acid permease	E	Amino acid transport and metabolism	994
XM_002275616.3	0.56	0.05	0	0.203333	0.02	0.02	0	0.0133333	0.0655738	-3.93074	NC_012011.3	2906713	2913789	-	LOC100240773	NCAPD3	BlastKOALA	XP_002275652.1	condensin-2 complex subunit D3	condensin-2 complex subunit D3	K11491	-	-	-	-	ko00000,ko03036	-	-	0	29760.VIT_05s0020g01160.t01	KOG0413@1|root,KOG0413@2759|Eukaryota,37SRZ@33090|Viridiplantae,3GDY0@35493|Streptophyta	35493|Streptophyta	C	-	-	Cnd1	NA	NA	NA	NA	NA	NA	2582
XM_002283414.4	226.66	246.51	6484.55	2319.24	145.32	145.32	166.82	152.487	0.0657485	-3.9269	NC_012017.3	2365788	2368416	+	LOC100262863	PFN	BlastKOALA	XP_002283450.1	profilin-1	profilin	K05759	ko04013,ko04015,ko04810,ko05131,ko05132,map04013,map04015,map04810,map05131,map05132	-	-	-	ko00000,ko00001,ko04131,ko04147,ko04812	-	-	3.24e-93	29760.VIT_11s0016g02950.t01	KOG1755@1|root,KOG1755@2759|Eukaryota,37TT3@33090|Viridiplantae,3GI2Q@35493|Streptophyta	35493|Streptophyta	Z	-	-	Profilin	NA	NA	NA	NA	NA	NA	271
XM_010660412.2	4.24	6.3	0	3.51333	0.35	0.35	0	0.233333	0.0664137	-3.91238	NC_012019.3	8431684	8447386	+	LOC100260841	SrmB	COG_Analysis	XP_010658714.1	probable ATP-dependent RNA helicase ddx5, transcript variant X5	ATP-dependent RNA helicase	ko:K14811,ko:K22200	-	-	-	-	ko00000,ko01000,ko03009	-	GO:0003674,GO:0003724,GO:0003824,GO:0004004,GO:0004386,GO:0005575,GO:0005622,GO:0005623,GO:0005634,GO:0005730,GO:0005737,GO:0006139,GO:0006725,GO:0006807,GO:0008026,GO:0008150,GO:0008152,GO:0008186,GO:0009987,GO:0010501,GO:0016070,GO:0016462,GO:0016787,GO:0016817,GO:0016818,GO:0016887,GO:0017111,GO:0031974,GO:0031981,GO:0034641,GO:0042623,GO:0043170,GO:0043226,GO:0043227,GO:0043228,GO:0043229,GO:…	3.51e-273	29760.VIT_13s0074g00510.t01	COG0513@1|root,KOG0339@2759|Eukaryota,37NN2@33090|Viridiplantae,3GGFZ@35493|Streptophyta	35493|Streptophyta	A	-	-	DEAD	COG0513	223587	32.759	Superfamily II DNA and RNA helicase	L	Replication, recombination and repair	749
XM_019217309.1	90.91	0	0	30.3033	3.02	3.02	0	2.01333	0.0664393	-3.91182	NC_012025.3	2309023	2317237	-	LOC100241782	TAT	BlastKOALA	XP_019072854.1	probable aminotransferase TAT2, transcript variant X4	tyrosine aminotransferase [EC:2.6.1.5]	K00815	ko00130,ko00270,ko00350,ko00360,ko00400,ko00401,ko00950,ko00960,ko01100,ko01110,ko01130,ko01230,map00130,map00270,map00350,map00360,map00400,map00401,map00950,map00960,map01100,map01110,map01130,map01230	M00025,M00034	R00694,R00734,R07396	RC00006	ko00000,ko00001,ko00002,ko01000,ko01007	-	GO:0003674,GO:0003824,GO:0004838,GO:0005575,GO:0005622,GO:0005623,GO:0005737,GO:0005829,GO:0006082,GO:0006520,GO:0006570,GO:0006572,GO:0006725,GO:0006766,GO:0006775,GO:0006807,GO:0008150,GO:0008152,GO:0008483,GO:0009056,GO:0009058,GO:0009063,GO:0009072,GO:0009074,GO:0009110,GO:0009987,GO:0010189,GO:0016054,GO:0016740,GO:0016769,GO:0018130,GO:0019439,GO:0019752,GO:0042360,GO:0042362,GO:0043436,GO:…	9.8500000243228e-317	29760.VIT_19s0014g02190.t01	COG0436@1|root,KOG0259@2759|Eukaryota,37MBY@33090|Viridiplantae,3GEUQ@35493|Streptophyta	35493|Streptophyta	E	-	-	Aminotran_1_2	COG0436	223513	27.638	Aspartate/methionine/tyrosine aminotransferase	E	Amino acid transport and metabolism	862
XM_019221555.1	0.04	1.61	0	0.55	0	0	0.11	0.0366667	0.0666667	-3.90689	NC_012014.3	22249861	22256445	-	LOC100257347	TSEN54	BlastKOALA	XP_019077100.1	uncharacterized LOC100257347, transcript variant X3	tRNA-splicing endonuclease subunit Sen54	K15326	-	-	-	-	ko00000,ko03016	-	-	2.22e-209	29760.VIT_08s0007g08930.t01	KOG4772@1|root,KOG4772@2759|Eukaryota,37T3S@33090|Viridiplantae,3GFF9@35493|Streptophyta	35493|Streptophyta	J	-	-	tRNA_int_end_N2	COG1676	224590	29.31	tRNA splicing endonuclease subunit SEN34	J	Translation, ribosomal structure and biogenesis	578
XM_010651607.2	5.64	9.6	0	5.08	0.45	0.45	0.13	0.343333	0.0675853	-3.88715	NC_012007.3	5786173	5797738	-	LOC100264600	CCZ1	BlastKOALA	XP_010649909.1	vacuolar fusion protein CCZ1 homolog, transcript variant X3	vacuolar fusion protein CCZ1, animal type	K27045	-	-	-	-	-	-	GO:0005575,GO:0006810,GO:0008150,GO:0016192,GO:0031982,GO:0043226,GO:0043227,GO:0051179,GO:0051234	0	29760.VIT_01s0011g06030.t01	KOG2622@1|root,KOG2622@2759|Eukaryota,37PJW@33090|Viridiplantae,3GB01@35493|Streptophyta	35493|Streptophyta	V	-	-	DUF1712	NA	NA	NA	NA	NA	NA	999
XM_019224246.1	0	3.83	0	1.27667	0.13	0.13	0	0.0866667	0.0678851	-3.88076	NC_012019.3	23673618	23680156	-	LOC109121448	LRR	COG_Analysis	XP_019079791.1	putative disease resistance protein RGA4, transcript variant X2	disease resistance	NA	-	-	-	-	-	-	-	3.47e-05	29760.VIT_13s0064g01800.t01	KOG4658@1|root,KOG4658@2759|Eukaryota,37P43@33090|Viridiplantae,3GF32@35493|Streptophyta	29760.VIT_13s0064g01800.t01|-	T	-	-	-	COG4886	227223	31	Leucine-rich repeat (LRR) protein	K	Transcription	2457
XM_019217227.1	1.44	4.45	0	1.96333	0.2	0.2	0	0.133333	0.0679117	-3.8802	NC_012025.3	20514903	20587069	-	LOC104877757	Un-Annotated	NA	XP_019072772.1	uncharacterized LOC104877757, transcript variant X2	Domain of unknown function (DUF4220)	NA	-	-	-	-	-	-	-	3.46e-293	29760.VIT_19s0027g01010.t01	2CMH1@1|root,2QQBP@2759|Eukaryota,37KZM@33090|Viridiplantae,3GBDB@35493|Streptophyta	35493|Streptophyta	S	-	-	DUF4220,DUF594	NA	NA	NA	NA	NA	NA	814
XM_002281479.3	53.39	24.58	0	25.99	2.45	2.45	0.42	1.77333	0.0682314	-3.87342	NC_012024.3	10516634	10517888	-	LOC100252240	Un-Annotated	NA	XP_002281515.3	transcription repressor OFP7	transcription repressor	NA	-	-	-	-	-	-	GO:0005575,GO:0005623,GO:0005886,GO:0006355,GO:0008150,GO:0009889,GO:0009890,GO:0009892,GO:0010468,GO:0010556,GO:0010558,GO:0010605,GO:0010629,GO:0016020,GO:0019219,GO:0019222,GO:0031323,GO:0031324,GO:0031326,GO:0031327,GO:0044464,GO:0045892,GO:0045934,GO:0048519,GO:0048523,GO:0050789,GO:0050794,GO:0051171,GO:0051172,GO:0051252,GO:0051253,GO:0060255,GO:0065007,GO:0071944,GO:0080090,GO:1902679,GO:…	4.88e-261	29760.VIT_18s0001g12310.t01	28KGU@1|root,2QSY1@2759|Eukaryota,37PN8@33090|Viridiplantae,3GD83@35493|Streptophyta	35493|Streptophyta	S	-	-	Ovate	NA	NA	NA	NA	NA	NA	715
XM_002281224.4	1.82	1.99	0	1.27	0.13	0.13	0	0.0866667	0.0682415	-3.87321	NC_012019.3	4043303	4044045	-	LOC100259921	HSP20	BlastKOALA	XP_002281260.1	18.2 kDa class I heat shock protein	HSP20 family protein	K13993	ko04141,map04141	-	-	-	ko00000,ko00001,ko03110	-	-	2.63e-104	29760.VIT_13s0019g02840.t01	COG0071@1|root,KOG0710@2759|Eukaryota,37TQV@33090|Viridiplantae,3GIA6@35493|Streptophyta	35493|Streptophyta	O	-	-	HSP20	COG0071	223149	39.286	Small heat shock protein IbpA, HSP20 family	O	Posttranslational modification, protein turnover, chaperones	301
XM_002285083.3	4.3	1.55	0	1.95	0.2	0.2	0	0.133333	0.0683761	-3.87036	NC_012025.3	2457118	2460203	+	LOC100264152	Un-Annotated	NA	XP_002285119.1	uncharacterized LOC100264152, transcript variant X1	bHLH-MYC and R2R3-MYB transcription factors N-terminal	NA	-	-	-	-	-	-	-	2.98000000000007e-311	29760.VIT_19s0014g02320.t01	28K1Y@1|root,2QQDZ@2759|Eukaryota,37R39@33090|Viridiplantae,3G9SN@35493|Streptophyta	35493|Streptophyta	S	-	-	bHLH-MYC_N	NA	NA	NA	NA	NA	NA	846
NM_001280954.1	143.25	141.12	0	94.79	9.63	9.63	0.19	6.48333	0.0683968	-3.86993	NC_012022.3	15651701	15653934	-	LOC100232980	E1.1.1.366	BlastKOALA	NP_001267883.1	L-idonate dehydrogenase	L-idonate 5-dehydrogenase [EC:1.1.1.366]	K19635	ko00040,ko00051,ko01100,map00040,map00051,map01100	M00014	R00875,R01896	RC00085,RC00102	ko00000,ko00001,ko00002,ko01000	-	-	2.34e-261	29760.VIT_16s0100g00290.t01	COG1063@1|root,KOG0024@2759|Eukaryota,37T9N@33090|Viridiplantae,3G7AZ@35493|Streptophyta	35493|Streptophyta	Q	-	-	ADH_N,ADH_zinc_N	COG1063	223991	35.028	Threonine dehydrogenase or related Zn-dependent dehydrogenase	E	Amino acid transport and metabolism	732
XM_019220364.1	1.2	3.03	0	1.41	0	0	0.29	0.0966667	0.0685579	-3.86653	NC_012012.3	17225659	17230671	+	LOC100854476	Smc	COG_Analysis	XP_019075909.1	uncharacterized LOC100854476, transcript variant X7	NA	NA	-	-	-	-	-	-	-	1.29e-165	29760.VIT_06s0061g00020.t01	2CMBM@1|root,2QPWA@2759|Eukaryota,37N58@33090|Viridiplantae,3GE0P@35493|Streptophyta	35493|Streptophyta	-	-	-	-	COG1196	224117	19.672	Chromosome segregation ATPase Smc	D	Cell cycle control, cell division, chromosome partitioning	467
XR_002029013.1	0.57	2.34	0	0.97	0.1	0.1	0	0.0666667	0.0687285	-3.86295	NC_012025.3	22831331	22837471	+	LOC100854011	Un-Annotated	NA	NA	uncharacterized LOC100854011, transcript variant X4	NA	NA	NA	NA	NA	NA	NA	NA	NA	NA	NA	NA	NA	NA	NA	NA	NA	NA	NA	NA	NA	NA	NA	NA
XM_002263992.4	442.68	308.06	0	250.247	4.04	4.04	43.65	17.2433	0.0689053	-3.85924	NC_012022.3	12359325	12360138	-	LOC100255225	Un-Annotated	NA	XP_002264028.1	21 kDa protein	21 kDa protein-like	NA	-	-	-	-	-	-	-	6.41e-134	29760.VIT_16s0022g00860.t01	28QVS@1|root,2QXIN@2759|Eukaryota,37TQQ@33090|Viridiplantae,3GIEC@35493|Streptophyta	35493|Streptophyta	S	-	-	PMEI	NA	NA	NA	NA	NA	NA	380
XM_002264802.3	0.32	0.84	0	0.386667	0	0	0.08	0.0266667	0.0689655	-3.85798	NC_012011.3	15149707	15153766	+	LOC100247030	Un-Annotated	NA	XP_002264838.1	pentatricopeptide repeat-containing protein At1g06140, mitochondrial, transcript variant X4	Pentatricopeptide repeat-containing protein	NA	-	-	-	-	-	-	GO:0000959,GO:0003674,GO:0003676,GO:0003723,GO:0003824,GO:0004518,GO:0004519,GO:0005488,GO:0006139,GO:0006725,GO:0006807,GO:0008150,GO:0008152,GO:0009451,GO:0009987,GO:0016070,GO:0016071,GO:0016556,GO:0016787,GO:0016788,GO:0034641,GO:0043170,GO:0043412,GO:0044237,GO:0044238,GO:0046483,GO:0071704,GO:0080156,GO:0090304,GO:0090305,GO:0097159,GO:1900864,GO:1901360,GO:1901363	0	29760.VIT_05s0029g00450.t01	KOG4197@1|root,KOG4197@2759|Eukaryota,37QYA@33090|Viridiplantae,3GFI9@35493|Streptophyta	35493|Streptophyta	J	-	-	DYW_deaminase,PPR	NA	NA	NA	NA	NA	NA	1395
XM_010656428.2	0	2.59	0	0.863333	0.09	0.09	0	0.06	0.0694981	-3.84688	NC_012015.3	5693661	5698352	-	LOC100265187	Un-Annotated	NA	XP_010654730.2	probable disease resistance protein At1g12280, transcript variant X2	Belongs to the disease resistance NB-LRR family	ko:K13459,ko:K20599,ko:K20603	ko04016,ko04626,map04016,map04626	-	-	-	ko00000,ko00001,ko01000,ko01001	-	GO:0005575,GO:0005623,GO:0005886,GO:0006950,GO:0006952,GO:0007154,GO:0007165,GO:0008150,GO:0009987,GO:0016020,GO:0023052,GO:0044464,GO:0050789,GO:0050794,GO:0050896,GO:0051716,GO:0065007,GO:0071944	0	29760.VIT_09s0002g05870.t01	KOG4658@1|root,KOG4658@2759|Eukaryota,37M27@33090|Viridiplantae,3GBWJ@35493|Streptophyta	35493|Streptophyta	T	-	-	LRR_8,NB-ARC	NA	NA	NA	NA	NA	NA	1828
XM_010652866.2	0.03	8.51	0	2.84667	0.3	0.3	0	0.2	0.0702576	-3.8312	NC_012012.3	3463122	3486059	-	LOC100260305	PPP6R3, SAPS3	BlastKOALA	XP_010651168.1	serine/threonine-protein phosphatase 6 regulatory subunit 3, transcript variant X2	serine/threonine-protein phosphatase 6 regulatory subunit 3	K15501	-	-	-	-	ko00000,ko01009,ko03400	-	-	0	29760.VIT_06s0004g02770.t01	KOG2073@1|root,KOG2073@2759|Eukaryota,37QVW@33090|Viridiplantae,3G88C@35493|Streptophyta	35493|Streptophyta	D	-	-	SAPS	NA	NA	NA	NA	NA	NA	1631
XM_010659525.2	7.44	5.3	0	4.24667	0.45	0.45	0	0.3	0.0706436	-3.8233	NC_012018.3	16771770	16778790	+	LOC100266910	Un-Annotated	NA	XP_010657827.1	uncharacterized LOC100266910, transcript variant X3	Protein of unknown function (DUF1644)	NA	-	-	-	-	-	-	-	4.48e-256	29760.VIT_12s0034g00960.t01	28P94@1|root,2QVW7@2759|Eukaryota,37M8I@33090|Viridiplantae,3GCZV@35493|Streptophyta	35493|Streptophyta	S	-	-	DUF1644	NA	NA	NA	NA	NA	NA	702
XM_010666220.2	2.33	16.83	0	6.38667	0.68	0.68	0	0.453333	0.0709812	-3.81642	NC_012024.3	7722963	7729957	-	LOC100245536	APRT, apt	BlastKOALA	XP_010664522.1	adenine phosphoribosyltransferase 1, chloroplastic, transcript variant X2	adenine phosphoribosyltransferase [EC:2.4.2.7]	K00759	ko00230,ko01100,map00230,map01100	-	R00190,R01229,R04378	RC00063	ko00000,ko00001,ko01000,ko04147	-	GO:0003674,GO:0003824,GO:0003999,GO:0005575,GO:0005622,GO:0005623,GO:0005737,GO:0006139,GO:0006163,GO:0006164,GO:0006167,GO:0006725,GO:0006753,GO:0006793,GO:0006796,GO:0006807,GO:0008150,GO:0008152,GO:0009058,GO:0009117,GO:0009123,GO:0009124,GO:0009126,GO:0009127,GO:0009150,GO:0009152,GO:0009156,GO:0009161,GO:0009165,GO:0009167,GO:0009168,GO:0009259,GO:0009260,GO:0009308,GO:0009507,GO:0009536,GO:…	2.73e-98	29760.VIT_18s0001g09220.t01	COG0503@1|root,KOG1712@2759|Eukaryota,37N0S@33090|Viridiplantae,3GAT2@35493|Streptophyta	35493|Streptophyta	F	-	-	Pribosyltran	COG0503	223577	49.231	Adenine/guanine phosphoribosyltransferase or related PRPP-binding protein	F	Nucleotide transport and metabolism	287
XM_010663813.2	0.52	1.17	0	0.563333	0.06	0.06	0	0.04	0.0710059	-3.81592	NC_012022.3	2220524	2245350	-	LOC100258018	VGT1	eggNog_mapper	XP_010662115.1	D-xylose-proton symporter-like 2, transcript variant X2	Belongs to the major facilitator superfamily. Sugar transporter (TC 2.A.1.1) family	NA	-	-	-	-	-	-	GO:0000325,GO:0003674,GO:0005215,GO:0005351,GO:0005353,GO:0005355,GO:0005402,GO:0005575,GO:0005622,GO:0005623,GO:0005737,GO:0005773,GO:0005774,GO:0006810,GO:0006811,GO:0006812,GO:0007275,GO:0008150,GO:0008324,GO:0008643,GO:0008645,GO:0009605,GO:0009607,GO:0009624,GO:0009705,GO:0009791,GO:0009845,GO:0009909,GO:0009911,GO:0015075,GO:0015077,GO:0015078,GO:0015144,GO:0015145,GO:0015149,GO:0015291,GO:…	2.95e-11	29760.VIT_16s0039g02170.t01	KOG0254@1|root,KOG0254@2759|Eukaryota,37K9D@33090|Viridiplantae,3GAIM@35493|Streptophyta	35493|Streptophyta	K	-	-	Sugar_tr	COG2814	225371	27.273	Predicted arabinose efflux permease AraJ, MFS family	G	Carbohydrate transport and metabolism	916
XM_002263291.4	1.9	23.77	0	8.55667	0.51	0.51	0.81	0.61	0.0712894	-3.81017	NC_012011.3	21967208	21971004	+	LOC100245705	gpx, btuE, bsaA	BlastKOALA	XP_002263327.1	probable glutathione peroxidase 2	glutathione peroxidase [EC:1.11.1.9]	K00432	ko00480,ko00590,ko04918,map00480,map00590,map04918	-	R00274,R07034,R07035	RC00011,RC00982	ko00000,ko00001,ko01000	-	GO:0005575,GO:0005622,GO:0005623,GO:0005634,GO:0005737,GO:0005829,GO:0005886,GO:0016020,GO:0043226,GO:0043227,GO:0043229,GO:0043231,GO:0044424,GO:0044444,GO:0044464,GO:0071944	1.72e-119	29760.VIT_05s0102g00120.t01	COG0386@1|root,KOG1651@2759|Eukaryota,37QZM@33090|Viridiplantae,3GDKQ@35493|Streptophyta	35493|Streptophyta	O	-	-	GSHPx	COG0386	223463	61.875	Thioredoxin/glutathione peroxidase BtuE, reduces lipid peroxides	V	Defense mechanisms	341
XM_019220252.1	946.02	1573.95	8076.44	3532.14	201.24	201.24	353.41	251.963	0.0713345	-3.80926	NC_012011.3	1049750	1054329	+	LOC100249978	BXL1	eggNog_mapper	XP_019075797.1	putative beta-D-xylosidase, transcript variant X2	beta-D-xylosidase	ko:K15920	ko00520,ko01100,map00520,map01100	-	R01433	RC00467	ko00000,ko00001,ko01000	-	GO:0000003,GO:0003006,GO:0003674,GO:0003824,GO:0004553,GO:0005575,GO:0005576,GO:0005618,GO:0005623,GO:0007275,GO:0008150,GO:0009505,GO:0009791,GO:0010154,GO:0010214,GO:0016787,GO:0016798,GO:0022414,GO:0030312,GO:0032501,GO:0032502,GO:0044464,GO:0046556,GO:0048046,GO:0048316,GO:0048608,GO:0048731,GO:0048856,GO:0061458,GO:0071944	2.96e-45	29760.VIT_05s0077g01280.t01	COG1472@1|root,2QQ55@2759|Eukaryota,37HXP@33090|Viridiplantae,3G7F4@35493|Streptophyta	35493|Streptophyta	G	GH3	-	Fn3-like,Glyco_hydro_3,Glyco_hydro_3_C	COG1472	224389	30.547	Periplasmic beta-glucosidase and related glycosidases	G	Carbohydrate transport and metabolism	1300
XM_002270090.4	48.65	418.63	0	155.76	12.68	12.68	8.03	11.13	0.0714561	-3.8068	NC_012008.3	15588016	15590408	-	LOC100265384	NIT4	BlastKOALA	XP_002270126.1	bifunctional nitrilase/nitrile hydratase NIT4B	beta-cyano-L-alanine hydratase/nitrilase [EC:3.5.5.4 4.2.1.65]	K13035	ko00380,ko00460,ko00627,ko00643,ko00910,ko01100,ko01110,ko01120,map00380,map00460,map00627,map00643,map00910,map01100,map01110,map01120	-	R00486,R00540,R01267,R01887,R03093,R03542,R05591,R07855	RC00315,RC00325,RC00483,RC00617,RC00959,RC02811	ko00000,ko00001,ko01000	-	GO:0000257,GO:0003674,GO:0003824,GO:0005575,GO:0005576,GO:0005622,GO:0005623,GO:0005737,GO:0005829,GO:0005886,GO:0005911,GO:0006082,GO:0006725,GO:0006790,GO:0006807,GO:0006950,GO:0007154,GO:0008150,GO:0008152,GO:0009056,GO:0009058,GO:0009267,GO:0009506,GO:0009507,GO:0009536,GO:0009605,GO:0009636,GO:0009683,GO:0009684,GO:0009850,GO:0009851,GO:0009970,GO:0009987,GO:0009991,GO:0010035,GO:0010038,GO:…	4.79e-252	29760.VIT_02s0033g00870.t01	COG0388@1|root,KOG0805@2759|Eukaryota,37R5R@33090|Viridiplantae,3GAKT@35493|Streptophyta	35493|Streptophyta	E	-	-	CN_hydrolase	COG0388	223465	28.571	Omega-amidase YafV/Nit2, hydrolyzes alpha-ketoglutaramate	C	Energy production and conversion	689
XM_002273434.4	85.11	298.48	0	127.863	9.27	9.27	8.91	9.15	0.0715608	-3.80469	NC_012020.3	17872884	17873434	+	LOC100246645	Un-Annotated	NA	XP_002273470.1	uncharacterized LOC100246645	NA	NA	-	-	-	-	-	-	-	3.96e-53	29760.VIT_14s0006g01580.t01	2CSUM@1|root,2S4AA@2759|Eukaryota,37VYP@33090|Viridiplantae,3GK7F@35493|Streptophyta	35493|Streptophyta	-	-	-	-	NA	NA	NA	NA	NA	NA	166
XM_010654607.2	8.37	0	0	2.79	0.3	0.3	0	0.2	0.0716846	-3.80219	NC_012013.3	18385321	18388366	-	LOC100266179	AAGAB	BlastKOALA	XP_010652909.1	uncharacterized LOC100266179, transcript variant X2	alpha- and gamma-adaptin-binding protein p34	K23878	-	-	-	-	-	-	GO:0000011,GO:0003674,GO:0003824,GO:0003924,GO:0005575,GO:0005622,GO:0005623,GO:0005737,GO:0005768,GO:0005769,GO:0005770,GO:0005886,GO:0006605,GO:0006623,GO:0006810,GO:0006886,GO:0006892,GO:0006895,GO:0006897,GO:0006914,GO:0006996,GO:0007032,GO:0007033,GO:0007034,GO:0008104,GO:0008150,GO:0008152,GO:0009056,GO:0009987,GO:0010256,GO:0012505,GO:0015031,GO:0015833,GO:0016020,GO:0016043,GO:0016050,GO:…	1.17e-241	29760.VIT_07s0031g02260.t01	KOG4273@1|root,KOG4273@2759|Eukaryota,37NND@33090|Viridiplantae,3G9M5@35493|Streptophyta	35493|Streptophyta	J	-	-	Adaptin_binding,Ras	NA	NA	NA	NA	NA	NA	667
XM_002279384.4	2.11	7.62	0	3.24333	0.35	0.35	0	0.233333	0.0719424	-3.79701	NC_012022.3	16062423	16066041	+	LOC100258938	Un-Annotated	NA	XP_002279420.2	probable methyltransferase PMT15	Methyltransferase	NA	-	-	-	-	-	-	-	0	29760.VIT_16s0100g00570.t01	28I6U@1|root,2QQT2@2759|Eukaryota,37KBU@33090|Viridiplantae,3GG02@35493|Streptophyta	35493|Streptophyta	S	-	-	Methyltransf_29	NA	NA	NA	NA	NA	NA	1372
XM_010656613.2	0.11	1.55	0	0.553333	0.06	0.06	0	0.04	0.0722892	-3.79008	NC_012015.3	4542681	4546944	+	LOC100248038	LRR	COG_Analysis	XP_010654915.1	probable disease resistance protein At1g12280, transcript variant X1	Belongs to the disease resistance NB-LRR family	ko:K13459,ko:K20599,ko:K20603	ko04016,ko04626,map04016,map04626	-	-	-	ko00000,ko00001,ko01000,ko01001	-	GO:0005575,GO:0005623,GO:0005886,GO:0006950,GO:0006952,GO:0007154,GO:0007165,GO:0008150,GO:0009987,GO:0016020,GO:0023052,GO:0044464,GO:0050789,GO:0050794,GO:0050896,GO:0051716,GO:0065007,GO:0071944	1.79e-07	29760.VIT_09s0002g04950.t01	KOG4658@1|root,KOG4658@2759|Eukaryota,37M27@33090|Viridiplantae,3GBWJ@35493|Streptophyta	35493|Streptophyta	T	-	-	LRR_8,NB-ARC	COG4886	227223	29.586	Leucine-rich repeat (LRR) protein	K	Transcription	1695
XR_788232.2	1.52	7.74	0	3.08667	0.13	0.13	0.41	0.223333	0.0723542	-3.78878	NC_012024.3	6511827	6512702	+	LOC100243687	Un-Annotated	NA	NA	uncharacterized LOC100243687	NA	NA	NA	NA	NA	NA	NA	NA	NA	NA	NA	NA	NA	NA	NA	NA	NA	NA	NA	NA	NA	NA	NA	NA
XM_010650451.2	2.54	6.16	0	2.9	0	0	0.63	0.21	0.0724138	-3.78759	NC_012010.3	6677899	6684470	+	LOC100247529	TPR	COG_Analysis	XP_010648753.1	pentatricopeptide repeat-containing protein At4g31850, chloroplastic, transcript variant X4	Pentatricopeptide repeat-containing protein	NA	-	-	-	-	-	-	GO:0003674,GO:0003676,GO:0003723,GO:0003824,GO:0004518,GO:0004519,GO:0005488,GO:0005575,GO:0005622,GO:0005623,GO:0006139,GO:0006725,GO:0006807,GO:0008150,GO:0008152,GO:0009451,GO:0009987,GO:0016070,GO:0016787,GO:0016788,GO:0034641,GO:0043170,GO:0043226,GO:0043227,GO:0043229,GO:0043231,GO:0043412,GO:0044237,GO:0044238,GO:0044424,GO:0044464,GO:0046483,GO:0071704,GO:0090304,GO:0090305,GO:0097159,GO:…	2.91e-151	29760.VIT_04s0008g06690.t01	KOG4197@1|root,KOG4197@2759|Eukaryota,37NIQ@33090|Viridiplantae,3GE0H@35493|Streptophyta	35493|Streptophyta	S	-	-	PPR,PPR_1,PPR_2,PPR_3	COG0457	223533	19.343	Tetratricopeptide (TPR) repeat	R	General function prediction only	488
XM_002281268.4	61.25	76.79	0	46.0133	3.66	3.66	2.73	3.35	0.072805	-3.77982	NC_012020.3	645115	647297	-	LOC100249324	GOLS	BlastKOALA	XP_002281304.1	galactinol synthase 2	inositol 3-alpha-galactosyltransferase [EC:2.4.1.123]	K18819	ko00052,map00052	-	R01192	RC00005,RC00049,RC02748	ko00000,ko00001,ko01000	-	-	7.59e-247	29760.VIT_14s0060g00790.t01	COG5597@1|root,KOG1950@2759|Eukaryota,37MMR@33090|Viridiplantae,3GBQV@35493|Streptophyta	35493|Streptophyta	G	GT8	-	Glyco_transf_8	COG1442	224359	22.439	Lipopolysaccharide biosynthesis protein, LPS:glycosyltransferase	M	Cell wall/membrane/envelope biogenesis	676
XM_019220157.1	1.2	2.37	0	1.19	0.13	0.13	0	0.0866667	0.0728291	-3.77934	NC_012011.3	8653268	8665161	+	LOC100263192	NOM1	BlastKOALA	XP_019075702.1	nucleolar MIF4G domain-containing protein 1, transcript variant X1	nucleolar MIF4G domain-containing protein 1	K17583	-	-	-	-	ko00000,ko01009	-	GO:0000003,GO:0000151,GO:0003006,GO:0005575,GO:0005622,GO:0005623,GO:0005634,GO:0005654,GO:0005677,GO:0005737,GO:0006139,GO:0006323,GO:0006325,GO:0006333,GO:0006338,GO:0006349,GO:0006725,GO:0006807,GO:0006996,GO:0007275,GO:0008150,GO:0008152,GO:0008283,GO:0009507,GO:0009536,GO:0009555,GO:0009790,GO:0009791,GO:0009793,GO:0009888,GO:0009909,GO:0009987,GO:0010026,GO:0010154,GO:0010214,GO:0010468,GO:…	0	29760.VIT_05s0049g01380.t01	KOG2141@1|root,KOG2141@2759|Eukaryota,37QRC@33090|Viridiplantae,3G9KB@35493|Streptophyta	35493|Streptophyta	T	-	-	MA3,MIF4G	NA	NA	NA	NA	NA	NA	1263
XM_002281603.3	11.78	4.66	0	5.48	0.6	0.6	0	0.4	0.0729927	-3.7761	NC_012008.3	4421478	4422828	+	LOC100261588	Un-Annotated	NA	XP_002281639.1	growth-regulating factor 10	transcription, DNA-templated	NA	-	-	-	-	-	-	-	3.59e-149	29760.VIT_02s0025g04910.t01	2CXTW@1|root,2RZPC@2759|Eukaryota,37UNZ@33090|Viridiplantae,3GJ1G@35493|Streptophyta	35493|Streptophyta	K	-	-	QLQ,WRC	NA	NA	NA	NA	NA	NA	419
XM_010650875.2	11.06	1.24	0	4.1	0.45	0.45	0	0.3	0.0731707	-3.77259	NC_012010.3	17884128	17886810	+	LOC100256465	QdoI	COG_Analysis	XP_010649177.1	vicilin-like seed storage protein At2g18540	Vicilin-like antimicrobial peptides	NA	-	-	-	-	-	-	GO:0006950,GO:0006952,GO:0008150,GO:0009605,GO:0009607,GO:0009620,GO:0043207,GO:0050832,GO:0050896,GO:0051704,GO:0051707,GO:0098542	1.67e-308	29760.VIT_04s0023g01390.t01	2CMV2@1|root,2QS4V@2759|Eukaryota,37KH6@33090|Viridiplantae,3GA1E@35493|Streptophyta	35493|Streptophyta	S	-	-	Cupin_1	COG1917	224829	21.429	Cupin domain protein related to quercetin dioxygenase	R	General function prediction only	856
XM_010647599.2	2.73	3.14	0	1.95667	0	0	0.43	0.143333	0.0732538	-3.77095	NW_003724191.1	1189458	1196862	-	LOC100265403	TPR	COG_Analysis	XP_010645901.1	pentatricopeptide repeat-containing protein At1g71490, transcript variant X2	Pentatricopeptide repeat-containing protein	NA	-	-	-	-	-	-	GO:0003674,GO:0003676,GO:0003723,GO:0003824,GO:0004518,GO:0004519,GO:0005488,GO:0005575,GO:0005622,GO:0005623,GO:0006139,GO:0006725,GO:0006807,GO:0008150,GO:0008152,GO:0009451,GO:0009987,GO:0016070,GO:0016787,GO:0016788,GO:0034641,GO:0043170,GO:0043226,GO:0043227,GO:0043229,GO:0043231,GO:0043412,GO:0044237,GO:0044238,GO:0044424,GO:0044464,GO:0046483,GO:0071704,GO:0090304,GO:0090305,GO:0097159,GO:…	0.000454	29760.VIT_18s0001g05980.t01	KOG4197@1|root,KOG4197@2759|Eukaryota,37QGZ@33090|Viridiplantae,3GA97@35493|Streptophyta	35493|Streptophyta	S	-	-	PPR,PPR_2	COG0457	223533	16.598	Tetratricopeptide (TPR) repeat	R	General function prediction only	1403
XM_010657091.2	5.93	3.89	0	3.27333	0.36	0.36	0	0.24	0.0733198	-3.76965	NC_012016.3	1016242	1026022	-	LOC100247051	ATPC	eggNog_mapper	XP_010655393.1	uncharacterized LOC100247051, transcript variant X1	proton-transporting ATP synthase activity, rotational mechanism	ko:K02115,ko:K08341	ko00190,ko00195,ko01100,ko04068,ko04136,ko04137,ko04138,ko04139,ko04140,ko04212,ko04371,ko04621,ko04727,ko05167,map00190,map00195,map01100,map04068,map04136,map04137,map04138,map04139,map04140,map04212,map04371,map04621,map04727,map05167	M00157	-	-	ko00000,ko00001,ko00002,ko00194,ko03029,ko04121,ko04131	3.A.2.1	GO:0003674,GO:0005575,GO:0005622,GO:0005623,GO:0005737,GO:0006091,GO:0006139,GO:0006163,GO:0006164,GO:0006725,GO:0006753,GO:0006754,GO:0006793,GO:0006796,GO:0006807,GO:0006810,GO:0006811,GO:0006812,GO:0008150,GO:0008152,GO:0009058,GO:0009117,GO:0009123,GO:0009124,GO:0009126,GO:0009127,GO:0009141,GO:0009142,GO:0009144,GO:0009145,GO:0009150,GO:0009152,GO:0009156,GO:0009161,GO:0009165,GO:0009167,GO:…	0	29760.VIT_10s0116g01740.t01	COG0224@1|root,KOG1531@2759|Eukaryota	2759|Eukaryota	C	-	iRC1080.CRv4_Au5_s6_g12596_t1	ATP-synt	NA	NA	NA	NA	NA	NA	2887
XM_019220327.1	1.86	4.14	0	2	0.22	0.22	0	0.146667	0.0733333	-3.76939	NC_012012.3	2616084	2630173	+	LOC100241697	hisC	BlastKOALA	XP_019075872.1	histidinol-phosphate aminotransferase, chloroplastic-like, transcript variant X4	histidinol-phosphate aminotransferase [EC:2.6.1.9]	K00817	ko00340,ko00350,ko00360,ko00400,ko00401,ko00960,ko01100,ko01110,ko01130,ko01230,map00340,map00350,map00360,map00400,map00401,map00960,map01100,map01110,map01130,map01230	M00026	R00694,R00734,R03243	RC00006,RC00888	ko00000,ko00001,ko00002,ko01000,ko01007	-	GO:0000105,GO:0003674,GO:0003824,GO:0004400,GO:0005575,GO:0005622,GO:0005623,GO:0005737,GO:0006082,GO:0006520,GO:0006547,GO:0006725,GO:0006807,GO:0008150,GO:0008152,GO:0008483,GO:0008652,GO:0009058,GO:0009507,GO:0009532,GO:0009536,GO:0009570,GO:0009987,GO:0016053,GO:0016740,GO:0016769,GO:0018130,GO:0019438,GO:0019752,GO:0034641,GO:0043226,GO:0043227,GO:0043229,GO:0043231,GO:0043436,GO:0044237,GO:…	1.14e-199	29760.VIT_18s0072g00940.t01	COG0079@1|root,KOG0633@2759|Eukaryota,37KF6@33090|Viridiplantae,3GBQN@35493|Streptophyta	35493|Streptophyta	E	-	-	Aminotran_1_2	COG0079	223157	40.909	Histidinol-phosphate/aromatic aminotransferase or cobyric acid decarboxylase	E	Amino acid transport and metabolism	558
XM_002271214.3	4.04	9.29	0	4.44333	0.49	0.49	0	0.326667	0.0735184	-3.76575	NC_012025.3	17406478	17408218	-	LOC100248107	KCS	BlastKOALA	XP_002271250.1	3-ketoacyl-CoA synthase 6	3-ketoacyl-CoA synthase [EC:2.3.1.199]	K15397	ko00062,ko01110,map00062,map01110	M00415	R09419,R10825	RC00004,RC02888,RC02997	ko00000,ko00001,ko00002,ko01000	-	-	7.96e-24	29760.VIT_19s0093g00440.t01	COG3424@1|root,2QPKZ@2759|Eukaryota,37JPR@33090|Viridiplantae,3G8QQ@35493|Streptophyta	35493|Streptophyta	I	-	-	ACP_syn_III_C,FAE1_CUT1_RppA	COG3424	225958	24.916	Predicted naringenin-chalcone synthase	Q	Secondary metabolites biosynthesis, transport and catabolism	971
XM_002267789.3	2.09	1.44	0	1.17667	0.13	0.13	0	0.0866667	0.0736544	-3.76308	NC_012025.3	8597363	8599115	+	LOC100266865	FAS1	COG_Analysis	XP_002267825.1	fasciclin-like arabinogalactan protein 1	fasciclin-like arabinogalactan protein	NA	-	-	-	-	-	-	GO:0005575,GO:0005618,GO:0005623,GO:0005886,GO:0007275,GO:0008150,GO:0016020,GO:0022622,GO:0030312,GO:0031224,GO:0031225,GO:0031226,GO:0032501,GO:0032502,GO:0044425,GO:0044459,GO:0044464,GO:0046658,GO:0048364,GO:0048367,GO:0048731,GO:0048856,GO:0071944,GO:0099402	2.1e-276	29760.VIT_19s0015g00530.t01	28IRT@1|root,2QR33@2759|Eukaryota,37J9C@33090|Viridiplantae,3G8ND@35493|Streptophyta	35493|Streptophyta	S	-	-	Fasciclin	COG2335	225214	19.898	Uncaracterized surface protein containing fasciclin (FAS1) repeats	R	General function prediction only	758
XM_019218783.1	9.47	8.67	0	6.04667	0.67	0.67	0	0.446667	0.0738699	-3.75887	NW_003725685.1	1157	2356	+	LOC100853800	E3.2.1.4	BlastKOALA	XP_019074328.1	endoglucanase 12	endoglucanase [EC:3.2.1.4]	K01179	-	-	-	-	-	-	-	1.04e-213	4098.XP_009602898.1	28K43@1|root,2QSIM@2759|Eukaryota,37QHY@33090|Viridiplantae,3GG1B@35493|Streptophyta,44D7B@71274|asterids	35493|Streptophyta	G	-	-	Glyco_hydro_9	NA	NA	NA	NA	NA	NA	605
XM_010654639.2	0.12	0.42	0	0.18	0.02	0.02	0	0.0133333	0.0740741	-3.75489	NC_012013.3	19017116	19027844	+	LOC100261237	Un-Annotated	NA	XP_010652941.1	uncharacterized LOC100261237, transcript variant X2	Protein of unknown function (DUF632)	ko:K20283	-	-	-	-	ko00000,ko04131	-	-	9.18e-246	29760.VIT_07s0031g02650.t01	2CMGW@1|root,2QQB7@2759|Eukaryota,37PWC@33090|Viridiplantae,3GD4T@35493|Streptophyta	2759|Eukaryota	S	-	-	DUF630,DUF632	NA	NA	NA	NA	NA	NA	697
XM_002263205.3	0	0.54	0	0.18	0.02	0.02	0	0.0133333	0.0740741	-3.75489	NC_012017.3	7097181	7102049	-	LOC100267065	PMA1, PMA2	BlastKOALA	XP_002263241.1	ATPase 8, plasma membrane-type	H+-transporting ATPase [EC:7.1.2.1]	K01535	ko00190,map00190	-	-	-	ko00000,ko00001,ko01000	3.A.3.3	GO:0005575,GO:0005623,GO:0005886,GO:0016020,GO:0044464,GO:0071944	8.99e-177	29760.VIT_11s0149g00210.t01	COG0474@1|root,KOG0205@2759|Eukaryota,37I59@33090|Viridiplantae,3GG2J@35493|Streptophyta	35493|Streptophyta	P	-	-	Cation_ATPase_N,E1-E2_ATPase,Hydrolase	COG0474	223550	29.144	Magnesium-transporting ATPase (P-type)	P	Inorganic ion transport and metabolism	1864
XR_002030103.1	0.28	2.15	0	0.81	0.09	0.09	0	0.06	0.0740741	-3.75489	NC_012011.3	400281	404238	-	LOC109122659	Un-Annotated	NA	NA	uncharacterized LOC109122659	NA	NA	NA	NA	NA	NA	NA	NA	NA	NA	NA	NA	NA	NA	NA	NA	NA	NA	NA	NA	NA	NA	NA	NA
XM_010649413.1	19.5	25.47	0	14.99	1.11	1.11	1.12	1.11333	0.0742717	-3.75104	NC_012009.3	1043546	1043956	-	LOC104878769	Un-Annotated	NA	XP_010647715.1	uncharacterized LOC104878769	NA	NA	-	-	-	-	-	-	-	3.86e-52	57918.XP_004287440.1	2CHQC@1|root,2S3PR@2759|Eukaryota,37VCR@33090|Viridiplantae,3GJZS@35493|Streptophyta,4JU90@91835|fabids	35493|Streptophyta	-	-	-	-	NA	NA	NA	NA	NA	NA	168
XM_010665087.2	1.03	8.38	0	3.13667	0.35	0.35	0	0.233333	0.0743889	-3.74877	NC_012023.3	6379499	6387618	-	LOC100258795	CcmA	COG_Analysis	XP_010663389.1	ABC transporter A family member 2, transcript variant X3	ABC transporter A family member	NA	-	-	-	-	-	-	GO:0000003,GO:0003006,GO:0003674,GO:0003824,GO:0005215,GO:0005319,GO:0005342,GO:0005575,GO:0005622,GO:0005623,GO:0005737,GO:0005783,GO:0006810,GO:0006811,GO:0006820,GO:0006869,GO:0007275,GO:0008028,GO:0008150,GO:0008509,GO:0008514,GO:0009791,GO:0010154,GO:0010876,GO:0012505,GO:0015075,GO:0015245,GO:0015318,GO:0015399,GO:0015405,GO:0015711,GO:0015718,GO:0015849,GO:0015908,GO:0016462,GO:0016787,GO:…	7.4e-77	29760.VIT_17s0000g05850.t01	COG1131@1|root,KOG0059@2759|Eukaryota,37N60@33090|Viridiplantae,3G9B3@35493|Streptophyta	35493|Streptophyta	I	-	-	ABC2_membrane_3,ABC_tran	COG1131	224054	29.619	ABC-type multidrug transport system, ATPase component	V	Defense mechanisms	1829
XM_010658633.2	56	16.77	0	24.2567	1.87	1.87	1.68	1.80667	0.0744812	-3.74698	NC_012007.3	21872481	21876276	+	LOC100854734	HSD1	BlastKOALA	XP_010656935.1	11-beta-hydroxysteroid dehydrogenase 1B	11beta/17beta-hydroxysteroid dehydrogenase [EC:1.1.1.146 1.1.1.-]	K22418	-	-	-	-	ko00000,ko01000	-	-	9.06e-233	29760.VIT_01s0146g00090.t01	COG1028@1|root,KOG1205@2759|Eukaryota,37IE5@33090|Viridiplantae,3GCVE@35493|Streptophyta	35493|Streptophyta	Q	-	-	adh_short	COG1028	223959	35.176	NAD(P)-dependent dehydrogenase, short-chain alcohol dehydrogenase family	I	Lipid transport and metabolism	641
XM_002282073.3	7.66	2	0	3.22	0.36	0.36	0	0.24	0.0745342	-3.74595	NC_012020.3	900421	909980	+	LOC100264846	EFR3	BlastKOALA	XP_002282109.1	uncharacterized LOC100264846, transcript variant X1	protein EFR3	K21842	-	-	-	-	ko00000,ko04131	-	-	0	29760.VIT_14s0060g01160.t01	KOG1877@1|root,KOG1877@2759|Eukaryota,37IPM@33090|Viridiplantae,3G7EV@35493|Streptophyta	35493|Streptophyta	S	-	-	-	NA	NA	NA	NA	NA	NA	1966
XM_010652845.2	1.05	3.51	0	1.52	0.17	0.17	0	0.113333	0.0745614	-3.74543	NC_012012.3	3784856	3793447	+	LOC100243337	Un-Annotated	NA	XP_010651147.1	vicilin-like seed storage protein At2g18540, transcript variant X1	DNA polymerase epsilon subunit	ko:K03506,ko:K11656	ko00230,ko00240,ko01100,ko03030,ko03410,ko03420,ko05166,map00230,map00240,map01100,map03030,map03410,map03420,map05166	M00263	R00375,R00376,R00377,R00378	RC02795	ko00000,ko00001,ko00002,ko01000,ko03032,ko03036,ko03400	-	-	2.93e-131	29760.VIT_06s0004g03030.t01	COG5208@1|root,KOG1657@2759|Eukaryota,37VKG@33090|Viridiplantae,3GK7N@35493|Streptophyta	35493|Streptophyta	K	-	-	CBFD_NFYB_HMF	NA	NA	NA	NA	NA	NA	391
XM_010651187.2	0.19	1.15	0	0.446667	0.05	0.05	0	0.0333333	0.0746269	-3.74416	NC_012011.3	262112	269850	-	LOC100267050	NEMF, RQC2	BlastKOALA	XP_010649489.1	nuclear export mediator factor Nemf, transcript variant X5	nuclear export mediator factor NEMF	K24971	-	-	-	-	-	-	GO:0006810,GO:0006913,GO:0008150,GO:0046907,GO:0051168,GO:0051169,GO:0051179,GO:0051234,GO:0051641,GO:0051649	1.3e-51	29760.VIT_05s0077g00460.t01	COG1293@1|root,KOG2030@2759|Eukaryota,37M31@33090|Viridiplantae,3GFKS@35493|Streptophyta	35493|Streptophyta	O	-	-	DUF3441,DUF814,FbpA,zf-CCHC	COG1293	224212	25.45	Ribosome quality control (RQC) protein RqcH, Rqc2/NEMF/Tae2 family, contains fibronectin-(FbpA) and RNA- (NFACT) binding domains	J	Translation, ribosomal structure and biogenesis	1793
XM_019226115.1	2.08	5.13	0	2.40333	0	0	0.54	0.18	0.074896	-3.73897	NC_012022.3	17659511	17670950	-	LOC100247347	Un-Annotated	NA	XP_019081660.1	SKP1-like protein 21, transcript variant X3	Belongs to the SKP1 family	ko:K03094	ko04110,ko04111,ko04114,ko04120,ko04141,ko04310,ko04341,ko04350,ko04710,ko05168,ko05200,map04110,map04111,map04114,map04120,map04141,map04310,map04341,map04350,map04710,map05168,map05200	M00379,M00380,M00381,M00382,M00387,M00407,M00411	-	-	ko00000,ko00001,ko00002,ko03036,ko04121	-	GO:0000151,GO:0005575,GO:0005622,GO:0005623,GO:0019005,GO:0031461,GO:0032991,GO:0044424,GO:0044464,GO:1902494,GO:1990234	1.53e-239	29760.VIT_16s0050g00720.t01	COG5201@1|root,KOG1724@2759|Eukaryota,37NHH@33090|Viridiplantae,3GG9Y@35493|Streptophyta	35493|Streptophyta	O	-	-	Skp1,Skp1_POZ	NA	NA	NA	NA	NA	NA	661
XM_002266437.3	1.35	1.57	0	0.973333	0.11	0.11	0	0.0733333	0.0753425	-3.73039	NC_012015.3	6610585	6611692	-	LOC100242179	Un-Annotated	NA	XP_002266473.1	uncharacterized LOC100242179	Embryo-specific protein 3, (ATS3)	NA	-	-	-	-	-	-	-	8.02e-119	29760.VIT_09s0002g06680.t01	2BED5@1|root,2S14I@2759|Eukaryota,37UJ7@33090|Viridiplantae,3GIA1@35493|Streptophyta	35493|Streptophyta	S	-	-	ATS3	NA	NA	NA	NA	NA	NA	340
XM_019217800.1	0	1.06	0	0.353333	0.04	0.04	0	0.0266667	0.0754717	-3.72792	NW_003724181.1	335424	360000	-	LOC100265347	MUS81	BlastKOALA	XP_019073345.1	crossover junction endonuclease MUS81, transcript variant X4	crossover junction endonuclease MUS81 [EC:3.1.22.-]	K08991	ko03440,ko03460,map03440,map03460	-	-	-	ko00000,ko00001,ko01000,ko03400	-	GO:0000003,GO:0000075,GO:0000077,GO:0000228,GO:0000278,GO:0000280,GO:0000712,GO:0000724,GO:0000725,GO:0000727,GO:0000793,GO:0000794,GO:0003674,GO:0003824,GO:0004518,GO:0004519,GO:0004520,GO:0004536,GO:0005575,GO:0005622,GO:0005623,GO:0005634,GO:0005694,GO:0006139,GO:0006259,GO:0006260,GO:0006261,GO:0006281,GO:0006302,GO:0006310,GO:0006312,GO:0006725,GO:0006807,GO:0006950,GO:0006974,GO:0006996,GO:…	0	29760.VIT_13s0019g01290.t01	COG1948@1|root,KOG2379@2759|Eukaryota,37JGH@33090|Viridiplantae,3GDSI@35493|Streptophyta	35493|Streptophyta	L	-	-	ERCC4	NA	NA	NA	NA	NA	NA	1021
XM_010656858.2	1.59	0	0	0.53	0.06	0.06	0	0.04	0.0754717	-3.72792	NC_012015.3	20056192	20128198	-	LOC100253521	ATP2C	BlastKOALA	XP_010655160.1	calcium-transporting ATPase 9, plasma membrane-type, transcript variant X6	P-type Ca2+ transporter type 2C [EC:7.2.2.10]	K01537	-	-	-	-	ko00000,ko01000	3.A.3.2	GO:0000003,GO:0003674,GO:0003824,GO:0005215,GO:0005388,GO:0005488,GO:0005515,GO:0005516,GO:0005575,GO:0005622,GO:0005623,GO:0005886,GO:0005887,GO:0006810,GO:0006811,GO:0006812,GO:0006816,GO:0007275,GO:0007338,GO:0008150,GO:0008324,GO:0009555,GO:0009566,GO:0015075,GO:0015085,GO:0015318,GO:0015399,GO:0015405,GO:0015662,GO:0016020,GO:0016021,GO:0016462,GO:0016787,GO:0016817,GO:0016818,GO:0016887,GO:…	0	29760.VIT_09s0018g02130.t01	COG0474@1|root,KOG0204@2759|Eukaryota,37IXA@33090|Viridiplantae,3GAS6@35493|Streptophyta	35493|Streptophyta	P	-	-	CaATP_NAI,Cation_ATPase,Cation_ATPase_C,Cation_ATPase_N,E1-E2_ATPase,Hydrolase	COG0474	223550	33.225	Magnesium-transporting ATPase (P-type)	P	Inorganic ion transport and metabolism	1969
XM_019223529.1	0.37	2.25	0	0.873333	0.06	0.06	0.08	0.0666667	0.0763359	-3.71149	NC_012018.3	19774500	19777271	+	LOC100243910	Un-Annotated	NA	XP_019079074.1	uncharacterized LOC100243910, transcript variant X31	NA	NA	NA	NA	NA	NA	NA	NA	NA	NA	NA	NA	NA	NA	NA	NA	NA	NA	NA	NA	NA	NA	NA	NA
XM_002285551.3	3.39	0	0	1.13	0.13	0.13	0	0.0866667	0.0766962	-3.7047	NC_012010.3	7134420	7137026	+	LOC100249258	E1.11.1.7	BlastKOALA	XP_002285587.1	peroxidase 46, transcript variant X2	peroxidase [EC:1.11.1.7]	K00430	ko00940,ko01100,ko01110,map00940,map01100,map01110	-	R00602,R02596,R03919,R04007,R07443	RC00034	ko00000,ko00001,ko01000	-	GO:0003674,GO:0003824,GO:0004601,GO:0005575,GO:0005618,GO:0005623,GO:0005911,GO:0008150,GO:0008152,GO:0009505,GO:0009506,GO:0009636,GO:0009664,GO:0009987,GO:0016043,GO:0016209,GO:0016491,GO:0016684,GO:0030054,GO:0030312,GO:0042221,GO:0044464,GO:0045229,GO:0050896,GO:0051716,GO:0055044,GO:0055114,GO:0070887,GO:0071554,GO:0071555,GO:0071669,GO:0071840,GO:0071944,GO:0097237,GO:0098754,GO:0098869,GO:…	4.68e-234	29760.VIT_04s0008g07040.t01	28KN8@1|root,2QT3T@2759|Eukaryota,37IVB@33090|Viridiplantae,3GAFI@35493|Streptophyta	35493|Streptophyta	Q	-	-	peroxidase	NA	NA	NA	NA	NA	NA	644
XM_003632373.3	509.01	599.8	11626.5	4245.11	342.08	342.08	292.79	325.65	0.0767117	-3.70441	NC_012013.3	5157088	5167738	-	LOC100267480	CTSB	BlastKOALA	XP_003632421.1	cathepsin B	cathepsin B [EC:3.4.22.1]	K01363	ko04140,ko04142,ko04210,ko04612,ko04621,ko04924,map04140,map04142,map04210,map04612,map04621,map04924	-	-	-	ko00000,ko00001,ko00536,ko01000,ko01002,ko03110,ko04147	-	GO:0000323,GO:0003674,GO:0003824,GO:0004175,GO:0004197,GO:0005575,GO:0005576,GO:0005615,GO:0005622,GO:0005623,GO:0005737,GO:0005764,GO:0005773,GO:0005829,GO:0006508,GO:0006807,GO:0008150,GO:0008152,GO:0008233,GO:0008234,GO:0009056,GO:0009057,GO:0009987,GO:0016787,GO:0019538,GO:0030163,GO:0043170,GO:0043226,GO:0043227,GO:0043229,GO:0043231,GO:0044237,GO:0044238,GO:0044248,GO:0044257,GO:0044260,GO:…	1.03e-269	29760.VIT_07s0005g02820.t01	COG4870@1|root,KOG1543@2759|Eukaryota,37QZK@33090|Viridiplantae,3G9A2@35493|Streptophyta	35493|Streptophyta	O	-	-	Peptidase_C1,Propeptide_C1	COG4870	227207	21.101	Cysteine protease, C1A family	O	Posttranslational modification, protein turnover, chaperones	738
XM_010653037.2	2.88	13.54	0	5.47333	0.63	0.63	0	0.42	0.0767357	-3.70396	NC_012012.3	1222003	1225995	-	LOC100267231	SIAH1	BlastKOALA	XP_010651339.1	E3 ubiquitin-protein ligase SINAT2, transcript variant X2	E3 ubiquitin-protein ligase SIAH1 [EC:2.3.2.27]	K04506	ko04013,ko04115,ko04120,ko04310,map04013,map04115,map04120,map04310	-	-	-	ko00000,ko00001,ko01000,ko04121	-	GO:0003674,GO:0003824,GO:0004842,GO:0005488,GO:0005515,GO:0005575,GO:0005622,GO:0005623,GO:0005634,GO:0005737,GO:0006464,GO:0006807,GO:0008150,GO:0008152,GO:0009894,GO:0009987,GO:0010506,GO:0016241,GO:0016567,GO:0016740,GO:0019222,GO:0019538,GO:0019787,GO:0031323,GO:0031329,GO:0032446,GO:0033043,GO:0036211,GO:0042802,GO:0042803,GO:0043170,GO:0043226,GO:0043227,GO:0043229,GO:0043231,GO:0043412,GO:…	2.62e-243	29760.VIT_06s0004g01130.t01	KOG3002@1|root,KOG3002@2759|Eukaryota,37ITI@33090|Viridiplantae,3GERR@35493|Streptophyta	35493|Streptophyta	O	-	-	Sina	NA	NA	NA	NA	NA	NA	665
XM_019220152.1	2.09	2.08	0	1.39	0	0	0.32	0.106667	0.0767386	-3.7039	NC_012011.3	9184034	9191086	-	LOC104879302	Un-Annotated	NA	XP_019075697.1	uncharacterized LOC104879302, transcript variant X5	Family of unknown function (DUF716)	NA	-	-	-	-	-	-	-	6.53e-165	29760.VIT_05s0049g01750.t01	28K2D@1|root,2QSGX@2759|Eukaryota,37N66@33090|Viridiplantae,3GC8B@35493|Streptophyta	35493|Streptophyta	S	-	-	DUF716	NA	NA	NA	NA	NA	NA	464
XM_010656350.1	0	13.28	0	4.42667	0.51	0.51	0	0.34	0.0768072	-3.70261	NC_012015.3	3835137	3837586	-	LOC100253175	Un-Annotated	NA	XP_010654652.1	protein PLANT CADMIUM RESISTANCE 8, transcript variant X2	Protein PLANT CADMIUM RESISTANCE	NA	-	-	-	-	-	-	GO:0005575,GO:0005623,GO:0005886,GO:0006950,GO:0006979,GO:0008150,GO:0016020,GO:0044464,GO:0050896,GO:0071944	4.43e-146	29760.VIT_09s0002g04180.t01	2AP22@1|root,2RZFT@2759|Eukaryota,37USD@33090|Viridiplantae,3GIS1@35493|Streptophyta	35493|Streptophyta	S	-	-	PLAC8	NA	NA	NA	NA	NA	NA	410
XM_010651409.2	3.21	0.69	0	1.3	0.15	0.15	0	0.1	0.0769231	-3.70044	NC_012007.3	475543	479295	-	LOC100854391	Un-Annotated	NA	XP_010649711.1	wall-associated receptor kinase-like 8, transcript variant X2	Pentatricopeptide repeat-containing protein	NA	-	-	-	-	-	-	GO:0003674,GO:0003676,GO:0003723,GO:0003824,GO:0004518,GO:0004519,GO:0005488,GO:0005575,GO:0005622,GO:0005623,GO:0006139,GO:0006725,GO:0006807,GO:0008150,GO:0008152,GO:0009451,GO:0009987,GO:0016070,GO:0016787,GO:0016788,GO:0034641,GO:0043170,GO:0043226,GO:0043227,GO:0043229,GO:0043231,GO:0043412,GO:0044237,GO:0044238,GO:0044424,GO:0044464,GO:0046483,GO:0071704,GO:0090304,GO:0090305,GO:0097159,GO:…	4.7e-139	29760.VIT_01s0011g00490.t01	28JX3@1|root,2QSBB@2759|Eukaryota,37QK9@33090|Viridiplantae,3GCWZ@35493|Streptophyta	35493|Streptophyta	S	-	-	PPR,PPR_2,PPR_3	NA	NA	NA	NA	NA	NA	421
XM_010657781.2	48.86	54.15	0	34.3367	3.31	3.31	1.36	2.66	0.0774682	-3.69025	NC_012017.3	489270	494415	+	LOC100249279	SUS	BlastKOALA	XP_010656083.1	sucrose synthase, transcript variant X2	sucrose synthase [EC:2.4.1.13]	K00695	ko00500,ko01100,map00500,map01100	-	R00806	RC00005,RC00028,RC02748	ko00000,ko00001,ko01000,ko01003	-	GO:0000003,GO:0001101,GO:0001666,GO:0003006,GO:0003674,GO:0003824,GO:0005575,GO:0005622,GO:0005623,GO:0005737,GO:0005773,GO:0005829,GO:0005886,GO:0005911,GO:0006950,GO:0006970,GO:0007275,GO:0008150,GO:0008194,GO:0009266,GO:0009409,GO:0009413,GO:0009414,GO:0009415,GO:0009506,GO:0009628,GO:0009743,GO:0009744,GO:0009746,GO:0009749,GO:0009791,GO:0009987,GO:0010033,GO:0010035,GO:0010037,GO:0010038,GO:…	2.67e-24	29760.VIT_11s0016g00470.t01	COG0438@1|root,KOG0853@2759|Eukaryota,37R4Q@33090|Viridiplantae,3GG0R@35493|Streptophyta	35493|Streptophyta	M	GT4	-	Glycos_transf_1,Sucrose_synth	COG0438	223515	24.016	Glycosyltransferase involved in cell wall bisynthesis	M	Cell wall/membrane/envelope biogenesis	1623
XM_002267626.4	416.48	225.15	0	213.877	23.38	23.38	2.95	16.57	0.0774746	-3.69013	NC_012022.3	15664250	15666543	-	LOC100257330	E1.1.1.366	BlastKOALA	XP_002267662.2	L-idonate 5-dehydrogenase, transcript variant X1	L-idonate 5-dehydrogenase [EC:1.1.1.366]	K19635	ko00040,ko00051,ko01100,map00040,map00051,map01100	M00014	R00875,R01896	RC00085,RC00102	ko00000,ko00001,ko00002,ko01000	-	-	2.34e-261	29760.VIT_16s0100g00290.t01	COG1063@1|root,KOG0024@2759|Eukaryota,37T9N@33090|Viridiplantae,3G7AZ@35493|Streptophyta	35493|Streptophyta	Q	-	-	ADH_N,ADH_zinc_N	COG1063	223991	35.028	Threonine dehydrogenase or related Zn-dependent dehydrogenase	E	Amino acid transport and metabolism	732
XM_010666013.2	0.25	0.78	0	0.343333	0.04	0.04	0	0.0266667	0.0776699	-3.6865	NC_012024.3	4265077	4267137	-	LOC104882481	Un-Annotated	NA	XP_010664315.1	uncharacterized LOC104882481	Hydroxyproline-rich glycoprotein family protein	NA	-	-	-	-	-	-	-	7.66e-51	3760.EMJ27330	2BE50@1|root,2S13Z@2759|Eukaryota,37VQV@33090|Viridiplantae,3GJNF@35493|Streptophyta,4JQCS@91835|fabids	35493|Streptophyta	S	-	-	LEA_2	NA	NA	NA	NA	NA	NA	174
XM_002279047.3	0	4.89	0	1.63	0.19	0.19	0	0.126667	0.0777096	-3.68576	NC_012008.3	6541498	6542242	-	LOC100266004	KIC	BlastKOALA	XP_002279083.2	calcium-binding protein PBP1-like	calcium-binding protein KIC and related proteins	K24345	-	-	-	-	ko00000,ko03036	-	-	1.6e-77	29760.VIT_02s0012g00650.t01	COG5126@1|root,KOG0028@2759|Eukaryota,37VMP@33090|Viridiplantae,3GJFZ@35493|Streptophyta	35493|Streptophyta	DZ	-	-	EF-hand_8	COG5126	227455	28.571	Ca2+-binding protein, EF-hand superfamily	T	Signal transduction mechanisms	231
XR_002030735.1	0.37	0.53	0	0.3	0	0	0.07	0.0233333	0.0777778	-3.6845	NC_012014.3	14116732	14124674	+	LOC104880081	Un-Annotated	NA	NA	uncharacterized LOC104880081, transcript variant X12	NA	NA	NA	NA	NA	NA	NA	NA	NA	NA	NA	NA	NA	NA	NA	NA	NA	NA	NA	NA	NA	NA	NA	NA
XM_002268975.4	9.07	20.9	0	9.99	1.17	1.17	0	0.78	0.0780781	-3.67894	NC_012016.3	977291	999328	-	LOC100241917	glgA	BlastKOALA	XP_002269011.2	starch synthase 3, chloroplastic/amyloplastic, transcript variant X1	starch synthase [EC:2.4.1.21]	K00703	-	-	-	-	-	-	-	1.47e-129	29760.VIT_10s0116g01730.t01	COG2801@1|root,KOG0017@2759|Eukaryota,389N1@33090|Viridiplantae,3GYTN@35493|Streptophyta	35493|Streptophyta	L	-	-	-	COG0297	223374	36.437	Glycogen synthase	G	Carbohydrate transport and metabolism	2144
XM_019224311.1	0.26	0.38	0	0.213333	0	0	0.05	0.0166667	0.078125	-3.67807	NC_012019.3	3776281	3800202	+	LOC109123728	AprE	COG_Analysis	XP_019079856.1	cucumisin-like, transcript variant X4	cucumisin-like	NA	-	-	-	-	-	-	-	6.12e-08	29760.VIT_13s0019g02550.t01	COG1404@1|root,2QRA7@2759|Eukaryota,37PHN@33090|Viridiplantae,3G8AA@35493|Streptophyta	35493|Streptophyta	O	-	-	Inhibitor_I9,Peptidase_S8	COG1404	224322	29.661	Serine protease, subtilisin family	O	Posttranslational modification, protein turnover, chaperones	1482
XM_002281470.3	2.6	26.36	0	9.65333	1.14	1.14	0	0.76	0.0787293	-3.66696	NC_012012.3	6524114	6524883	+	LOC100262206	HSP20	BlastKOALA	XP_002281506.1	class I heat shock protein	HSP20 family protein	K13993	ko04141,map04141	-	-	-	ko00000,ko00001,ko03110	-	-	1.38e-98	29760.VIT_06s0004g05770.t01	COG0071@1|root,KOG0710@2759|Eukaryota,37UH9@33090|Viridiplantae,3GIX0@35493|Streptophyta	35493|Streptophyta	O	-	-	HSP20	COG0071	223149	34.752	Small heat shock protein IbpA, HSP20 family	O	Posttranslational modification, protein turnover, chaperones	286
XM_002283314.3	55.68	95.1	0	50.26	5.94	5.94	0	3.96	0.0787903	-3.66584	NC_012020.3	1522846	1523322	-	LOC100264841	Un-Annotated	NA	XP_002283350.1	uncharacterized LOC100264841	Protein of unknown function, DUF538	NA	-	-	-	-	-	-	-	1.75e-110	29760.VIT_14s0060g01870.t01	2AH5Z@1|root,2RZ1I@2759|Eukaryota,37UP4@33090|Viridiplantae,3GJ0Z@35493|Streptophyta	35493|Streptophyta	S	-	-	DUF538	NA	NA	NA	NA	NA	NA	317
XM_010659016.2	87.53	209.54	0	99.0233	6.02	6.02	11.43	7.82333	0.0790049	-3.66191	NC_012018.3	7147565	7148529	-	LOC100246481	Un-Annotated	NA	XP_010657318.1	MYB-like transcription factor ETC3	Transcription factor CPC-like	NA	-	-	-	-	-	-	-	1.64e-36	29760.VIT_12s0059g02360.t01	2CUCB@1|root,2S45P@2759|Eukaryota,37WFV@33090|Viridiplantae,3GKCR@35493|Streptophyta	35493|Streptophyta	K	-	-	Myb_DNA-binding	NA	NA	NA	NA	NA	NA	125
XM_019219588.1	3.2	8.15	0	3.78333	0.45	0.45	0	0.3	0.0792952	-3.65662	NC_012010.3	3580565	3584644	+	LOC100261084	E2.7.12.1	BlastKOALA	XP_019075133.1	serine/threonine-protein kinase AFC3, transcript variant X3	dual-specificity kinase [EC:2.7.12.1]	K08287	-	-	-	-	ko00000,ko01000	-	GO:0003674,GO:0003824,GO:0004672,GO:0004674,GO:0006464,GO:0006468,GO:0006793,GO:0006796,GO:0006807,GO:0008150,GO:0008152,GO:0009987,GO:0016301,GO:0016310,GO:0016740,GO:0016772,GO:0016773,GO:0019538,GO:0036211,GO:0043170,GO:0043412,GO:0044237,GO:0044238,GO:0044260,GO:0044267,GO:0046777,GO:0071704,GO:0140096,GO:1901564	3.01e-239	29760.VIT_04s0008g04220.t01	KOG0667@1|root,KOG0671@2759|Eukaryota,37JQS@33090|Viridiplantae,3G8ZF@35493|Streptophyta	35493|Streptophyta	T	-	-	Pkinase	COG0515	223589	30.705	Serine/threonine protein kinase	T	Signal transduction mechanisms	660
XR_786493.2	3.22	5.35	0	2.85667	0.34	0.34	0	0.226667	0.0793466	-3.65569	NC_012014.3	17405293	17415427	-	LOC100252774	Un-Annotated	NA	NA	protein YIPF5 homolog, transcript variant X3	NA	NA	NA	NA	NA	NA	NA	NA	NA	NA	NA	NA	NA	NA	NA	NA	NA	NA	NA	NA	NA	NA	NA	NA
XM_010656774.1	0.1	1.16	0	0.42	0.05	0.05	0	0.0333333	0.0793651	-3.65535	NC_012015.3	13493838	13501125	+	LOC100265363	Un-Annotated	NA	XP_010655076.1	probable disease resistance protein At1g52660	ADP binding	ko:K13459,ko:K20599,ko:K20603	ko04016,ko04626,map04016,map04626	-	-	-	ko00000,ko00001,ko01000,ko01001	-	GO:0005575,GO:0005623,GO:0005886,GO:0006950,GO:0006952,GO:0007154,GO:0007165,GO:0008150,GO:0009987,GO:0016020,GO:0023052,GO:0044464,GO:0050789,GO:0050794,GO:0050896,GO:0051716,GO:0065007,GO:0071944	6.4e-272	29760.VIT_09s0070g00350.t01	KOG4658@1|root,KOG4658@2759|Eukaryota	2759|Eukaryota	S	-	-	LRR_8,NB-ARC	NA	NA	NA	NA	NA	NA	754
XM_019226482.1	0.18	7.88	0	2.68667	0.32	0.32	0	0.213333	0.0794045	-3.65464	NC_012023.3	5684456	5691618	+	LOC100263840	Un-Annotated	NA	XP_019082027.1	uncharacterized LOC100263840, transcript variant X5	isoform X1	NA	-	-	-	-	-	-	-	0	29760.VIT_17s0000g05200.t01	28IWD@1|root,2QR82@2759|Eukaryota,37IT2@33090|Viridiplantae,3G9IF@35493|Streptophyta	35493|Streptophyta	S	-	-	NIF	NA	NA	NA	NA	NA	NA	974
XM_002281107.3	27.73	1.43	0	9.72	1.16	1.16	0	0.773333	0.079561	-3.65179	NC_012011.3	7783291	7784001	-	LOC100242457	Un-Annotated	NA	XP_002281143.1	proline-rich 33 kDa extensin-related protein-like	NA	NA	-	-	-	-	-	-	-	3.64e-23	29760.VIT_05s0049g00740.t01	28ZXH@1|root,2R6S9@2759|Eukaryota,3828W@33090|Viridiplantae,3GMK8@35493|Streptophyta	29760.VIT_05s0049g00740.t01|-	-	-	-	-	NA	NA	NA	NA	NA	NA	97.4
XM_010655904.2	0.32	1.69	0	0.67	0.08	0.08	0	0.0533333	0.079602	-3.65105	NC_012014.3	15836613	15861191	+	LOC100256199	RNGTT	BlastKOALA	XP_010654206.1	mRNA capping enzyme-like, transcript variant X2	mRNA-capping enzyme [EC:2.7.7.50 3.6.1.74]	K13917	ko03015,map03015	-	R03828,R10814	RC00002	ko00000,ko00001,ko01000,ko03019	-	GO:0003674,GO:0003824,GO:0004484,GO:0004651,GO:0005575,GO:0005622,GO:0005623,GO:0005634,GO:0006139,GO:0006370,GO:0006396,GO:0006397,GO:0006725,GO:0006793,GO:0006796,GO:0006807,GO:0008150,GO:0008152,GO:0008192,GO:0009452,GO:0009893,GO:0009987,GO:0010467,GO:0010468,GO:0010604,GO:0010628,GO:0016070,GO:0016071,GO:0016311,GO:0016462,GO:0016740,GO:0016772,GO:0016779,GO:0016787,GO:0016788,GO:0016791,GO:…	0	29760.VIT_08s0007g01780.t01	COG5226@1|root,KOG2386@2759|Eukaryota,37QNS@33090|Viridiplantae,3GBFD@35493|Streptophyta	35493|Streptophyta	A	-	-	DSPc,mRNA_cap_C,mRNA_cap_enzyme	NA	NA	NA	NA	NA	NA	1090
XM_010663210.2	10.02	28.42	0	12.8133	1.53	1.53	0	1.02	0.0796046	-3.651	NC_012021.3	16591100	16602264	-	LOC100250535	LHY	BlastKOALA	XP_010661512.1	protein LHY, transcript variant X7	MYB-related transcription factor LHY	K12133	ko04712,map04712	-	-	-	ko00000,ko00001,ko03000	-	GO:0000003,GO:0001067,GO:0001101,GO:0003006,GO:0003674,GO:0003676,GO:0003677,GO:0003700,GO:0005488,GO:0005575,GO:0005622,GO:0005623,GO:0005634,GO:0006355,GO:0006950,GO:0006970,GO:0007275,GO:0007623,GO:0008150,GO:0009266,GO:0009314,GO:0009409,GO:0009416,GO:0009628,GO:0009648,GO:0009651,GO:0009719,GO:0009723,GO:0009725,GO:0009733,GO:0009737,GO:0009739,GO:0009751,GO:0009753,GO:0009791,GO:0009889,GO:…	0	29760.VIT_15s0048g02410.t01	KOG0724@1|root,KOG0724@2759|Eukaryota,37STC@33090|Viridiplantae,3GGWA@35493|Streptophyta	35493|Streptophyta	K	-	-	Myb_DNA-binding	NA	NA	NA	NA	NA	NA	1510
XR_002029919.1	2.44	3.33	0	1.92333	0.23	0.23	0	0.153333	0.0797227	-3.64887	NC_012010.3	20015577	20022737	+	LOC100264349	Un-Annotated	NA	NA	DNA-(apurinic or apyrimidinic site) lyase 2, transcript variant X5	NA	NA	NA	NA	NA	NA	NA	NA	NA	NA	NA	NA	NA	NA	NA	NA	NA	NA	NA	NA	NA	NA	NA	NA
XM_010654409.2	1.77	1.11	0	0.96	0	0	0.23	0.0766667	0.0798611	-3.64636	NC_012013.3	15451303	15458817	-	LOC100264215	NCAPG2, LUZP5	BlastKOALA	XP_010652711.1	uncharacterized LOC100264215, transcript variant X1	condensin-2 complex subunit G2	K11492	-	-	-	-	ko00000,ko03036	-	-	0	29760.VIT_07s0129g00190.t01	KOG1949@1|root,KOG1949@2759|Eukaryota,37QF2@33090|Viridiplantae,3GAHI@35493|Streptophyta	35493|Streptophyta	S	-	-	Condensin2nSMC	NA	NA	NA	NA	NA	NA	2255
XM_010658195.2	0.18	2.07	0	0.75	0	0	0.18	0.06	0.08	-3.64386	NC_012017.3	3614148	3619594	-	LOC104880679	Un-Annotated	NA	XP_010656497.1	uncharacterized LOC104880679	DDE superfamily endonuclease	NA	-	-	-	-	-	-	-	3.2e-135	4432.XP_010276161.1	KOG4585@1|root,KOG4585@2759|Eukaryota,37Y9S@33090|Viridiplantae,3GNV1@35493|Streptophyta	35493|Streptophyta	L	-	-	DDE_Tnp_4	NA	NA	NA	NA	NA	NA	399
XM_010651312.2	0.64	1.11	0	0.583333	0.07	0.07	0	0.0466667	0.08	-3.64386	NC_012011.3	1940539	1950502	-	LOC100853627	WDR81	BlastKOALA	XP_010649614.1	protein GFS12, transcript variant X4	WD repeat-containing protein 81	K17601	-	-	-	-	ko00000,ko01009	-	GO:0000151,GO:0002376,GO:0005575,GO:0005622,GO:0005623,GO:0006605,GO:0006623,GO:0006810,GO:0006886,GO:0006950,GO:0006952,GO:0006955,GO:0007034,GO:0008104,GO:0008150,GO:0009605,GO:0009607,GO:0009617,GO:0009814,GO:0009816,GO:0015031,GO:0015833,GO:0031461,GO:0032991,GO:0033036,GO:0033365,GO:0034613,GO:0042742,GO:0042886,GO:0043207,GO:0044424,GO:0044464,GO:0045087,GO:0045184,GO:0046907,GO:0050896,GO:…	3.54e-08	29760.VIT_05s0020g00030.t01	KOG1786@1|root,KOG1786@2759|Eukaryota,37KY7@33090|Viridiplantae,3G9SS@35493|Streptophyta	35493|Streptophyta	TU	-	-	Beach,Pkinase,WD40	COG0515	223589	27.778	Serine/threonine protein kinase	T	Signal transduction mechanisms	2796
XM_019217593.1	0.47	0.03	0	0.166667	0.02	0.02	0	0.0133333	0.08	-3.64386	NW_003724172.1	42126	52657	+	LOC109121895	Un-Annotated	NA	XP_019073138.1	protein RRC1-like	cwf21 domain	ko:K12842	ko03040,map03040	-	-	-	ko00000,ko00001,ko03041	-	GO:0005575,GO:0005622,GO:0005623,GO:0005634,GO:0005654,GO:0031974,GO:0031981,GO:0043226,GO:0043227,GO:0043229,GO:0043231,GO:0043233,GO:0044422,GO:0044424,GO:0044428,GO:0044446,GO:0044464,GO:0070013	1.39e-91	4641.GSMUA_AchrUn_randomP13060_001	KOG0151@1|root,KOG0151@2759|Eukaryota,37Q4Y@33090|Viridiplantae,3GEQ0@35493|Streptophyta,3KWEZ@4447|Liliopsida	35493|Streptophyta	A	-	-	RRM_1,Surp,cwf21	NA	NA	NA	NA	NA	NA	295
XM_002281751.3	42.01	22.05	0	21.3533	2.4	2.4	0.33	1.71	0.0800812	-3.64239	NC_012017.3	4046083	4052311	-	LOC100266175	AKT, KAT, GORK, SKOR	BlastKOALA	XP_002281787.1	potassium channel AKT1	potassium channel	K21867	-	-	-	-	ko00000,ko02000	1.A.1.4	GO:0001101,GO:0003674,GO:0005215,GO:0005216,GO:0005242,GO:0005244,GO:0005249,GO:0005261,GO:0005267,GO:0005488,GO:0005515,GO:0005575,GO:0005623,GO:0005886,GO:0005887,GO:0006810,GO:0006811,GO:0006812,GO:0006813,GO:0006950,GO:0006970,GO:0007275,GO:0008150,GO:0008324,GO:0009414,GO:0009415,GO:0009628,GO:0009651,GO:0009653,GO:0009888,GO:0009987,GO:0010015,GO:0010035,GO:0010053,GO:0010054,GO:0010107,GO:…	1.67e-17	29760.VIT_11s0016g04750.t01	KOG0498@1|root,KOG0498@2759|Eukaryota,37MMZ@33090|Viridiplantae,3GACC@35493|Streptophyta	35493|Streptophyta	PT	-	-	Ank_2,Ank_4,Ion_trans,KHA,cNMP_binding	COG0666	223738	26.126	Ankyrin repeat	T	Signal transduction mechanisms	1650
XM_019219725.1	2.58	87.87	0	30.15	1.98	1.98	3.31	2.42333	0.0803759	-3.63709	NC_012011.3	5292253	5294623	-	LOC100256251	GloA	COG_Analysis	XP_019075270.1	uncharacterized LOC100256251, transcript variant X2	Lactoylglutathione lyase	NA	-	-	-	-	-	-	-	2.78e-86	29760.VIT_05s0020g03550.t01	COG0346@1|root,KOG2944@2759|Eukaryota,37UW9@33090|Viridiplantae,3GIX5@35493|Streptophyta	35493|Streptophyta	G	-	-	Glyoxalase,Glyoxalase_4	COG0346	223423	17.308	Catechol 2,3-dioxygenase or related enzyme, vicinal oxygen chelate (VOC) family	Q	Secondary metabolites biosynthesis, transport and catabolism	254
XM_002281321.4	47.07	19.7	0	22.2567	1.85	1.85	1.69	1.79667	0.0807249	-3.63084	NC_012023.3	2506025	2509756	-	LOC100260995	DOX	BlastKOALA	XP_002281357.1	alpha-dioxygenase 2	fatty acid alpha-dioxygenase [EC:1.13.11.92]	K10529	ko00592,map00592	-	-	-	ko00000,ko00001,ko01000	-	GO:0001676,GO:0003674,GO:0003824,GO:0006082,GO:0006629,GO:0006631,GO:0007275,GO:0007568,GO:0008150,GO:0008152,GO:0009987,GO:0010150,GO:0016491,GO:0019752,GO:0032501,GO:0032502,GO:0032787,GO:0043436,GO:0044237,GO:0044238,GO:0044255,GO:0044281,GO:0048366,GO:0048367,GO:0048731,GO:0048827,GO:0048856,GO:0051213,GO:0055114,GO:0071704,GO:0090693,GO:0099402	0	29760.VIT_17s0000g02700.t01	KOG2408@1|root,KOG2408@2759|Eukaryota,37IX6@33090|Viridiplantae,3GDF8@35493|Streptophyta	35493|Streptophyta	S	-	-	An_peroxidase	NA	NA	NA	NA	NA	NA	1318
XM_002263155.3	620.41	402.55	0	340.987	18.63	18.63	45.35	27.5367	0.0807558	-3.63029	NW_003724256.1	83928	85557	-	LOC100261530	Un-Annotated	NA	XP_002263191.1	uncharacterized LOC100261530	PDDEXK-like family of unknown function	NA	-	-	-	-	-	-	-	3.8e-223	29760.VIT_00s0265g00090.t01	28JB2@1|root,2QSZ4@2759|Eukaryota,37ISJ@33090|Viridiplantae,3G9TH@35493|Streptophyta	35493|Streptophyta	S	-	-	PDDEXK_6	NA	NA	NA	NA	NA	NA	615
XM_002269818.3	0.49	0.5	0	0.33	0.04	0.04	0	0.0266667	0.0808081	-3.62936	NC_012022.3	10691803	10716498	-	LOC100245029	SMC2	BlastKOALA	XP_002269854.1	structural maintenance of chromosomes protein 2-1	structural maintenance of chromosome 2	K06674	ko04111,map04111	-	-	-	ko00000,ko00001,ko03036	-	GO:0000793,GO:0000796,GO:0003674,GO:0005215,GO:0005575,GO:0005622,GO:0005623,GO:0005634,GO:0005694,GO:0032991,GO:0043226,GO:0043227,GO:0043228,GO:0043229,GO:0043231,GO:0043232,GO:0044422,GO:0044424,GO:0044427,GO:0044446,GO:0044464,GO:0044815	2.7e-173	29760.VIT_16s0022g00060.t01	COG1196@1|root,KOG0933@2759|Eukaryota,37IA8@33090|Viridiplantae,3GAX1@35493|Streptophyta	35493|Streptophyta	BD	-	-	SMC_N,SMC_hinge	COG1196	224117	28.06	Chromosome segregation ATPase Smc	D	Cell cycle control, cell division, chromosome partitioning	1995
XM_019218665.1	5.05	7.56	0	4.20333	0.51	0.51	0	0.34	0.0808882	-3.62793	NW_003724682.1	4865	8662	+	LOC100265502	RNF5_185	BlastKOALA	XP_019074210.1	E3 ubiquitin-protein ligase RMA1H1-like, transcript variant X3	E3 ubiquitin-protein ligase RNF5/185 [EC:2.3.2.27]	K10666	ko04141,map04141	-	-	-	ko00000,ko00001,ko01000,ko04121	-	GO:0001101,GO:0003674,GO:0003824,GO:0004842,GO:0005575,GO:0005622,GO:0005623,GO:0005737,GO:0005783,GO:0005789,GO:0006464,GO:0006508,GO:0006511,GO:0006807,GO:0006950,GO:0006970,GO:0008150,GO:0008152,GO:0009056,GO:0009057,GO:0009266,GO:0009409,GO:0009414,GO:0009415,GO:0009611,GO:0009628,GO:0009719,GO:0009723,GO:0009725,GO:0009987,GO:0010033,GO:0010035,GO:0010498,GO:0012505,GO:0016020,GO:0016567,GO:…	3.06e-183	29760.VIT_00s0916g00010.t01	COG5574@1|root,KOG0823@2759|Eukaryota,37TJ9@33090|Viridiplantae,3GFZK@35493|Streptophyta	35493|Streptophyta	O	-	-	zf-C3HC4	NA	NA	NA	NA	NA	NA	508
XM_010652721.1	13910.2	19464.2	129794	54389.5	4199	4199	4953.58	4450.53	0.081827	-3.61128	NC_012012.3	5629093	5630263	+	LOC100267253	Un-Annotated	NA	XP_010651023.1	metallothionein-like protein 1	Metallothionein-like protein	NA	-	-	-	-	-	-	-	3.23e-31	29760.VIT_06s0004g04660.t01	KOG4738@1|root,KOG4738@2759|Eukaryota,37X5N@33090|Viridiplantae,3GKZN@35493|Streptophyta	35493|Streptophyta	S	-	-	Metallothio_2	NA	NA	NA	NA	NA	NA	111
XM_010653182.2	65.96	109.8	0	58.5867	0	0	14.39	4.79667	0.081873	-3.61047	NC_012012.3	13941519	13952001	+	CIPK018	CIPK3	eggNog_mapper	XP_010651484.1	CBL-interacting protein kinase 18, transcript variant X4	Non-specific serine threonine protein kinase	ko:K07198	ko04068,ko04140,ko04150,ko04151,ko04152,ko04211,ko04213,ko04371,ko04530,ko04710,ko04714,ko04910,ko04920,ko04921,ko04922,ko04931,ko04932,ko05410,ko05418,map04068,map04140,map04150,map04151,map04152,map04211,map04213,map04371,map04530,map04710,map04714,map04910,map04920,map04921,map04922,map04931,map04932,map05410,map05418	-	-	-	ko00000,ko00001,ko01000,ko01001,ko03029,ko04131	-	GO:0003674,GO:0003824,GO:0004672,GO:0004674,GO:0005575,GO:0005622,GO:0005623,GO:0005634,GO:0005737,GO:0005829,GO:0006464,GO:0006468,GO:0006793,GO:0006796,GO:0006807,GO:0007154,GO:0007165,GO:0008150,GO:0008152,GO:0009987,GO:0016301,GO:0016310,GO:0016740,GO:0016772,GO:0016773,GO:0019538,GO:0023052,GO:0035556,GO:0036211,GO:0043170,GO:0043226,GO:0043227,GO:0043229,GO:0043231,GO:0043412,GO:0044237,GO:…	1.51e-57	29760.VIT_06s0009g01840.t01	KOG0583@1|root,KOG0583@2759|Eukaryota,37MPX@33090|Viridiplantae,3GFKM@35493|Streptophyta	35493|Streptophyta	T	-	-	NAF,Pkinase	COG0515	223589	31.834	Serine/threonine protein kinase	T	Signal transduction mechanisms	887
XM_019220083.1	2.56	0	0	0.853333	0	0	0.21	0.07	0.0820312	-3.60768	NC_012011.3	2914892	2939174	-	LOC104879230	Un-Annotated	NA	XP_019075628.1	E3 ubiquitin-protein ligase synoviolin B, transcript variant X3	Ring finger domain	NA	-	-	-	-	-	-	-	6.79e-23	218851.Aquca_017_00175.1	28NB6@1|root,2QUWQ@2759|Eukaryota,37SD2@33090|Viridiplantae,3GBG1@35493|Streptophyta	35493|Streptophyta	O	-	-	zf-RING_2	NA	NA	NA	NA	NA	NA	105
XR_002030583.1	0.28	3.13	0	1.13667	0.14	0.14	0	0.0933333	0.0821114	-3.60627	NC_012014.3	5355713	5357522	+	LOC109122969	Un-Annotated	NA	NA	uncharacterized LOC109122969	NA	NA	NA	NA	NA	NA	NA	NA	NA	NA	NA	NA	NA	NA	NA	NA	NA	NA	NA	NA	NA	NA	NA	NA
XM_002282907.4	0	0.73	0	0.243333	0.03	0.03	0	0.02	0.0821918	-3.60486	NC_012025.3	1922096	1925780	+	LOC100257269	LivK	COG_Analysis	XP_002282943.4	glutamate receptor 2.8-like	Glutamate-gated receptor that probably acts as non- selective cation channel	ko:K05387	-	-	-	-	ko00000,ko04040	1.A.10.1.10,1.A.10.1.18,1.A.10.1.7	-	1.7e-18	29760.VIT_19s0014g01760.t01	KOG1052@1|root,KOG1052@2759|Eukaryota,37QX8@33090|Viridiplantae,3GAJ2@35493|Streptophyta	2759|Eukaryota	EPT	-	-	ANF_receptor,Lig_chan,SBP_bac_3	COG0683	223755	20.166	ABC-type branched-chain amino acid transport system, periplasmic component	E	Amino acid transport and metabolism	1303
XM_010647561.2	0	3.64	0	1.21333	0	0	0.3	0.1	0.0824176	-3.6009	NW_003724191.1	141250	143258	+	LOC100256790	SPS1	COG_Analysis	XP_010645863.1	non-functional pseudokinase ZED1, transcript variant X2	Inactive serine threonine-protein kinase At1g67470-like	ko:K04733	ko04010,ko04064,ko04620,ko04621,ko04624,ko04722,ko05133,ko05140,ko05142,ko05145,ko05152,ko05162,ko05164,map04010,map04064,map04620,map04621,map04624,map04722,map05133,map05140,map05142,map05145,map05152,map05162,map05164	M00686	-	-	ko00000,ko00001,ko00002,ko01000,ko01001	-	GO:0003674,GO:0003824,GO:0004672,GO:0004674,GO:0005575,GO:0005623,GO:0005886,GO:0006464,GO:0006468,GO:0006793,GO:0006796,GO:0006807,GO:0006950,GO:0006952,GO:0007154,GO:0007165,GO:0007166,GO:0008150,GO:0008152,GO:0009605,GO:0009607,GO:0009617,GO:0009987,GO:0016020,GO:0016301,GO:0016310,GO:0016740,GO:0016772,GO:0016773,GO:0019538,GO:0023052,GO:0036211,GO:0042742,GO:0043170,GO:0043207,GO:0043412,GO:…	2.1e-250	29760.VIT_18s0001g03810.t01	COG0515@1|root,KOG1187@2759|Eukaryota,37V3X@33090|Viridiplantae,3GJ00@35493|Streptophyta	35493|Streptophyta	T	-	-	Pkinase,Pkinase_Tyr	COG0515	223589	27.363	Serine/threonine protein kinase	T	Signal transduction mechanisms	688
XM_019226490.1	1.28	0.66	0	0.646667	0.08	0.08	0	0.0533333	0.0824742	-3.59991	NC_012023.3	369679	377672	-	LOC100266395	Un-Annotated	NA	XP_019082035.1	uncharacterized LOC100266395, transcript variant X3	Chromosome segregation during meiosis	NA	-	-	-	-	-	-	-	0	29760.VIT_17s0000g00570.t01	KOG2306@1|root,KOG2306@2759|Eukaryota,37RAA@33090|Viridiplantae,3GE5C@35493|Streptophyta	35493|Streptophyta	S	-	-	Chromosome_seg,DUF4210	NA	NA	NA	NA	NA	NA	1523
XM_010646377.2	1.61	7.58	0	3.06333	0.38	0.38	0	0.253333	0.0826986	-3.59599	NC_012025.3	10455381	10463546	+	LOC100249746	WD40	COG_Analysis	XP_010644679.1	uncharacterized WD repeat-containing protein C2A9.03, transcript variant X2	WD repeat-containing protein	NA	-	-	-	-	-	-	-	6.08e-19	29760.VIT_19s0015g01750.t01	28H5E@1|root,2QPI7@2759|Eukaryota,37Q2E@33090|Viridiplantae,3G90T@35493|Streptophyta	35493|Streptophyta	S	-	-	DUF2415,WD40	COG2319	225201	26.908	WD40 repeat	R	General function prediction only	915
XM_019226020.1	0	1.45	0	0.483333	0.06	0.06	0	0.04	0.0827586	-3.59495	NC_012022.3	18879562	18887725	+	LOC100262816	LRR	COG_Analysis	XP_019081565.1	probable LRR receptor-like serine/threonine-protein kinase At4g36180, transcript variant X6	regulation of response to stimulus	NA	-	-	-	-	-	-	-	1.31e-181	29760.VIT_16s0050g01930.t01	COG4886@1|root,KOG0619@2759|Eukaryota	2759|Eukaryota	U	-	-	LRRNT_2,LRR_1,LRR_6,LRR_8	COG4886	227223	30.622	Leucine-rich repeat (LRR) protein	K	Transcription	518
XM_019218672.1	0.6	4.71	0	1.77	0.22	0.22	0	0.146667	0.0828625	-3.59314	NW_003724759.1	3272	5768	+	LOC100853094	Un-Annotated	NA	XP_019074217.1	uncharacterized LOC100853094, transcript variant X2	NA	NA	-	-	-	-	-	-	-	5.79e-270	29760.VIT_00s1188g00010.t01	2A0DN@1|root,2RXYB@2759|Eukaryota,37TYS@33090|Viridiplantae,3GH1Y@35493|Streptophyta	35493|Streptophyta	-	-	-	-	NA	NA	NA	NA	NA	NA	738
XM_019219109.1	0.14	2.03	0	0.723333	0.09	0.09	0	0.06	0.0829493	-3.59163	NC_012009.3	16432469	16441043	-	LOC100260704	Un-Annotated	NA	XP_019074654.1	hypothetical protein, transcript variant X3	methyl-CpG-binding domain-containing protein	NA	-	-	-	-	-	-	-	0	29760.VIT_03s0017g01020.t01	2BZY1@1|root,2QPIK@2759|Eukaryota,37MCI@33090|Viridiplantae,3G9XJ@35493|Streptophyta	35493|Streptophyta	S	-	-	MBD	NA	NA	NA	NA	NA	NA	1152
XM_002272040.3	3.26	36.35	0	13.2033	1.65	1.65	0	1.1	0.0833123	-3.58533	NC_012020.3	26742438	26745853	+	LOC100245690	CYP724, D11	BlastKOALA	XP_002272076.1	cytochrome P450 724B1	steroid 22S-hydroxylase [EC:1.14.14.178]	K12639	ko00905,ko01100,ko01110,map00905,map01100,map01110	M00371	-	-	ko00000,ko00001,ko00002,ko00199,ko01000	-	GO:0003674,GO:0003824,GO:0004497,GO:0005488,GO:0006629,GO:0006694,GO:0007275,GO:0008150,GO:0008152,GO:0008202,GO:0008610,GO:0009058,GO:0009314,GO:0009416,GO:0009628,GO:0009642,GO:0009646,GO:0009647,GO:0009791,GO:0010268,GO:0010817,GO:0016125,GO:0016128,GO:0016129,GO:0016131,GO:0016132,GO:0016491,GO:0020037,GO:0032501,GO:0032502,GO:0042445,GO:0042446,GO:0042592,GO:0044238,GO:0046906,GO:0048037,GO:…	2.23e-298	29760.VIT_14s0066g00170.t01	COG2124@1|root,KOG0157@2759|Eukaryota,37M20@33090|Viridiplantae,3GA9S@35493|Streptophyta	35493|Streptophyta	Q	-	-	p450	COG2124	225035	25.366	Cytochrome P450	Q	Secondary metabolites biosynthesis, transport and catabolism	816
XM_010651492.2	1.2	0	0	0.4	0.05	0.05	0	0.0333333	0.0833333	-3.58496	NC_012011.3	3685008	3691474	-	LOC100247810	Un-Annotated	NA	XP_010649794.1	vesicle-associated protein 1-2, transcript variant X5	Vesicle-associated protein	NA	-	-	-	-	-	-	GO:0005575,GO:0005622,GO:0005623,GO:0005737,GO:0005783,GO:0005789,GO:0005886,GO:0006810,GO:0008150,GO:0012505,GO:0016020,GO:0031984,GO:0042175,GO:0043226,GO:0043227,GO:0043229,GO:0043231,GO:0044422,GO:0044424,GO:0044425,GO:0044432,GO:0044444,GO:0044446,GO:0044464,GO:0046907,GO:0051179,GO:0051234,GO:0051641,GO:0051649,GO:0071944,GO:0098827	1.39e-201	29760.VIT_05s0020g01970.t01	COG5066@1|root,KOG0439@2759|Eukaryota,37NI5@33090|Viridiplantae,3G9IC@35493|Streptophyta	35493|Streptophyta	U	-	-	Motile_Sperm	NA	NA	NA	NA	NA	NA	559
XM_002264797.3	4.18	8.74	0	4.30667	0.54	0.54	0	0.36	0.0835913	-3.5805	NW_003724194.1	28277	31945	+	LOC100265461	ANNAT	BlastKOALA	XP_002264833.1	annexin D4-like, transcript variant X1	annexin D	K17098	-	-	-	-	ko00000	1.A.31.1.5	-	1.18e-138	29760.VIT_13s0019g00750.t01	KOG0819@1|root,KOG0819@2759|Eukaryota,37PQX@33090|Viridiplantae,3G8A7@35493|Streptophyta	35493|Streptophyta	U	-	-	Annexin	NA	NA	NA	NA	NA	NA	401
XM_002285015.3	20.97	94.81	0	38.5933	4.62	4.62	0.46	3.23333	0.0837796	-3.57726	NC_012011.3	7603301	7604005	-	LOC100240909	Un-Annotated	NA	XP_002285051.1	early nodulin-75-like	NA	NA	-	-	-	-	-	-	-	5.87e-40	29760.VIT_05s0049g00550.t01	2D52Q@1|root,2SX5Y@2759|Eukaryota,382UY@33090|Viridiplantae,3GRPF@35493|Streptophyta	35493|Streptophyta	-	-	-	-	NA	NA	NA	NA	NA	NA	137
XM_010654468.2	17.08	19.04	0	12.04	0	0	3.03	1.01	0.083887	-3.57541	NC_012013.3	16244037	16246135	+	LOC100249066	ARF1_2	BlastKOALA	XP_010652770.1	ADP-ribosylation factor 1, transcript variant X1	ADP-ribosylation factor 1/2	K07937	ko04072,ko04144,ko05110,ko05134,map04072,map04144,map05110,map05134	-	-	-	ko00000,ko00001,ko04031,ko04131,ko04147	-	GO:0005575,GO:0005622,GO:0005623,GO:0005737,GO:0005794,GO:0012505,GO:0043226,GO:0043227,GO:0043229,GO:0043231,GO:0044424,GO:0044444,GO:0044464	2.9e-118	3983.cassava4.1_033418m	COG1100@1|root,KOG0070@2759|Eukaryota,37QYU@33090|Viridiplantae,3GHFE@35493|Streptophyta,4JJPF@91835|fabids	35493|Streptophyta	U	-	-	Arf	COG1100	224025	31.061	GTPase SAR1 family domain	R	General function prediction only	339
XM_010650772.2	6.05	7.53	0	4.52667	0.57	0.57	0	0.38	0.083947	-3.57438	NC_012010.3	19588409	19597534	+	LOC100852880	DnaJ	COG_Analysis	XP_010649074.1	protein CHAPERONE-LIKE PROTEIN OF POR1, chloroplastic, transcript variant X4	Protein CHAPERONE-LIKE PROTEIN OF POR1 chloroplastic	NA	-	-	-	-	-	-	-	1.19e-197	29760.VIT_04s0023g02990.t01	2CMSA@1|root,2QRPN@2759|Eukaryota,37NP3@33090|Viridiplantae,3G8MM@35493|Streptophyta	35493|Streptophyta	S	-	-	CPP1-like	COG0484	223560	55.172	DnaJ-class molecular chaperone with C-terminal Zn finger domain	O	Posttranslational modification, protein turnover, chaperones	548
XM_002269500.3	5.47	0	0	1.82333	0.23	0.23	0	0.153333	0.0840951	-3.57184	NC_012021.3	16177639	16180237	-	LOC100252275	MenH	COG_Analysis	XP_002269536.1	uncharacterized LOC100252275	Hydrolase, alpha beta fold family protein	NA	-	-	-	-	-	-	-	1.96e-255	29760.VIT_15s0048g02050.t01	28JUJ@1|root,2QS8H@2759|Eukaryota,37K24@33090|Viridiplantae,3GECI@35493|Streptophyta	35493|Streptophyta	S	-	-	Abhydrolase_1,Abhydrolase_6,Hydrolase_4	COG0596	223669	23.264	2-succinyl-6-hydroxy-2,4-cyclohexadiene-1-carboxylate synthase MenH and related esterases, alpha/beta hydrolase fold	H	Coenzyme transport and metabolism	698
XM_010666797.2	2.51	3.89	0	2.13333	0.27	0.27	0	0.18	0.084375	-3.56704	NC_012024.3	20755689	20776279	-	LOC100252053	Un-Annotated	NA	XP_010665099.1	uncharacterized LOC100252053, transcript variant X1	transcription, DNA-templated	NA	-	-	-	-	-	-	-	0	29760.VIT_18s0072g01150.t01	28M5G@1|root,2QTNC@2759|Eukaryota,37QVF@33090|Viridiplantae,3G9PS@35493|Streptophyta	35493|Streptophyta	S	-	-	-	NA	NA	NA	NA	NA	NA	2677
XM_010653548.2	31.37	43.71	0	25.0267	3.17	3.17	0	2.11333	0.0844433	-3.56587	NC_012007.3	12478558	12504600	+	LOC100260241	CCAR1	BlastKOALA	XP_010651850.1	cell division cycle and apoptosis regulator protein 1, transcript variant X1	cell division cycle and apoptosis regulator protein 1	K25827	-	-	-	-	-	-	-	1.63e-06	29760.VIT_01s0026g02720.t01	KOG4246@1|root,KOG4246@2759|Eukaryota,37RZ6@33090|Viridiplantae,3G9K3@35493|Streptophyta	35493|Streptophyta	S	-	-	DBC1	COG5126	227455	29.412	Ca2+-binding protein, EF-hand superfamily	T	Signal transduction mechanisms	2131
XM_019217243.1	3.92	3.88	0	2.6	0.33	0.33	0	0.22	0.0846154	-3.56294	NC_012025.3	7751883	7758094	+	LOC104877608	Un-Annotated	NA	XP_019072788.1	truncated FRIGIDA-like protein 1, transcript variant X3	Belongs to the Frigida family	NA	-	-	-	-	-	-	GO:0000003,GO:0003006,GO:0007275,GO:0008150,GO:0009791,GO:0010228,GO:0022414,GO:0032501,GO:0032502,GO:0048608,GO:0048731,GO:0048856,GO:0061458	7.54e-175	29760.VIT_19s0090g01710.t01	28N1S@1|root,2QUKS@2759|Eukaryota,37SBX@33090|Viridiplantae,3GAIS@35493|Streptophyta	35493|Streptophyta	J	-	-	Frigida	NA	NA	NA	NA	NA	NA	493
XM_010653248.2	291.25	203.84	15840.3	5445.12	478.75	478.75	425.55	461.017	0.084666	-3.56207	NC_012012.3	14817914	14821495	-	LOC100261522	EEF1B	BlastKOALA	XP_010651550.1	elongation factor 1-beta 1	elongation factor 1-beta	K03232	-	-	-	-	ko00000,ko03012	-	GO:0005575,GO:0005576,GO:0005622,GO:0005623,GO:0005737,GO:0005773,GO:0005829,GO:0005911,GO:0006950,GO:0006952,GO:0008150,GO:0009506,GO:0009605,GO:0009607,GO:0009617,GO:0030054,GO:0042742,GO:0043207,GO:0043226,GO:0043227,GO:0043229,GO:0043231,GO:0044424,GO:0044444,GO:0044464,GO:0048046,GO:0050896,GO:0051704,GO:0051707,GO:0055044,GO:0098542	1.49e-133	29760.VIT_06s0009g02410.t01	COG2092@1|root,KOG1668@2759|Eukaryota,37I6F@33090|Viridiplantae,3GHC3@35493|Streptophyta	35493|Streptophyta	J	-	-	EF1_GNE	COG2092	225003	25.287	Translation elongation factor EF-1beta	J	Translation, ribosomal structure and biogenesis	381
XM_019224029.1	0.07	1.11	0	0.393333	0.05	0.05	0	0.0333333	0.0847458	-3.56071	NC_012019.3	175699	177517	+	LOC109123647	Un-Annotated	NA	XP_019079574.1	uncharacterized LOC109123647	NA	NA	NA	NA	NA	NA	NA	NA	NA	NA	NA	NA	NA	NA	NA	NA	NA	NA	NA	NA	NA	NA	NA	NA
XM_010662422.2	11.15	12.2	0	7.78333	0.99	0.99	0	0.66	0.0847966	-3.55985	NC_012008.3	3026101	3044527	+	LOC100266723	gshA	BlastKOALA	XP_010660724.1	glutamate--cysteine ligase, chloroplastic, transcript variant X2	glutamate--cysteine ligase [EC:6.3.2.2]	K01919	ko00270,ko00480,ko01100,map00270,map00480,map01100	M00118	R00894,R10993	RC00064,RC00090	ko00000,ko00001,ko00002,ko01000	-	-	0	29760.VIT_02s0025g03530.t01	COG3572@1|root,2QVEN@2759|Eukaryota,37P15@33090|Viridiplantae,3G90F@35493|Streptophyta	35493|Streptophyta	H	-	-	GCS2	COG3572	226102	58.929	Gamma-glutamylcysteine synthetase	H	Coenzyme transport and metabolism	1083
XM_019225844.1	1.22	1.6	0	0.94	0.12	0.12	0	0.08	0.0851064	-3.55459	NC_012022.3	5890800	5896530	+	LOC100244174	EHMT	BlastKOALA	XP_019081389.1	histone-lysine N-methyltransferase, H3 lysine-9 specific SUVH5, transcript variant X3	[histone H3]-lysine9 N-trimethyltransferase EHMT [EC:2.1.1.355]	K11420	ko00310,ko04211,map00310,map04211	-	R03875,R03938,R04866,R04867	RC00003,RC00060,RC00181,RC00496	ko00000,ko00001,ko01000,ko03036	-	-	2.72e-15	29760.VIT_16s0013g00650.t01	COG2940@1|root,KOG1082@2759|Eukaryota,37T1A@33090|Viridiplantae,3GHI4@35493|Streptophyta	35493|Streptophyta	B	-	-	Pre-SET,SAD_SRA,SET	COG2940	225491	22.384	SET domain-containing protein (function unknown)	R	General function prediction only	1134
XM_010660962.2	1.22	0.07	0	0.43	0.04	0.04	0.03	0.0366667	0.0852713	-3.5518	NC_012019.3	21350053	21353663	-	LOC104881299	Un-Annotated	NA	XP_010659264.1	uncharacterized LOC104881299, transcript variant X2	Ribonuclease H protein	NA	-	-	-	-	-	-	-	3.33e-285	29760.VIT_13s0158g00420.t01	KOG1075@1|root,KOG1075@2759|Eukaryota	2759|Eukaryota	E	-	-	-	NA	NA	NA	NA	NA	NA	800
XM_010661243.2	1.95	15.39	0	5.78	0.74	0.74	0	0.493333	0.0853518	-3.55043	NC_012019.3	23858909	23864136	-	LOC100259681	MFSD12	BlastKOALA	XP_010659545.1	major facilitator superfamily domain-containing protein 12, transcript variant X3	major facilitator superfamily domain-containing protein 12	K26437	-	-	-	-	-	-	-	2.99e-23	29760.VIT_13s0156g00080.t01	COG2211@1|root,KOG4830@2759|Eukaryota,37MC5@33090|Viridiplantae,3GCJ7@35493|Streptophyta	35493|Streptophyta	G	-	-	MFS_2	COG2211	225121	19.912	Na+/melibiose symporter or related transporter	G	Carbohydrate transport and metabolism	893
XM_002283222.4	19.2	35.38	948.36	334.313	27.37	27.37	31.1	28.6133	0.0855884	-3.54644	NC_012024.3	7918099	7925348	-	LOC100245410	Un-Annotated	NA	XP_002283258.1	aspartic proteinase CDR1	Belongs to the peptidase A1 family	NA	-	-	-	-	-	-	GO:0003674,GO:0003824,GO:0004175,GO:0004190,GO:0005575,GO:0005623,GO:0005886,GO:0006508,GO:0006807,GO:0008150,GO:0008152,GO:0008233,GO:0009056,GO:0009057,GO:0016020,GO:0016787,GO:0019538,GO:0030163,GO:0031224,GO:0031225,GO:0031226,GO:0043170,GO:0044238,GO:0044425,GO:0044459,GO:0044464,GO:0046658,GO:0070001,GO:0070011,GO:0071704,GO:0071944,GO:0140096,GO:1901564,GO:1901565,GO:1901575	0	29760.VIT_18s0001g09470.t01	KOG1339@1|root,KOG1339@2759|Eukaryota,37JTG@33090|Viridiplantae,3GAZH@35493|Streptophyta	35493|Streptophyta	O	-	-	TAXi_C,TAXi_N	NA	NA	NA	NA	NA	NA	1350
XR_002031354.1	0.07	1.33	0	0.466667	0.06	0.06	0	0.04	0.0857143	-3.54432	NC_012018.3	3783620	3787665	+	LOC109123577	Un-Annotated	NA	NA	uncharacterized LOC109123577	NA	NA	NA	NA	NA	NA	NA	NA	NA	NA	NA	NA	NA	NA	NA	NA	NA	NA	NA	NA	NA	NA	NA	NA
XM_019220765.1	0.95	5.79	0	2.24667	0.29	0.29	0	0.193333	0.0860534	-3.53862	NC_012012.3	1206614	1210566	-	LOC100262068	FieF	COG_Analysis	XP_019076310.1	metal tolerance protein 4, transcript variant X2	metal tolerance protein	NA	-	-	-	-	-	-	-	4.73e-232	29760.VIT_06s0004g01110.t01	COG0053@1|root,KOG1485@2759|Eukaryota,37PN0@33090|Viridiplantae,3G9SF@35493|Streptophyta	35493|Streptophyta	P	-	-	Cation_efflux,ZT_dimer	COG0053	223131	25.17	Divalent metal cation (Fe/Co/Zn/Cd) efflux pump	P	Inorganic ion transport and metabolism	643
XM_002284842.4	26.65	1.47	0	9.37333	0.96	0.96	0.51	0.81	0.0864154	-3.53257	NC_012024.3	8624820	8627791	+	LOC100266006	Un-Annotated	NA	XP_002284878.3	transcription factor bHLH95	transcription factor	NA	-	-	-	-	-	-	-	2.34e-208	29760.VIT_18s0001g10300.t01	28JYN@1|root,2QSD0@2759|Eukaryota,37RWA@33090|Viridiplantae,3GD89@35493|Streptophyta	35493|Streptophyta	K	-	-	HLH	NA	NA	NA	NA	NA	NA	576
XM_019222229.1	1.82	3.72	0	1.84667	0.24	0.24	0	0.16	0.0866426	-3.52878	NC_012015.3	22970638	23003113	-	LOC100263131	UBI4	COG_Analysis	XP_019077774.1	large proline-rich protein BAG6, transcript variant X5	Large proline-rich protein	NA	-	-	-	-	-	-	GO:0000003,GO:0000280,GO:0001655,GO:0001822,GO:0003674,GO:0005488,GO:0005515,GO:0005575,GO:0005622,GO:0005623,GO:0005634,GO:0005737,GO:0005829,GO:0006464,GO:0006473,GO:0006475,GO:0006508,GO:0006511,GO:0006515,GO:0006807,GO:0006915,GO:0006950,GO:0006974,GO:0006996,GO:0007029,GO:0007049,GO:0007059,GO:0007127,GO:0007129,GO:0007130,GO:0007154,GO:0007165,GO:0007275,GO:0007276,GO:0007283,GO:0007399,GO:…	1.64e-15	29760.VIT_09s0054g01880.t01	KOG4248@1|root,KOG4248@2759|Eukaryota,37K5H@33090|Viridiplantae,3G8JJ@35493|Streptophyta	35493|Streptophyta	O	-	-	ubiquitin	COG5272	319244	51.02	Ubiquitin	O	Posttranslational modification, protein turnover, chaperones	1691
XM_010666078.2	1.96	1.27	0	1.07667	0.14	0.14	0	0.0933333	0.0866873	-3.52804	NC_012024.3	5620230	5628464	-	LOC100250647	UspA	COG_Analysis	XP_010664380.1	universal stress protein PHOS34, transcript variant X5	Universal stress protein	NA	-	-	-	-	-	-	GO:0000166,GO:0003674,GO:0005488,GO:0005575,GO:0005623,GO:0005886,GO:0008144,GO:0016020,GO:0016208,GO:0017076,GO:0030554,GO:0032553,GO:0032555,GO:0032559,GO:0036094,GO:0043167,GO:0043168,GO:0043169,GO:0044464,GO:0071944,GO:0097159,GO:0097367,GO:1901265,GO:1901363	3.09e-118	29760.VIT_18s0001g07360.t01	COG0589@1|root,2RXWD@2759|Eukaryota,37TX3@33090|Viridiplantae,3GHVU@35493|Streptophyta	35493|Streptophyta	T	-	-	Usp	COG0589	223662	29.24	Nucleotide-binding universal stress protein, UspA family	T	Signal transduction mechanisms	338
XM_010647709.2	3.11	13.04	0	5.38333	0	0	1.4	0.466667	0.0866873	-3.52804	NW_003724195.1	20354	24331	+	LOC100251812	Un-Annotated	NA	XP_010646011.1	uncharacterized LOC100251812, transcript variant X1	NA	NA	NA	NA	NA	NA	NA	NA	NA	NA	NA	NA	NA	NA	NA	NA	NA	NA	NA	NA	NA	NA	NA	NA
XR_002030439.1	2.99	0.47	0	1.15333	0.15	0.15	0	0.1	0.0867052	-3.52774	NC_012013.3	3232364	3234545	-	LOC109122915	Un-Annotated	NA	NA	uncharacterized LOC109122915	NA	NA	NA	NA	NA	NA	NA	NA	NA	NA	NA	NA	NA	NA	NA	NA	NA	NA	NA	NA	NA	NA	NA	NA
XM_010647564.2	0.08	3.84	0	1.30667	0.13	0.13	0.08	0.113333	0.0867347	-3.52725	NW_003724191.1	191216	200354	-	LOC100258506	LRR	COG_Analysis	XP_010645866.1	TMV resistance protein N, transcript variant X1	RESISTANCE protein	ko:K16226	ko04626,map04626	-	-	-	ko00000,ko00001	-	GO:0002218,GO:0002252,GO:0002253,GO:0002376,GO:0002682,GO:0002684,GO:0003674,GO:0005488,GO:0005515,GO:0005575,GO:0005622,GO:0005623,GO:0005634,GO:0006950,GO:0006952,GO:0006955,GO:0007154,GO:0007165,GO:0008150,GO:0008219,GO:0009314,GO:0009416,GO:0009605,GO:0009607,GO:0009615,GO:0009617,GO:0009626,GO:0009628,GO:0009639,GO:0009870,GO:0009987,GO:0010114,GO:0012501,GO:0012505,GO:0016020,GO:0023052,GO:…	4.45e-163	29760.VIT_18s0041g02120.t01	COG4886@1|root,2SI7S@2759|Eukaryota,37QD6@33090|Viridiplantae,3GCW1@35493|Streptophyta	35493|Streptophyta	S	-	-	LRR_3,LRR_8,NB-ARC,TIR	COG4886	227223	27.568	Leucine-rich repeat (LRR) protein	K	Transcription	514
XM_010659604.2	15.21	13.36	0	9.52333	0.94	0.94	0.6	0.826667	0.0868043	-3.52609	NC_012018.3	22228713	22229669	-	LOC104881029	HSP20	BlastKOALA	XP_010657906.1	22.0 kDa class IV heat shock protein	HSP20 family protein	K13993	ko04141,map04141	-	-	-	ko00000,ko00001,ko03110	-	-	9.74e-128	29760.VIT_12s0035g01910.t01	COG0071@1|root,KOG0710@2759|Eukaryota,37TVQ@33090|Viridiplantae,3GHWW@35493|Streptophyta	35493|Streptophyta	O	-	-	HSP20	COG0071	223149	46.154	Small heat shock protein IbpA, HSP20 family	O	Posttranslational modification, protein turnover, chaperones	366
XM_019223749.1	0.92	0	0	0.306667	0.04	0.04	0	0.0266667	0.0869565	-3.52356	NC_012018.3	6778525	6787504	+	LOC100248332	SPS1	COG_Analysis	XP_019079294.1	protein STRUBBELIG-RECEPTOR FAMILY 3, transcript variant X8	strubbelig-receptor family	ko:K04733	ko04010,ko04064,ko04620,ko04621,ko04624,ko04722,ko05133,ko05140,ko05142,ko05145,ko05152,ko05162,ko05164,map04010,map04064,map04620,map04621,map04624,map04722,map05133,map05140,map05142,map05145,map05152,map05162,map05164	M00686	-	-	ko00000,ko00001,ko00002,ko01000,ko01001	-	GO:0003674,GO:0003824,GO:0004672,GO:0004674,GO:0004675,GO:0004888,GO:0005575,GO:0005623,GO:0005886,GO:0005911,GO:0006464,GO:0006468,GO:0006793,GO:0006796,GO:0006807,GO:0007154,GO:0007165,GO:0007166,GO:0007167,GO:0007178,GO:0007623,GO:0008150,GO:0008152,GO:0009506,GO:0009987,GO:0016020,GO:0016301,GO:0016310,GO:0016740,GO:0016772,GO:0016773,GO:0019199,GO:0019538,GO:0023052,GO:0030054,GO:0036211,GO:…	5.4e-14	29760.VIT_12s0059g01920.t01	COG0515@1|root,2QR8F@2759|Eukaryota,37PCV@33090|Viridiplantae,3GAK3@35493|Streptophyta	35493|Streptophyta	T	-	-	LRRNT_2,LRR_8,Pkinase_Tyr	COG0515	223589	30.769	Serine/threonine protein kinase	T	Signal transduction mechanisms	1018
XM_019219178.1	0	1.61	0	0.536667	0.07	0.07	0	0.0466667	0.0869565	-3.52356	NC_012010.3	20912824	20914943	-	LOC100257537	UbiH	COG_Analysis	XP_019074723.1	FAD-dependent urate hydroxylase, transcript variant X3	Zeaxanthin epoxidase, chloroplastic-like	NA	-	-	-	-	-	-	GO:0001101,GO:0003674,GO:0003824,GO:0004497,GO:0005575,GO:0005622,GO:0005623,GO:0005737,GO:0006066,GO:0006082,GO:0006629,GO:0006714,GO:0006720,GO:0006721,GO:0006950,GO:0007154,GO:0007165,GO:0008150,GO:0008152,GO:0008299,GO:0008610,GO:0009058,GO:0009266,GO:0009314,GO:0009408,GO:0009414,GO:0009415,GO:0009416,GO:0009507,GO:0009526,GO:0009536,GO:0009540,GO:0009628,GO:0009639,GO:0009687,GO:0009688,GO:…	8.6e-260	29760.VIT_04s0044g00220.t01	COG0654@1|root,KOG2614@2759|Eukaryota,37R99@33090|Viridiplantae,3G9YE@35493|Streptophyta	35493|Streptophyta	C	-	-	FAD_binding_3	COG0654	223727	26.371	2-polyprenyl-6-methoxyphenol hydroxylase and related FAD-dependent oxidoreductases	H	Coenzyme transport and metabolism	716
XM_010667078.2	1.59	2.32	0	1.30333	0.17	0.17	0	0.113333	0.0869565	-3.52356	NC_012024.3	25499970	25501954	-	LOC100265418	PGT1	BlastKOALA	XP_010665380.1	UDP-glycosyltransferase 88F4-like	phlorizin synthase [EC:2.4.1.357]	K22845	-	-	-	-	-	-	-	4.36e-10	29760.VIT_18s0041g00910.t01	KOG1192@1|root,KOG1192@2759|Eukaryota,37M79@33090|Viridiplantae,3GDB3@35493|Streptophyta	35493|Streptophyta	CG	-	-	UDPGT	COG1819	224732	26.168	UDP:flavonoid glycosyltransferase YjiC, YdhE family	G	Carbohydrate transport and metabolism	947
XM_002272768.3	0.14	0.32	0	0.153333	0.02	0.02	0	0.0133333	0.0869565	-3.52356	NC_012022.3	17910067	17915710	-	LOC100252447	E1.16.1.7	BlastKOALA	XP_002272804.1	ferric reduction oxidase 2	ferric-chelate reductase [EC:1.16.1.7]	K00521	-	-	-	-	ko00000,ko01000	-	-	1.15e-07	29760.VIT_16s0050g00980.t01	KOG0039@1|root,KOG0039@2759|Eukaryota,37IDX@33090|Viridiplantae,3G80X@35493|Streptophyta	35493|Streptophyta	PQ	-	-	FAD_binding_8,Ferric_reduct,NAD_binding_6	COG1018	223949	24.348	Flavodoxin/ferredoxin--NADP reductase	C	Energy production and conversion	1410
XM_003634785.3	0.97	14.45	0	5.14	0.15	0.15	1.05	0.45	0.0875486	-3.51377	NW_003724160.1	8253	9101	-	LOC100854844	FDX2	BlastKOALA	XP_003634833.1	putidaredoxin	ferredoxin-2, mitochondrial	K22071	-	-	-	-	ko00000,ko03029	-	-	6.49e-104	29760.VIT_07s0141g00320.t01	COG0633@1|root,KOG3309@2759|Eukaryota,37UXN@33090|Viridiplantae,3GIDU@35493|Streptophyta	35493|Streptophyta	C	-	-	-	COG0633	223706	26.606	Ferredoxin	C	Energy production and conversion	301
XM_010649982.2	1.54	5.31	0	2.28333	0.3	0.3	0	0.2	0.0875912	-3.51307	NC_012010.3	129771	154781	+	LOC100262715	WARS, trpS	BlastKOALA	XP_010648284.1	tryptophanyl-tRNA synthetase-like, transcript variant X4	tryptophanyl-tRNA synthetase [EC:6.1.1.2]	K01867	ko00970,map00970	M00359,M00360	R03664	RC00055,RC00523	ko00000,ko00001,ko00002,ko01000,ko01007,ko03016	-	-	6.9e-298	29760.VIT_04s0008g00200.t01	COG0180@1|root,KOG2713@2759|Eukaryota,37SNS@33090|Viridiplantae,3G750@35493|Streptophyta	35493|Streptophyta	J	-	-	tRNA-synt_1b	COG0180	223258	46.177	Tryptophanyl-tRNA synthetase	J	Translation, ribosomal structure and biogenesis	813
XM_002280500.4	12.04	5.07	0	5.70333	0.66	0.66	0.18	0.5	0.087668	-3.51181	NC_012014.3	16389601	16392052	+	LOC100263174	Un-Annotated	NA	XP_002280536.1	uncharacterized LOC100263174	NA	NA	-	-	-	-	-	-	-	8.31e-176	29760.VIT_08s0007g02330.t01	2CYPP@1|root,2S4PI@2759|Eukaryota,37WKH@33090|Viridiplantae,3GJ0P@35493|Streptophyta	35493|Streptophyta	-	-	-	-	NA	NA	NA	NA	NA	NA	503
XM_010663546.2	3.91	7.91	0	3.94	0.52	0.52	0	0.346667	0.0879865	-3.50657	NC_012021.3	18650559	18653772	-	LOC100256755	RHB1A	eggNog_mapper	XP_010661848.1	probable E3 ubiquitin-protein ligase RHB1A, transcript variant X7	E3 ubiquitin-protein ligase	ko:K22378	-	-	-	-	ko00000,ko01000,ko04121	-	GO:0000209,GO:0003674,GO:0003824,GO:0004842,GO:0006464,GO:0006508,GO:0006511,GO:0006807,GO:0008150,GO:0008152,GO:0009056,GO:0009057,GO:0009987,GO:0010498,GO:0016567,GO:0016740,GO:0019538,GO:0019787,GO:0019941,GO:0030163,GO:0032446,GO:0036211,GO:0043161,GO:0043170,GO:0043412,GO:0043632,GO:0044237,GO:0044238,GO:0044248,GO:0044257,GO:0044260,GO:0044265,GO:0044267,GO:0051603,GO:0061630,GO:0061659,GO:…	6.97e-121	29760.VIT_15s0046g01820.t01	KOG0800@1|root,KOG0800@2759|Eukaryota,37TPR@33090|Viridiplantae,3GG3Y@35493|Streptophyta	35493|Streptophyta	O	-	-	zf-RING_2,zf-rbx1	NA	NA	NA	NA	NA	NA	345
XM_010663245.2	5.8	11.4	0	5.73333	0.76	0.76	0	0.506667	0.0883721	-3.50027	NC_012021.3	16293873	16325059	-	LOC100264330	DET1	BlastKOALA	XP_010661547.1	light-mediated development protein DET1, transcript variant X1	de-etiolated-1	K10571	ko04120,map04120	-	-	-	ko00000,ko00001,ko04121	-	GO:0005575,GO:0005622,GO:0005623,GO:0005634,GO:0006139,GO:0006259,GO:0006281,GO:0006725,GO:0006807,GO:0006950,GO:0006974,GO:0008150,GO:0008152,GO:0009987,GO:0033554,GO:0034641,GO:0043170,GO:0043226,GO:0043227,GO:0043229,GO:0043231,GO:0044237,GO:0044238,GO:0044260,GO:0044424,GO:0044464,GO:0046483,GO:0050896,GO:0051716,GO:0071704,GO:0090304,GO:1901360	0	29760.VIT_15s0048g02140.t01	KOG2558@1|root,KOG2558@2759|Eukaryota,37QCN@33090|Viridiplantae,3G8V4@35493|Streptophyta	35493|Streptophyta	K	-	-	Det1	NA	NA	NA	NA	NA	NA	1068
XM_003633130.3	194.52	102.83	0	99.1167	7.79	7.79	10.7	8.76	0.0883807	-3.50012	NC_012017.3	9855497	9856598	-	LOC100854114	FAS1	COG_Analysis	XP_003633178.2	uncharacterized LOC100854114	Fasciclin-like arabinogalactan protein 20	NA	-	-	-	-	-	-	-	1.13e-178	29760.VIT_11s0037g00980.t01	2E4I8@1|root,2SBEG@2759|Eukaryota,37WYG@33090|Viridiplantae,3GM19@35493|Streptophyta	35493|Streptophyta	S	-	-	Fasciclin	COG2335	225214	20.755	Uncaracterized surface protein containing fasciclin (FAS1) repeats	R	General function prediction only	498
XM_002267465.3	24.3	4.97	0	9.75667	1.03	1.03	0.53	0.863333	0.0884865	-3.4984	NC_012017.3	18105021	18111378	+	LOC100242786	PMA1, PMA2	BlastKOALA	XP_002267501.1	plasma membrane ATPase 4	H+-transporting ATPase [EC:7.1.2.1]	K01535	ko00190,map00190	-	-	-	ko00000,ko00001,ko01000	3.A.3.3	GO:0005575,GO:0005623,GO:0005886,GO:0016020,GO:0044464,GO:0071944	0	29760.VIT_11s0052g00620.t01	COG0474@1|root,KOG0205@2759|Eukaryota,37I59@33090|Viridiplantae,3GG2J@35493|Streptophyta	35493|Streptophyta	P	-	-	Cation_ATPase_N,E1-E2_ATPase,Hydrolase	COG0474	223550	28.947	Magnesium-transporting ATPase (P-type)	P	Inorganic ion transport and metabolism	1860
XM_010648887.2	0	11.49	0	3.83	0.51	0.51	0	0.34	0.0887728	-3.49374	NW_003724436.1	29929	31192	-	LOC104878445	SPS1	COG_Analysis	XP_010647189.1	cysteine-rich receptor-like protein kinase 10	Protein kinase domain	NA	-	-	-	-	-	-	-	8.41e-250	29760.VIT_00s0409g00040.t01	COG0515@1|root,2SIMQ@2759|Eukaryota,37Y66@33090|Viridiplantae,3GNWN@35493|Streptophyta	33090|Viridiplantae	T	-	-	Pkinase_Tyr	COG0515	223589	28.47	Serine/threonine protein kinase	T	Signal transduction mechanisms	688
XM_010663087.2	6.87	0	0	2.29	0	0	0.61	0.203333	0.0887918	-3.49343	NC_012021.3	12339234	12350069	+	LOC100251276	Un-Annotated	NA	XP_010661389.1	uncharacterized LOC100251276, transcript variant X2	BEST Arabidopsis thaliana protein match is Calcium-binding EF hand family protein (TAIR AT1G64850.1)	NA	-	-	-	-	-	-	-	3.85e-123	29760.VIT_15s0021g01690.t01	2BXWK@1|root,2S0BU@2759|Eukaryota,37UJD@33090|Viridiplantae,3GIN3@35493|Streptophyta	35493|Streptophyta	S	-	-	-	NA	NA	NA	NA	NA	NA	352
XM_010654060.2	0	8.31	0	2.77	0.37	0.37	0	0.246667	0.0890493	-3.48925	NC_012013.3	5918338	5931511	+	LOC100258418	ATG9	BlastKOALA	XP_010652362.1	autophagy-related protein 9, transcript variant X1	autophagy-related protein 9	K17907	ko04136,ko04137,ko04138,ko04140,map04136,map04137,map04138,map04140	-	-	-	ko00000,ko00001,ko02000,ko03029,ko04131	9.A.15.1	GO:0000045,GO:0000407,GO:0000422,GO:0005575,GO:0005622,GO:0005623,GO:0005737,GO:0005773,GO:0005776,GO:0006914,GO:0006950,GO:0006952,GO:0006996,GO:0007005,GO:0007033,GO:0008104,GO:0008150,GO:0008152,GO:0009056,GO:0009605,GO:0009607,GO:0009620,GO:0009987,GO:0016043,GO:0016236,GO:0022411,GO:0022607,GO:0033036,GO:0034497,GO:0034613,GO:0043207,GO:0043226,GO:0043227,GO:0043229,GO:0043231,GO:0044085,GO:…	0	29760.VIT_07s0005g03100.t01	KOG2173@1|root,KOG2173@2759|Eukaryota,37P4R@33090|Viridiplantae,3G95J@35493|Streptophyta	35493|Streptophyta	U	-	-	APG9	NA	NA	NA	NA	NA	NA	1726
XR_002030656.1	1.12	0	0	0.373333	0.05	0.05	0	0.0333333	0.0892857	-3.48543	NC_012014.3	10222432	10226507	-	LOC100256797	Un-Annotated	NA	NA	regulatory-associated protein of TOR 1, transcript variant X9	NA	NA	NA	NA	NA	NA	NA	NA	NA	NA	NA	NA	NA	NA	NA	NA	NA	NA	NA	NA	NA	NA	NA	NA
XM_002276243.4	247.91	171.04	0	139.65	13.47	13.47	10.56	12.5	0.0895095	-3.48182	NC_012014.3	12902281	12906966	+	LOC100255182	LOG	BlastKOALA	XP_002276279.2	cytokinin riboside 5'-monophosphate phosphoribohydrolase LOG3	cytokinin riboside 5'-monophosphate phosphoribohydrolase [EC:3.2.2.-]	K22522	-	-	-	-	-	-	GO:0005575,GO:0005622,GO:0005623,GO:0005634,GO:0043226,GO:0043227,GO:0043229,GO:0043231,GO:0044424,GO:0044464	1.76e-153	29760.VIT_08s0040g01780.t01	COG1611@1|root,2QSR9@2759|Eukaryota,37JDV@33090|Viridiplantae,3G7RR@35493|Streptophyta	35493|Streptophyta	G	-	-	Lysine_decarbox	COG1611	224527	36.126	Nucleotide monophosphate nucleosidase PpnN/YdgH, Lonely Guy (LOG) family	F	Nucleotide transport and metabolism	431
XM_010660585.2	16.64	0	0	5.54667	0	0	1.49	0.496667	0.0895433	-3.48127	NC_012019.3	14562760	14608409	-	LOC100252573	USP7, UBP15	BlastKOALA	XP_010658887.1	ubiquitin carboxyl-terminal hydrolase 12, transcript variant X4	ubiquitin carboxyl-terminal hydrolase 7 [EC:3.4.19.12]	K11838	ko04068,ko05168,ko05169,ko05203,map04068,map05168,map05169,map05203	-	-	-	ko00000,ko00001,ko01000,ko01002,ko04121	-	GO:0001101,GO:0003674,GO:0003824,GO:0004843,GO:0005575,GO:0005622,GO:0005623,GO:0005634,GO:0005737,GO:0005829,GO:0006508,GO:0006807,GO:0007154,GO:0007165,GO:0008150,GO:0008152,GO:0008233,GO:0008234,GO:0009719,GO:0009725,GO:0009753,GO:0009755,GO:0009867,GO:0009987,GO:0010033,GO:0016787,GO:0019538,GO:0019783,GO:0023052,GO:0032870,GO:0036459,GO:0042221,GO:0043170,GO:0043226,GO:0043227,GO:0043229,GO:…	0	29760.VIT_13s0073g00610.t01	COG5077@1|root,KOG1863@2759|Eukaryota,37IFY@33090|Viridiplantae,3G74J@35493|Streptophyta	35493|Streptophyta	O	-	-	MATH,UCH,USP7_C2,USP7_ICP0_bdg	NA	NA	NA	NA	NA	NA	2239
XM_002284266.4	150.56	177.89	2458.05	928.833	91.05	91.05	67.77	83.29	0.0896716	-3.4792	NC_012007.3	4474886	4478707	-	LOC100268124	PIN	BlastKOALA	XP_002284302.1	auxin efflux carrier component 3	auxin efflux carrier family protein	K13947	-	-	-	-	ko00000,ko02000	2.A.69.1	GO:0000003,GO:0000578,GO:0000902,GO:0000904,GO:0003006,GO:0003674,GO:0005215,GO:0005575,GO:0005622,GO:0005623,GO:0005737,GO:0005783,GO:0005886,GO:0005911,GO:0006810,GO:0007275,GO:0007389,GO:0008150,GO:0009314,GO:0009416,GO:0009506,GO:0009605,GO:0009606,GO:0009628,GO:0009629,GO:0009630,GO:0009653,GO:0009790,GO:0009791,GO:0009793,GO:0009798,GO:0009880,GO:0009888,GO:0009914,GO:0009921,GO:0009926,GO:…	1.36e-15	29760.VIT_01s0011g04860.t01	28J8N@1|root,2QRM7@2759|Eukaryota,37IC4@33090|Viridiplantae,3G8Z9@35493|Streptophyta	35493|Streptophyta	P	-	-	Mem_trans	COG0679	223751	23.125	Predicted permease, AEC (auxin efflux carrier) family	R	General function prediction only	1170
XM_002278852.4	17.41	26.83	0	14.7467	1.91	1.91	0.16	1.32667	0.0899638	-3.47451	NC_012022.3	3093749	3097487	-	LOC100263048	GLUD1_2, gdhA	BlastKOALA	XP_002278888.1	glutamate dehydrogenase, transcript variant X1	glutamate dehydrogenase (NAD(P)+) [EC:1.4.1.3]	K00261	ko00220,ko00250,ko00471,ko00910,ko01100,ko01200,ko04217,ko04964,map00220,map00250,map00471,map00910,map01100,map01200,map04217,map04964	M00740	R00243,R00248	RC00006,RC02799	ko00000,ko00001,ko00002,ko01000,ko04147	-	GO:0000166,GO:0003674,GO:0003824,GO:0004352,GO:0004353,GO:0005488,GO:0005507,GO:0005524,GO:0005575,GO:0005622,GO:0005623,GO:0005737,GO:0005739,GO:0005773,GO:0005774,GO:0006950,GO:0006970,GO:0006995,GO:0007154,GO:0008144,GO:0008150,GO:0008152,GO:0008270,GO:0009267,GO:0009268,GO:0009605,GO:0009628,GO:0009651,GO:0009987,GO:0009991,GO:0010035,GO:0010038,GO:0010446,GO:0016020,GO:0016491,GO:0016638,GO:…	5.99e-308	29760.VIT_16s0039g02720.t01	COG0334@1|root,KOG2250@2759|Eukaryota,37Q3I@33090|Viridiplantae,3GC9F@35493|Streptophyta	35493|Streptophyta	E	-	-	ELFV_dehydrog,ELFV_dehydrog_N	COG0334	223411	48.363	Glutamate dehydrogenase/leucine dehydrogenase	E	Amino acid transport and metabolism	838
XM_002280545.4	17.34	16.78	0	11.3733	0.96	0.96	1.15	1.02333	0.0899766	-3.47431	NC_012019.3	4195394	4196194	+	LOC100261583	HSP20	BlastKOALA	XP_002280581.1	18.1 kDa class I heat shock protein	HSP20 family protein	K13993	ko04141,map04141	-	-	-	ko00000,ko00001,ko03110	-	GO:0000302,GO:0005575,GO:0005622,GO:0005623,GO:0005737,GO:0006950,GO:0006979,GO:0008150,GO:0009266,GO:0009314,GO:0009408,GO:0009416,GO:0009507,GO:0009536,GO:0009628,GO:0009636,GO:0009642,GO:0009644,GO:0010035,GO:0010286,GO:0042221,GO:0042493,GO:0042542,GO:0043226,GO:0043227,GO:0043229,GO:0043231,GO:0044424,GO:0044444,GO:0044464,GO:0046677,GO:0050896,GO:1901700	7.97e-108	29760.VIT_13s0019g03090.t01	COG0071@1|root,KOG0710@2759|Eukaryota,37TQV@33090|Viridiplantae	33090|Viridiplantae	O	-	-	HSP20	COG0071	223149	36	Small heat shock protein IbpA, HSP20 family	O	Posttranslational modification, protein turnover, chaperones	311
XM_019217943.1	0.49	4.62	0	1.70333	0.23	0.23	0	0.153333	0.0900196	-3.47362	NW_003724194.1	171043	184121	+	LOC100261918	ANNAT	BlastKOALA	XP_019073488.1	annexin D4-like, transcript variant X1	annexin D	K17098	-	-	-	-	ko00000	1.A.31.1.5	GO:0001101,GO:0003674,GO:0003676,GO:0003723,GO:0003729,GO:0005488,GO:0005575,GO:0005911,GO:0006950,GO:0006970,GO:0008150,GO:0009266,GO:0009408,GO:0009409,GO:0009414,GO:0009415,GO:0009506,GO:0009628,GO:0009651,GO:0009719,GO:0009725,GO:0009737,GO:0010033,GO:0010035,GO:0030054,GO:0033993,GO:0042221,GO:0050896,GO:0055044,GO:0097159,GO:0097305,GO:1901363,GO:1901700	7.49e-178	29760.VIT_00s0131g00350.t01	KOG0819@1|root,KOG0819@2759|Eukaryota,37PQX@33090|Viridiplantae,3G8A7@35493|Streptophyta	35493|Streptophyta	U	-	-	Annexin	NA	NA	NA	NA	NA	NA	501
XM_003635276.3	4.29	14.58	0	6.29	0.85	0.85	0	0.566667	0.0900901	-3.47249	NW_003724351.1	55944	59233	+	LOC100855166	SPS1	COG_Analysis	XP_003635324.3	putative receptor-like protein kinase At4g00960	Cysteine-rich receptor-like protein kinase	ko:K04733	ko04010,ko04064,ko04620,ko04621,ko04624,ko04722,ko05133,ko05140,ko05142,ko05145,ko05152,ko05162,ko05164,map04010,map04064,map04620,map04621,map04624,map04722,map05133,map05140,map05142,map05145,map05152,map05162,map05164	M00686	-	-	ko00000,ko00001,ko00002,ko01000,ko01001	-	-	2.07e-241	29760.VIT_00s0532g00070.t01	COG0515@1|root,2QWDY@2759|Eukaryota,37QJ4@33090|Viridiplantae,3G71R@35493|Streptophyta	35493|Streptophyta	T	-	-	Pkinase,Pkinase_Tyr,Stress-antifung	COG0515	223589	24.169	Serine/threonine protein kinase	T	Signal transduction mechanisms	677
XM_010647861.2	6.66	16.41	0	7.69	0.82	0.82	0.44	0.693333	0.0901604	-3.47136	NW_003724204.1	340410	350678	+	LOC100253361	RAV	BlastKOALA	XP_010646163.1	B3 domain-containing protein Os07g0563300, transcript variant X2	RAV-like factor	K09287	-	-	-	-	-	-	GO:0003674,GO:0003700,GO:0006355,GO:0007275,GO:0008150,GO:0009889,GO:0010468,GO:0010556,GO:0019219,GO:0019222,GO:0031323,GO:0031326,GO:0032501,GO:0032502,GO:0048366,GO:0048367,GO:0048731,GO:0048827,GO:0048856,GO:0050789,GO:0050794,GO:0051171,GO:0051252,GO:0060255,GO:0065007,GO:0080090,GO:0099402,GO:0140110,GO:1903506,GO:2000112,GO:2001141	0	29760.VIT_00s0181g00260.t01	2CMBJ@1|root,2QPW7@2759|Eukaryota,37S0J@33090|Viridiplantae,3GD9B@35493|Streptophyta	35493|Streptophyta	K	-	-	B3,zf-CW	NA	NA	NA	NA	NA	NA	1079
XR_002029972.1	0	8.42	0	2.80667	0.38	0.38	0	0.253333	0.0902613	-3.46975	NC_012010.3	13440101	13455766	-	LOC100267328	Un-Annotated	NA	NA	pre-mRNA-splicing factor 38B, transcript variant X4	NA	NA	NA	NA	NA	NA	NA	NA	NA	NA	NA	NA	NA	NA	NA	NA	NA	NA	NA	NA	NA	NA	NA	NA
XR_002030193.1	0	5.73	0	1.91	0.26	0.26	0	0.173333	0.0907504	-3.46195	NC_012007.3	8327440	8332454	+	LOC100855323	Un-Annotated	NA	NA	endoplasmic reticulum oxidoreductin-1, transcript variant X11	NA	NA	NA	NA	NA	NA	NA	NA	NA	NA	NA	NA	NA	NA	NA	NA	NA	NA	NA	NA	NA	NA	NA	NA
XM_019220985.1	5.66	3.37	0	3.01	0.41	0.41	0	0.273333	0.0908084	-3.46103	NC_012013.3	3096266	3102369	+	LOC100255499	SRSF1, SFRS1, ASF, SF2	BlastKOALA	XP_019076530.1	serine/arginine-rich-splicing factor SR34, transcript variant X3	serine/arginine-rich splicing factor 1	K12890	ko03040,ko04657,ko05168,map03040,map04657,map05168	-	-	-	ko00000,ko00001,ko03041	-	-	4.68e-137	29760.VIT_07s0005g00320.t01	COG0724@1|root,KOG0105@2759|Eukaryota,37QU8@33090|Viridiplantae,3GBN3@35493|Streptophyta	35493|Streptophyta	A	-	-	RRM_1	COG0724	223796	39.759	RNA recognition motif (RRM) domain	J	Translation, ribosomal structure and biogenesis	397
XM_003632450.3	0.33	3.08	0	1.13667	0.08	0.08	0.15	0.103333	0.0909091	-3.45943	NC_012013.3	15305307	15307471	+	LOC100854017	Un-Annotated	NA	XP_003632498.3	uncharacterized LOC100854017	NA	NA	-	-	-	-	-	-	-	9.98e-239	29760.VIT_00s0601g00040.t01	28NRR@1|root,2QVBT@2759|Eukaryota,37RBJ@33090|Viridiplantae,3GGKY@35493|Streptophyta	35493|Streptophyta	-	-	-	-	NA	NA	NA	NA	NA	NA	660
XR_002031871.1	0.05	1.05	0	0.366667	0.05	0.05	0	0.0333333	0.0909091	-3.45943	NC_012020.3	3007804	3010655	-	LOC109123959	Un-Annotated	NA	NA	uncharacterized LOC109123959	NA	NA	NA	NA	NA	NA	NA	NA	NA	NA	NA	NA	NA	NA	NA	NA	NA	NA	NA	NA	NA	NA	NA	NA
XM_010649664.2	1.73	5.95	0	2.56	0.35	0.35	0	0.233333	0.0911458	-3.45568	NC_012009.3	6478929	6504010	-	LOC100247553	REV1	BlastKOALA	XP_010647966.1	DNA repair protein REV1, transcript variant X3	DNA repair protein REV1 [EC:2.7.7.-]	K03515	ko03460,map03460	-	-	-	ko00000,ko00001,ko01000,ko03400	-	GO:0000002,GO:0000731,GO:0002200,GO:0002206,GO:0002376,GO:0002377,GO:0002440,GO:0002520,GO:0002565,GO:0003674,GO:0003824,GO:0003887,GO:0005575,GO:0005622,GO:0005623,GO:0005634,GO:0005654,GO:0005694,GO:0005737,GO:0005739,GO:0006139,GO:0006259,GO:0006281,GO:0006301,GO:0006302,GO:0006310,GO:0006725,GO:0006807,GO:0006950,GO:0006974,GO:0006996,GO:0007005,GO:0007275,GO:0008150,GO:0008152,GO:0009058,GO:…	2.43e-75	29760.VIT_03s0091g00200.t01	COG0389@1|root,KOG2093@2759|Eukaryota,37SKB@33090|Viridiplantae,3G7WE@35493|Streptophyta	35493|Streptophyta	L	-	-	BRCT_2,IMS,IMS_C,IMS_HHH,LIG3_BRCT	COG0389	223466	32.603	Nucleotidyltransferase/DNA polymerase DinP involved in DNA repair	L	Replication, recombination and repair	2254
XM_010665095.2	8.7	6.29	0	4.99667	0.23	0.23	0.91	0.456667	0.0913943	-3.45175	NC_012023.3	6285799	6289797	+	LOC100260282	PCO	BlastKOALA	XP_010663397.1	plant cysteine oxidase 2	plant cysteine oxidase [EC:1.13.11.-]	K23953	ko00430,ko01100,map00430,map01100	-	R02467	RC00404	ko00000,ko00001,ko01000	-	-	1.26e-206	29760.VIT_17s0000g05790.t01	KOG4281@1|root,KOG4281@2759|Eukaryota,37QHB@33090|Viridiplantae,3GGDR@35493|Streptophyta	35493|Streptophyta	S	-	-	PCO_ADO	NA	NA	NA	NA	NA	NA	570
XM_002275890.3	367.86	288.08	1564.49	740.143	59.65	59.65	83.65	67.65	0.0914012	-3.45164	NC_012010.3	540863	542532	+	LOC100247549	Un-Annotated	NA	XP_002275926.1	zinc finger CCCH domain-containing protein 23	zinc finger CCCH domain-containing protein	NA	-	-	-	-	-	-	GO:0001101,GO:0003674,GO:0003676,GO:0003677,GO:0003700,GO:0003723,GO:0003727,GO:0005488,GO:0005575,GO:0005622,GO:0005623,GO:0005634,GO:0005737,GO:0005886,GO:0006355,GO:0006417,GO:0007154,GO:0007165,GO:0007275,GO:0007568,GO:0008150,GO:0008270,GO:0009719,GO:0009725,GO:0009753,GO:0009755,GO:0009867,GO:0009889,GO:0009890,GO:0009892,GO:0009893,GO:0009894,GO:0009896,GO:0009987,GO:0010033,GO:0010150,GO:…	1.85e-288	29760.VIT_04s0008g00610.t01	KOG1595@1|root,KOG1595@2759|Eukaryota,37NGT@33090|Viridiplantae,3GDX5@35493|Streptophyta	35493|Streptophyta	S	-	-	zf-CCCH	NA	NA	NA	NA	NA	NA	786
XM_010648350.2	0	1.31	0	0.436667	0.06	0.06	0	0.04	0.0916031	-3.44846	NW_003724255.1	58307	61961	+	LOC104878268	Un-Annotated	NA	XP_010646652.2	phospholipase D delta-like, transcript variant X2	Hydrolyzes glycerol-phospholipids at the terminal phosphodiesteric bond	ko:K01115	ko00564,ko00565,ko01100,ko01110,ko04014,ko04024,ko04071,ko04072,ko04144,ko04666,ko04724,ko04912,ko05231,map00564,map00565,map01100,map01110,map04014,map04024,map04071,map04072,map04144,map04666,map04724,map04912,map05231	-	R01310,R02051,R07385	RC00017,RC00425	ko00000,ko00001,ko01000,ko04131	-	GO:0003674,GO:0003824,GO:0004620,GO:0004630,GO:0005575,GO:0005622,GO:0005623,GO:0005737,GO:0005773,GO:0005886,GO:0005911,GO:0006629,GO:0006644,GO:0006650,GO:0006793,GO:0006796,GO:0006950,GO:0008081,GO:0008150,GO:0008152,GO:0008219,GO:0009266,GO:0009409,GO:0009506,GO:0009628,GO:0009787,GO:0009789,GO:0009966,GO:0009967,GO:0009987,GO:0010119,GO:0010646,GO:0010647,GO:0012501,GO:0016020,GO:0016298,GO:…	1.42e-237	29760.VIT_00s0264g00090.t01	COG1502@1|root,KOG1329@2759|Eukaryota,37MWI@33090|Viridiplantae,3G8KR@35493|Streptophyta	35493|Streptophyta	I	-	-	C2,PLD_C,PLDc	NA	NA	NA	NA	NA	NA	652
XM_002279826.3	0	3.93	0	1.31	0.18	0.18	0	0.12	0.0916031	-3.44846	NC_012024.3	11418930	11420690	+	LOC100248853	CTSF	BlastKOALA	XP_002279862.1	cysteine protease RD19A	cathepsin F [EC:3.4.22.41]	K01373	ko04142,ko04210,map04142,map04210	-	-	-	ko00000,ko00001,ko01000,ko01002	-	-	3.01e-277	29760.VIT_18s0001g13390.t01	COG4870@1|root,KOG1542@2759|Eukaryota,37N6V@33090|Viridiplantae,3G90Y@35493|Streptophyta	35493|Streptophyta	O	-	-	Inhibitor_I29,Peptidase_C1	COG4870	227207	28.632	Cysteine protease, C1A family	O	Posttranslational modification, protein turnover, chaperones	756
XR_002029372.1	1.77	0.83	0	0.866667	0.12	0.12	0	0.08	0.0923077	-3.43741	NW_003724201.1	375759	379997	-	LOC104878068	Un-Annotated	NA	NA	probable LRR receptor-like serine/threonine-protein kinase RFK1, transcript variant X4	NA	NA	NA	NA	NA	NA	NA	NA	NA	NA	NA	NA	NA	NA	NA	NA	NA	NA	NA	NA	NA	NA	NA	NA
XM_010662529.2	5.19	0	0	1.73	0.24	0.24	0	0.16	0.0924855	-3.43463	NC_012020.3	26621880	26625542	-	LOC100264492	Un-Annotated	NA	XP_010660831.1	protein SIEVE ELEMENT OCCLUSION B	Sieve element occlusion C-terminus	NA	-	-	-	-	-	-	GO:0003674,GO:0005488,GO:0005515,GO:0008150,GO:0009888,GO:0010087,GO:0010088,GO:0032502,GO:0042802,GO:0042803,GO:0043621,GO:0046983,GO:0048856	0	29760.VIT_14s0066g00070.t01	28JSW@1|root,2QRW8@2759|Eukaryota,37RZI@33090|Viridiplantae,3GA39@35493|Streptophyta	35493|Streptophyta	S	-	-	SEO_C,SEO_N	NA	NA	NA	NA	NA	NA	1402
XM_010656856.1	7.04	5.92	0	4.32	0.6	0.6	0	0.4	0.0925926	-3.43296	NC_012015.3	19943967	19959133	-	LOC100256948	Un-Annotated	NA	XP_010655158.1	uncharacterized protein At1g04910, transcript variant X1	DUF246 domain-containing protein	NA	-	-	-	-	-	-	GO:0000003,GO:0000741,GO:0003006,GO:0005575,GO:0005622,GO:0005623,GO:0005737,GO:0005794,GO:0006996,GO:0006997,GO:0007275,GO:0008150,GO:0009507,GO:0009536,GO:0009553,GO:0009559,GO:0009561,GO:0009856,GO:0009987,GO:0010197,GO:0012505,GO:0016043,GO:0022414,GO:0030154,GO:0032501,GO:0032502,GO:0043226,GO:0043227,GO:0043229,GO:0043231,GO:0044424,GO:0044444,GO:0044464,GO:0044706,GO:0048229,GO:0048284,GO:…	0	29760.VIT_09s0018g02090.t01	2BYD2@1|root,2QQP9@2759|Eukaryota,37RF0@33090|Viridiplantae,3G8X7@35493|Streptophyta	35493|Streptophyta	G	-	-	O-FucT	NA	NA	NA	NA	NA	NA	1302
XM_010659198.2	25.17	37.44	0	20.87	0	0	5.8	1.93333	0.092637	-3.43227	NC_012018.3	10115616	10118724	+	LOC100264952	Un-Annotated	NA	XP_010657500.1	protein transport protein SFT2, transcript variant X1	May be involved in fusion of retrograde transport vesicles derived from an endocytic compartment with the Golgi complex	NA	-	-	-	-	-	-	-	1.05e-147	29760.VIT_12s0057g01380.t01	COG5102@1|root,KOG2887@2759|Eukaryota,37J5C@33090|Viridiplantae,3GEPI@35493|Streptophyta	35493|Streptophyta	U	-	-	Got1	NA	NA	NA	NA	NA	NA	417
XM_010660095.2	37.48	43.04	0	26.84	2.27	2.27	2.92	2.48667	0.0926478	-3.4321	NC_012019.3	5847976	5852519	-	LOC100258229	Un-Annotated	NA	XP_010658397.1	synaptotagmin-3, transcript variant X2	Synaptotagmin-3-like	NA	-	-	-	-	-	-	GO:0000149,GO:0001505,GO:0002791,GO:0002793,GO:0003674,GO:0005488,GO:0005509,GO:0005515,GO:0005543,GO:0005544,GO:0005575,GO:0005622,GO:0005623,GO:0005737,GO:0005783,GO:0005789,GO:0005886,GO:0005887,GO:0006810,GO:0006836,GO:0006887,GO:0006906,GO:0006996,GO:0007154,GO:0007267,GO:0007268,GO:0007269,GO:0008104,GO:0008150,GO:0008289,GO:0008429,GO:0009898,GO:0009987,GO:0010638,GO:0010646,GO:0010647,GO:…	0	29760.VIT_13s0019g04450.t01	COG5038@1|root,KOG1012@2759|Eukaryota,37PMY@33090|Viridiplantae,3G7SG@35493|Streptophyta	35493|Streptophyta	S	-	-	C2,SMP_LBD	NA	NA	NA	NA	NA	NA	1021
XM_019222420.1	105.1	16.38	0	40.4933	5.53	5.53	0.2	3.75333	0.0926902	-3.43144	NC_012015.3	384195	399727	+	LOC100265188	Un-Annotated	NA	XP_019077965.1	GDSL esterase/lipase 1	Belongs to the 'GDSL' lipolytic enzyme family	NA	-	-	-	-	-	-	GO:0000325,GO:0005575,GO:0005622,GO:0005623,GO:0005737,GO:0005773,GO:0005774,GO:0005783,GO:0005911,GO:0006810,GO:0006886,GO:0006996,GO:0007029,GO:0008104,GO:0008150,GO:0009506,GO:0009705,GO:0009987,GO:0010168,GO:0010256,GO:0012505,GO:0015031,GO:0015833,GO:0016020,GO:0016043,GO:0030054,GO:0031090,GO:0032527,GO:0033036,GO:0034613,GO:0042886,GO:0043226,GO:0043227,GO:0043229,GO:0043231,GO:0044422,GO:…	8.41e-262	29760.VIT_09s0002g00570.t01	2CYI5@1|root,2S4IX@2759|Eukaryota,37MDS@33090|Viridiplantae,3GFM8@35493|Streptophyta	35493|Streptophyta	S	-	-	Lipase_GDSL	COG3240	225780	21.166	Phospholipase/lecithinase/hemolysin	I	Lipid transport and metabolism	717
XM_010654523.2	33.17	34.09	0	22.42	2.5	2.5	1.24	2.08	0.0927743	-3.43013	NC_012007.3	9978811	9983701	+	LOC100260313	FlaC	COG_Analysis	XP_010652825.1	microtubule-associated protein TORTIFOLIA1, transcript variant X1	Microtubule-associated protein	NA	-	-	-	-	-	-	GO:0003674,GO:0005488,GO:0005515,GO:0005575,GO:0005622,GO:0005623,GO:0005856,GO:0005874,GO:0008017,GO:0008092,GO:0015630,GO:0015631,GO:0043226,GO:0043228,GO:0043229,GO:0043232,GO:0044422,GO:0044424,GO:0044430,GO:0044446,GO:0044464,GO:0099080,GO:0099081,GO:0099512,GO:0099513	0.001	29760.VIT_01s0026g01020.t01	28IH5@1|root,2QQTY@2759|Eukaryota,37M9J@33090|Viridiplantae,3GCRY@35493|Streptophyta	35493|Streptophyta	S	-	-	Cohesin_HEAT,HEAT	COG3352	225888	21.795	Archaellum component ArlC/FlaC	N	Cell motility	1242
XM_003633299.3	111.58	59.06	1054.3	408.313	35.35	35.35	43.06	37.92	0.0928699	-3.42865	NC_012018.3	9065883	9068273	+	LOC100249395	Un-Annotated	NA	XP_003633347.1	uncharacterized LOC100249395	calcium-dependent lipid-binding (CaLB domain) family protein	NA	-	-	-	-	-	-	-	3.61e-291	29760.VIT_12s0057g00470.t01	28X2T@1|root,2R3V8@2759|Eukaryota,37RR7@33090|Viridiplantae,3GFWU@35493|Streptophyta	35493|Streptophyta	S	-	-	C2	NA	NA	NA	NA	NA	NA	795
XM_019219904.1	539.29	13.59	0	184.293	9.84	9.84	31.78	17.1533	0.0930763	-3.42544	NC_012011.3	7796894	7797955	-	LOC100244140	Un-Annotated	NA	XP_019075449.1	early nodulin-75-like	NA	NA	-	-	-	-	-	-	-	3.1e-61	29760.VIT_05s0049g00780.t01	28ZXH@1|root,2R6S9@2759|Eukaryota,3828W@33090|Viridiplantae,3GMK8@35493|Streptophyta	29760.VIT_05s0049g00780.t01|-	-	-	-	-	NA	NA	NA	NA	NA	NA	201
XM_010661036.2	8.87	1.44	0	3.43667	0.48	0.48	0	0.32	0.0931135	-3.42487	NC_012019.3	22970185	22975584	+	LOC100243143	MKRN	BlastKOALA	XP_010659338.1	zinc finger CCCH domain-containing protein 69, transcript variant X4	E3 ubiquitin-protein ligase makorin [EC:2.3.2.27]	K15687	-	-	-	-	ko00000,ko01000,ko04121	-	-	3.42e-227	29760.VIT_13s0064g01090.t01	KOG1039@1|root,KOG1039@2759|Eukaryota,37HPV@33090|Viridiplantae,3G958@35493|Streptophyta	35493|Streptophyta	O	-	-	zf-C3HC4,zf-CCCH,zf-RING_2	NA	NA	NA	NA	NA	NA	632
XM_010657005.2	7.29	6.77	0	4.68667	0	0	1.31	0.436667	0.0931721	-3.42396	NC_012015.3	20518412	20527490	-	LOC100256503	SLC30A9, ZNT9	BlastKOALA	XP_010655307.1	metal tolerance protein C4, transcript variant X2	solute carrier family 30 (zinc transporter), member 9	K14696	-	-	-	-	ko00000,ko02000	2.A.4.6	-	1.5e-30	29760.VIT_09s0054g00220.t01	COG0053@1|root,KOG2802@2759|Eukaryota,37SSA@33090|Viridiplantae,3GE07@35493|Streptophyta	35493|Streptophyta	P	-	-	Cation_efflux	COG0053	223131	23.574	Divalent metal cation (Fe/Co/Zn/Cd) efflux pump	P	Inorganic ion transport and metabolism	917
XM_002271076.3	3.93	24.4	0	9.44333	1.32	1.32	0	0.88	0.0931874	-3.42372	NC_012021.3	1785860	1789824	+	LOC100262611	Un-Annotated	NA	XP_002271112.1	protein NUCLEAR FUSION DEFECTIVE 4, transcript variant X1	Nodulin-like	NA	-	-	-	-	-	-	-	6.72e-259	57918.XP_004308650.1	28TAV@1|root,2R018@2759|Eukaryota,37T51@33090|Viridiplantae,3GXCE@35493|Streptophyta,4JMD9@91835|fabids	35493|Streptophyta	S	-	-	Nodulin-like	NA	NA	NA	NA	NA	NA	728
XM_010651052.2	0.34	0.41	0	0.25	0	0	0.07	0.0233333	0.0933333	-3.42146	NC_012010.3	23170181	23252174	-	LOC100248256	TOP3	BlastKOALA	XP_010649354.1	DNA topoisomerase 3-alpha, transcript variant X2	DNA topoisomerase III [EC:5.6.2.1]	K03165	ko03440,ko03460,map03440,map03460	M00414	-	-	ko00000,ko00001,ko00002,ko01000,ko03032,ko03400	-	GO:0000003,GO:0000278,GO:0000280,GO:0000712,GO:0003674,GO:0003676,GO:0003677,GO:0003824,GO:0003916,GO:0003917,GO:0005488,GO:0005575,GO:0005622,GO:0005623,GO:0005634,GO:0005654,GO:0006139,GO:0006259,GO:0006260,GO:0006265,GO:0006281,GO:0006310,GO:0006725,GO:0006807,GO:0006950,GO:0006974,GO:0006996,GO:0007049,GO:0007059,GO:0007127,GO:0007131,GO:0008150,GO:0008152,GO:0009058,GO:0009059,GO:0009987,GO:…	3.12e-138	3641.EOX92637	COG0550@1|root,KOG1956@2759|Eukaryota,37IA6@33090|Viridiplantae,3G9US@35493|Streptophyta	35493|Streptophyta	L	-	-	Topoisom_bac,Toprim,zf-C4_Topoisom,zf-CCHC,zf-GRF	COG0550	223624	28.283	DNA topoisomerase IA	L	Replication, recombination and repair	1522
XM_010660201.2	43.53	31.97	0	25.1667	3.4	3.4	0.26	2.35333	0.0935099	-3.41874	NC_012019.3	3930317	3932503	+	LOC104881129	Un-Annotated	NA	XP_010658503.1	uncharacterized LOC104881129	expressed protein	NA	-	-	-	-	-	-	-	7.11e-81	29760.VIT_13s0019g02680.t01	2BJ9Y@1|root,2S1FS@2759|Eukaryota,37VMY@33090|Viridiplantae,3GJNC@35493|Streptophyta	35493|Streptophyta	S	-	-	-	NA	NA	NA	NA	NA	NA	242
XM_010664896.2	2.49	4.14	0	2.21	0.31	0.31	0	0.206667	0.0935143	-3.41867	NC_012023.3	8951972	8971356	+	LOC100250088	UBE2H, UBC8	BlastKOALA	XP_010663198.1	ubiquitin-conjugating enzyme E2-23 kDa, transcript variant X5	ubiquitin-conjugating enzyme E2 H [EC:2.3.2.23]	K10576	ko04120,map04120	-	-	-	ko00000,ko00001,ko01000,ko04121	-	GO:0003674,GO:0003824,GO:0004842,GO:0005488,GO:0005515,GO:0005575,GO:0005622,GO:0005623,GO:0005737,GO:0005829,GO:0006464,GO:0006508,GO:0006511,GO:0006807,GO:0008150,GO:0008152,GO:0009056,GO:0009057,GO:0009987,GO:0016567,GO:0016740,GO:0019538,GO:0019787,GO:0019899,GO:0019941,GO:0030163,GO:0031625,GO:0032446,GO:0036211,GO:0043170,GO:0043412,GO:0043632,GO:0044237,GO:0044238,GO:0044248,GO:0044257,GO:…	2.39e-119	29760.VIT_17s0000g07960.t01	KOG0416@1|root,KOG0416@2759|Eukaryota,37QSH@33090|Viridiplantae,3GG44@35493|Streptophyta	35493|Streptophyta	O	-	-	UQ_con	COG5078	227410	41.538	Ubiquitin-protein ligase	O	Posttranslational modification, protein turnover, chaperones	341
XM_019220608.1	1.35	1.85	0	1.06667	0.15	0.15	0	0.1	0.09375	-3.41504	NC_012012.3	1589296	1606589	-	LOC100257061	Un-Annotated	NA	XP_019076153.1	protein EMSY-LIKE 3, transcript variant X2	emsy N terminus domain-containing protein ENT domain-containing protein	NA	-	-	-	-	-	-	-	8.95e-291	29760.VIT_06s0004g01350.t01	KOG4675@1|root,KOG4675@2759|Eukaryota,37PQA@33090|Viridiplantae,3G9Y2@35493|Streptophyta	35493|Streptophyta	H	-	-	ENT,LBR_tudor	NA	NA	NA	NA	NA	NA	799
XR_787144.2	4.74	10.8	0	5.18	0.73	0.73	0	0.486667	0.0939511	-3.41195	NC_012019.3	3948268	3965510	+	LOC100263230	Un-Annotated	NA	NA	protein GUCD1, transcript variant X3	NA	NA	NA	NA	NA	NA	NA	NA	NA	NA	NA	NA	NA	NA	NA	NA	NA	NA	NA	NA	NA	NA	NA	NA
XM_002274276.3	1.77	3.12	0	1.63	0.23	0.23	0	0.153333	0.0940695	-3.41013	NC_012014.3	13802300	13803694	-	LOC100244805	Un-Annotated	NA	XP_002274312.1	probable membrane-associated kinase regulator 4	membrane-associated kinase regulator	NA	-	-	-	-	-	-	-	1.43e-123	3694.POPTR_0006s23120.1	295ZV@1|root,2RCYF@2759|Eukaryota,37MIM@33090|Viridiplantae,3GGQ5@35493|Streptophyta,4JSEA@91835|fabids	35493|Streptophyta	S	-	-	-	NA	NA	NA	NA	NA	NA	367
XM_019224236.1	0.19	0.66	0	0.283333	0	0	0.08	0.0266667	0.0941176	-3.40939	NC_012019.3	5376846	5399373	-	LOC100249661	Un-Annotated	NA	XP_019079781.1	uncharacterized LOC100249661, transcript variant X3	zinc finger	ko:K10635,ko:K19041	-	-	-	-	ko00000,ko01000,ko04121	-	-	0	29760.VIT_13s0019g04100.t01	KOG0800@1|root,KOG0800@2759|Eukaryota,37T0M@33090|Viridiplantae,3GCMR@35493|Streptophyta	35493|Streptophyta	O	-	-	zf-RING_2	NA	NA	NA	NA	NA	NA	1108
XM_002264976.3	28.54	48.41	0	25.65	1.74	1.74	3.78	2.42	0.094347	-3.40588	NC_012013.3	3032738	3040056	+	LOC100253698	MdlB	COG_Analysis	XP_002265012.1	ABC transporter C family member 4, transcript variant X1	ABC transporter C family member	ko:K05665,ko:K05666	ko01523,ko01524,ko02010,ko04071,ko04976,ko04977,ko05206,map01523,map01524,map02010,map04071,map04976,map04977,map05206	-	-	-	ko00000,ko00001,ko02000	3.A.1.208.2,3.A.1.208.8	GO:0000325,GO:0001101,GO:0003674,GO:0003824,GO:0005215,GO:0005575,GO:0005622,GO:0005623,GO:0005737,GO:0005773,GO:0005774,GO:0005794,GO:0005886,GO:0005911,GO:0006810,GO:0006855,GO:0006950,GO:0008150,GO:0009414,GO:0009415,GO:0009506,GO:0009605,GO:0009607,GO:0009611,GO:0009624,GO:0009628,GO:0009987,GO:0010035,GO:0010118,GO:0012505,GO:0015399,GO:0015405,GO:0015893,GO:0016020,GO:0016462,GO:0016787,GO:…	3.07e-79	29760.VIT_07s0005g00260.t01	COG1132@1|root,KOG0054@2759|Eukaryota,37KV9@33090|Viridiplantae,3GA2M@35493|Streptophyta	35493|Streptophyta	Q	-	-	ABC_membrane,ABC_tran	COG1132	224055	27.368	ABC-type multidrug transport system, ATPase and permease component	V	Defense mechanisms	2483
XM_002280294.4	43.4	37.17	1159.74	413.437	38.44	38.44	40.99	39.29	0.0950327	-3.39543	NC_012014.3	16291005	16310719	-	LOC100251150	LMBRD1	BlastKOALA	XP_002280330.1	LIMR family protein At5g01460	LMBR1 domain-containing protein 1	K14617	ko04977,map04977	-	-	-	ko00000,ko00001	-	GO:0005575,GO:0005623,GO:0005886,GO:0005911,GO:0009506,GO:0016020,GO:0030054,GO:0044464,GO:0055044,GO:0071944	0.000452	29760.VIT_08s0007g02270.t01	28H7Y@1|root,2QPKQ@2759|Eukaryota,37IY3@33090|Viridiplantae,3G8JK@35493|Streptophyta	35493|Streptophyta	S	-	-	LMBR1	COG1340	224259	28.571	Uncharacterized coiled-coil protein, contains DUF342 domain	S	Function unknown	964
XM_010645698.2	0.47	5.84	0	2.10333	0.3	0.3	0	0.2	0.0950872	-3.39461	NC_012024.3	28865629	28868816	-	LOC104877454	Un-Annotated	NA	XP_010644000.1	F-box protein SKIP1-like	F-box LRR-repeat protein	NA	-	-	-	-	-	-	-	1.12e-182	29760.VIT_18s0089g01000.t01	KOG1947@1|root,KOG1947@2759|Eukaryota,37TV7@33090|Viridiplantae,3GIDH@35493|Streptophyta	35493|Streptophyta	S	-	-	F-box,F-box-like	NA	NA	NA	NA	NA	NA	508
XM_019221953.1	0.42	0	0	0.14	0.02	0.02	0	0.0133333	0.0952381	-3.39232	NC_012015.3	4053861	4059177	+	LOC100265299	DDX11, CHL1, CTF1	BlastKOALA	XP_019077498.1	ATP-dependent DNA helicase DDX11, transcript variant X2	chromosome transmission fidelity protein 1 [EC:3.6.4.13]	K11273	-	-	-	-	ko00000,ko01000,ko03036	-	-	4.72e-46	29760.VIT_09s0002g04450.t01	COG1199@1|root,KOG1133@2759|Eukaryota,37JDZ@33090|Viridiplantae,3GDR3@35493|Streptophyta	35493|Streptophyta	L	-	-	DEAD_2,Helicase_C_2	COG1199	224120	17.544	Rad3-related DNA helicase DinG	L	Replication, recombination and repair	1558
XM_019221756.1	0	0.84	0	0.28	0.04	0.04	0	0.0266667	0.0952381	-3.39232	NC_012014.3	12410776	12422959	+	LOC100263604	CSLA	BlastKOALA	XP_019077301.1	mannan synthase 1, transcript variant X2	beta-mannan synthase [EC:2.4.1.32]	K13680	-	-	-	-	ko00000,ko01000,ko01003,ko02000	4.D.3.1.10	-	3.84e-33	29760.VIT_08s0040g01340.t01	COG1215@1|root,2QTBF@2759|Eukaryota,37J3S@33090|Viridiplantae,3GGZC@35493|Streptophyta	35493|Streptophyta	M	GT2	-	Glyco_tranf_2_3,Glyco_trans_2_3	COG1215	224136	22.427	Glycosyltransferase, catalytic subunit of cellulose synthase and poly-beta-1,6-N-acetylglucosamine synthase	N	Cell motility	921
XM_010657214.2	0	1.47	0	0.49	0.07	0.07	0	0.0466667	0.0952381	-3.39232	NC_012016.3	2584414	2596932	-	LOC100249697	Un-Annotated	NA	XP_010655516.1	protein SCAR3, transcript variant X1	isoform X1	ko:K01595	ko00620,ko00680,ko00710,ko00720,ko01100,ko01120,ko01200,map00620,map00680,map00710,map00720,map01100,map01120,map01200	M00168,M00170,M00171,M00172,M00173,M00346,M00374	R00345	RC02741	ko00000,ko00001,ko00002,ko01000	-	GO:0003674,GO:0003779,GO:0003785,GO:0005488,GO:0005515,GO:0005575,GO:0005622,GO:0005623,GO:0005737,GO:0005856,GO:0008064,GO:0008092,GO:0008150,GO:0009987,GO:0010638,GO:0016020,GO:0016043,GO:0030832,GO:0030833,GO:0030838,GO:0031209,GO:0031334,GO:0032271,GO:0032273,GO:0032535,GO:0032956,GO:0032970,GO:0032991,GO:0033043,GO:0043226,GO:0043228,GO:0043229,GO:0043232,GO:0043254,GO:0044087,GO:0044089,GO:…	0	29760.VIT_10s0003g01270.t01	2CMY8@1|root,2QSPV@2759|Eukaryota,37S32@33090|Viridiplantae,3GGR6@35493|Streptophyta	35493|Streptophyta	S	-	-	-	NA	NA	NA	NA	NA	NA	1706
XM_002277949.3	1.9	2.3	0	1.4	0.2	0.2	0	0.133333	0.0952381	-3.39232	NC_012014.3	13687942	13688594	-	LOC100261866	YqaE	COG_Analysis	XP_002277985.1	low temperature-induced protein lt101.2	Low temperature-induced protein	NA	-	-	-	-	-	-	-	1.13e-29	29760.VIT_08s0040g02660.t01	KOG1773@1|root,KOG1773@2759|Eukaryota,37WXP@33090|Viridiplantae,3GM66@35493|Streptophyta	35493|Streptophyta	S	-	-	Pmp3	COG0401	223478	59.615	Membrane potential modulator PMP3/YqaE, plasma membrane proteolipid 3 (PMP3)/Esi3/RCI2/UPF0057 family	C	Energy production and conversion	105
XM_002278038.3	72.42	48.63	0	40.35	5.81	5.81	0	3.87333	0.0959934	-3.38092	NC_012014.3	13683569	13684716	+	LOC100256772	Un-Annotated	NA	XP_002278074.1	uncharacterized LOC100256772	Plant protein 1589 of	NA	-	-	-	-	-	-	-	1.76e-57	29760.VIT_08s0040g02650.t01	2CBV9@1|root,2S3ZQ@2759|Eukaryota,37W6Y@33090|Viridiplantae,3GKFH@35493|Streptophyta	35493|Streptophyta	S	-	-	A_thal_3526	NA	NA	NA	NA	NA	NA	178
NM_001280965.1	309.42	285.41	0	198.277	23.49	23.49	10.22	19.0667	0.0961619	-3.37839	NC_012016.3	2790462	2791814	+	CIPK16	PRKAA, AMPK	BlastKOALA	NP_001267894.1	CBL-interacting protein kinase 16	5'-AMP-activated protein kinase, catalytic alpha subunit [EC:2.7.11.31]	K07198	ko04068,ko04113,ko04138,ko04140,ko04150,ko04151,ko04152,ko04211,ko04213,ko04371,ko04530,ko04710,ko04714,ko04910,ko04920,ko04921,ko04922,ko04931,ko04932,ko05410,ko05418,map04068,map04113,map04138,map04140,map04150,map04151,map04152,map04211,map04213,map04371,map04530,map04710,map04714,map04910,map04920,map04921,map04922,map04931,map04932,map05410,map05418	-	-	-	ko00000,ko00001,ko01000,ko01001,ko03029,ko04131	-	GO:0001101,GO:0003674,GO:0003824,GO:0004672,GO:0004674,GO:0005575,GO:0005622,GO:0005623,GO:0005737,GO:0005829,GO:0006464,GO:0006468,GO:0006793,GO:0006796,GO:0006807,GO:0007154,GO:0007165,GO:0008150,GO:0008152,GO:0009719,GO:0009725,GO:0009737,GO:0009987,GO:0010033,GO:0016301,GO:0016310,GO:0016740,GO:0016772,GO:0016773,GO:0018105,GO:0018107,GO:0018193,GO:0018209,GO:0018210,GO:0019538,GO:0023052,GO:…	2.42e-58	29760.VIT_10s0003g01410.t01	KOG0583@1|root,KOG0583@2759|Eukaryota,37HJQ@33090|Viridiplantae,3GDBQ@35493|Streptophyta	35493|Streptophyta	T	-	-	NAF,Pkinase	COG0515	223589	30.1	Serine/threonine protein kinase	T	Signal transduction mechanisms	877
XM_010663845.2	0.96	1.32	0	0.76	0.11	0.11	0	0.0733333	0.0964912	-3.37346	NC_012022.3	2742325	2749367	+	LOC100240849	CDC20	BlastKOALA	XP_010662147.1	cell division cycle 20.2, cofactor of APC complex, transcript variant X1	cell division cycle 20, cofactor of APC complex	K03363	ko04110,ko04111,ko04113,ko04114,ko04120,ko05166,ko05203,map04110,map04111,map04113,map04114,map04120,map05166,map05203	M00389	-	-	ko00000,ko00001,ko00002,ko03036,ko04121	-	-	4.58e-43	29760.VIT_16s0039g02510.t01	COG2319@1|root,KOG0305@2759|Eukaryota,37JEQ@33090|Viridiplantae,3G8CC@35493|Streptophyta	35493|Streptophyta	DO	-	-	ANAPC4_WD40,WD40	COG2319	225201	27.667	WD40 repeat	R	General function prediction only	934
XM_010662707.2	1.12	16.29	0	5.80333	0.84	0.84	0	0.56	0.0964963	-3.37338	NC_012020.3	28745542	28754977	+	LOC100257762	PMA1, PMA2	BlastKOALA	XP_010661009.1	ATPase 4, plasma membrane-type, transcript variant X2	H+-transporting ATPase [EC:7.1.2.1]	K01535	ko00190,map00190	-	-	-	ko00000,ko00001,ko01000	3.A.3.3	-	7.73e-174	29760.VIT_14s0066g02550.t01	COG0474@1|root,KOG0205@2759|Eukaryota,37KM7@33090|Viridiplantae,3GFNJ@35493|Streptophyta	35493|Streptophyta	P	-	-	Cation_ATPase_N,E1-E2_ATPase,Hydrolase	COG0474	223550	28.916	Magnesium-transporting ATPase (P-type)	P	Inorganic ion transport and metabolism	1848
XM_019223566.1	4.74	0	0	1.58	0.23	0.23	0	0.153333	0.0970464	-3.36518	NC_012018.3	759514	771991	-	LOC100241975	CCNL	BlastKOALA	XP_019079111.1	cyclin-L1-1, transcript variant X3	cyclin L	K23966	-	-	-	-	-	-	GO:0000079,GO:0000307,GO:0001932,GO:0001934,GO:0003674,GO:0005575,GO:0005622,GO:0005623,GO:0005634,GO:0005911,GO:0006355,GO:0006357,GO:0006950,GO:0006970,GO:0008150,GO:0009506,GO:0009628,GO:0009651,GO:0009889,GO:0009891,GO:0009893,GO:0010468,GO:0010556,GO:0010557,GO:0010562,GO:0010604,GO:0010628,GO:0016538,GO:0019207,GO:0019219,GO:0019220,GO:0019222,GO:0019887,GO:0030054,GO:0030234,GO:0031323,GO:…	5.84e-251	29760.VIT_12s0028g00110.t01	COG5333@1|root,KOG0835@2759|Eukaryota,37HXR@33090|Viridiplantae,3GECK@35493|Streptophyta	35493|Streptophyta	DKL	-	-	Cyclin_N	NA	NA	NA	NA	NA	NA	701
XM_010664559.2	1.66	4.52	0	2.06	0.3	0.3	0	0.2	0.0970874	-3.36457	NC_012022.3	21872493	21906837	+	LOC100252197	SMCHD1	BlastKOALA	XP_010662861.1	uncharacterized LOC100252197, transcript variant X3	structural maintenance of chromosomes flexible hinge domain-containing protein 1	K23113	-	-	-	-	-	-	GO:0000724,GO:0000725,GO:0006139,GO:0006259,GO:0006281,GO:0006302,GO:0006310,GO:0006725,GO:0006807,GO:0006950,GO:0006974,GO:0008150,GO:0008152,GO:0009987,GO:0033554,GO:0034641,GO:0043170,GO:0044237,GO:0044238,GO:0044260,GO:0046483,GO:0050896,GO:0051716,GO:0071704,GO:0090304,GO:1901360	0	29760.VIT_16s0098g01810.t01	28IFB@1|root,2QQS5@2759|Eukaryota,37IXM@33090|Viridiplantae,3GEE7@35493|Streptophyta	35493|Streptophyta	S	-	-	HATPase_c_3	NA	NA	NA	NA	NA	NA	3141
XM_019221336.1	1.91	3.34	0	1.75	0.21	0.21	0.09	0.17	0.0971429	-3.36375	NC_012013.3	750290	787505	-	LOC100255529	ANKYR	COG_Analysis	XP_019076881.1	uncharacterized LOC100255529	ankyrin repeat-containing protein	ko:K15503	-	-	-	-	ko00000,ko01009,ko03400	-	GO:0000149,GO:0000166,GO:0001508,GO:0002027,GO:0002376,GO:0003008,GO:0003012,GO:0003013,GO:0003015,GO:0003205,GO:0003230,GO:0003279,GO:0003283,GO:0003674,GO:0003824,GO:0004672,GO:0004674,GO:0004683,GO:0005488,GO:0005515,GO:0005516,GO:0005524,GO:0005575,GO:0005622,GO:0005623,GO:0005737,GO:0005829,GO:0005856,GO:0005886,GO:0005911,GO:0006417,GO:0006464,GO:0006468,GO:0006793,GO:0006796,GO:0006807,GO:…	2.3e-296	981085.XP_010096450.1	COG0666@1|root,KOG0504@2759|Eukaryota,37SVB@33090|Viridiplantae,3GBGA@35493|Streptophyta,4JD3P@91835|fabids	35493|Streptophyta	S	-	-	Ank_2,PGG	COG0666	223738	25.954	Ankyrin repeat	T	Signal transduction mechanisms	838
XM_019226298.1	2.66	1.86	0	1.50667	0.22	0.22	0	0.146667	0.0973451	-3.36075	NC_012022.3	16971459	16975761	+	LOC100255723	TPR	COG_Analysis	XP_019081843.1	pentatricopeptide repeat-containing protein At1g55630, transcript variant X2	Pentatricopeptide repeat-containing protein	NA	-	-	-	-	-	-	GO:0003674,GO:0003676,GO:0003723,GO:0003824,GO:0004518,GO:0004519,GO:0005488,GO:0005575,GO:0005622,GO:0005623,GO:0006139,GO:0006725,GO:0006807,GO:0008150,GO:0008152,GO:0009451,GO:0009987,GO:0016070,GO:0016787,GO:0016788,GO:0034641,GO:0043170,GO:0043226,GO:0043227,GO:0043229,GO:0043231,GO:0043412,GO:0044237,GO:0044238,GO:0044424,GO:0044464,GO:0046483,GO:0071704,GO:0090304,GO:0090305,GO:0097159,GO:…	6.64e-126	29760.VIT_16s0050g00130.t01	KOG4197@1|root,KOG4197@2759|Eukaryota,37SE9@33090|Viridiplantae,3GFEN@35493|Streptophyta	35493|Streptophyta	S	-	-	PPR,PPR_2,PPR_3	COG0457	223533	17.004	Tetratricopeptide (TPR) repeat	R	General function prediction only	381
XM_002271704.4	1.23	0	0	0.41	0.06	0.06	0	0.04	0.097561	-3.35755	NC_012013.3	15347763	15351935	-	LOC100241973	cysC	BlastKOALA	XP_002271740.2	adenylyl-sulfate kinase 3, transcript variant X1	adenylylsulfate kinase [EC:2.7.1.25]	K00860	ko00230,ko00920,ko01100,ko01120,map00230,map00920,map01100,map01120	M00176	R00509,R04928	RC00002,RC00078	ko00000,ko00001,ko00002,ko01000	-	GO:0000103,GO:0003674,GO:0003824,GO:0004020,GO:0005575,GO:0005622,GO:0005623,GO:0005737,GO:0005829,GO:0006790,GO:0006793,GO:0006796,GO:0008150,GO:0008152,GO:0009507,GO:0009536,GO:0009987,GO:0016301,GO:0016310,GO:0016740,GO:0016772,GO:0016773,GO:0043226,GO:0043227,GO:0043229,GO:0043231,GO:0044237,GO:0044424,GO:0044444,GO:0044464	7.53e-201	29760.VIT_07s0129g00060.t01	COG0529@1|root,KOG0635@2759|Eukaryota,37KPZ@33090|Viridiplantae,3G8N4@35493|Streptophyta	35493|Streptophyta	F	-	-	APS_kinase	COG0529	223603	58.794	Adenylylsulfate kinase or related kinase	P	Inorganic ion transport and metabolism	555
XR_002030458.1	0.08	0.33	0	0.136667	0.02	0.02	0	0.0133333	0.097561	-3.35755	NC_012013.3	14988898	14995138	+	LOC109122922	Un-Annotated	NA	NA	uncharacterized LOC109122922	NA	NA	NA	NA	NA	NA	NA	NA	NA	NA	NA	NA	NA	NA	NA	NA	NA	NA	NA	NA	NA	NA	NA	NA
XM_010664870.2	43.24	6.34	0	16.5267	2.42	2.42	0	1.61333	0.09762	-3.35668	NC_012023.3	9661879	9664667	+	LOC104882284	cynT, can	BlastKOALA	XP_010663172.1	carbonic anhydrase 2, transcript variant X2	carbonic anhydrase [EC:4.2.1.1]	K01673	ko00910,map00910	-	R00132,R10092	RC02807	ko00000,ko00001,ko01000	-	-	7.79e-191	29760.VIT_17s0000g08450.t01	COG0288@1|root,KOG1578@2759|Eukaryota,37SD3@33090|Viridiplantae,3GDTJ@35493|Streptophyta	35493|Streptophyta	P	-	-	Pro_CA	COG0288	223365	28.205	Carbonic anhydrase	P	Inorganic ion transport and metabolism	529
XM_002282197.3	542.47	90.98	0	211.15	22.29	22.29	17.31	20.63	0.0977031	-3.35545	NC_012009.3	3944452	3947253	+	LOC100246968	CYP707A	BlastKOALA	XP_002282233.1	abscisic acid 8'-hydroxylase 4	(+)-abscisic acid 8'-hydroxylase [EC:1.14.14.137]	K09843	ko00906,map00906	-	R07202	RC00257	ko00000,ko00001,ko00199,ko01000	-	GO:0003674,GO:0003824,GO:0004497,GO:0006629,GO:0006694,GO:0007275,GO:0008150,GO:0008152,GO:0008202,GO:0008610,GO:0009058,GO:0010268,GO:0010295,GO:0010817,GO:0016125,GO:0016128,GO:0016129,GO:0016131,GO:0016132,GO:0016491,GO:0016705,GO:0016709,GO:0032501,GO:0032502,GO:0042445,GO:0042446,GO:0042592,GO:0044238,GO:0048856,GO:0048878,GO:0055088,GO:0055114,GO:0065007,GO:0065008,GO:0071704,GO:1901360,GO:…	2.72e-74	29760.VIT_03s0063g00380.t01	COG2124@1|root,KOG0157@2759|Eukaryota,37JW0@33090|Viridiplantae,3GFFA@35493|Streptophyta	35493|Streptophyta	Q	-	-	p450	COG2124	225035	27.107	Cytochrome P450	Q	Secondary metabolites biosynthesis, transport and catabolism	887
XM_019221341.1	3.43	0.66	0	1.36333	0.2	0.2	0	0.133333	0.0977995	-3.35403	NC_012013.3	2095616	2096428	+	LOC100266534	H2A	BlastKOALA	XP_019076886.1	histone H2A-beta, sperm	histone H2A	K11251	ko04217,ko05034,ko05322,map04217,map05034,map05322	-	-	-	ko00000,ko00001,ko03036,ko04147	-	-	1.92e-88	29760.VIT_07s0104g01000.t01	COG5262@1|root,KOG1756@2759|Eukaryota,37TYG@33090|Viridiplantae,3GHZZ@35493|Streptophyta	35493|Streptophyta	B	-	-	Histone,Histone_H2A_C	NA	NA	NA	NA	NA	NA	260
XM_019222095.1	0.42	1.42	0	0.613333	0.09	0.09	0	0.06	0.0978261	-3.35364	NC_012015.3	10182094	10184206	-	LOC104880330	ANKYR	COG_Analysis	XP_019077640.1	alpha-latrotoxin-Lhe1a-like	ankyrin repeat-containing protein	NA	-	-	-	-	-	-	-	3.54e-118	29760.VIT_09s0002g08710.t01	COG0666@1|root,KOG0504@2759|Eukaryota,37SVB@33090|Viridiplantae,3GBGA@35493|Streptophyta	33090|Viridiplantae	S	-	-	Ank_2,Ank_4,PGG	COG0666	223738	25.899	Ankyrin repeat	T	Signal transduction mechanisms	347
XM_010649453.2	2.62	1.36	0	1.32667	0.13	0.13	0.13	0.13	0.0979899	-3.35122	NC_012009.3	4095044	4122095	-	LOC100257340	ATG2	BlastKOALA	XP_010647755.1	autophagy-related protein 2, transcript variant X4	autophagy-related protein 2	K17906	ko04136,ko04138,ko04140,map04136,map04138,map04140	-	-	-	ko00000,ko00001,ko02000,ko03029,ko04131	9.A.15.1	GO:0000045,GO:0002376,GO:0006914,GO:0006950,GO:0006952,GO:0006955,GO:0006996,GO:0007033,GO:0007275,GO:0007568,GO:0008150,GO:0008152,GO:0009056,GO:0009605,GO:0009607,GO:0009617,GO:0009620,GO:0009814,GO:0009816,GO:0009987,GO:0010150,GO:0016043,GO:0016236,GO:0022607,GO:0032501,GO:0032502,GO:0042742,GO:0043207,GO:0044085,GO:0044237,GO:0044248,GO:0045087,GO:0048366,GO:0048367,GO:0048731,GO:0048827,GO:…	0	29760.VIT_03s0063g00600.t01	KOG2993@1|root,KOG2993@2759|Eukaryota,37I1Z@33090|Viridiplantae,3G7ZV@35493|Streptophyta	35493|Streptophyta	U	-	-	ATG2_CAD,ATG_C,Chorein_N	NA	NA	NA	NA	NA	NA	3810
XM_019216267.1	1.17	1.48	0	0.883333	0	0	0.26	0.0866667	0.0981132	-3.34941	NC_012008.3	308887	315628	+	LOC104881089	Un-Annotated	NA	XP_019071812.1	uncharacterized LOC104881089, transcript variant X5	NA	NA	-	-	-	-	-	-	-	0	29760.VIT_02s0025g00160.t01	28IFM@1|root,2QQSF@2759|Eukaryota,37NXC@33090|Viridiplantae,3GBID@35493|Streptophyta	35493|Streptophyta	-	-	-	-	NA	NA	NA	NA	NA	NA	2415
XM_010665736.2	11.13	12.08	0	7.73667	1.14	1.14	0	0.76	0.0982335	-3.34764	NC_012024.3	368555	375550	-	LOC100261635	Smc	COG_Analysis	XP_010664038.1	microtubule-associated protein futsch, transcript variant X1	single fertilization	NA	-	-	-	-	-	-	-	5.5e-11	29760.VIT_18s0122g00410.t01	2CMB0@1|root,2QPUC@2759|Eukaryota,37P0S@33090|Viridiplantae,3G7C6@35493|Streptophyta	35493|Streptophyta	S	-	-	-	COG1196	224117	16.024	Chromosome segregation ATPase Smc	D	Cell cycle control, cell division, chromosome partitioning	2189
XM_010664909.2	4.46	22.92	0	9.12667	1.35	1.35	0	0.9	0.0986121	-3.34209	NC_012023.3	8732675	8739644	+	LOC100245051	EDEM1	BlastKOALA	XP_010663211.1	alpha-mannosidase I MNS5, transcript variant X2	ER degradation enhancer, mannosidase alpha-like 1	K10084	ko04141,map04141	-	-	-	ko00000,ko00001,ko04091	-	GO:0000139,GO:0003674,GO:0003824,GO:0004553,GO:0004559,GO:0004571,GO:0005575,GO:0005622,GO:0005623,GO:0005737,GO:0005783,GO:0005794,GO:0006491,GO:0006508,GO:0006511,GO:0006807,GO:0006950,GO:0008150,GO:0008152,GO:0009056,GO:0009057,GO:0009100,GO:0009987,GO:0010033,GO:0010243,GO:0010498,GO:0012505,GO:0015923,GO:0015924,GO:0016020,GO:0016787,GO:0016798,GO:0019538,GO:0019941,GO:0030163,GO:0030433,GO:…	0.001	29760.VIT_17s0000g07760.t01	KOG2429@1|root,KOG2429@2759|Eukaryota,37MH3@33090|Viridiplantae,3GG9F@35493|Streptophyta	35493|Streptophyta	G	-	-	Glyco_hydro_47	COG1331	224250	17.928	Uncharacterized conserved protein YyaL, SSP411 family, contains thoiredoxin and six-hairpin glycosidase-like domains	R	General function prediction only	1051
XM_019225864.1	0	0.81	0	0.27	0	0	0.08	0.0266667	0.0987654	-3.33985	NC_012022.3	2798445	2803441	-	LOC100257976	TPR	COG_Analysis	XP_019081409.1	pentatricopeptide repeat-containing protein At5g42310, mitochondrial, transcript variant X2	NA	NA	NA	NA	NA	NA	NA	NA	NA	2.6e-06	NA	NA	NA	NA	NA	NA	NA	COG0457	223533	19.305	Tetratricopeptide (TPR) repeat	R	General function prediction only	NA
XM_003634157.2	29.97	42.75	1983.96	685.56	63.36	63.36	77.03	67.9167	0.0990674	-3.33545	NC_012023.3	2304464	2316235	-	LOC100853969	Un-Annotated	NA	XP_003634205.1	uncharacterized LOC100853969, transcript variant X3	isoform X1	NA	-	-	-	-	-	-	-	1.61e-212	29760.VIT_17s0000g02520.t01	COG3752@1|root,KOG4650@2759|Eukaryota,37PTU@33090|Viridiplantae,3GCUP@35493|Streptophyta	35493|Streptophyta	O	-	-	DUF1295	COG3752	226275	33.333	Steroid 5-alpha reductase family enzyme	R	General function prediction only	587
XM_002274304.4	1.21	0	0	0.403333	0.06	0.06	0	0.04	0.0991736	-3.3339	NW_003724203.1	83457	88776	+	LOC100259671	ANKYR	COG_Analysis	XP_002274340.4	uncharacterized LOC100259671	ankyrin repeat-containing protein	ko:K15503	-	-	-	-	ko00000,ko01009,ko03400	-	GO:0000149,GO:0000166,GO:0002376,GO:0003674,GO:0003824,GO:0004672,GO:0004674,GO:0004683,GO:0005488,GO:0005515,GO:0005516,GO:0005524,GO:0005575,GO:0005622,GO:0005623,GO:0005737,GO:0005829,GO:0005856,GO:0005886,GO:0006417,GO:0006464,GO:0006468,GO:0006793,GO:0006796,GO:0006807,GO:0006810,GO:0006888,GO:0006900,GO:0006901,GO:0006903,GO:0006915,GO:0006950,GO:0006952,GO:0006955,GO:0006979,GO:0006996,GO:…	3.38e-262	2711.XP_006479665.1	COG0666@1|root,KOG0504@2759|Eukaryota,37SVB@33090|Viridiplantae,3GBGA@35493|Streptophyta	35493|Streptophyta	S	-	-	Ank_2,PGG	COG0666	223738	23.567	Ankyrin repeat	T	Signal transduction mechanisms	753
XM_002265841.3	49.45	50.72	0	33.39	2.7	2.7	4.58	3.32667	0.0996306	-3.32727	NC_012019.3	7002463	7004343	+	LOC100254652	Un-Annotated	NA	XP_002265877.1	zinc finger protein ZAT5-like	ZINC FINGER protein	NA	-	-	-	-	-	-	GO:0003674,GO:0003676,GO:0003677,GO:0003700,GO:0005488,GO:0005575,GO:0005622,GO:0005623,GO:0005634,GO:0006355,GO:0008150,GO:0009889,GO:0010468,GO:0010556,GO:0019219,GO:0019222,GO:0031323,GO:0031326,GO:0043226,GO:0043227,GO:0043229,GO:0043231,GO:0043565,GO:0044424,GO:0044464,GO:0050789,GO:0050794,GO:0051171,GO:0051252,GO:0060255,GO:0065007,GO:0080090,GO:0097159,GO:0140110,GO:1901363,GO:1903506,GO:…	5.86e-164	29760.VIT_13s0019g05170.t01	KOG1721@1|root,KOG1721@2759|Eukaryota,37JGV@33090|Viridiplantae,3GFBT@35493|Streptophyta	35493|Streptophyta	S	-	-	zf-C2H2_6	NA	NA	NA	NA	NA	NA	464
XR_002029689.1	0.76	4.86	0	1.87333	0.28	0.28	0	0.186667	0.0996441	-3.32707	NW_003725169.1	1892	3643	-	LOC104878649	Un-Annotated	NA	NA	bifunctional nuclease 2, transcript variant X2	NA	NA	NA	NA	NA	NA	NA	NA	NA	NA	NA	NA	NA	NA	NA	NA	NA	NA	NA	NA	NA	NA	NA	NA
XM_010664463.2	8.89	13.41	0	7.43333	0.48	0.48	1.27	0.743333	0.1	-3.32193	NC_012022.3	16961372	16964096	+	LOC100260796	Un-Annotated	NA	XP_010662765.1	low-temperature-induced 65 kDa protein, transcript variant X2	Low-temperature-induced 65 kDa	NA	-	-	-	-	-	-	GO:0000302,GO:0001101,GO:0005575,GO:0005622,GO:0005623,GO:0005737,GO:0006950,GO:0006970,GO:0006972,GO:0006979,GO:0007154,GO:0007165,GO:0007275,GO:0007568,GO:0007623,GO:0008150,GO:0009266,GO:0009409,GO:0009414,GO:0009415,GO:0009605,GO:0009607,GO:0009608,GO:0009609,GO:0009611,GO:0009617,GO:0009628,GO:0009651,GO:0009719,GO:0009725,GO:0009737,GO:0009738,GO:0009743,GO:0009755,GO:0009987,GO:0010033,GO:…	8.66e-262	29760.VIT_16s0050g00120.t01	28MIQ@1|root,2QU29@2759|Eukaryota,37TDF@33090|Viridiplantae,3GCED@35493|Streptophyta	35493|Streptophyta	S	-	-	CAP160	NA	NA	NA	NA	NA	NA	728
XM_019219315.1	6.62	63.58	0	23.4	2.41	2.41	2.2	2.34	0.1	-3.32193	NC_012007.3	4838729	4841778	+	LOC100262819	Un-Annotated	NA	XP_019074860.1	MLP-like protein 28, transcript variant X1	MLP-like protein	NA	-	-	-	-	-	-	-	6.97e-109	29760.VIT_01s0011g05190.t01	2BI6D@1|root,2S1DK@2759|Eukaryota,37V8C@33090|Viridiplantae,3GJV3@35493|Streptophyta	35493|Streptophyta	S	-	-	Bet_v_1	NA	NA	NA	NA	NA	NA	313
XR_002031297.1	0	3.19	0	1.06333	0.16	0.16	0	0.106667	0.100313	-3.31741	NC_012018.3	20815344	20817047	+	LOC109123548	Un-Annotated	NA	NA	uncharacterized LOC109123548	NA	NA	NA	NA	NA	NA	NA	NA	NA	NA	NA	NA	NA	NA	NA	NA	NA	NA	NA	NA	NA	NA	NA	NA
XM_010658916.2	0.52	5.66	0	2.06	0.16	0.16	0.3	0.206667	0.100324	-3.31727	NC_012018.3	5981895	5989746	-	LOC100251638	BRRN1, BRN1, CAPH	BlastKOALA	XP_010657218.1	condensin complex subunit 2	condensin complex subunit 2	K06676	ko04111,map04111	-	-	-	ko00000,ko00001,ko03036	-	GO:0000070,GO:0000228,GO:0000278,GO:0000280,GO:0000793,GO:0000794,GO:0000796,GO:0000799,GO:0000819,GO:0001671,GO:0003674,GO:0003682,GO:0005488,GO:0005515,GO:0005575,GO:0005622,GO:0005623,GO:0005634,GO:0005694,GO:0005737,GO:0006323,GO:0006996,GO:0007049,GO:0007059,GO:0007076,GO:0008047,GO:0008150,GO:0009987,GO:0010911,GO:0010912,GO:0016043,GO:0019899,GO:0022402,GO:0030234,GO:0030261,GO:0031974,GO:…	0	29760.VIT_12s0059g01070.t01	COG5229@1|root,KOG2328@2759|Eukaryota,37KYS@33090|Viridiplantae,3GA0I@35493|Streptophyta	35493|Streptophyta	BD	-	-	Cnd2	NA	NA	NA	NA	NA	NA	1316
XM_003632224.3	7.82	1.15	0	2.99	0.45	0.45	0	0.3	0.100334	-3.31711	NC_012012.3	18133913	18137717	+	LOC100243057	Un-Annotated	NA	XP_003632272.1	shugoshin-1, transcript variant X1	Belongs to the short-chain dehydrogenases reductases (SDR) family	ko:K15095	ko00902,ko01110,map00902,map01110	-	R02548	RC00154	ko00000,ko00001,ko01000	-	-	2.03e-131	29760.VIT_06s0061g00620.t01	COG1028@1|root,KOG1208@2759|Eukaryota,37QB9@33090|Viridiplantae,3GAD2@35493|Streptophyta	35493|Streptophyta	Q	-	-	adh_short,adh_short_C2	NA	NA	NA	NA	NA	NA	397
XM_010656163.2	7.04	0.91	996.55	334.833	33.2	33.2	34.52	33.64	0.100468	-3.31519	NC_012015.3	1249541	1264142	+	LOC100263481	Un-Annotated	NA	XP_010654465.1	uncharacterized LOC100263481, transcript variant X7	isoform X1	NA	-	-	-	-	-	-	GO:0000228,GO:0000723,GO:0000781,GO:0000782,GO:0000783,GO:0000784,GO:0003674,GO:0003676,GO:0003677,GO:0003690,GO:0003691,GO:0005488,GO:0005575,GO:0005622,GO:0005623,GO:0005634,GO:0005694,GO:0006139,GO:0006259,GO:0006725,GO:0006807,GO:0006996,GO:0008150,GO:0008152,GO:0009987,GO:0016043,GO:0031627,GO:0031974,GO:0031981,GO:0032200,GO:0032991,GO:0032993,GO:0034641,GO:0042162,GO:0042592,GO:0043170,GO:…	0	29760.VIT_09s0002g01480.t01	2CNIZ@1|root,2QWKN@2759|Eukaryota,37R3D@33090|Viridiplantae,3GA24@35493|Streptophyta	35493|Streptophyta	K	-	-	Myb_DNA-bind_6,Myb_DNA-binding	NA	NA	NA	NA	NA	NA	1174
XM_002271578.3	0.94	0.65	0	0.53	0.08	0.08	0	0.0533333	0.100629	-3.31288	NC_012021.3	12247340	12248421	-	LOC100259767	EREBP	BlastKOALA	XP_002271614.1	ethylene-responsive transcription factor 2-like	EREBP-like factor	K09286	ko04075,map04075	-	-	-	ko00000,ko00001,ko03000	-	-	1.1e-145	29760.VIT_15s0021g01630.t01	2C7ZM@1|root,2SNVR@2759|Eukaryota,3806W@33090|Viridiplantae,3GJXA@35493|Streptophyta	35493|Streptophyta	K	-	-	AP2	NA	NA	NA	NA	NA	NA	411
XR_002030150.1	1.36	3.2	0	1.52	0.23	0.23	0	0.153333	0.100877	-3.30933	NC_012007.3	7939127	7943115	+	LOC100854095	Un-Annotated	NA	NA	subtilisin-like protease SBT1.6, transcript variant X6	NA	NA	NA	NA	NA	NA	NA	NA	NA	NA	NA	NA	NA	NA	NA	NA	NA	NA	NA	NA	NA	NA	NA	NA
XR_002030446.1	15.27	13.33	24.21	17.6033	1.83	1.83	1.68	1.78	0.101117	-3.3059	NC_012013.3	19762040	19765841	-	LOC100247519	Un-Annotated	NA	NA	protein FYV8, transcript variant X2	NA	NA	NA	NA	NA	NA	NA	NA	NA	NA	NA	NA	NA	NA	NA	NA	NA	NA	NA	NA	NA	NA	NA	NA
XM_019216853.1	10	6.2	0	5.4	0.82	0.82	0	0.546667	0.101235	-3.30423	NC_012024.3	3261766	3268429	-	LOC100262661	Un-Annotated	NA	XP_019072398.1	uncharacterized LOC100262661, transcript variant X2	NA	NA	-	-	-	-	-	-	-	7.77e-52	29760.VIT_18s0001g03330.t01	2CY8Y@1|root,2S2UI@2759|Eukaryota,37W82@33090|Viridiplantae,3GKND@35493|Streptophyta	35493|Streptophyta	-	-	-	-	NA	NA	NA	NA	NA	NA	166
XM_002279848.4	3.98	1.15	0	1.71	0.26	0.26	0	0.173333	0.101365	-3.30238	NC_012020.3	28010258	28013421	+	LOC100254380	DOX	BlastKOALA	XP_002279884.1	alpha-dioxygenase 1	fatty acid alpha-dioxygenase [EC:1.13.11.92]	K10529	ko00592,map00592	-	-	-	ko00000,ko00001,ko01000	-	GO:0000302,GO:0001101,GO:0001516,GO:0001561,GO:0001676,GO:0002376,GO:0003008,GO:0003013,GO:0003674,GO:0003824,GO:0004601,GO:0004666,GO:0005575,GO:0005622,GO:0005623,GO:0005737,GO:0005783,GO:0005789,GO:0005794,GO:0005811,GO:0006082,GO:0006629,GO:0006631,GO:0006633,GO:0006636,GO:0006690,GO:0006692,GO:0006693,GO:0006805,GO:0006950,GO:0006952,GO:0006955,GO:0006979,GO:0008015,GO:0008150,GO:0008152,GO:…	0	29760.VIT_14s0066g01670.t01	KOG2408@1|root,KOG2408@2759|Eukaryota,37IX6@33090|Viridiplantae,3GDF8@35493|Streptophyta	35493|Streptophyta	S	-	-	An_peroxidase	NA	NA	NA	NA	NA	NA	1303
XM_019224158.1	0	1.18	0	0.393333	0.06	0.06	0	0.04	0.101695	-3.29768	NC_012019.3	24215163	24219360	-	LOC100266629	LRR	COG_Analysis	XP_019079703.1	putative disease resistance RPP13-like protein 1, transcript variant X16	disease resistance	NA	-	-	-	-	-	-	-	4.28e-08	29760.VIT_13s0064g01850.t01	KOG4658@1|root,KOG4658@2759|Eukaryota,37P43@33090|Viridiplantae,3GF32@35493|Streptophyta	29760.VIT_13s0064g01850.t01|-	T	-	-	-	COG4886	227223	36.364	Leucine-rich repeat (LRR) protein	K	Transcription	1922
XM_019218039.1	10.44	9.91	0	6.78333	0.71	0.71	0.65	0.69	0.10172	-3.29733	NW_003724204.1	340406	350678	+	LOC100253361	RAV	BlastKOALA	XP_019073584.1	B3 domain-containing protein Os07g0563300, transcript variant X3	RAV-like factor	K09287	-	-	-	-	-	-	GO:0003674,GO:0003700,GO:0006355,GO:0007275,GO:0008150,GO:0009889,GO:0010468,GO:0010556,GO:0019219,GO:0019222,GO:0031323,GO:0031326,GO:0032501,GO:0032502,GO:0048366,GO:0048367,GO:0048731,GO:0048827,GO:0048856,GO:0050789,GO:0050794,GO:0051171,GO:0051252,GO:0060255,GO:0065007,GO:0080090,GO:0099402,GO:0140110,GO:1903506,GO:2000112,GO:2001141	0	29760.VIT_00s0181g00260.t01	2CMBJ@1|root,2QPW7@2759|Eukaryota,37S0J@33090|Viridiplantae,3GD9B@35493|Streptophyta	35493|Streptophyta	K	-	-	B3,zf-CW	NA	NA	NA	NA	NA	NA	1067
XR_786206.2	4.03	5.77	0	3.26667	0.5	0.5	0	0.333333	0.102041	-3.29278	NC_012007.3	11464740	11469318	+	LOC100249995	Un-Annotated	NA	NA	F-box/kelch-repeat protein SKIP11, transcript variant X2	NA	NA	NA	NA	NA	NA	NA	NA	NA	NA	NA	NA	NA	NA	NA	NA	NA	NA	NA	NA	NA	NA	NA	NA
XR_787609.2	1.63	3.85	0	1.82667	0.28	0.28	0	0.186667	0.10219	-3.29068	NC_012020.3	25768992	25769729	+	LOC104881650	Un-Annotated	NA	NA	uncharacterized LOC104881650	NA	NA	NA	NA	NA	NA	NA	NA	NA	NA	NA	NA	NA	NA	NA	NA	NA	NA	NA	NA	NA	NA	NA	NA
XR_788148.2	13.21	28.53	0	13.9133	2.01	2.01	0.26	1.42667	0.10254	-3.28575	NC_012024.3	8765504	8769838	-	GRIP55	Un-Annotated	NA	NA	ripening-related bZIP protein-like, transcript variant X5	NA	NA	NA	NA	NA	NA	NA	NA	NA	NA	NA	NA	NA	NA	NA	NA	NA	NA	NA	NA	NA	NA	NA	NA
XM_010661728.2	0.39	0	0	0.13	0.02	0.02	0	0.0133333	0.102564	-3.2854	NC_012020.3	4311882	4330414	-	LOC100257204	Un-Annotated	NA	XP_010660030.1	uncharacterized LOC100257204, transcript variant X1	NA	NA	-	-	-	-	-	-	-	8.65e-126	29760.VIT_14s0030g00460.t01	29VV9@1|root,2RXMY@2759|Eukaryota,37U3J@33090|Viridiplantae,3GI29@35493|Streptophyta	35493|Streptophyta	-	-	-	-	NA	NA	NA	NA	NA	NA	366
XM_019220844.1	4	6.52	0	3.50667	0.54	0.54	0	0.36	0.102662	-3.28403	NC_012013.3	20707830	20716238	-	LOC100259734	CLCN7	BlastKOALA	XP_019076389.1	chloride channel ClC3, transcript variant X7	chloride channel 7	K05016	-	-	-	-	ko00000,ko01009,ko04040	2.A.49.3.3	GO:0000325,GO:0003674,GO:0005215,GO:0005216,GO:0005244,GO:0005247,GO:0005253,GO:0005254,GO:0005575,GO:0005622,GO:0005623,GO:0005737,GO:0005773,GO:0005774,GO:0006810,GO:0006811,GO:0006820,GO:0006821,GO:0008150,GO:0008308,GO:0008509,GO:0009705,GO:0015075,GO:0015103,GO:0015108,GO:0015267,GO:0015318,GO:0015698,GO:0016020,GO:0022803,GO:0022832,GO:0022836,GO:0022838,GO:0022839,GO:0022857,GO:0031090,GO:…	1.48e-35	29760.VIT_07s0130g00400.t01	COG0038@1|root,KOG0474@2759|Eukaryota,37SNC@33090|Viridiplantae,3GA0V@35493|Streptophyta	35493|Streptophyta	P	-	-	CBS,Voltage_CLC	COG0038	223116	25	H+/Cl- antiporter ClcA	P	Inorganic ion transport and metabolism	1526
XM_010649615.2	2.3	8.13	0	3.47667	0.54	0.54	0	0.36	0.103547	-3.27164	NC_012009.3	7342036	7357033	+	LOC100249733	cysC	BlastKOALA	XP_010647917.1	adenylyl-sulfate kinase 3, transcript variant X3	adenylylsulfate kinase [EC:2.7.1.25]	K00860	ko00230,ko00920,ko01100,ko01120,map00230,map00920,map01100,map01120	M00176	R00509,R04928	RC00002,RC00078	ko00000,ko00001,ko00002,ko01000	-	GO:0003674,GO:0003824,GO:0004020,GO:0005488,GO:0005515,GO:0005575,GO:0005622,GO:0005623,GO:0005737,GO:0006793,GO:0006796,GO:0008150,GO:0008152,GO:0009507,GO:0009536,GO:0009987,GO:0016301,GO:0016310,GO:0016740,GO:0016772,GO:0016773,GO:0042802,GO:0043226,GO:0043227,GO:0043229,GO:0043231,GO:0044237,GO:0044424,GO:0044444,GO:0044464	5.52e-157	29760.VIT_03s0091g00870.t01	COG0529@1|root,KOG0635@2759|Eukaryota,37KPZ@33090|Viridiplantae,3G8N4@35493|Streptophyta	35493|Streptophyta	F	-	-	APS_kinase	COG0529	223603	57.229	Adenylylsulfate kinase or related kinase	P	Inorganic ion transport and metabolism	444
XM_019223170.1	1.16	6.17	0	2.44333	0.38	0.38	0	0.253333	0.103683	-3.26974	NC_012017.3	18874161	18900260	-	LOC100259875	CD2BP2, PPP1R59	BlastKOALA	XP_019078715.1	CD2 antigen cytoplasmic tail-binding protein 2, transcript variant X4	CD2 antigen cytoplasmic tail-binding protein 2	K13099	-	M00354	-	-	ko00000,ko00002,ko01009,ko03041	-	-	4.63e-202	29760.VIT_11s0052g01130.t01	KOG2950@1|root,KOG2950@2759|Eukaryota,37R66@33090|Viridiplantae,3G7ZN@35493|Streptophyta	35493|Streptophyta	S	-	-	-	NA	NA	NA	NA	NA	NA	568
XM_010666277.2	6.36	9.84	0	5.4	0.84	0.84	0	0.56	0.103704	-3.26946	NC_012024.3	9012636	9022366	-	LOC100260807	PTC1	COG_Analysis	XP_010664579.1	probable protein phosphatase 2C 12, transcript variant X3	protein phosphatase 2C 12	NA	-	-	-	-	-	-	GO:0005575,GO:0005622,GO:0005623,GO:0005737,GO:0005829,GO:0044424,GO:0044444,GO:0044464	2.02999999894349e-315	29760.VIT_18s0001g10700.t01	COG0631@1|root,KOG0698@2759|Eukaryota,37PSJ@33090|Viridiplantae,3GFYU@35493|Streptophyta	35493|Streptophyta	T	-	-	PP2C	COG0631	223704	25.833	Serine/threonine protein phosphatase PrpC	T	Signal transduction mechanisms	858
XR_785529.2	0.44	1.68	0	0.706667	0.11	0.11	0	0.0733333	0.103774	-3.26849	NC_012009.3	19092600	19103966	+	LOC100265576	Un-Annotated	NA	NA	probable polyamine aminopropyl transferase, transcript variant X2	NA	NA	NA	NA	NA	NA	NA	NA	NA	NA	NA	NA	NA	NA	NA	NA	NA	NA	NA	NA	NA	NA	NA	NA
XM_002272197.4	280.59	445.66	1353.71	693.32	79.2	79.2	57.52	71.9733	0.10381	-3.26799	NC_012012.3	12555837	12557738	+	LOC100261580	SLC24A6, NCKX6	BlastKOALA	XP_002272233.2	cation/calcium exchanger 1	solute carrier family 24 (sodium/potassium/calcium exchanger), member 6	K13754	-	-	-	-	ko00000,ko02000	2.A.19.4.4	-	2.65e-14	29760.VIT_06s0009g01110.t01	COG0530@1|root,KOG2399@2759|Eukaryota,37ZE5@33090|Viridiplantae,3GN6R@35493|Streptophyta	35493|Streptophyta	P	-	-	Na_Ca_ex	COG0530	223604	16.017	Ca2+/Na+ antiporter	P	Inorganic ion transport and metabolism	1080
XM_010654333.2	3.44	8.69	0	4.04333	0.63	0.63	0	0.42	0.103875	-3.26708	NC_012013.3	14441071	14480216	+	LOC100258552	Un-Annotated	NA	XP_010652635.1	uncharacterized LOC100258552, transcript variant X1	regulation of parkin-mediated stimulation of mitophagy in response to mitochondrial depolarization	NA	-	-	-	-	-	-	-	0	29760.VIT_07s0255g00120.t01	COG5043@1|root,KOG1809@2759|Eukaryota,37SI3@33090|Viridiplantae,3GF65@35493|Streptophyta	35493|Streptophyta	U	-	-	SHR-BD,VPS13_C	NA	NA	NA	NA	NA	NA	4175
XR_002030943.1	4.66	6.49	0	3.71667	0.58	0.58	0	0.386667	0.104036	-3.26485	NC_012015.3	21900948	21913494	+	LOC104880413	Un-Annotated	NA	NA	uncharacterized LOC104880413, transcript variant X2	NA	NA	NA	NA	NA	NA	NA	NA	NA	NA	NA	NA	NA	NA	NA	NA	NA	NA	NA	NA	NA	NA	NA	NA
XM_002285046.4	636.84	14.51	0	217.117	19.02	19.02	29.94	22.66	0.104368	-3.26025	NC_012011.3	7852258	7853326	-	LOC100249526	HemYx	COG_Analysis	XP_002285082.2	early nodulin-75-like	NA	NA	-	-	-	-	-	-	-	4.38e-61	29760.VIT_05s0049g00840.t01	28ZXH@1|root,2R6S9@2759|Eukaryota,3828W@33090|Viridiplantae,3GMK8@35493|Streptophyta	29760.VIT_05s0049g00840.t01|-	-	-	-	-	COG3898	226414	16.514	Uncharacterized protein HemY, contains HemY_N domain and TPR repeats (unrelated to HemY-type protoporphyrinogen oxidase)	S	Function unknown	200
XM_002279305.4	1.76	0.73	0	0.83	0.13	0.13	0	0.0866667	0.104418	-3.25956	NC_012013.3	4472016	4475855	+	LOC100257220	Un-Annotated	NA	XP_002279341.1	GDSL esterase/lipase LIP-4	Belongs to the 'GDSL' lipolytic enzyme family	NA	-	-	-	-	-	-	GO:0005575,GO:0005622,GO:0005623,GO:0005737,GO:0009507,GO:0009532,GO:0009536,GO:0009570,GO:0043226,GO:0043227,GO:0043229,GO:0043231,GO:0044422,GO:0044424,GO:0044434,GO:0044435,GO:0044444,GO:0044446,GO:0044464	1.51e-249	29760.VIT_07s0005g02040.t01	28K72@1|root,2QTD0@2759|Eukaryota,37MQQ@33090|Viridiplantae,3GERS@35493|Streptophyta	35493|Streptophyta	S	-	-	Lipase_GDSL	COG3240	225780	17.021	Phospholipase/lecithinase/hemolysin	I	Lipid transport and metabolism	685
XM_010656351.2	3.92	2.4	0	2.10667	0.33	0.33	0	0.22	0.10443	-3.25939	NC_012015.3	3835149	3838119	-	LOC100253175	Un-Annotated	NA	XP_010654653.1	protein PLANT CADMIUM RESISTANCE 8, transcript variant X3	Protein PLANT CADMIUM RESISTANCE	NA	-	-	-	-	-	-	GO:0005575,GO:0005623,GO:0005886,GO:0006950,GO:0006979,GO:0008150,GO:0016020,GO:0044464,GO:0050896,GO:0071944	6.21e-102	29760.VIT_09s0002g04180.t01	2AP22@1|root,2RZFT@2759|Eukaryota,37USD@33090|Viridiplantae,3GIS1@35493|Streptophyta	35493|Streptophyta	S	-	-	PLAC8	NA	NA	NA	NA	NA	NA	298
XM_002280238.4	1.09	1.59	0	0.893333	0.14	0.14	0	0.0933333	0.104478	-3.25873	NC_012018.3	7196557	7198019	+	LOC100255112	E1.11.1.7	BlastKOALA	XP_002280274.1	peroxidase 3	peroxidase [EC:1.11.1.7]	K00430	ko00940,ko01100,ko01110,map00940,map01100,map01110	-	R00602,R02596,R03919,R04007,R07443	RC00034	ko00000,ko00001,ko01000	-	GO:0001101,GO:0003674,GO:0003824,GO:0004601,GO:0005575,GO:0005618,GO:0005622,GO:0005623,GO:0005634,GO:0005737,GO:0005783,GO:0005911,GO:0006950,GO:0006970,GO:0006972,GO:0008150,GO:0008152,GO:0009266,GO:0009269,GO:0009409,GO:0009414,GO:0009415,GO:0009505,GO:0009506,GO:0009628,GO:0009636,GO:0009651,GO:0009664,GO:0009987,GO:0010035,GO:0012505,GO:0016043,GO:0016209,GO:0016491,GO:0016684,GO:0030054,GO:…	6.61e-227	29760.VIT_12s0059g02420.t01	28JEP@1|root,2QRTP@2759|Eukaryota,37JN5@33090|Viridiplantae,3G7RM@35493|Streptophyta	35493|Streptophyta	Q	-	-	peroxidase	NA	NA	NA	NA	NA	NA	640
XM_010662674.2	2.37	5.95	0	2.77333	0	0	0.87	0.29	0.104567	-3.2575	NC_012020.3	28218939	28222526	+	LOC100262740	Un-Annotated	NA	XP_010660976.1	uncharacterized LOC100262740, transcript variant X7	Family of unknown function (DUF716)	NA	-	-	-	-	-	-	-	4.12e-227	29760.VIT_14s0066g01930.t01	28KAZ@1|root,2QSRU@2759|Eukaryota,37IE4@33090|Viridiplantae,3G7GK@35493|Streptophyta	35493|Streptophyta	S	-	-	DUF716	NA	NA	NA	NA	NA	NA	625
XM_010662527.2	6.15	1.86	0	2.67	0.42	0.42	0	0.28	0.104869	-3.25334	NC_012020.3	26425997	26427175	+	LOC100853255	Un-Annotated	NA	XP_010660829.1	RPM1-interacting protein 4	RPM1-interacting protein	NA	-	-	-	-	-	-	-	1.73e-48	29760.VIT_14s0219g00160.t01	2CGC7@1|root,2S6ZH@2759|Eukaryota,37WPM@33090|Viridiplantae,3GKUR@35493|Streptophyta	35493|Streptophyta	S	-	-	AvrRpt-cleavage	NA	NA	NA	NA	NA	NA	154
XM_019220667.1	0.02	0.36	0	0.126667	0.02	0.02	0	0.0133333	0.105263	-3.24793	NC_012012.3	1685717	1688958	+	LOC109122813	SPS1	COG_Analysis	XP_019076212.1	G-type lectin S-receptor-like serine/threonine-protein kinase LECRK3	G-type lectin S-receptor-like serine threonine-protein kinase	NA	-	-	-	-	-	-	-	9.34e-32	29760.VIT_06s0004g01410.t01	COG0515@1|root,2QQEW@2759|Eukaryota,37HW6@33090|Viridiplantae,3G7JQ@35493|Streptophyta	35493|Streptophyta	T	-	-	B_lectin,Pkinase	COG0515	223589	25.979	Serine/threonine protein kinase	T	Signal transduction mechanisms	1279
XM_019217712.1	0.57	0.38	0	0.316667	0.05	0.05	0	0.0333333	0.105263	-3.24793	NW_003724179.1	84341	108802	+	LOC100853412	LRR	COG_Analysis	XP_019073257.1	putative disease resistance RPP13-like protein 1, transcript variant X2	disease resistance	NA	-	-	-	-	-	-	-	4.81e-06	29760.VIT_13s0067g02580.t01	KOG4658@1|root,KOG4658@2759|Eukaryota,37P43@33090|Viridiplantae,3GF32@35493|Streptophyta	29760.VIT_13s0067g02580.t01|-	T	-	-	-	COG4886	227223	32.743	Leucine-rich repeat (LRR) protein	K	Transcription	2435
XR_002028906.1	0.03	0.35	0	0.126667	0.02	0.02	0	0.0133333	0.105263	-3.24793	NC_012024.3	26948443	26958835	-	LOC104882741	Un-Annotated	NA	NA	uncharacterized LOC104882741	NA	NA	NA	NA	NA	NA	NA	NA	NA	NA	NA	NA	NA	NA	NA	NA	NA	NA	NA	NA	NA	NA	NA	NA
XM_019220761.1	1.01	1.46	0	0.823333	0.13	0.13	0	0.0866667	0.105263	-3.24793	NC_012012.3	14154973	14172858	-	LOC100244484	RimI	COG_Analysis	XP_019076306.1	uncharacterized LOC100244484, transcript variant X4	isoform X1	NA	-	-	-	-	-	-	-	5.86e-166	29760.VIT_06s0009g01940.t01	28HFC@1|root,2QPTC@2759|Eukaryota,37R1M@33090|Viridiplantae,3GXWR@35493|Streptophyta	35493|Streptophyta	S	-	-	Acetyltransf_1	COG0456	223532	24.324	Ribosomal protein S18 acetylase RimI and related acetyltransferases	J	Translation, ribosomal structure and biogenesis	468
XR_002030909.1	1.22	0.68	0	0.633333	0.1	0.1	0	0.0666667	0.105263	-3.24793	NC_012015.3	14809563	14824903	-	LOC104880361	Un-Annotated	NA	NA	uncharacterized LOC104880361, transcript variant X8	NA	NA	NA	NA	NA	NA	NA	NA	NA	NA	NA	NA	NA	NA	NA	NA	NA	NA	NA	NA	NA	NA	NA	NA
XM_002272731.4	2.54	3.51	0	2.01667	0	0	0.64	0.213333	0.105785	-3.24079	NC_012013.3	19596468	19612724	+	LOC100250696	SPS1	COG_Analysis	XP_002272767.2	probable LRR receptor-like serine/threonine-protein kinase At5g63710, transcript variant X1	Belongs to the protein kinase superfamily. Ser Thr protein kinase family	NA	-	-	-	-	-	-	GO:0003674,GO:0003824,GO:0004672,GO:0004674,GO:0004675,GO:0004888,GO:0005575,GO:0005623,GO:0005886,GO:0006464,GO:0006468,GO:0006793,GO:0006796,GO:0006807,GO:0007154,GO:0007165,GO:0007166,GO:0007167,GO:0007178,GO:0008150,GO:0008152,GO:0009987,GO:0016020,GO:0016301,GO:0016310,GO:0016740,GO:0016772,GO:0016773,GO:0019199,GO:0019538,GO:0023052,GO:0036211,GO:0038023,GO:0043170,GO:0043412,GO:0044237,GO:…	1.58e-30	29760.VIT_07s0031g02910.t01	COG0515@1|root,2QPJ2@2759|Eukaryota,37J5I@33090|Viridiplantae,3GF74@35493|Streptophyta	35493|Streptophyta	T	-	-	LRRNT_2,LRR_1,LRR_8,Pkinase	COG0515	223589	26.978	Serine/threonine protein kinase	T	Signal transduction mechanisms	1011
XM_010666119.2	0.28	2.65	0	0.976667	0	0	0.31	0.103333	0.105802	-3.24056	NC_012024.3	5963452	6029075	+	LOC100259143	WD40	COG_Analysis	XP_010664421.1	BEACH domain-containing protein B, transcript variant X1	Beach domain-containing protein	NA	-	-	-	-	-	-	GO:0005575,GO:0005622,GO:0005623,GO:0005737,GO:0005739,GO:0043226,GO:0043227,GO:0043229,GO:0043231,GO:0044424,GO:0044444,GO:0044464	1.52e-15	29760.VIT_18s0001g07710.t01	KOG1787@1|root,KOG1787@2759|Eukaryota,37PZV@33090|Viridiplantae,3GCTC@35493|Streptophyta	35493|Streptophyta	U	-	-	Beach,DUF4704,DUF4800,Laminin_G_3,PH_BEACH,WD40	COG2319	225201	21.453	WD40 repeat	R	General function prediction only	6250
XM_010651355.2	9.55	5.95	0	5.16667	0.82	0.82	0	0.546667	0.105806	-3.2405	NC_012011.3	2386506	2394824	-	LOC100252874	DDX5, DBP2	BlastKOALA	XP_010649657.1	DEAD-box ATP-dependent RNA helicase 46, transcript variant X1	ATP-dependent RNA helicase DDX5/DBP2 [EC:3.6.4.13]	K12823	ko03040,ko05202,ko05205,map03040,map05202,map05205	-	-	-	ko00000,ko00001,ko01000,ko03009,ko03041	-	GO:0003674,GO:0003724,GO:0003824,GO:0004004,GO:0004386,GO:0005575,GO:0005622,GO:0005623,GO:0005634,GO:0005730,GO:0005737,GO:0005773,GO:0006139,GO:0006725,GO:0006807,GO:0008026,GO:0008150,GO:0008152,GO:0008186,GO:0009987,GO:0010501,GO:0016070,GO:0016462,GO:0016787,GO:0016817,GO:0016818,GO:0016887,GO:0017111,GO:0031974,GO:0031981,GO:0034641,GO:0042623,GO:0043170,GO:0043226,GO:0043227,GO:0043228,GO:…	7.88e-150	29760.VIT_05s0020g00470.t01	COG0513@1|root,KOG0331@2759|Eukaryota,37II9@33090|Viridiplantae,3GHHM@35493|Streptophyta	35493|Streptophyta	A	-	-	DEAD,Helicase_C,WW	COG0513	223587	42.82	Superfamily II DNA and RNA helicase	L	Replication, recombination and repair	1748
XM_019222438.1	3.19	5.5	0	2.89667	0.46	0.46	0	0.306667	0.105869	-3.23965	NC_012016.3	3127683	3133603	-	LOC100242851	KDELR	BlastKOALA	XP_019077983.1	ER lumen protein-retaining receptor A, transcript variant X2	ER lumen protein retaining receptor	K10949	ko05110,map05110	-	-	-	ko00000,ko00001,ko04131	-	GO:0005575,GO:0005622,GO:0005623,GO:0005737,GO:0005783,GO:0005789,GO:0005794,GO:0005801,GO:0012505,GO:0016020,GO:0031984,GO:0042175,GO:0043226,GO:0043227,GO:0043229,GO:0043231,GO:0044422,GO:0044424,GO:0044425,GO:0044431,GO:0044432,GO:0044444,GO:0044446,GO:0044464,GO:0098827	5.99e-109	29760.VIT_10s0003g01700.t01	COG5196@1|root,KOG3106@2759|Eukaryota,37P58@33090|Viridiplantae,3GB7U@35493|Streptophyta	35493|Streptophyta	U	-	-	ER_lumen_recept	NA	NA	NA	NA	NA	NA	315
XM_002272382.3	10.34	2.49	0	4.27667	0.68	0.68	0	0.453333	0.106002	-3.23784	NC_012022.3	21339111	21340225	-	LOC100267630	HSP20	BlastKOALA	XP_002272418.1	small heat shock protein, chloroplastic	HSP20 family protein	K13993	ko04141,map04141	-	-	-	ko00000,ko00001,ko03110	-	GO:0000302,GO:0003674,GO:0005488,GO:0005515,GO:0005575,GO:0005622,GO:0005623,GO:0005737,GO:0006355,GO:0006950,GO:0006979,GO:0006996,GO:0008150,GO:0009266,GO:0009295,GO:0009314,GO:0009408,GO:0009416,GO:0009507,GO:0009532,GO:0009536,GO:0009570,GO:0009628,GO:0009636,GO:0009642,GO:0009644,GO:0009657,GO:0009658,GO:0009889,GO:0009987,GO:0010035,GO:0010468,GO:0010556,GO:0016043,GO:0019219,GO:0019222,GO:…	6.34e-156	29760.VIT_16s0098g01060.t01	COG0071@1|root,KOG0710@2759|Eukaryota,37T95@33090|Viridiplantae,3GCXW@35493|Streptophyta	35493|Streptophyta	O	-	-	HSP20	COG0071	223149	28.767	Small heat shock protein IbpA, HSP20 family	O	Posttranslational modification, protein turnover, chaperones	438
XM_010650315.2	9.07	11.43	0	6.83333	0.24	0.24	1.7	0.726667	0.106341	-3.23322	NC_012007.3	1665094	1669911	-	LOC104879015	Un-Annotated	NA	XP_010648617.1	uncharacterized LOC104879015, transcript variant X6	DCD (Development and cell death) domain protein	NA	-	-	-	-	-	-	-	0	29760.VIT_01s0011g01940.t01	29749@1|root,2RE3S@2759|Eukaryota,37QYD@33090|Viridiplantae,3G7R2@35493|Streptophyta	35493|Streptophyta	S	-	-	Dev_Cell_Death	NA	NA	NA	NA	NA	NA	2015
XM_010665781.2	0.9	1.54	0	0.813333	0.13	0.13	0	0.0866667	0.106557	-3.2303	NC_012024.3	1111654	1129350	+	LOC100262486	Un-Annotated	NA	XP_010664083.1	pentatricopeptide repeat-containing protein At1g76280, transcript variant X5	Pentatricopeptide repeat-containing protein	ko:K17710	-	-	-	-	ko00000,ko03016,ko03029	-	GO:0003674,GO:0003676,GO:0003723,GO:0003824,GO:0004518,GO:0004519,GO:0005488,GO:0005575,GO:0005622,GO:0005623,GO:0006139,GO:0006725,GO:0006807,GO:0008150,GO:0008152,GO:0009451,GO:0009987,GO:0016070,GO:0016787,GO:0016788,GO:0034641,GO:0043170,GO:0043226,GO:0043227,GO:0043229,GO:0043231,GO:0043412,GO:0044237,GO:0044238,GO:0044424,GO:0044464,GO:0046483,GO:0071704,GO:0090304,GO:0090305,GO:0097159,GO:…	0	29760.VIT_18s0001g00070.t01	KOG4197@1|root,KOG4197@2759|Eukaryota,37IUG@33090|Viridiplantae,3G79W@35493|Streptophyta	35493|Streptophyta	S	-	-	PPR,PPR_2,PPR_3	NA	NA	NA	NA	NA	NA	1431
XM_019218771.1	1.7	12.18	0	4.62667	0.74	0.74	0	0.493333	0.106628	-3.22934	NW_003725526.1	63	745	+	LOC109122262	Un-Annotated	NA	XP_019074316.1	uncharacterized LOC109122262	protein serine/threonine kinase activity	ko:K04730	ko04010,ko04064,ko04620,ko04624,ko04722,ko05133,ko05140,ko05142,ko05145,ko05152,ko05162,ko05169,map04010,map04064,map04620,map04624,map04722,map05133,map05140,map05142,map05145,map05152,map05162,map05169	M00686	-	-	ko00000,ko00001,ko00002,ko01000,ko01001	-	-	5.61e-122	29760.VIT_16s0050g02740.t01	COG0515@1|root,KOG1187@2759|Eukaryota	2759|Eukaryota	KLT	-	-	GUB_WAK_bind,Pkinase,Pkinase_Tyr	NA	NA	NA	NA	NA	NA	360
XM_002269516.4	2.54	3.26	0	1.93333	0.31	0.31	0	0.206667	0.106897	-3.22571	NC_012013.3	3628057	3629038	-	LOC100262313	Un-Annotated	NA	XP_002269552.3	uncharacterized LOC100262313	NA	NA	-	-	-	-	-	-	-	8.05e-166	29760.VIT_07s0005g01080.t01	2C19A@1|root,2S2P8@2759|Eukaryota,37VHS@33090|Viridiplantae,3GJ8J@35493|Streptophyta	35493|Streptophyta	-	-	-	-	NA	NA	NA	NA	NA	NA	463
XM_002277274.3	22.83	0.07	0	7.63333	0.34	0.34	1.77	0.816667	0.106987	-3.22449	NC_012018.3	2402141	2403954	+	LOC100243731	K22395	BlastKOALA	XP_002277310.1	berberine bridge enzyme-like 13	cinnamyl-alcohol dehydrogenase [EC:1.1.1.195]	K22395	ko00940,ko01100,ko01110,map00940,map01100,map01110	-	R02593,R03918,R06570,R07437	RC00649	ko00000,ko00001,ko01000	-	-	1.28e-18	29760.VIT_12s0028g01770.t01	COG0277@1|root,2QVGN@2759|Eukaryota,37QTF@33090|Viridiplantae,3GEZ5@35493|Streptophyta	35493|Streptophyta	C	-	-	BBE,FAD_binding_4	COG0277	223354	25.5	FAD/FMN-containing lactate dehydrogenase/glycolate oxidase	C	Energy production and conversion	1066
XM_010653499.2	2.15	1.4	0	1.18333	0.19	0.19	0	0.126667	0.107042	-3.22375	NC_012012.3	17854363	17867040	+	LOC100256738	Un-Annotated	NA	XP_010651801.1	ribosomal L18p/L5e family protein-like, transcript variant X16	RIBOSOMAL protein	NA	-	-	-	-	-	-	-	4e-83	29760.VIT_06s0061g00430.t01	COG5560@1|root,KOG1870@2759|Eukaryota,37UFR@33090|Viridiplantae,3GIYN@35493|Streptophyta	35493|Streptophyta	O	-	-	Ribosomal_L18p	NA	NA	NA	NA	NA	NA	246
XM_002279103.4	0	16.51	0	5.50333	0	0	1.77	0.59	0.107208	-3.22152	NC_012015.3	3824679	3834365	-	LOC100258310	ACSF3	BlastKOALA	XP_002279139.2	malonate--CoA ligase, transcript variant X3	malonyl-CoA/methylmalonyl-CoA synthetase [EC:6.2.1.76 6.2.1.-]	K18660	ko00280,map00280	-	R03383	RC00004,RC00137	ko00000,ko00001,ko01000	-	-	9.88e-135	29760.VIT_09s0002g04170.t01	COG0318@1|root,KOG1176@2759|Eukaryota,37M0N@33090|Viridiplantae,3G7ZG@35493|Streptophyta	35493|Streptophyta	I	-	-	AMP-binding,AMP-binding_C	COG0318	223395	30.212	O-succinylbenzoic acid-CoA ligase MenE or related acyl-CoA synthetase (AMP-forming)	I	Lipid transport and metabolism	1184
XM_010650365.2	40.59	52.76	0	31.1167	5.01	5.01	0	3.34	0.107338	-3.21977	NC_012010.3	4899015	4906086	+	LOC100254371	Un-Annotated	NA	XP_010648667.1	uncharacterized LOC100254371, transcript variant X6	isoform X1	NA	-	-	-	-	-	-	-	1.99e-103	29760.VIT_04s0008g05460.t01	2AEP2@1|root,2RYW2@2759|Eukaryota,37TYU@33090|Viridiplantae,3GI3R@35493|Streptophyta	35493|Streptophyta	S	-	-	DUF4050	NA	NA	NA	NA	NA	NA	303
XR_002031208.1	3.24	6.26	0	3.16667	0.2	0.2	0.62	0.34	0.107368	-3.21936	NC_012018.3	8936061	8936730	-	LOC109123513	Un-Annotated	NA	NA	uncharacterized LOC109123513	NA	NA	NA	NA	NA	NA	NA	NA	NA	NA	NA	NA	NA	NA	NA	NA	NA	NA	NA	NA	NA	NA	NA	NA
XM_003631639.2	134.25	299.57	0	144.607	13.36	13.36	19.89	15.5367	0.107441	-3.21839	NC_012009.3	7287358	7287908	+	LOC100854891	Un-Annotated	NA	XP_003631687.1	uncharacterized LOC100854891	NA	NA	-	-	-	-	-	-	-	3.95e-34	29760.VIT_03s0091g00810.t01	2CCMJ@1|root,2S7R3@2759|Eukaryota,37WZS@33090|Viridiplantae,3GKVR@35493|Streptophyta	35493|Streptophyta	-	-	-	-	NA	NA	NA	NA	NA	NA	120
XM_010651537.2	4.07	6.62	0	3.56333	0.29	0.29	0.57	0.383333	0.107577	-3.21656	NC_012011.3	4055047	4060233	-	LOC100264845	PTC1	COG_Analysis	XP_010649839.1	probable protein phosphatase 2C 35-like, transcript variant X6	protein phosphatase 2C 35	NA	-	-	-	-	-	-	GO:0005575,GO:0005623,GO:0005886,GO:0016020,GO:0044464,GO:0071944	1.33e-259	29760.VIT_05s0020g02360.t01	COG0631@1|root,KOG0698@2759|Eukaryota,37KW2@33090|Viridiplantae,3G9CB@35493|Streptophyta	35493|Streptophyta	T	-	-	PP2C	COG0631	223704	23.453	Serine/threonine protein phosphatase PrpC	T	Signal transduction mechanisms	712
XM_002275561.4	0.74	0.93	0	0.556667	0.09	0.09	0	0.06	0.107784	-3.21378	NC_012013.3	1680086	1683110	+	LOC100263020	DLH	COG_Analysis	XP_002275597.2	endo-1,3;1,4-beta-D-glucanase	1,4-beta-D-glucanase-like	ko:K01061	ko00361,ko00364,ko00623,ko01100,ko01110,ko01120,ko01130,map00361,map00364,map00623,map01100,map01110,map01120,map01130	-	R03893,R05510,R05511,R06835,R06838,R08120,R08121,R09136,R09220,R09222	RC01018,RC01906,RC01907,RC02441,RC02467,RC02468,RC02674,RC02675,RC02686	ko00000,ko00001,ko01000	-	-	2.63e-176	29760.VIT_07s0104g00430.t01	COG0412@1|root,KOG3043@2759|Eukaryota,37R07@33090|Viridiplantae,3GC9H@35493|Streptophyta	35493|Streptophyta	L	-	-	DLH	COG0412	223489	21.053	Dienelactone hydrolase	Q	Secondary metabolites biosynthesis, transport and catabolism	491
XM_002280596.3	0.26	4.19	0	1.48333	0.24	0.24	0	0.16	0.107865	-3.2127	NC_012010.3	1245836	1246630	-	LOC100250883	HSP20	BlastKOALA	XP_002280632.1	17.3 kDa class II heat shock protein	HSP20 family protein	K13993	ko04141,map04141	-	-	-	ko00000,ko00001,ko03110	-	-	1.56e-103	29760.VIT_04s0008g01550.t01	COG0071@1|root,KOG0710@2759|Eukaryota,37TQV@33090|Viridiplantae,3GC1C@35493|Streptophyta	35493|Streptophyta	O	-	-	HSP20	COG0071	223149	42.222	Small heat shock protein IbpA, HSP20 family	O	Posttranslational modification, protein turnover, chaperones	300
XR_787477.2	0	0.74	0	0.246667	0.04	0.04	0	0.0266667	0.108108	-3.20945	NC_012020.3	5433947	5496679	-	LOC104881429	Un-Annotated	NA	NA	uncharacterized LOC104881429	NA	NA	NA	NA	NA	NA	NA	NA	NA	NA	NA	NA	NA	NA	NA	NA	NA	NA	NA	NA	NA	NA	NA	NA
XM_002266123.4	350.42	392.25	0	247.557	30.95	30.95	18.4	26.7667	0.108123	-3.20925	NC_012013.3	3103699	3105093	+	LOC100250321	Un-Annotated	NA	XP_002266159.2	phytochrome A-associated F-box protein	Phytochrome A-associated F-box	NA	-	-	-	-	-	-	GO:0000003,GO:0003006,GO:0003674,GO:0003824,GO:0004842,GO:0005575,GO:0005622,GO:0005623,GO:0005634,GO:0006464,GO:0006807,GO:0007154,GO:0007165,GO:0007275,GO:0007602,GO:0008150,GO:0008152,GO:0009314,GO:0009416,GO:0009581,GO:0009582,GO:0009583,GO:0009585,GO:0009605,GO:0009628,GO:0009639,GO:0009648,GO:0009791,GO:0009987,GO:0010017,GO:0010099,GO:0010228,GO:0016567,GO:0016740,GO:0019538,GO:0019787,GO:…	3.36e-297	29760.VIT_07s0005g00340.t01	28IKJ@1|root,2QQ62@2759|Eukaryota,37IUA@33090|Viridiplantae,3GBJX@35493|Streptophyta	35493|Streptophyta	S	-	-	F-box,F-box-like	NA	NA	NA	NA	NA	NA	808
XM_002264770.3	56.98	128.47	0	61.8167	6.07	6.07	8	6.71333	0.108601	-3.20289	NC_012014.3	341866	344722	+	LOC100263930	PPP1C	BlastKOALA	XP_002264806.1	serine/threonine-protein phosphatase PP1	serine/threonine-protein phosphatase PP1 catalytic subunit [EC:3.1.3.16]	K06269	ko03015,ko04022,ko04024,ko04113,ko04114,ko04218,ko04261,ko04270,ko04390,ko04510,ko04611,ko04720,ko04728,ko04750,ko04810,ko04910,ko04921,ko04931,ko05031,ko05034,ko05168,ko05205,map03015,map04022,map04024,map04113,map04114,map04218,map04261,map04270,map04390,map04510,map04611,map04720,map04728,map04750,map04810,map04910,map04921,map04931,map05031,map05034,map05168,map05205	-	-	-	ko00000,ko00001,ko01000,ko01009,ko03019,ko03021,ko03041	-	-	9.36e-227	29760.VIT_08s0056g00220.t01	COG0639@1|root,KOG0374@2759|Eukaryota,37JXN@33090|Viridiplantae,3G8VX@35493|Streptophyta	35493|Streptophyta	T	-	-	Metallophos,STPPase_N	COG0639	223712	40.26	Diadenosine tetraphosphatase ApaH/serine/threonine protein phosphatase, PP2A family	T	Signal transduction mechanisms	623
XR_786509.2	9.56	4.71	0	4.75667	0.71	0.71	0.13	0.516667	0.108619	-3.20265	NC_012014.3	16163897	16181952	-	LOC100249491	Un-Annotated	NA	NA	RNA polymerase II C-terminal domain phosphatase-like 2, transcript variant X3	NA	NA	NA	NA	NA	NA	NA	NA	NA	NA	NA	NA	NA	NA	NA	NA	NA	NA	NA	NA	NA	NA	NA	NA
XM_003634344.3	131.05	23.48	0	51.51	5.7	5.7	5.42	5.60667	0.108846	-3.19964	NC_012024.3	12698058	12699524	+	LOC100249003	Un-Annotated	NA	XP_003634392.1	uncharacterized LOC100249003	NA	NA	-	-	-	-	-	-	-	9.98e-125	29760.VIT_18s0001g14640.t01	2CY07@1|root,2S11S@2759|Eukaryota,37VQI@33090|Viridiplantae,3GJ3E@35493|Streptophyta	35493|Streptophyta	-	-	-	PNRC	NA	NA	NA	NA	NA	NA	358
XM_019223007.1	2.98	7.49	0	3.49	0.57	0.57	0	0.38	0.108883	-3.19916	NC_012017.3	3526888	3539379	+	LOC100256041	Un-Annotated	NA	XP_019078552.1	VIN3-like protein 1, transcript variant X5	VIN3-like protein 1	NA	-	-	-	-	-	-	GO:0001666,GO:0005575,GO:0005622,GO:0005623,GO:0005634,GO:0005654,GO:0005677,GO:0006950,GO:0008150,GO:0009266,GO:0009409,GO:0009628,GO:0009892,GO:0009893,GO:0009987,GO:0010048,GO:0010468,GO:0010604,GO:0010605,GO:0010629,GO:0010638,GO:0016604,GO:0016607,GO:0017053,GO:0019222,GO:0031056,GO:0031058,GO:0031060,GO:0031062,GO:0031323,GO:0031325,GO:0031399,GO:0031401,GO:0031974,GO:0031981,GO:0032268,GO:…	0	29760.VIT_11s0016g04240.t01	28IWQ@1|root,2QSVB@2759|Eukaryota,37PRR@33090|Viridiplantae,3GGQC@35493|Streptophyta	35493|Streptophyta	S	-	-	PHD_Oberon,fn3	NA	NA	NA	NA	NA	NA	1327
XM_003635515.3	7.71	0	0	2.57	0.42	0.42	0	0.28	0.108949	-3.19827	NW_003724869.1	7236	8207	+	LOC100852449	Un-Annotated	NA	XP_003635563.2	expansin-like B1	Belongs to the expansin family	NA	-	-	-	-	-	-	-	2.52e-192	29760.VIT_00s1455g00010.t01	28JEF@1|root,2QTU4@2759|Eukaryota,37I7Z@33090|Viridiplantae,3GFBH@35493|Streptophyta	35493|Streptophyta	S	-	-	DPBB_1,Pollen_allerg_1	NA	NA	NA	NA	NA	NA	532
XM_010648146.2	1.43	1.87	0	1.1	0.18	0.18	0	0.12	0.109091	-3.1964	NW_003724228.1	20587	29527	+	LOC100853091	TPR	COG_Analysis	XP_010646448.1	pentatricopeptide repeat-containing protein At5g24830, transcript variant X1	Pentatricopeptide repeat-containing protein	ko:K17710	-	-	-	-	ko00000,ko03016,ko03029	-	GO:0003674,GO:0003676,GO:0003723,GO:0003824,GO:0004518,GO:0004519,GO:0005488,GO:0005575,GO:0005622,GO:0005623,GO:0006139,GO:0006725,GO:0006807,GO:0008150,GO:0008152,GO:0009451,GO:0009987,GO:0016070,GO:0016787,GO:0016788,GO:0034641,GO:0043170,GO:0043226,GO:0043227,GO:0043229,GO:0043231,GO:0043412,GO:0044237,GO:0044238,GO:0044424,GO:0044464,GO:0046483,GO:0071704,GO:0090304,GO:0090305,GO:0097159,GO:…	7.07e-66	29760.VIT_00s0220g00060.t01	KOG4197@1|root,KOG4197@2759|Eukaryota,37IFE@33090|Viridiplantae,3G822@35493|Streptophyta	35493|Streptophyta	S	-	-	PPR,PPR_1,PPR_2,PPR_3	COG0457	223533	19.658	Tetratricopeptide (TPR) repeat	R	General function prediction only	229
XM_010665393.2	320.94	307.39	0	209.443	26.61	26.61	15.4	22.8733	0.10921	-3.19482	NC_012023.3	1736353	1773405	+	LOC100262718	Fba	COG_Analysis	XP_010663695.1	uncharacterized LOC100262718, transcript variant X4	Ketose-bisphosphate aldolase class-II family protein	NA	-	-	-	-	-	-	-	1.81e-84	29760.VIT_17s0000g02140.t01	COG0191@1|root,COG2084@1|root,KOG0409@2759|Eukaryota,KOG4153@2759|Eukaryota,37I1B@33090|Viridiplantae,3GEGM@35493|Streptophyta	35493|Streptophyta	G	-	-	DUF1357_C,DUF1537,F_bP_aldolase,NAD_binding_11,NAD_binding_2	COG0191	223269	44.948	Fructose/tagatose bisphosphate aldolase	G	Carbohydrate transport and metabolism	2550
XM_019223239.1	7.94	10.52	0	6.15333	1.01	1.01	0	0.673333	0.109426	-3.19198	NC_012018.3	2997154	3002204	+	LOC100259105	FHY	BlastKOALA	XP_019078784.1	bifunctional riboflavin kinase/FMN phosphatase, transcript variant X1	riboflavin kinase / FMN hydrolase [EC:2.7.1.26 3.1.3.102]	K20884	ko00740,ko01100,ko01110,map00740,map01100,map01110	M00125	R00548,R00549,R11180	RC00002,RC00017	ko00000,ko00001,ko00002,ko01000,ko01009	-	-	6.85e-279	29760.VIT_12s0028g02210.t01	COG0637@1|root,KOG2914@2759|Eukaryota,37Q5N@33090|Viridiplantae,3GG77@35493|Streptophyta	35493|Streptophyta	H	-	-	HAD_2	COG0637	223710	33.962	Beta-phosphoglucomutase, HAD superfamily	G	Carbohydrate transport and metabolism	761
XM_019222694.1	5.11	6.32	0	3.81	0.63	0.63	0	0.42	0.110236	-3.18133	NC_012016.3	15407629	15446490	+	LOC100251457	Un-Annotated	NA	XP_019078239.1	transmembrane protein 56, transcript variant X4	Transmembrane protein 56-like	NA	-	-	-	-	-	-	-	4.66e-159	2711.XP_006468443.1	KOG4561@1|root,KOG4561@2759|Eukaryota,37JB9@33090|Viridiplantae,3GFJT@35493|Streptophyta	35493|Streptophyta	T	-	-	TRAM_LAG1_CLN8	NA	NA	NA	NA	NA	NA	450
XM_010660625.2	1.38	2.61	0	1.33	0.22	0.22	0	0.146667	0.110276	-3.18081	NC_012019.3	18108082	18111627	+	LOC100247208	WD40	COG_Analysis	XP_010658927.1	zinc finger CCCH domain-containing protein 48, transcript variant X3	Zinc finger CCCH domain-containing protein	ko:K10260,ko:K12862	ko03040,ko04120,map03040,map04120	M00353,M00355,M00387	-	-	ko00000,ko00001,ko00002,ko03041,ko03400,ko04121,ko04131	-	-	4.12e-264	29760.VIT_13s0047g01130.t01	KOG0274@1|root,KOG0274@2759|Eukaryota,37QB8@33090|Viridiplantae,3GHS9@35493|Streptophyta	35493|Streptophyta	S	-	-	WD40,zf-CCCH	COG2319	225201	29.31	WD40 repeat	R	General function prediction only	729
XM_002284685.4	8.27	7.5	0	5.25667	0.87	0.87	0	0.58	0.110336	-3.18002	NC_012017.3	3577637	3590898	+	LOC100261210	HIBCH	BlastKOALA	XP_002284721.2	3-hydroxyisobutyryl-CoA hydrolase-like protein 3, mitochondrial, transcript variant X2	3-hydroxyisobutyryl-CoA hydrolase [EC:3.1.2.4]	K05605	ko00280,ko00410,ko00640,ko01100,ko01200,map00280,map00410,map00640,map01100,map01200	M00013	R03158,R05064	RC00004,RC00014,RC00137	ko00000,ko00001,ko00002,ko01000	-	GO:0005575,GO:0005622,GO:0005623,GO:0005737,GO:0005829,GO:0016020,GO:0044424,GO:0044444,GO:0044464	5.47e-296	29760.VIT_11s0016g04290.t01	COG1024@1|root,KOG1684@2759|Eukaryota,37RH9@33090|Viridiplantae,3GGQQ@35493|Streptophyta	35493|Streptophyta	I	-	-	ECH_2	COG1024	223955	34.091	Enoyl-CoA hydratase/carnithine racemase	I	Lipid transport and metabolism	810
XM_003635373.3	3.67	16.88	0	6.85	1	1	0.27	0.756667	0.110462	-3.17837	NW_003724459.1	9091	11241	+	LOC100854362	Un-Annotated	NA	XP_003635421.2	tetraspanin-19	Tetraspanin family	ko:K17345	-	-	-	-	ko00000,ko04147	-	-	6.68e-150	29760.VIT_00s0583g00020.t01	28J1D@1|root,2RYDA@2759|Eukaryota,37TYM@33090|Viridiplantae,3GII7@35493|Streptophyta	35493|Streptophyta	S	-	-	Tetraspannin	NA	NA	NA	NA	NA	NA	421
XR_002029680.1	0	5.79	0	1.93	0.32	0.32	0	0.213333	0.110535	-3.17742	NW_003725094.1	87	1095	-	LOC104878642	Un-Annotated	NA	NA	protein NAR1, transcript variant X3	NA	NA	NA	NA	NA	NA	NA	NA	NA	NA	NA	NA	NA	NA	NA	NA	NA	NA	NA	NA	NA	NA	NA	NA
XM_019220584.1	0	2.89	0	0.963333	0.16	0.16	0	0.106667	0.110727	-3.17493	NC_012012.3	7699018	7702421	-	LOC100243279	FOLK	BlastKOALA	XP_019076129.1	probable phytol kinase 2, chloroplastic, transcript variant X1	farnesol kinase [EC:2.7.1.216]	K15892	ko00900,ko01130,map00900,map01130	-	R09849	RC00002,RC00017	ko00000,ko00001,ko01000	-	GO:0000003,GO:0001101,GO:0003006,GO:0003674,GO:0003824,GO:0006066,GO:0006629,GO:0006714,GO:0006720,GO:0006721,GO:0006793,GO:0006796,GO:0007275,GO:0008150,GO:0008152,GO:0009719,GO:0009725,GO:0009737,GO:0009791,GO:0009908,GO:0009987,GO:0010033,GO:0016093,GO:0016301,GO:0016310,GO:0016487,GO:0016740,GO:0016772,GO:0016773,GO:0016999,GO:0017144,GO:0022414,GO:0032501,GO:0032502,GO:0033993,GO:0034308,GO:…	1.86e-201	29760.VIT_06s0004g06990.t01	COG0170@1|root,KOG4453@2759|Eukaryota,37QCU@33090|Viridiplantae,3GCR8@35493|Streptophyta	35493|Streptophyta	K	-	-	-	COG0170	223248	29.557	Dolichol kinase	O	Posttranslational modification, protein turnover, chaperones	559
XM_019223121.1	0.18	4.33	0	1.50333	0.25	0.25	0	0.166667	0.110865	-3.17313	NC_012017.3	10115444	10128924	+	LOC100267398	PIGB	BlastKOALA	XP_019078666.1	GPI mannosyltransferase 3, transcript variant X4	GPI mannosyltransferase 3 [EC:2.4.1.-]	K05286	ko00563,ko01100,map00563,map01100	M00065	R05922	-	ko00000,ko00001,ko00002,ko01000,ko01003	-	GO:0000030,GO:0003674,GO:0003824,GO:0005575,GO:0005622,GO:0005623,GO:0005737,GO:0005783,GO:0005789,GO:0006464,GO:0006497,GO:0006505,GO:0006506,GO:0006629,GO:0006643,GO:0006644,GO:0006650,GO:0006661,GO:0006664,GO:0006793,GO:0006796,GO:0006807,GO:0008150,GO:0008152,GO:0008610,GO:0008654,GO:0009058,GO:0009059,GO:0009247,GO:0009987,GO:0012505,GO:0016020,GO:0016740,GO:0016757,GO:0016758,GO:0019538,GO:…	4.4e-304	29760.VIT_11s0037g01100.t01	KOG1771@1|root,KOG1771@2759|Eukaryota,37J8F@33090|Viridiplantae,3GG3R@35493|Streptophyta	35493|Streptophyta	G	GT22	-	Glyco_transf_22	NA	NA	NA	NA	NA	NA	837
XM_019224821.1	0	2.16	0	0.72	0	0	0.24	0.08	0.111111	-3.16993	NC_012020.3	5618606	5631903	+	LOC104881452	Smc	COG_Analysis	XP_019080366.1	uncharacterized LOC104881452	NA	NA	NA	NA	NA	NA	NA	NA	NA	4.44e-06	NA	NA	NA	NA	NA	NA	NA	COG1196	224117	31.683	Chromosome segregation ATPase Smc	D	Cell cycle control, cell division, chromosome partitioning	NA
XM_010646196.2	78.17	165.67	0	81.28	6.87	6.87	13.38	9.04	0.11122	-3.16851	NC_012025.3	7231690	7233557	-	LOC100265792	MPC2	BlastKOALA	XP_010644498.1	mitochondrial pyruvate carrier 4, transcript variant X1	mitochondrial pyruvate carrier 2	K22139	-	-	-	-	ko00000,ko02000,ko03029	2.A.105.1	-	1.68e-74	29760.VIT_19s0090g01180.t01	KOG1589@1|root,KOG1589@2759|Eukaryota,37UZX@33090|Viridiplantae,3GIRV@35493|Streptophyta	35493|Streptophyta	C	-	-	MPC	NA	NA	NA	NA	NA	NA	223
XM_010657966.2	6.41	39.12	0	15.1767	2.54	2.54	0	1.69333	0.111575	-3.16392	NC_012017.3	2548597	2561538	-	LOC109121390	PP2C	BlastKOALA	XP_010656268.1	probable protein phosphatase 2C 68, transcript variant X1	protein phosphatase 2C [EC:3.1.3.16]	K14497	ko04016,ko04075,ko04931,map04016,map04075,map04931	-	-	-	ko00000,ko00001,ko01000	-	GO:0005575,GO:0005622,GO:0005623,GO:0005634,GO:0005737,GO:0005829,GO:0043226,GO:0043227,GO:0043229,GO:0043231,GO:0044424,GO:0044444,GO:0044464	1.6e-281	29760.VIT_11s0016g03180.t01	COG0631@1|root,KOG0698@2759|Eukaryota,37N7V@33090|Viridiplantae,3GHF4@35493|Streptophyta	35493|Streptophyta	T	-	-	PP2C	COG0631	223704	23.826	Serine/threonine protein phosphatase PrpC	T	Signal transduction mechanisms	772
XM_019223058.1	28.01	58.06	0	28.69	2.35	2.35	4.91	3.20333	0.111653	-3.1629	NC_012017.3	284025	305897	-	LOC100268037	AASS	BlastKOALA	XP_019078603.1	alpha-aminoadipic semialdehyde synthase, transcript variant X2	alpha-aminoadipic semialdehyde synthase [EC:1.5.1.8 1.5.1.9]	K14157	ko00310,ko01100,ko01110,ko01130,map00310,map01100,map01110,map01130	M00032	R00716,R02313	RC00215,RC00217,RC00225,RC01532	ko00000,ko00001,ko00002,ko01000	-	GO:0003674,GO:0003824,GO:0004753,GO:0005575,GO:0005622,GO:0005623,GO:0005737,GO:0006082,GO:0006091,GO:0006520,GO:0006553,GO:0006807,GO:0008150,GO:0008152,GO:0008652,GO:0009058,GO:0009066,GO:0009067,GO:0009085,GO:0009987,GO:0016053,GO:0016491,GO:0016645,GO:0016646,GO:0019752,GO:0019878,GO:0043436,GO:0044237,GO:0044238,GO:0044249,GO:0044281,GO:0044283,GO:0044424,GO:0044464,GO:0046394,GO:0055114,GO:…	8.93e-52	29760.VIT_11s0016g00280.t01	COG1748@1|root,KOG0172@2759|Eukaryota,37J17@33090|Viridiplantae,3GCIA@35493|Streptophyta	35493|Streptophyta	E	-	-	AlaDh_PNT_N,Saccharop_dh_N,Sacchrp_dh_C,Sacchrp_dh_NADP	COG1748	224662	23.4	Saccharopine dehydrogenase, NADP-dependent	E	Amino acid transport and metabolism	2102
XM_019222958.1	2.4	5.12	0	2.50667	0.42	0.42	0	0.28	0.111702	-3.16227	NC_012017.3	2470332	2477837	+	LOC100242358	HK	BlastKOALA	XP_019078503.1	hexokinase-1, transcript variant X3	hexokinase [EC:2.7.1.1]	K00844	ko00010,ko00051,ko00052,ko00500,ko00520,ko00521,ko00524,ko01100,ko01110,ko01120,ko01130,ko01200,ko04066,ko04910,ko04930,ko04973,ko05230,map00010,map00051,map00052,map00500,map00520,map00521,map00524,map01100,map01110,map01120,map01130,map01200,map04066,map04910,map04930,map04973,map05230	M00001,M00549	R00299,R00760,R00867,R01326,R01600,R01786,R01961,R03920	RC00002,RC00017	ko00000,ko00001,ko00002,ko01000,ko04131	-	GO:0001047,GO:0001067,GO:0001678,GO:0003674,GO:0003676,GO:0003677,GO:0003824,GO:0004340,GO:0004396,GO:0005488,GO:0005575,GO:0005622,GO:0005623,GO:0005634,GO:0005737,GO:0005739,GO:0005740,GO:0005741,GO:0005773,GO:0005774,GO:0005829,GO:0005975,GO:0005996,GO:0006082,GO:0006090,GO:0006091,GO:0006096,GO:0006139,GO:0006163,GO:0006164,GO:0006165,GO:0006355,GO:0006357,GO:0006725,GO:0006732,GO:0006733,GO:…	2.45e-246	29760.VIT_11s0016g03070.t01	COG5026@1|root,KOG1369@2759|Eukaryota,37HMH@33090|Viridiplantae,3GB88@35493|Streptophyta	35493|Streptophyta	G	-	-	Hexokinase_1,Hexokinase_2	COG5026	227359	41.141	Hexokinase	G	Carbohydrate transport and metabolism	683
XM_010661692.2	8.48	36.1	0	14.86	2.5	2.5	0	1.66667	0.112158	-3.1564	NC_012020.3	4884377	4918666	+	LOC100259022	NHX1	eggNog_mapper	XP_010659994.1	sodium/hydrogen exchanger 2, transcript variant X1	Sodium hydrogen exchanger	ko:K14724	-	-	-	-	ko00000,ko02000	2.A.36.1.12,2.A.36.1.9	GO:0000325,GO:0003674,GO:0005215,GO:0005451,GO:0005575,GO:0005622,GO:0005623,GO:0005737,GO:0005773,GO:0005774,GO:0005886,GO:0006810,GO:0006811,GO:0006812,GO:0006813,GO:0006814,GO:0006873,GO:0006885,GO:0006950,GO:0006970,GO:0007275,GO:0008150,GO:0008324,GO:0009628,GO:0009651,GO:0009987,GO:0010107,GO:0010119,GO:0015075,GO:0015077,GO:0015078,GO:0015079,GO:0015081,GO:0015291,GO:0015297,GO:0015298,GO:…	1.34e-43	29760.VIT_14s0030g00710.t01	COG0025@1|root,KOG1965@2759|Eukaryota,37KWA@33090|Viridiplantae,3GC66@35493|Streptophyta	35493|Streptophyta	P	-	-	Na_H_Exchanger	COG0025	223104	22.111	NhaP-type Na+/H+ or K+/H+ antiporter	P	Inorganic ion transport and metabolism	1041
XM_002272780.4	0.34	1.26	0	0.533333	0.09	0.09	0	0.06	0.1125	-3.152	NC_012016.3	12136482	12158982	-	LOC100259563	SPS1	COG_Analysis	XP_002272816.2	probable LRR receptor-like serine/threonine-protein kinase At1g56140, transcript variant X1	LRR receptor-like serine threonine-protein kinase	NA	-	-	-	-	-	-	GO:0003674,GO:0003824,GO:0004672,GO:0004674,GO:0005575,GO:0005623,GO:0005886,GO:0006464,GO:0006468,GO:0006793,GO:0006796,GO:0006807,GO:0008150,GO:0008152,GO:0009987,GO:0016020,GO:0016301,GO:0016310,GO:0016740,GO:0016772,GO:0016773,GO:0019538,GO:0036211,GO:0043170,GO:0043412,GO:0044237,GO:0044238,GO:0044260,GO:0044267,GO:0044464,GO:0071704,GO:0071944,GO:0140096,GO:1901564	3.78e-29	29760.VIT_10s0092g00570.t01	COG0515@1|root,2QUW9@2759|Eukaryota,37KJP@33090|Viridiplantae,3G96G@35493|Streptophyta	35493|Streptophyta	T	-	-	LRR_1,LRR_8,Malectin,Pkinase,Pkinase_Tyr	COG0515	223589	23.37	Serine/threonine protein kinase	T	Signal transduction mechanisms	1339
XM_010653491.2	3.35	6.77	0	3.37333	0.57	0.57	0	0.38	0.112648	-3.1501	NC_012012.3	17853683	17867040	+	LOC100256738	Un-Annotated	NA	XP_010651793.1	ribosomal L18p/L5e family protein-like, transcript variant X3	RIBOSOMAL protein	NA	-	-	-	-	-	-	-	4e-83	29760.VIT_06s0061g00430.t01	COG5560@1|root,KOG1870@2759|Eukaryota,37UFR@33090|Viridiplantae,3GIYN@35493|Streptophyta	35493|Streptophyta	O	-	-	Ribosomal_L18p	NA	NA	NA	NA	NA	NA	246
XM_019222708.1	0.6	0.11	0	0.236667	0.04	0.04	0	0.0266667	0.112676	-3.14975	NC_012016.3	1401703	1411607	-	LOC100852793	FES1	eggNog_mapper	XP_019078253.1	protein FRIGIDA-ESSENTIAL 1, transcript variant X4	Zinc finger CCCH domain-containing protein	NA	-	-	-	-	-	-	GO:0008150,GO:0010219,GO:0010220,GO:0048518,GO:0048583,GO:0048584,GO:0050789,GO:0065007,GO:0080134	0	29760.VIT_10s0003g00110.t01	2BX2Q@1|root,2RGRS@2759|Eukaryota,37R60@33090|Viridiplantae,3G7CV@35493|Streptophyta	35493|Streptophyta	S	-	-	zf-CCCH	NA	NA	NA	NA	NA	NA	1509
XM_002281447.3	0.72	2.47	0	1.06333	0.18	0.18	0	0.12	0.112853	-3.14749	NC_012023.3	10494017	10498265	+	LOC100251818	E2.4.1.82	BlastKOALA	XP_002281483.1	galactinol--sucrose galactosyltransferase	raffinose synthase [EC:2.4.1.82]	K06617	ko00052,map00052	-	R02411	RC00049,RC00059	ko00000,ko00001,ko01000	-	-	0.000109	29760.VIT_17s0000g08960.t01	2CC3R@1|root,2QTKB@2759|Eukaryota,37K5N@33090|Viridiplantae,3G7A8@35493|Streptophyta	35493|Streptophyta	S	GH36	-	Raffinose_syn	COG3345	225882	34.043	Alpha-galactosidase	G	Carbohydrate transport and metabolism	1626
XM_002281469.3	154.45	297.66	0	150.703	19.07	19.07	12.89	17.01	0.112871	-3.14726	NC_012011.3	4782972	4784811	-	LOC100266613	Un-Annotated	NA	XP_002281505.1	probable membrane-associated kinase regulator 1-like	membrane-associated kinase regulator 1	NA	-	-	-	-	-	-	-	5.04e-203	29760.VIT_05s0020g03050.t01	28NZZ@1|root,2QVKJ@2759|Eukaryota,37SWE@33090|Viridiplantae,3GC72@35493|Streptophyta	35493|Streptophyta	S	-	-	-	NA	NA	NA	NA	NA	NA	566
XM_019216673.1	1.24	0	0	0.413333	0.07	0.07	0	0.0466667	0.112903	-3.14684	NC_012024.3	11515205	11538791	+	LOC100254089	Un-Annotated	NA	XP_019072218.1	uncharacterized LOC100254089, transcript variant X1	domain-containing protein	ko:K11674	ko05168,map05168	-	-	-	ko00000,ko00001,ko03036	-	GO:0000123,GO:0000228,GO:0000785,GO:0000790,GO:0002151,GO:0003674,GO:0003676,GO:0003723,GO:0003727,GO:0004857,GO:0005488,GO:0005575,GO:0005622,GO:0005623,GO:0005634,GO:0005654,GO:0005694,GO:0005730,GO:0005737,GO:0005783,GO:0005844,GO:0006325,GO:0006464,GO:0006473,GO:0006475,GO:0006807,GO:0006996,GO:0008150,GO:0008152,GO:0008187,GO:0008266,GO:0009889,GO:0009890,GO:0009892,GO:0009987,GO:0010521,GO:…	0	29760.VIT_18s0001g13500.t01	KOG2293@1|root,KOG2293@2759|Eukaryota,37MPN@33090|Viridiplantae,3GBDD@35493|Streptophyta	35493|Streptophyta	KT	-	-	FHA,MCRS_N	NA	NA	NA	NA	NA	NA	1710
XM_002267593.4	0.53	0	0	0.176667	0.03	0.03	0	0.02	0.113208	-3.14296	NC_012022.3	209580	229837	+	LOC100244348	CDT1	BlastKOALA	XP_002267629.3	CDT1-like protein a, chloroplastic, transcript variant X1	chromatin licensing and DNA replication factor 1	K10727	-	-	-	-	ko00000,ko03032,ko03036	-	-	1.51e-221	29760.VIT_16s0039g00430.t01	KOG4762@1|root,KOG4762@2759|Eukaryota,37ND2@33090|Viridiplantae,3GHP2@35493|Streptophyta	35493|Streptophyta	L	-	-	CDT1,CDT1_C	NA	NA	NA	NA	NA	NA	623
XM_002279441.3	0.49	3.74	0	1.41	0.24	0.24	0	0.16	0.113475	-3.13955	NC_012013.3	17810581	17812809	+	LOC100249299	RAB7A	BlastKOALA	XP_002279477.1	ras-related protein Rab7, transcript variant X3	Ras-related protein Rab-7A	K07897	ko04137,ko04138,ko04140,ko04144,ko04145,ko05132,ko05146,ko05152,map04137,map04138,map04140,map04144,map04145,map05132,map05146,map05152	-	-	-	ko00000,ko00001,ko04031,ko04131,ko04147	-	-	1.99e-146	29760.VIT_07s0031g01720.t01	KOG0394@1|root,KOG0394@2759|Eukaryota,37Y48@33090|Viridiplantae,3GGRD@35493|Streptophyta	35493|Streptophyta	U	-	-	Ras	COG1100	224025	33.149	GTPase SAR1 family domain	R	General function prediction only	412
XM_010658236.2	316.16	218.41	10345.6	3626.72	409.44	409.44	418.73	412.537	0.113749	-3.13607	NC_012017.3	6448422	6450105	+	LOC100260208	RP-L14e, RPL14	BlastKOALA	XP_010656538.1	60S ribosomal protein L14-1	large subunit ribosomal protein L14e	K02875	ko03010,map03010	M00177,M00179	-	-	br01610,ko00000,ko00001,ko00002,ko03011	-	GO:0003674,GO:0003676,GO:0003723,GO:0003729,GO:0003735,GO:0005198,GO:0005488,GO:0005575,GO:0005622,GO:0005623,GO:0005634,GO:0005730,GO:0005737,GO:0005773,GO:0005774,GO:0005783,GO:0005829,GO:0005840,GO:0005844,GO:0005911,GO:0006412,GO:0006518,GO:0006807,GO:0008150,GO:0008152,GO:0009058,GO:0009059,GO:0009506,GO:0009507,GO:0009536,GO:0009987,GO:0010467,GO:0012505,GO:0015934,GO:0016020,GO:0019538,GO:…	2.35e-86	29760.VIT_11s0118g00670.t01	COG2163@1|root,KOG3421@2759|Eukaryota,37TPZ@33090|Viridiplantae,3GHYC@35493|Streptophyta	35493|Streptophyta	J	-	-	Ribosomal_L14e	COG2163	225074	34.454	Ribosomal protein L14E/L6E/L27E	J	Translation, ribosomal structure and biogenesis	256
XM_010655362.2	0.66	1.27	0	0.643333	0.11	0.11	0	0.0733333	0.11399	-3.13303	NC_012014.3	11471243	11481846	+	LOC100243066	PXMP2, PMP22	BlastKOALA	XP_010653664.1	protein sym-1, transcript variant X2	peroxisomal membrane protein 2	K13347	ko04146,map04146	-	-	-	ko00000,ko00001	-	GO:0005575,GO:0005622,GO:0005623,GO:0005737,GO:0005739,GO:0043226,GO:0043227,GO:0043229,GO:0043231,GO:0044424,GO:0044444,GO:0044464	4.1e-194	29760.VIT_08s0040g00530.t01	KOG1944@1|root,KOG1944@2759|Eukaryota,37JMH@33090|Viridiplantae,3GB15@35493|Streptophyta	35493|Streptophyta	S	-	-	Mpv17_PMP22	NA	NA	NA	NA	NA	NA	540
XM_010648603.2	0.29	0.76	0	0.35	0.06	0.06	0	0.04	0.114286	-3.12928	NW_003724322.1	69890	71392	+	LOC104878362	A4GALT	BlastKOALA	XP_010646905.1	uncharacterized LOC104878362	lactosylceramide 4-alpha-galactosyltransferase [EC:2.4.1.228]	K01988	ko00601,ko00603,ko01100,map00601,map00603,map01100	M00068	R05960,R11375,R11376,R11377	-	ko00000,ko00001,ko00002,ko01000,ko01003	-	-	6.9e-193	29760.VIT_00s0800g00010.t01	KOG1928@1|root,KOG1928@2759|Eukaryota,37Q73@33090|Viridiplantae,3G8PM@35493|Streptophyta	35493|Streptophyta	G	GT32	-	Gb3_synth,Gly_transf_sug	NA	NA	NA	NA	NA	NA	544
XM_002273784.4	2.47	2.6	0	1.69	0.29	0.29	0	0.193333	0.114398	-3.12786	NC_012014.3	15891485	15895787	-	LOC100245864	SLC17A	BlastKOALA	XP_002273820.1	probable anion transporter 3, chloroplastic	MFS transporter, ACS family, solute carrier family 17 (sodium-dependent inorganic phosphate cotransporter), other	K08193	-	-	-	-	ko00000,ko02000	2.A.1.14	GO:0003674,GO:0005215,GO:0005315,GO:0005575,GO:0005622,GO:0005623,GO:0005737,GO:0006810,GO:0006811,GO:0006820,GO:0008150,GO:0009536,GO:0015291,GO:0015318,GO:0016020,GO:0016021,GO:0022804,GO:0022857,GO:0031224,GO:0034220,GO:0043226,GO:0043227,GO:0043229,GO:0043231,GO:0044424,GO:0044425,GO:0044444,GO:0044464,GO:0051179,GO:0051234,GO:0055085,GO:0098656	1.17e-14	29760.VIT_08s0007g01810.t01	KOG2532@1|root,KOG2532@2759|Eukaryota,37NN0@33090|Viridiplantae,3GEMK@35493|Streptophyta	35493|Streptophyta	G	-	-	MFS_1	COG2271	225180	22.892	Sugar phosphate permease	G	Carbohydrate transport and metabolism	992
XR_784583.2	2.97	0	0	0.99	0.17	0.17	0	0.113333	0.114478	-3.12686	NC_012025.3	3110452	3131386	+	LOC100252026	Un-Annotated	NA	NA	plant intracellular Ras-group-related LRR protein 6, transcript variant X4	NA	NA	NA	NA	NA	NA	NA	NA	NA	NA	NA	NA	NA	NA	NA	NA	NA	NA	NA	NA	NA	NA	NA	NA
XM_019225766.1	4.61	2.7	0	2.43667	0.42	0.42	0	0.28	0.114911	-3.12141	NC_012021.3	16956597	16963981	+	LOC100250518	CPK	BlastKOALA	XP_019081311.1	CDPK-related kinase 3, transcript variant X2	calcium-dependent protein kinase [EC:2.7.11.1]	K13412	ko04626,ko05145,map04626,map05145	-	-	-	ko00000,ko00001,ko01000,ko01001	-	GO:0001101,GO:0003674,GO:0003824,GO:0004672,GO:0004674,GO:0004683,GO:0005488,GO:0005515,GO:0005516,GO:0005575,GO:0005622,GO:0005623,GO:0005634,GO:0005737,GO:0005886,GO:0006464,GO:0006468,GO:0006793,GO:0006796,GO:0006807,GO:0007154,GO:0007165,GO:0007275,GO:0007568,GO:0008150,GO:0008152,GO:0009719,GO:0009725,GO:0009737,GO:0009738,GO:0009755,GO:0009931,GO:0009987,GO:0010033,GO:0010150,GO:0010857,GO:…	2.03e-47	29760.VIT_15s0048g02840.t01	KOG0032@1|root,KOG0032@2759|Eukaryota,37JQ3@33090|Viridiplantae,3GBFT@35493|Streptophyta	35493|Streptophyta	T	-	-	Pkinase	COG0515	223589	24.228	Serine/threonine protein kinase	T	Signal transduction mechanisms	1103
XM_002273571.3	0.19	0.68	0	0.29	0.05	0.05	0	0.0333333	0.114943	-3.12102	NC_012015.3	19502875	19507026	+	LOC100258774	SPS1	COG_Analysis	XP_002273607.2	receptor-like protein kinase	Belongs to the protein kinase superfamily. Ser Thr protein kinase family	NA	-	-	-	-	-	-	GO:0001101,GO:0001653,GO:0002376,GO:0003674,GO:0003824,GO:0004383,GO:0004672,GO:0004888,GO:0005488,GO:0005575,GO:0005576,GO:0005623,GO:0005886,GO:0005911,GO:0006139,GO:0006163,GO:0006164,GO:0006182,GO:0006464,GO:0006468,GO:0006725,GO:0006753,GO:0006793,GO:0006796,GO:0006807,GO:0006950,GO:0006952,GO:0006955,GO:0007154,GO:0007165,GO:0008150,GO:0008152,GO:0009058,GO:0009117,GO:0009150,GO:0009152,GO:…	3.6e-30	29760.VIT_09s0018g01900.t01	COG4886@1|root,2QUAH@2759|Eukaryota,37I7W@33090|Viridiplantae,3GAKX@35493|Streptophyta	35493|Streptophyta	T	-	-	LRRNT_2,LRR_1,LRR_6,LRR_8,Pkinase	COG0515	223589	27.046	Serine/threonine protein kinase	T	Signal transduction mechanisms	957
XM_002281350.3	0.15	1.5	0	0.55	0.04	0.04	0.11	0.0633333	0.115152	-3.11839	NC_012009.3	4947898	4950213	-	LOC100253824	TPS	BlastKOALA	XP_002281386.1	probable alpha,alpha-trehalose-phosphate synthase [UDP-forming] 7	trehalose 6-phosphate synthase/phosphatase [EC:2.4.1.15 3.1.3.12]	K16055	ko00500,ko01100,map00500,map01100	-	R02737,R02778	RC00005,RC00017,RC00049,RC02748	ko00000,ko00001,ko01000,ko01003	-	GO:0003674,GO:0003824,GO:0005575,GO:0005622,GO:0005623,GO:0005737,GO:0005829,GO:0005975,GO:0005984,GO:0005991,GO:0005992,GO:0006793,GO:0006796,GO:0006950,GO:0008150,GO:0008152,GO:0009058,GO:0009311,GO:0009312,GO:0009987,GO:0016051,GO:0016311,GO:0016787,GO:0016788,GO:0016791,GO:0033554,GO:0034637,GO:0042578,GO:0044237,GO:0044238,GO:0044249,GO:0044262,GO:0044424,GO:0044444,GO:0044464,GO:0046351,GO:…	4.98e-147	29760.VIT_03s0063g01510.t01	COG1877@1|root,KOG1050@2759|Eukaryota,37ITE@33090|Viridiplantae,3G7U5@35493|Streptophyta	35493|Streptophyta	G	GT20	-	Glyco_transf_20,Trehalose_PPase	COG0380	223457	37.243	Trehalose-6-phosphate synthase, GT20 family	G	Carbohydrate transport and metabolism	1419
XM_019219324.1	85.21	114.34	0	66.5167	10.14	10.14	2.71	7.66333	0.115209	-3.11767	NC_012010.3	23681104	23685103	+	LOC100260227	PILS, ECM3	BlastKOALA	XP_019074869.1	protein PIN-LIKES 3-like	auxin efflux carrier family protein	K24139	-	-	-	-	-	-	GO:0003674,GO:0005215,GO:0005575,GO:0006810,GO:0008150,GO:0016020,GO:0016021,GO:0022857,GO:0031224,GO:0044425,GO:0051179,GO:0051234,GO:0055085	4.25e-253	29760.VIT_04s0044g01880.t01	COG0679@1|root,KOG2722@2759|Eukaryota,37QQQ@33090|Viridiplantae,3G78D@35493|Streptophyta	35493|Streptophyta	L	-	-	Mem_trans	COG0679	223751	17.347	Predicted permease, AEC (auxin efflux carrier) family	R	General function prediction only	701
XM_019219483.1	0.52	0	0	0.173333	0.03	0.03	0	0.02	0.115385	-3.11548	NC_012010.3	18450980	18456829	+	LOC100258112	Un-Annotated	NA	XP_019075028.1	zinc-finger homeodomain protein 6, transcript variant X2	Zinc-finger homeodomain protein	NA	-	-	-	-	-	-	-	7.4e-247	29760.VIT_04s0023g01880.t01	28T27@1|root,2QZSB@2759|Eukaryota,37J32@33090|Viridiplantae,3GGC1@35493|Streptophyta	35493|Streptophyta	K	-	-	ZF-HD_dimer	NA	NA	NA	NA	NA	NA	686
XM_002275919.4	38.72	18.98	0	19.2333	2.13	2.13	2.4	2.22	0.115425	-3.11498	NC_012014.3	16860722	16864477	+	LOC100245964	RAV	BlastKOALA	XP_002275955.2	B3 domain-containing protein At2g36080	RAV-like factor	K09287	-	-	-	-	-	-	GO:0003674,GO:0003700,GO:0006355,GO:0007275,GO:0008150,GO:0009653,GO:0009888,GO:0009889,GO:0009890,GO:0009892,GO:0009965,GO:0010016,GO:0010073,GO:0010358,GO:0010468,GO:0010556,GO:0010558,GO:0010605,GO:0010629,GO:0019219,GO:0019222,GO:0031323,GO:0031324,GO:0031326,GO:0031327,GO:0032501,GO:0032502,GO:0045892,GO:0045934,GO:0048366,GO:0048367,GO:0048507,GO:0048519,GO:0048523,GO:0048532,GO:0048731,GO:…	1.49e-201	29760.VIT_08s0007g02810.t01	2CRZY@1|root,2R9U7@2759|Eukaryota,37SUM@33090|Viridiplantae,3GACV@35493|Streptophyta	35493|Streptophyta	K	-	-	B3	NA	NA	NA	NA	NA	NA	561
XM_002268809.4	4.66	77.86	0	27.5067	3.81	3.81	1.92	3.18	0.115608	-3.11268	NW_003724290.1	66481	68565	-	LOC100262518	UGT85K	BlastKOALA	XP_002268845.1	7-deoxyloganetin glucosyltransferase	cyanohydrin UDP-glucosyltransferase [EC:2.4.1.-]	K16266	-	-	-	-	ko00000,ko01000,ko01003	-	-	2.36e-06	29760.VIT_00s0324g00070.t01	KOG1192@1|root,KOG1192@2759|Eukaryota,37HZV@33090|Viridiplantae,3G9TD@35493|Streptophyta	35493|Streptophyta	CG	GT1	-	UDPGT	COG1819	224732	19.008	UDP:flavonoid glycosyltransferase YjiC, YdhE family	G	Carbohydrate transport and metabolism	1007
XM_010655775.2	5.52	14.67	0	6.73	1.17	1.17	0	0.78	0.115899	-3.10906	NC_012014.3	17416580	17426590	+	LOC100247667	RCE1, FACE2	BlastKOALA	XP_010654077.1	CAAX prenyl protease 2, transcript variant X4	intramembrane prenyl-peptidase [EC:3.4.26.1]	K08658	ko00900,ko01130,map00900,map01130	-	R09845	RC00141	ko00000,ko00001,ko01000,ko01002	-	GO:0003674,GO:0003824,GO:0004175,GO:0004197,GO:0004222,GO:0005575,GO:0005622,GO:0005623,GO:0005737,GO:0005783,GO:0005789,GO:0006508,GO:0006807,GO:0008150,GO:0008152,GO:0008233,GO:0008234,GO:0008237,GO:0009987,GO:0010467,GO:0012505,GO:0016020,GO:0016021,GO:0016485,GO:0016787,GO:0019538,GO:0030176,GO:0031224,GO:0031227,GO:0031984,GO:0042175,GO:0043170,GO:0043226,GO:0043227,GO:0043229,GO:0043231,GO:…	1.23e-202	29760.VIT_08s0007g03470.t01	KOG4130@1|root,KOG4130@2759|Eukaryota,37RHQ@33090|Viridiplantae,3GD4P@35493|Streptophyta	35493|Streptophyta	O	-	-	Abi	NA	NA	NA	NA	NA	NA	562
XM_019220402.1	0.13	0.56	0	0.23	0.04	0.04	0	0.0266667	0.115942	-3.10852	NC_012012.3	12533764	12539281	+	LOC104879666	Rnc	COG_Analysis	XP_019075947.1	double-stranded RNA-binding protein 1-like, transcript variant X5	Double-stranded RNA-binding protein	NA	-	-	-	-	-	-	-	5.32e-73	85681.XP_006446420.1	28KUZ@1|root,2QTBA@2759|Eukaryota,37QQ7@33090|Viridiplantae,3GF0Y@35493|Streptophyta	35493|Streptophyta	J	-	-	dsrm	COG0571	223644	41.538	dsRNA-specific ribonuclease	K	Transcription	242
XM_002273348.3	9.64	2.16	0	3.93333	0.42	0.42	0.53	0.456667	0.116102	-3.10654	NC_012024.3	17728265	17729316	+	LOC100266519	QdoI	COG_Analysis	XP_002273384.1	auxin-binding protein ABP19a-like	auxin-binding protein	NA	-	-	-	-	-	-	-	3.18e-147	29760.VIT_18s0086g00410.t01	2BYKQ@1|root,2QT7C@2759|Eukaryota,37JQ7@33090|Viridiplantae,3G9TG@35493|Streptophyta	35493|Streptophyta	S	-	-	Cupin_1	COG1917	224829	30.12	Cupin domain protein related to quercetin dioxygenase	R	General function prediction only	414
XM_003631615.3	7.21	0	0	2.40333	0.42	0.42	0	0.28	0.116505	-3.10154	NC_012009.3	5869532	5873549	+	LOC100853861	KCS	BlastKOALA	XP_003631663.2	3-ketoacyl-CoA synthase 4, transcript variant X1	3-ketoacyl-CoA synthase [EC:2.3.1.199]	K15397	ko00062,ko01110,map00062,map01110	M00415	R09419,R10825	RC00004,RC02888,RC02997	ko00000,ko00001,ko00002,ko01000	-	GO:0003674,GO:0003824,GO:0004312,GO:0005575,GO:0005622,GO:0005623,GO:0005737,GO:0005783,GO:0006725,GO:0006950,GO:0006970,GO:0008150,GO:0008152,GO:0009058,GO:0009266,GO:0009314,GO:0009409,GO:0009416,GO:0009611,GO:0009628,GO:0009698,GO:0009699,GO:0009922,GO:0009987,GO:0010345,GO:0012505,GO:0016740,GO:0016746,GO:0016747,GO:0019438,GO:0019748,GO:0043226,GO:0043227,GO:0043229,GO:0043231,GO:0044237,GO:…	1.59e-27	29760.VIT_03s0063g02640.t01	COG3424@1|root,2QPKZ@2759|Eukaryota,37K20@33090|Viridiplantae,3GDHS@35493|Streptophyta	35493|Streptophyta	I	-	-	ACP_syn_III_C,FAE1_CUT1_RppA	COG3424	225958	28.025	Predicted naringenin-chalcone synthase	Q	Secondary metabolites biosynthesis, transport and catabolism	1007
XM_010665175.2	2.62	2.69	0	1.77	0.31	0.31	0	0.206667	0.116761	-3.09837	NC_012023.3	5482725	5494622	-	LOC104882323	Un-Annotated	NA	XP_010663477.1	F-box protein At5g49610, transcript variant X6	A Receptor for Ubiquitination Targets	NA	-	-	-	-	-	-	-	5.18e-297	29760.VIT_17s0000g05010.t01	2AS0U@1|root,2RZNQ@2759|Eukaryota,37UWA@33090|Viridiplantae,3GJ4J@35493|Streptophyta	35493|Streptophyta	S	-	-	F-box,F-box-like,FBA_3	NA	NA	NA	NA	NA	NA	815
XM_019218816.1	3.23	5.83	0	3.02	0.53	0.53	0	0.353333	0.116998	-3.09545	NC_012007.3	3180047	3185823	-	LOC100242187	Smc	COG_Analysis	XP_019074361.1	uncharacterized LOC100242187, transcript variant X2	FLX-like 3	NA	-	-	-	-	-	-	-	1.33e-132	29760.VIT_01s0011g03510.t01	2CN8S@1|root,2QUIM@2759|Eukaryota,37REB@33090|Viridiplantae,3GC3P@35493|Streptophyta	35493|Streptophyta	S	-	-	-	COG1196	224117	24.865	Chromosome segregation ATPase Smc	D	Cell cycle control, cell division, chromosome partitioning	384
XM_002275460.3	1.16	5.67	0	2.27667	0.4	0.4	0	0.266667	0.11713	-3.09381	NC_012010.3	473491	474410	-	LOC100262917	Un-Annotated	NA	XP_002275496.1	oleosin 16 kDa-like	Oleosin 1-like	NA	-	-	-	-	-	-	-	7.03e-93	29760.VIT_04s0008g00540.t01	2CXXU@1|root,2S0J2@2759|Eukaryota,37UKV@33090|Viridiplantae,3GJIS@35493|Streptophyta	35493|Streptophyta	S	-	-	Oleosin	NA	NA	NA	NA	NA	NA	272
XM_010656041.2	16.1	13.68	0	9.92667	1.75	1.75	0	1.16667	0.117529	-3.08892	NC_012007.3	16739713	16743472	-	LOC100246134	PGD, gnd, gntZ	BlastKOALA	XP_010654343.1	6-phosphogluconate dehydrogenase, decarboxylating 3, transcript variant X2	6-phosphogluconate dehydrogenase [EC:1.1.1.44 1.1.1.343]	K00033	ko00030,ko00480,ko01100,ko01110,ko01120,ko01130,ko01200,map00030,map00480,map01100,map01110,map01120,map01130,map01200	M00004,M00006	R01528,R10221	RC00001,RC00539	ko00000,ko00001,ko00002,ko01000	-	GO:0000003,GO:0001101,GO:0003674,GO:0003824,GO:0004616,GO:0005575,GO:0005622,GO:0005623,GO:0005737,GO:0005777,GO:0005829,GO:0006950,GO:0006970,GO:0008037,GO:0008150,GO:0008152,GO:0009266,GO:0009409,GO:0009414,GO:0009415,GO:0009507,GO:0009532,GO:0009536,GO:0009566,GO:0009567,GO:0009570,GO:0009628,GO:0009651,GO:0009719,GO:0009725,GO:0009737,GO:0009987,GO:0009988,GO:0010033,GO:0010035,GO:0016043,GO:…	0	29760.VIT_01s0010g01130.t01	COG0362@1|root,KOG2653@2759|Eukaryota,37I0U@33090|Viridiplantae,3G9N7@35493|Streptophyta	35493|Streptophyta	G	-	-	6PGD,NAD_binding_2	COG0362	223439	58.737	6-phosphogluconate dehydrogenase	G	Carbohydrate transport and metabolism	961
XM_019222715.1	0.51	0	0	0.17	0.03	0.03	0	0.02	0.117647	-3.08746	NC_012016.3	1401703	1411607	-	LOC100852793	FES1	eggNog_mapper	XP_019078260.1	protein FRIGIDA-ESSENTIAL 1, transcript variant X11	Zinc finger CCCH domain-containing protein	NA	-	-	-	-	-	-	GO:0008150,GO:0010219,GO:0010220,GO:0048518,GO:0048583,GO:0048584,GO:0050789,GO:0065007,GO:0080134	0	29760.VIT_10s0003g00110.t01	2BX2Q@1|root,2RGRS@2759|Eukaryota,37R60@33090|Viridiplantae,3G7CV@35493|Streptophyta	35493|Streptophyta	S	-	-	zf-CCCH	NA	NA	NA	NA	NA	NA	1509
XM_010664729.2	26.62	11.02	0	12.5467	2.22	2.22	0	1.48	0.11796	-3.08364	NC_012023.3	12494816	12498471	-	LOC100251251	ULP1	COG_Analysis	XP_010663031.1	probable ubiquitin-like-specific protease 2A, transcript variant X2	ubiquitin-like-specific protease	NA	-	-	-	-	-	-	GO:0000003,GO:0003006,GO:0003674,GO:0003824,GO:0004175,GO:0004197,GO:0005575,GO:0005622,GO:0005623,GO:0005634,GO:0006464,GO:0006508,GO:0006807,GO:0006950,GO:0006970,GO:0007275,GO:0008150,GO:0008152,GO:0008233,GO:0008234,GO:0009628,GO:0009651,GO:0009791,GO:0009987,GO:0010228,GO:0016787,GO:0016926,GO:0016929,GO:0018193,GO:0018205,GO:0019538,GO:0019783,GO:0022414,GO:0032501,GO:0032502,GO:0036211,GO:…	6.75e-218	29760.VIT_17s0000g10240.t01	COG5160@1|root,KOG0779@2759|Eukaryota,37JAC@33090|Viridiplantae,3GEDV@35493|Streptophyta	35493|Streptophyta	O	-	-	Peptidase_C48	COG5160	227489	35.971	Protease, Ulp1 family	O	Posttranslational modification, protein turnover, chaperones	600
XR_002031998.1	0.09	1.69	0	0.593333	0	0	0.21	0.07	0.117978	-3.08342	NC_012008.3	9560525	9563012	-	LOC109124091	Un-Annotated	NA	NA	uncharacterized LOC109124091	NA	NA	NA	NA	NA	NA	NA	NA	NA	NA	NA	NA	NA	NA	NA	NA	NA	NA	NA	NA	NA	NA	NA	NA
XM_010661520.2	0.86	2.36	0	1.07333	0.19	0.19	0	0.126667	0.118012	-3.08299	NC_012020.3	2621672	2623762	+	LOC104881399	Un-Annotated	NA	XP_010659822.2	F-box/kelch-repeat protein At1g57790-like	NA	NA	NA	NA	NA	NA	NA	NA	NA	NA	NA	NA	NA	NA	NA	NA	NA	NA	NA	NA	NA	NA	NA	NA
XM_010647898.2	0	3.55	0	1.18333	0.21	0.21	0	0.14	0.11831	-3.07936	NW_003724208.1	21866	24323	-	LOC100853772	Un-Annotated	NA	XP_010646200.1	uncharacterized LOC100853772	BEST Arabidopsis thaliana protein match is Protein of	NA	-	-	-	-	-	-	-	1.24e-205	29760.VIT_01s0137g00770.t01	28HZG@1|root,2QQAA@2759|Eukaryota,37MVM@33090|Viridiplantae,3G9UM@35493|Streptophyta	35493|Streptophyta	S	-	-	DUF707	NA	NA	NA	NA	NA	NA	576
XM_010654128.2	2.99	0.05	0	1.01333	0	0	0.36	0.12	0.118421	-3.078	NC_012013.3	7612796	7720902	-	LOC100249696	Un-Annotated	NA	XP_010652430.1	uncharacterized LOC100249696, transcript variant X5	DENN (AEX-3) domain-containing protein	NA	-	-	-	-	-	-	-	0	29760.VIT_07s0005g04510.t01	28JXY@1|root,2QSCA@2759|Eukaryota,37KGY@33090|Viridiplantae,3GASI@35493|Streptophyta	35493|Streptophyta	T	-	-	DENN,dDENN,uDENN	NA	NA	NA	NA	NA	NA	1216
XM_002278792.3	4.5	2.9	0	2.46667	0.44	0.44	0	0.293333	0.118919	-3.07195	NW_003724246.1	127862	131178	+	LOC100262418	cah	BlastKOALA	XP_002278828.1	alpha carbonic anhydrase 4	carbonic anhydrase [EC:4.2.1.1]	K01674	ko00910,map00910	-	R00132,R10092	RC02807	ko00000,ko00001,ko01000	-	-	3.3e-182	29760.VIT_00s0252g00110.t01	COG3338@1|root,KOG0382@2759|Eukaryota,37Q68@33090|Viridiplantae,3GGWD@35493|Streptophyta	35493|Streptophyta	P	-	-	Carb_anhydrase,LSM	COG3338	225875	31.984	Carbonic anhydrase	P	Inorganic ion transport and metabolism	508
XM_002278169.3	55.5	47.41	1194.81	432.573	54.57	54.57	45.56	51.5667	0.119209	-3.06843	NC_012014.3	19996899	20013989	+	LOC100246888	TBCCD1	BlastKOALA	XP_002278205.1	TBCC domain-containing protein 1	TBCC domain-containing protein 1	K16810	-	-	-	-	ko00000,ko03036	-	-	0	29760.VIT_08s0007g06190.t01	KOG4416@1|root,KOG4416@2759|Eukaryota,37M65@33090|Viridiplantae,3GC3Y@35493|Streptophyta	35493|Streptophyta	S	-	-	TBCC	NA	NA	NA	NA	NA	NA	1126
XM_010664804.2	0.39	3.3	0	1.23	0.22	0.22	0	0.146667	0.119241	-3.06805	NC_012023.3	10655162	10664030	+	LOC104882278	Un-Annotated	NA	XP_010663106.1	uncharacterized LOC104882278	Golgi to ER traffic protein 4 homolog	NA	-	-	-	-	-	-	-	2.02e-54	29760.VIT_13s0019g03670.t01	KOG3024@1|root,KOG3024@2759|Eukaryota,37QK0@33090|Viridiplantae,3G9P5@35493|Streptophyta	35493|Streptophyta	S	-	-	DUF410	NA	NA	NA	NA	NA	NA	201
XR_002030586.1	0	1.17	0	0.39	0.07	0.07	0	0.0466667	0.119658	-3.06301	NC_012014.3	6702573	6703852	-	LOC109122972	Un-Annotated	NA	NA	uncharacterized LOC109122972	NA	NA	NA	NA	NA	NA	NA	NA	NA	NA	NA	NA	NA	NA	NA	NA	NA	NA	NA	NA	NA	NA	NA	NA
XM_002263112.4	2.08	6.94	0	3.00667	0.54	0.54	0	0.36	0.119734	-3.0621	NC_012008.3	16907125	16934529	-	LOC100254505	YicI	COG_Analysis	XP_002263148.3	alpha-glucosidase 2, transcript variant X1	Belongs to the glycosyl hydrolase 31 family	ko:K01187	ko00052,ko00500,ko01100,map00052,map00500,map01100	-	R00028,R00801,R00802,R06087,R06088	RC00028,RC00049,RC00077	ko00000,ko00001,ko01000	-	-	1.2e-154	29760.VIT_02s0033g01410.t01	COG1501@1|root,KOG1066@2759|Eukaryota,37QIV@33090|Viridiplantae,3GEJE@35493|Streptophyta	35493|Streptophyta	G	GH31	-	DUF5110,Gal_mutarotas_2,Glyco_hydro_31	COG1501	224418	35.05	Alpha-glucosidase/xylosidase, GH31 family	G	Carbohydrate transport and metabolism	2199
XM_019218229.1	4.09	0	0	1.36333	0.06	0.06	0.37	0.163333	0.119804	-3.06125	NW_003724244.1	115306	116704	-	LOC109122069	Un-Annotated	NA	XP_019073774.1	transcription factor mef2A-like	Agamous-like MADS-box protein	ko:K09260,ko:K12412	ko04011,ko04013,ko04022,ko04111,ko04371,ko05418,map04011,map04013,map04022,map04111,map04371,map05418	-	-	-	ko00000,ko00001,ko03000,ko03021	-	-	5.21e-16	218851.Aquca_041_00050.1	COG5068@1|root,KOG0014@2759|Eukaryota,37U27@33090|Viridiplantae,3GJG3@35493|Streptophyta	35493|Streptophyta	K	-	-	SRF-TF	NA	NA	NA	NA	NA	NA	82.4
XM_010659332.2	12.05	22.68	0	11.5767	1.91	1.91	0.35	1.39	0.120069	-3.05806	NC_012007.3	22854067	22859804	-	LOC100264381	PTC1	COG_Analysis	XP_010657634.1	probable protein phosphatase 2C 40, transcript variant X6	Protein phosphatase 2C 40	ko:K01102	-	-	-	-	ko00000,ko01000,ko01009	-	-	3.83e-22	29760.VIT_01s0150g00510.t01	COG0631@1|root,KOG0700@2759|Eukaryota,37PTZ@33090|Viridiplantae,3GAF4@35493|Streptophyta	35493|Streptophyta	T	-	-	PP2C	COG0631	223704	23.293	Serine/threonine protein phosphatase PrpC	T	Signal transduction mechanisms	1046
XM_019219695.1	0.81	0.85	0	0.553333	0.1	0.1	0	0.0666667	0.120482	-3.05311	NC_012007.3	6158085	6160987	-	LOC100259457	Un-Annotated	NA	XP_019075240.1	uncharacterized LOC100259457, transcript variant X2	NA	NA	-	-	-	-	-	-	-	1.78e-88	29760.VIT_01s0011g06350.t01	2A9GF@1|root,2S1EC@2759|Eukaryota,37V8H@33090|Viridiplantae,3GJD8@35493|Streptophyta	35493|Streptophyta	-	-	-	-	NA	NA	NA	NA	NA	NA	261
XM_002282030.3	2.7	1.45	0	1.38333	0.25	0.25	0	0.166667	0.120482	-3.05311	NC_012023.3	6797891	6800298	+	LOC100253640	Un-Annotated	NA	XP_002282066.1	protein RKD1, transcript variant X1	RWP-RK domain	NA	-	-	-	-	-	-	-	1.4e-168	29760.VIT_17s0000g06250.t01	28K91@1|root,2QSPQ@2759|Eukaryota,37RG9@33090|Viridiplantae,3GID0@35493|Streptophyta	35493|Streptophyta	K	-	-	RWP-RK	NA	NA	NA	NA	NA	NA	474
XM_010659877.2	1.43	2.05	0	1.16	0.21	0.21	0	0.14	0.12069	-3.05063	NC_012019.3	1562424	1569849	+	LOC100250056	DR0291	COG_Analysis	XP_010658179.1	transcription factor RF2b, transcript variant X2	Transcription factor	NA	-	-	-	-	-	-	GO:0003674,GO:0003700,GO:0005488,GO:0005515,GO:0005575,GO:0005622,GO:0005623,GO:0005634,GO:0005654,GO:0005737,GO:0006355,GO:0008150,GO:0009889,GO:0010468,GO:0010556,GO:0019219,GO:0019222,GO:0031323,GO:0031326,GO:0031974,GO:0031981,GO:0043226,GO:0043227,GO:0043229,GO:0043231,GO:0043233,GO:0043621,GO:0044422,GO:0044424,GO:0044428,GO:0044444,GO:0044446,GO:0044464,GO:0048471,GO:0050789,GO:0050794,GO:…	5.49e-194	29760.VIT_13s0067g02900.t01	2CMJS@1|root,2QQKB@2759|Eukaryota,37P65@33090|Viridiplantae,3GFDA@35493|Streptophyta	35493|Streptophyta	K	-	-	bZIP_1	COG1579	224495	18.033	Predicted nucleic acid-binding protein DR0291, contains C4-type Zn-ribbon domain	R	General function prediction only	543
XM_010648636.2	3.43	17.1	0	6.84333	1.24	1.24	0	0.826667	0.120799	-3.04932	NW_003724338.1	30292	32800	+	LOC100250103	Un-Annotated	NA	XP_010646938.1	F-box protein FBW2, transcript variant X4	F-box protein	ko:K10268	-	-	-	-	ko00000,ko04121	-	-	1.4e-238	29760.VIT_00s0391g00040.t01	KOG1947@1|root,KOG1947@2759|Eukaryota,37NHM@33090|Viridiplantae,3G89V@35493|Streptophyta	35493|Streptophyta	S	-	-	F-box,F-box-like	NA	NA	NA	NA	NA	NA	654
XM_002276315.4	842.99	1110.92	0	651.303	102.01	102.01	32.07	78.6967	0.12083	-3.04896	NC_012011.3	1049336	1054329	+	LOC100249978	BXL1	eggNog_mapper	XP_002276351.1	putative beta-D-xylosidase, transcript variant X1	beta-D-xylosidase	ko:K15920	ko00520,ko01100,map00520,map01100	-	R01433	RC00467	ko00000,ko00001,ko01000	-	GO:0000003,GO:0003006,GO:0003674,GO:0003824,GO:0004553,GO:0005575,GO:0005576,GO:0005618,GO:0005623,GO:0007275,GO:0008150,GO:0009505,GO:0009791,GO:0010154,GO:0010214,GO:0016787,GO:0016798,GO:0022414,GO:0030312,GO:0032501,GO:0032502,GO:0044464,GO:0046556,GO:0048046,GO:0048316,GO:0048608,GO:0048731,GO:0048856,GO:0061458,GO:0071944	1.82e-55	29760.VIT_05s0077g01280.t01	COG1472@1|root,2QQ55@2759|Eukaryota,37HXP@33090|Viridiplantae,3G7F4@35493|Streptophyta	35493|Streptophyta	G	GH3	-	Fn3-like,Glyco_hydro_3,Glyco_hydro_3_C	COG1472	224389	29.695	Periplasmic beta-glucosidase and related glycosidases	G	Carbohydrate transport and metabolism	1560
XM_010655350.2	2.02	4.76	0	2.26	0.41	0.41	0	0.273333	0.120944	-3.04759	NC_012014.3	11612653	11627451	+	LOC100267188	malQ	BlastKOALA	XP_010653652.1	4-alpha-glucanotransferase DPE2, transcript variant X2	4-alpha-glucanotransferase [EC:2.4.1.25]	K00705	ko00500,ko01100,map00500,map01100	-	R05196	RC00049	ko00000,ko00001,ko01000	-	GO:0000023,GO:0000025,GO:0000272,GO:0001871,GO:0003674,GO:0003824,GO:0004133,GO:0004134,GO:0005488,GO:0005575,GO:0005622,GO:0005623,GO:0005737,GO:0005829,GO:0005975,GO:0005976,GO:0005977,GO:0005982,GO:0005983,GO:0005984,GO:0006073,GO:0006091,GO:0006112,GO:0008150,GO:0008152,GO:0009056,GO:0009057,GO:0009251,GO:0009311,GO:0009313,GO:0009987,GO:0010297,GO:0015980,GO:0016052,GO:0016740,GO:0016757,GO:…	1.93e-79	29760.VIT_08s0040g00670.t01	COG1640@1|root,2QR3V@2759|Eukaryota,37K9C@33090|Viridiplantae,3GGAZ@35493|Streptophyta	35493|Streptophyta	G	GH77	-	CBM_20,Glyco_hydro_77	COG1640	224555	24.622	4-alpha-glucanotransferase	G	Carbohydrate transport and metabolism	1969
XR_786513.2	283.47	97.81	0	127.093	14.22	14.22	17.7	15.38	0.121013	-3.04676	NC_012014.3	15448983	15452126	+	LOC100252790	Un-Annotated	NA	NA	uncharacterized LOC100252790, transcript variant X4	NA	NA	NA	NA	NA	NA	NA	NA	NA	NA	NA	NA	NA	NA	NA	NA	NA	NA	NA	NA	NA	NA	NA	NA
XM_019219053.1	0.31	3.98	0	1.43	0.26	0.26	0	0.173333	0.121212	-3.04439	NC_012009.3	6917791	6921368	-	LOC100249805	ESCO, ECO1	BlastKOALA	XP_019074598.1	protein CHROMOSOME TRANSMISSION FIDELITY 7, transcript variant X1	N-acetyltransferase [EC:2.3.1.-]	K11268	-	-	-	-	ko00000,ko01000,ko03036	-	GO:0000003,GO:0000070,GO:0000278,GO:0000280,GO:0000724,GO:0000725,GO:0000819,GO:0003002,GO:0003006,GO:0003674,GO:0003824,GO:0005575,GO:0005622,GO:0005623,GO:0005634,GO:0006139,GO:0006259,GO:0006281,GO:0006302,GO:0006310,GO:0006725,GO:0006807,GO:0006950,GO:0006974,GO:0006996,GO:0007049,GO:0007059,GO:0007062,GO:0007135,GO:0007275,GO:0007389,GO:0008150,GO:0008152,GO:0009553,GO:0009790,GO:0009791,GO:…	5.03e-224	29760.VIT_03s0091g00530.t01	KOG3014@1|root,KOG3014@2759|Eukaryota,37KAC@33090|Viridiplantae,3GE73@35493|Streptophyta	35493|Streptophyta	L	-	-	Acetyltransf_13,zf-C2H2_3	NA	NA	NA	NA	NA	NA	623
[truncated: 46,039 more rows]
