# Supplementary material for: Genome and transcriptome analyses reveal molecular mechanisms underlying the interaction between Plasmopara viticola and grapevine
Source: Front Plant Sci. 2026 Mar 10;17:1765002. doi: 10.3389/fpls.2026.1765002 (PMC13011855; doi:10.3389/fpls.2026.1765002)
Supplement: Supplementary file 5 [file Table5.xlsx]

## Sheet: Worksheet
"Sequence.ID" "RxLR.number" "RxLR.position" "EER.number" "EER.position" "MOTIF" "length"
"gene_02340.t1" 1 "60" 0 NA "Only RxLR motif" 504
"gene_05145.t1" 1 "117" 0 NA "Only RxLR motif" 291
"gene_10456.t1" 1 "288" 0 NA "Only RxLR motif" 440
"gene_10777.t1" 1 "249" 0 NA "Only RxLR motif" 453
"gene_08791.t1" 0 NA 2 "111,396" "Only EER motif" 456
"gene_04547.t1" 0 NA 1 "405" "Only EER motif" 557
"gene_10872.t1" 0 NA 1 "121" "Only EER motif" 613
"gene_00004.t1" 0 NA 1 "11" "Only EER motif" 70
"gene_00193.t1" 0 NA 1 "210" "Only EER motif" 690
"gene_03309.t1" 0 NA 1 "327" "Only EER motif" 426
"gene_01777.t1" 0 NA 0 NA "No MOTIFS" 116
"gene_02233.t1" 0 NA 0 NA "No MOTIFS" 157
"gene_02676.t1" 0 NA 0 NA "No MOTIFS" 518
"gene_03282.t1" 0 NA 0 NA "No MOTIFS" 174
"gene_06892.t1" 0 NA 0 NA "No MOTIFS" 602
"gene_01260.t1" 0 NA 0 NA "No MOTIFS" 249
"gene_01261.t1" 0 NA 0 NA "No MOTIFS" 236
"gene_01287.t1" 0 NA 0 NA "No MOTIFS" 407
"gene_01288.t1" 0 NA 0 NA "No MOTIFS" 415
"gene_01832.t1" 0 NA 0 NA "No MOTIFS" 159
"gene_02051.t1" 0 NA 0 NA "No MOTIFS" 159
"gene_02201.t1" 0 NA 0 NA "No MOTIFS" 502
"gene_02468.t1" 0 NA 0 NA "No MOTIFS" 283
"gene_02474.t1" 0 NA 0 NA "No MOTIFS" 126
"gene_02505.t1" 0 NA 0 NA "No MOTIFS" 561
"gene_02518.t1" 0 NA 0 NA "No MOTIFS" 537
"gene_02539.t1" 0 NA 0 NA "No MOTIFS" 298
"gene_02554.t1" 0 NA 0 NA "No MOTIFS" 267
"gene_02935.t1" 0 NA 0 NA "No MOTIFS" 406
"gene_02976.t1" 0 NA 0 NA "No MOTIFS" 191
"gene_03103.t1" 0 NA 0 NA "No MOTIFS" 173
"gene_03168.t1" 0 NA 0 NA "No MOTIFS" 137
"gene_03182.t1" 0 NA 0 NA "No MOTIFS" 173
"gene_03354.t1" 0 NA 0 NA "No MOTIFS" 108
"gene_03356.t1" 0 NA 0 NA "No MOTIFS" 140
"gene_03357.t1" 0 NA 0 NA "No MOTIFS" 201
"gene_03642.t1" 0 NA 0 NA "No MOTIFS" 116
"gene_04002.t1" 0 NA 0 NA "No MOTIFS" 398
"gene_04139.t1" 0 NA 0 NA "No MOTIFS" 95
"gene_04246.t1" 0 NA 0 NA "No MOTIFS" 316
"gene_04247.t1" 0 NA 0 NA "No MOTIFS" 195
"gene_05067.t1" 0 NA 0 NA "No MOTIFS" 138
"gene_05807.t1" 0 NA 0 NA "No MOTIFS" 316
"gene_06235.t1" 0 NA 0 NA "No MOTIFS" 352
"gene_06332.t1" 0 NA 0 NA "No MOTIFS" 268
"gene_06827.t1" 0 NA 0 NA "No MOTIFS" 570
"gene_07237.t1" 0 NA 0 NA "No MOTIFS" 335
"gene_08953.t1" 0 NA 0 NA "No MOTIFS" 342
"gene_09947.t1" 0 NA 0 NA "No MOTIFS" 554
"gene_09948.t1" 0 NA 0 NA "No MOTIFS" 519
"gene_09949.t1" 0 NA 0 NA "No MOTIFS" 376
"gene_10457.t1" 0 NA 0 NA "No MOTIFS" 407
"gene_10894.t1" 0 NA 0 NA "No MOTIFS" 147
"gene_11232.t1" 0 NA 0 NA "No MOTIFS" 208
"gene_11660.t1" 0 NA 0 NA "No MOTIFS" 218
"gene_12275.t1" 0 NA 0 NA "No MOTIFS" 191
"gene_12347.t1" 0 NA 0 NA "No MOTIFS" 628
