# Supplementary material for: Genome and transcriptome analyses reveal molecular mechanisms underlying the interaction between Plasmopara viticola and grapevine
Source: Front Plant Sci. 2026 Mar 10;17:1765002. doi: 10.3389/fpls.2026.1765002 (PMC13011855; doi:10.3389/fpls.2026.1765002)
Supplement: Supplementary file 7 [file Table7.xls]

## Sheet: Empty Tables
1	query	hmm	hmm_len	query_len	full_evalue	full_score	full_bias	nmatches	domain_c_evalue	domain_i_evalue	domain_score	domain_bias	hmm_from	hmm_to	query_from	query_to	acc	description
2	gene_05112.t1	avrSr27-3	116	139	0.00066	14.1	0.3	1	8.00E-06	0.00082	13.8	0.3	30	101	41	111	0.84	.
3	gene_06313.t1	BfNep1	226	239	1.60E-65	215.1	0.1	1	5.60E-67	1.90E-65	214.9	0.1	5	225	13	237	0.96	.
4	gene_07558.t1	BfNep1	226	239	1.60E-65	215.1	0.1	1	5.60E-67	1.90E-65	214.9	0.1	5	225	13	237	0.96	.
5	gene_06313.t1	BfNep1	226	239	1.60E-65	215.1	0.1	1	5.60E-67	1.90E-65	214.9	0.1	5	225	13	237	0.96	.
6	gene_07558.t1	BfNep1	226	239	1.60E-65	215.1	0.1	1	5.60E-67	1.90E-65	214.9	0.1	5	225	13	237	0.96	.
7	gene_11019.t1	BfNep1	226	253	5.40E-71	233	0	1	1.80E-72	6.30E-71	232.8	0	3	224	11	246	0.97	.
8	gene_07556.t1	BfNep1	226	242	6.70E-67	219.6	0	1	2.60E-68	8.60E-67	219.3	0	12	224	26	239	0.98	.
9	gene_10144.t1	BfNep1	226	507	8.20E-67	219.4	2.9	2	2.1	64	-2.7	0	22	54	62	94	0.75	.
10	gene_10144.t1	BfNep1	226	507	8.20E-67	219.4	2.9	2	5.50E-65	1.70E-63	208.5	2.5	8	213	291	479	0.96	.
11	gene_06314.t1	BfNep1	226	271	1.20E-67	222.1	1.6	1	4.50E-69	1.50E-67	221.8	1.6	11	223	54	267	0.97	.
12	gene_07559.t1	BfNep1	226	271	1.20E-67	222.1	1.6	1	4.50E-69	1.50E-67	221.8	1.6	11	223	54	267	0.97	.
13	gene_06314.t1	BfNep1	226	271	1.20E-67	222.1	1.6	1	4.50E-69	1.50E-67	221.8	1.6	11	223	54	267	0.97	.
14	gene_07559.t1	BfNep1	226	271	1.20E-67	222.1	1.6	1	4.50E-69	1.50E-67	221.8	1.6	11	223	54	267	0.97	.
15	gene_04283.t1	BfNep1	226	241	5.30E-70	229.8	0.1	1	1.80E-71	6.30E-70	229.6	0.1	4	224	14	238	0.95	.
16	gene_01740.t1	BfNep1	226	279	2.50E-63	207.9	1.5	1	1.20E-64	4.10E-63	207.3	1.5	10	223	64	269	0.94	.
17	gene_04284.t1	BfNep1	226	273	5.10E-71	233.1	0.3	1	1.90E-72	6.30E-71	232.8	0.3	12	224	46	268	0.96	.
18	gene_08343.t1	BghBEC1019	298	426	0.0017	12.4	2.6	2	0.092	9.3	0.2	0.2	222	269	190	237	0.7	.
19	gene_08343.t1	BghBEC1019	298	426	0.0017	12.4	2.6	2	2.60E-05	0.0026	11.9	0.2	127	185	61	120	0.85	.
20	gene_11427.t1	BghBEC1019	298	657	0.00017	15.7	0.9	1	1.20E-06	0.00035	14.7	0.9	82	153	167	246	0.78	.
21	gene_07792.t1	BghBEC3	96	589	0.0026	12.8	1	1	2.50E-05	0.0076	11.3	1	11	57	520	571	0.83	.
22	gene_11391.t1	BghBEC3	96	311	0.3	6.2	10.8	3	0.18	56	-1.1	1	49	65	233	250	0.56	.
23	gene_11391.t1	BghBEC3	96	311	0.3	6.2	10.8	3	0.58	180	-2.7	0	26	40	277	291	0.46	.
24	gene_11391.t1	BghBEC3	96	311	0.3	6.2	10.8	3	1.50E-05	0.0045	12	1.4	10	90	73	163	0.73	.
25	gene_06340.t1	BghBEC3	96	660	0.038	9.1	13.2	2	0.18	53	-1	0.4	18	47	155	183	0.54	.
26	gene_06340.t1	BghBEC3	96	660	0.038	9.1	13.2	2	1.90E-05	0.0057	11.7	6.8	12	77	241	306	0.84	.
27	gene_10554.t1	BghBEC4	214	545	2.4	1.4	79.2	3	0.00018	0.0094	9.3	51.7	90	181	29	120	0.64	.
28	gene_10554.t1	BghBEC4	214	545	2.4	1.4	79.2	3	0.011	0.56	3.5	12.5	105	141	491	527	0.34	.
29	gene_10554.t1	BghBEC4	214	545	2.4	1.4	79.2	3	0.53	27	-2	0.6	123	130	241	248	0.58	.
30	gene_11943.t1	BghBEC4	214	754	0.84	2.9	33.9	1	0.013	1.3	2.4	33.9	78	192	16	125	0.34	.
31	gene_10052.t1	BghBEC4	214	355	2.50E-08	27.6	50.7	2	0.49	50	-2.9	0.5	63	81	35	53	0.73	.
32	gene_10052.t1	BghBEC4	214	355	2.50E-08	27.6	50.7	2	2.40E-10	2.50E-08	27.6	50.7	67	209	148	315	0.66	.
33	gene_07382.t1	BghBEC4	214	164	0.1	6	30.6	1	0.004	0.12	5.7	30.6	87	145	3	61	0.34	.
34	gene_07543.t1	BghBEC4	214	333	1.90E-07	24.7	30.1	3	0.091	9.2	-0.4	11.7	110	178	247	314	0.46	.
35	gene_07543.t1	BghBEC4	214	333	1.90E-07	24.7	30.1	3	0.11	11	-0.7	3.8	127	160	14	47	0.44	.
36	gene_07543.t1	BghBEC4	214	333	1.90E-07	24.7	30.1	3	1.90E-09	1.90E-07	24.7	30.1	116	212	75	171	0.43	.
37	gene_00852.t1	BghBEC4	214	273	4	0.7	32.9	2	0.00089	0.09	6.1	25.8	73	162	175	255	0.47	.
38	gene_00852.t1	BghBEC4	214	273	4	0.7	32.9	2	0.53	54	-3	0.6	123	126	21	24	0.36	.
39	gene_02144.t1	BghBEC4	214	222	3.2	1	33.1	2	0.0012	0.36	4.2	11.9	92	184	51	135	0.41	.
40	gene_02144.t1	BghBEC4	214	222	3.2	1	33.1	2	0.0028	0.85	2.9	13.2	132	180	171	212	0.28	.
41	gene_11947.t1	BghBEC4	214	754	0.94	2.8	34.2	1	0.014	1.4	2.2	34.2	78	193	16	126	0.33	.
42	gene_04169.t1	BghBEC4	214	309	5.00E-08	26.6	49.6	1	7.10E-10	7.30E-08	26	49.6	91	193	199	301	0.55	.
43	gene_08219.t1	BghBEC4	214	490	3.50E-05	17.3	26.5	3	0.066	20	-1.6	12.2	104	168	393	443	0.4	.
44	gene_08219.t1	BghBEC4	214	490	3.50E-05	17.3	26.5	3	0.21	64	-3.2	7	120	153	197	230	0.48	.
45	gene_08219.t1	BghBEC4	214	490	3.50E-05	17.3	26.5	3	1.10E-07	3.50E-05	17.3	26.5	97	214	21	134	0.32	.
46	gene_11256.t1	BghBEC4	214	290	0.15	5.4	20.1	2	1.8	270	-5.3	5.3	155	156	106	107	0.58	.
47	gene_11256.t1	BghBEC4	214	290	0.15	5.4	20.1	2	2.20E-06	0.00033	14.1	9.1	114	214	170	270	0.74	.
48	gene_04149.t1	BghBEC4	214	326	0.034	7.5	57.7	1	0.00023	0.07	6.5	57.7	66	188	184	316	0.37	.
49	gene_06673.t1	BghBEC4	214	134	0.053	6.9	49.3	1	0.0011	0.069	6.5	49.3	78	168	36	126	0.52	.
50	gene_00577.t1	BghBEC4	214	300	4.60E-08	26.7	59.1	1	1.00E-09	6.40E-08	26.2	59.1	86	175	201	288	0.37	.
51	gene_07288.t1	BghBEC4	214	453	3.00E-05	17.5	26.5	3	0.023	7	0	8.2	104	133	393	422	0.53	.
52	gene_07288.t1	BghBEC4	214	453	3.00E-05	17.5	26.5	3	0.17	53	-2.9	7	120	153	197	230	0.48	.
53	gene_07288.t1	BghBEC4	214	453	3.00E-05	17.5	26.5	3	9.90E-08	3.00E-05	17.5	26.5	97	214	21	134	0.32	.
54	gene_04148.t1	BghBEC4	214	287	0.018	8.4	36.7	1	0.00038	0.029	7.7	36.7	78	161	197	276	0.28	.
55	gene_04285.t1	BghBEC4	214	317	2.40E-06	21.1	49.7	1	3.30E-08	5.00E-06	20	49.7	74	190	191	308	0.44	.
56	gene_02987.t1	BghBEC4	214	377	2.1	1.7	52.7	2	0.0019	0.097	6	46.5	65	212	172	334	0.59	.
57	gene_02987.t1	BghBEC4	214	377	2.1	1.7	52.7	2	1.1	54	-2.9	0.4	79	88	50	59	0.49	.
58	gene_02810.t1	BghBEC4	214	230	1.6	2	50.9	1	0.027	4.1	0.7	50.9	71	212	45	187	0.33	.
59	gene_06901.t1	BghBEC4	214	526	0.0085	9.5	50.6	2	0.00032	0.033	7.6	33.4	76	142	20	86	0.41	.
60	gene_06901.t1	BghBEC4	214	526	0.0085	9.5	50.6	2	0.00036	0.036	7.4	9.1	90	127	476	513	0.54	.
61	gene_00831.t1	BghBEC4	214	469	0.45	3.9	71.9	3	0.00066	0.2	5	1.2	148	163	334	349	0.49	.
62	gene_00831.t1	BghBEC4	214	469	0.45	3.9	71.9	3	0.001	0.31	4.4	30.7	91	212	173	298	0.42	.
63	gene_00831.t1	BghBEC4	214	469	0.45	3.9	71.9	3	0.033	9.9	-0.6	34.9	73	169	85	180	0.45	.
64	gene_06367.t1	BghBEC4	214	546	0.0055	10.1	51.7	1	0.00015	0.022	8.1	51.7	75	212	21	161	0.41	.
65	gene_04171.t1	BghBEC4	214	309	9.20E-08	25.7	49.5	1	1.30E-09	1.40E-07	25.2	49.5	91	192	199	300	0.47	.
66	gene_06222.t1	BghBEC4	214	155	0.00047	13.6	31.7	1	1.80E-06	0.00056	13.3	31.7	78	209	17	150	0.31	.
67	gene_02425.t1	BghBEC4	214	295	5.6	0.3	30.4	2	0.0016	0.24	4.7	24.5	62	165	158	262	0.3	.
68	gene_02425.t1	BghBEC4	214	295	5.6	0.3	30.4	2	0.21	32	-2.2	0.3	141	142	120	121	0.45	.
69	gene_11523.t1	BghBEC4	214	405	8	-0.2	55.2	3	0.015	4.6	0.5	5.5	84	126	353	376	0.32	.
70	gene_11523.t1	BghBEC4	214	405	8	-0.2	55.2	3	0.53	160	-4.5	4.8	58	94	15	51	0.77	.
71	gene_11523.t1	BghBEC4	214	405	8	-0.2	55.2	3	4.10E-07	0.00013	15.5	29	67	210	146	295	0.47	.
72	gene_04637.t1	BghBEC4	214	492	2.50E-05	17.8	18.9	1	5.80E-07	3.50E-05	17.2	18.9	111	213	19	120	0.69	.
73	gene_04509.t1	BghBEC4	214	477	7.7	-0.2	24.2	2	0.0054	0.55	3.5	18.3	108	201	76	173	0.32	.
74	gene_04509.t1	BghBEC4	214	477	7.7	-0.2	24.2	2	0.15	16	-1.2	0.3	193	213	388	408	0.72	.
75	gene_02645.t1	BghBEC4	214	503	3.80E-07	23.7	38.3	2	0.39	120	-4.1	9.2	146	211	269	334	0.71	.
76	gene_02645.t1	BghBEC4	214	503	3.80E-07	23.7	38.3	2	1.20E-09	3.80E-07	23.7	38.3	67	213	56	208	0.79	.
77	gene_05613.t1	BghBEC4	214	436	1.90E-07	24.7	83.3	3	0.64	98	-3.8	12.7	117	170	306	350	0.35	.
78	gene_05613.t1	BghBEC4	214	436	1.90E-07	24.7	83.3	3	1.20E-09	1.90E-07	24.7	83.3	73	214	117	258	0.81	.
79	gene_05613.t1	BghBEC4	214	436	1.90E-07	24.7	83.3	3	2	300	-5.8	69.5	72	151	64	143	0.47	.
80	gene_06965.t1	BghBEC4	214	426	4.4	0.6	28.5	1	0.026	7.8	-0.2	28.5	86	161	12	88	0.37	.
81	gene_04172.t1	BghBEC4	214	191	1.90E-05	18.1	22.1	1	7.60E-07	2.60E-05	17.7	22.1	83	138	128	175	0.59	.
82	gene_05638.t1	BghBEC4	214	353	5.10E-09	29.8	53.8	2	0.7	54	-2.9	0.5	63	81	35	53	0.72	.
83	gene_05638.t1	BghBEC4	214	353	5.10E-09	29.8	53.8	2	6.70E-11	5.10E-09	29.8	53.8	67	209	148	313	0.8	.
84	gene_05540.t1	BghBEC4	214	313	0.61	3.4	38.1	1	0.84	130	-4.2	38.1	44	168	31	201	0.46	.
85	gene_09930.t1	BghBEC4	214	668	1.30E-05	18.7	16.6	4	0.15	22	-1.7	7.3	135	203	181	248	0.7	.
86	gene_09930.t1	BghBEC4	214	668	1.30E-05	18.7	16.6	4	0.52	80	-3.5	0.6	144	145	424	425	0.49	.
87	gene_09930.t1	BghBEC4	214	668	1.30E-05	18.7	16.6	4	2	300	-6.6	6.5	111	114	565	568	0.52	.
88	gene_09930.t1	BghBEC4	214	668	1.30E-05	18.7	16.6	4	8.50E-08	1.30E-05	18.7	16.6	106	212	273	379	0.48	.
89	gene_01194.t1	BghBEC4	214	428	0.0025	11.2	23.1	2	0.1	5.1	0.4	0.2	37	62	57	82	0.84	.
90	gene_01194.t1	BghBEC4	214	428	0.0025	11.2	23.1	2	1.20E-05	0.00059	13.3	17.5	139	211	311	383	0.64	.
91	gene_04183.t1	BghBEC4	214	317	0.008	9.6	59.2	1	0.00024	0.012	9	59.2	61	183	180	300	0.45	.
92	gene_04297.t1	BghBEC4	214	317	0.008	9.6	59.2	1	0.00024	0.012	9	59.2	61	183	180	300	0.45	.
93	gene_04183.t1	BghBEC4	214	317	0.008	9.6	59.2	1	0.00024	0.012	9	59.2	61	183	180	300	0.45	.
94	gene_04297.t1	BghBEC4	214	317	0.008	9.6	59.2	1	0.00024	0.012	9	59.2	61	183	180	300	0.45	.
95	gene_08556.t1	BghBEC4	214	509	1.9	1.8	30.7	2	0.0053	0.41	4	16.8	141	197	253	309	0.36	.
96	gene_08556.t1	BghBEC4	214	509	1.9	1.8	30.7	2	0.011	0.87	2.9	6	80	108	78	106	0.44	.
97	gene_02090.t1	BghBEC4	214	1232	1.4	2.2	19.5	1	0.036	2.8	1.3	19.5	113	182	194	264	0.42	.
98	gene_08298.t1	BghBEC4	214	277	0.053	6.9	35.6	1	0.00079	0.12	5.7	35.6	84	176	82	174	0.56	.
99	gene_07877.t1	BghBEC4	214	210	0.64	3.3	26.5	1	0.0052	0.8	3	26.5	80	167	6	94	0.27	.
100	gene_00647.t1	BghBEC4	214	648	0.00034	14	9.1	1	1.80E-06	0.00054	13.4	9.1	106	214	454	562	0.8	.
101	gene_01100.t1	BghBEC4	214	307	0.38	4.1	109.3	2	0.0021	0.13	5.6	54.7	52	167	61	209	0.53	.
102	gene_01100.t1	BghBEC4	214	307	0.38	4.1	109.3	2	0.047	2.9	1.2	63.6	85	188	193	298	0.2	.
103	gene_03759.t1	BghBEC4	214	166	0.7	3.2	38.4	1	0.0039	1.2	2.4	38.4	79	170	58	150	0.44	.
104	gene_05194.t1	BghBEC4	214	278	1.00E-05	19	37.2	2	0.2	61	-3.1	0.2	123	133	208	218	0.53	.
105	gene_05194.t1	BghBEC4	214	278	1.00E-05	19	37.2	2	3.30E-08	1.00E-05	19	37.2	88	213	19	148	0.37	.
106	gene_07086.t1	BghBEC4	214	324	0.33	4.3	22.2	2	0.0066	0.4	4	21	67	151	85	169	0.41	.
107	gene_07086.t1	BghBEC4	214	324	0.33	4.3	22.2	2	0.7	43	-2.6	0	55	80	209	234	0.75	.
108	gene_09390.t1	BghBEC4	214	469	0.65	3.3	72.8	3	0.00066	0.2	5	1.2	148	163	334	349	0.49	.
109	gene_09390.t1	BghBEC4	214	469	0.65	3.3	72.8	3	0.029	8.9	-0.4	35.1	73	169	85	180	0.45	.
110	gene_09390.t1	BghBEC4	214	469	0.65	3.3	72.8	3	1.70E-05	0.0051	10.2	21.3	108	212	194	298	0.41	.
111	gene_10897.t1	BghBEC4	214	398	0.013	8.8	31.2	2	0.25	25	-1.9	0.1	7	21	90	102	0.83	.
112	gene_10897.t1	BghBEC4	214	398	0.013	8.8	31.2	2	3.10E-05	0.0032	10.9	27.7	110	213	297	398	0.55	.
113	gene_04286.t1	BghBEC4	214	318	1.50E-06	21.7	37.6	1	2.10E-08	2.10E-06	21.2	37.6	74	184	191	301	0.49	.
114	gene_07203.t1	BghBEC4	214	313	3.80E-06	20.4	37.3	1	6.30E-08	6.40E-06	19.7	37.3	75	184	197	306	0.46	.
115	gene_10898.t1	BghBEC4	214	235	2.90E-11	37.1	67	1	1.30E-12	4.00E-11	36.7	67	7	210	25	231	0.48	.
116	gene_12102.t1	BghBEC4	214	382	1.80E-05	18.2	63.8	3	0.59	180	-4.7	74.4	74	171	20	110	0.31	.
117	gene_12102.t1	BghBEC4	214	382	1.80E-05	18.2	63.8	3	0.91	280	-5.3	8.8	79	127	300	322	0.37	.
118	gene_12102.t1	BghBEC4	214	382	1.80E-05	18.2	63.8	3	6.00E-08	1.80E-05	18.2	63.8	82	213	98	229	0.35	.
119	gene_11797.t1	BghBEC4	214	204	5.9	0.2	37.8	2	0.0046	0.2	5	31.6	109	162	137	189	0.34	.
120	gene_11797.t1	BghBEC4	214	204	5.9	0.2	37.8	2	0.81	35	-2.4	0.4	118	119	40	41	0.44	.
121	gene_02519.t1	CfAVR4	117	350	0.0009	13.5	0.3	1	5.00E-06	0.0015	12.7	0.3	46	77	202	227	0.93	.
122	gene_02431.t1	CfAvr5	85	374	0.0022	12.6	0.9	2	0.0024	0.36	5.5	0.2	52	73	256	277	0.88	.
123	gene_02431.t1	CfAvr5	85	374	0.0022	12.6	0.9	2	0.0035	0.53	5	0	7	31	137	159	0.82	.
124	gene_11904.t1	CfAVR9	40	640	0.66	4.1	8.7	3	0.05	15	-0.3	0.6	13	21	525	533	0.9	.
125	gene_11904.t1	CfAVR9	40	640	0.66	4.1	8.7	3	0.81	250	-4.2	0.2	17	26	482	492	0.7	.
126	gene_11904.t1	CfAVR9	40	640	0.66	4.1	8.7	3	7.40E-05	0.023	8.7	0.1	10	31	429	450	0.9	.
127	gene_07887.t1	CfPDIP1	111	1084	6.20E-05	17.6	1.5	2	0.084	8.6	1	0.1	71	87	1007	1034	0.57	.
128	gene_07887.t1	CfPDIP1	111	1084	6.20E-05	17.6	1.5	2	4.50E-06	0.00046	14.8	0.2	23	74	865	917	0.88	.
129	gene_08597.t1	CfTom1	325	569	3.90E-28	92.8	2.1	1	1.60E-29	4.80E-27	89.2	2.1	35	317	66	477	0.75	.
130	gene_08867.t1	CfTom1	325	693	2.90E-20	66.9	0.5	1	3.60E-22	1.10E-19	65	0.5	37	293	102	527	0.8	.
131	gene_11371.t1	CfTom1	325	522	4.30E-07	23.6	5.6	1	2.40E-09	7.50E-07	22.8	5.6	37	226	87	360	0.61	.
132	gene_08313.t1	CfTom1	325	514	1.70E-13	44.7	4.2	1	1.50E-15	4.50E-13	43.3	4.2	117	308	96	281	0.7	.
133	gene_08310.t1	CfTom1	325	408	5.00E-12	39.8	3.3	1	6.80E-14	2.10E-11	37.8	3.3	116	308	91	277	0.65	.
134	gene_09310.t1	CfTom1	325	408	5.00E-12	39.8	3.3	1	6.80E-14	2.10E-11	37.8	3.3	116	308	91	277	0.65	.
135	gene_08310.t1	CfTom1	325	408	5.00E-12	39.8	3.3	1	6.80E-14	2.10E-11	37.8	3.3	116	308	91	277	0.65	.
136	gene_09310.t1	CfTom1	325	408	5.00E-12	39.8	3.3	1	6.80E-14	2.10E-11	37.8	3.3	116	308	91	277	0.65	.
137	gene_11088.t1	CfTom1	325	363	1.10E-11	38.8	1.3	1	8.50E-14	2.60E-11	37.5	1.3	206	309	186	306	0.71	.
138	gene_05282.t1	CfTom1	325	490	2.40E-11	37.6	0	1	1.30E-13	3.80E-11	36.9	0	208	309	232	348	0.85	.
139	gene_09146.t1	CfTom1	325	331	3.50E-13	43.6	0.7	1	3.50E-15	5.30E-13	43	0.7	210	312	69	192	0.83	.
140	gene_08314.t1	CfTom1	325	640	4.90E-11	36.6	0.2	1	3.60E-13	1.10E-10	35.4	0.1	111	308	88	280	0.71	.
141	gene_08598.t1	CfTom1	325	554	1.00E-42	140.6	9.3	1	1.50E-44	4.70E-42	138.5	9.3	29	321	43	484	0.76	.
142	gene_09307.t1	CfTom1	325	485	2.50E-11	37.5	0.3	1	2.10E-13	6.30E-11	36.2	0.1	111	308	88	280	0.71	.
143	gene_03218.t1	CfTom1	325	576	5.20E-08	26.6	1	1	3.60E-10	1.10E-07	25.6	1	21	299	204	534	0.71	.
144	gene_07015.t1	CfTom1	325	316	1.80E-18	61	7.4	1	7.60E-21	2.30E-18	60.7	7.4	32	294	21	297	0.81	.
145	gene_08257.t1	CfTom1	325	237	0.0011	12.5	0	1	7.80E-06	0.0024	11.3	0	22	140	59	170	0.66	.
146	gene_11068.t1	CfTom1	325	406	8.10E-13	42.4	0.3	1	3.70E-15	1.10E-12	41.9	0.3	211	310	187	308	0.85	.
147	gene_08854.t1	CfTom1	325	692	1.00E-18	61.8	0	1	1.60E-19	5.00E-17	56.3	0	40	291	75	520	0.77	.
148	gene_11067.t1	CfTom1	325	363	2.50E-12	40.8	1	1	1.60E-14	4.80E-12	39.9	1	211	310	188	307	0.76	.
149	gene_01897.t1	CfTom1	325	1186	0.0026	11.2	0.1	3	0.00013	0.04	7.3	0	59	86	707	734	0.78	.
150	gene_01897.t1	CfTom1	325	1186	0.0026	11.2	0.1	3	0.017	5.2	0.3	0	163	234	746	812	0.74	.
151	gene_01897.t1	CfTom1	325	1186	0.0026	11.2	0.1	3	0.3	91	-3.7	0	74	106	119	144	0.71	.
152	gene_10270.t1	CfTom1	325	386	2.30E-12	40.9	2.9	1	2.30E-14	3.40E-12	40.4	2.9	77	309	111	336	0.72	.
153	gene_09145.t1	CfTom1	325	444	1.60E-14	48	0.3	1	1.80E-16	2.80E-14	47.3	0.3	131	312	129	305	0.81	.
154	gene_05650.t1	CfTom1	325	592	9.10E-08	25.8	6	1	5.50E-10	1.70E-07	25	6	81	317	219	472	0.77	.
155	gene_08200.t1	CfTom1	325	498	1.10E-09	32.1	0	1	1.60E-11	4.80E-09	30	0	32	266	76	309	0.67	.
156	gene_01668.t1	CfTom1	325	1083	6.60E-16	52.6	2.8	1	4.00E-18	1.20E-15	51.7	2.8	18	190	102	314	0.65	.
157	gene_04076.t1	CfTom1	325	424	0.00095	12.6	0.1	1	5.00E-06	0.0015	12	0.1	182	281	104	214	0.85	.
158	gene_06285.t1	CfTom1	325	340	1.20E-57	189.7	0.8	1	5.50E-59	1.70E-56	186	0.8	12	315	40	335	0.9	.
159	gene_01194.t1	CfTom1	325	428	3.80E-15	50.1	0.3	1	1.00E-16	5.30E-15	49.6	0.3	72	313	75	301	0.77	.
160	gene_09308.t1	CfTom1	325	522	1.80E-13	44.6	4.2	1	1.50E-15	4.60E-13	43.2	4.2	117	308	96	281	0.7	.
161	gene_11077.t1	CfTom1	325	632	9.10E-15	48.8	4.8	1	9.10E-17	1.40E-14	48.2	4.8	32	303	189	539	0.73	.
162	gene_07804.t1	CfTom1	325	506	8.90E-11	35.7	1	1	4.70E-13	1.40E-10	35	1	73	294	117	344	0.69	.
163	gene_03216.t1	CfTom1	325	577	1.20E-07	25.5	4.5	1	5.70E-10	1.70E-07	24.9	4.5	37	311	213	549	0.74	.
164	gene_03639.t1	CfTom1	325	739	1.40E-17	58.1	5.4	1	1.70E-19	5.30E-17	56.2	5.4	31	258	188	459	0.74	.
165	gene_05736.t1	CfTom1	325	443	2.90E-17	57	1	1	1.60E-19	5.00E-17	56.3	1	123	316	120	308	0.85	.
166	gene_09827.t1	CfTom1	325	478	7.60E-53	174	12.9	1	4.80E-55	1.50E-52	173	12.8	24	321	53	471	0.76	.
167	gene_08244.t1	CfTom1	325	445	3.20E-10	33.9	0.5	1	2.10E-12	6.50E-10	32.9	0.5	32	318	24	332	0.66	.
168	gene_05183.t1	CfTom1	325	304	3.50E-14	46.9	0.3	2	1.50E-13	4.70E-11	36.6	0.1	126	309	103	277	0.66	.
169	gene_05183.t1	CfTom1	325	304	3.50E-14	46.9	0.3	2	5.90E-05	0.018	8.4	0	18	55	17	61	0.88	.
170	gene_03827.t1	CgEP1	328	915	4.50E-13	43.3	18.2	3	0.45	140	-4.3	4.2	42	104	562	625	0.53	.
171	gene_03827.t1	CgEP1	328	915	4.50E-13	43.3	18.2	3	2.40E-06	0.00073	13	3.3	225	301	218	288	0.7	.
172	gene_03827.t1	CgEP1	328	915	4.50E-13	43.3	18.2	3	9.00E-15	2.70E-12	40.7	0.1	142	319	30	207	0.85	.
173	gene_10014.t1	CgEP1	328	451	3.70E-16	53.4	19.8	2	2.70E-10	8.30E-08	26	7	131	258	147	267	0.58	.
174	gene_10014.t1	CgEP1	328	451	3.70E-16	53.4	19.8	2	3.30E-12	1.00E-09	32.3	5.1	143	264	287	400	0.65	.
175	gene_05596.t1	CgEP1	328	326	8.90E-56	183.6	8.8	2	1.30E-23	4.00E-21	69.7	0.3	153	245	70	158	0.94	.
176	gene_05596.t1	CgEP1	328	326	8.90E-56	183.6	8.8	2	4.30E-38	1.30E-35	117.3	3.2	161	309	172	314	0.95	.
177	gene_08815.t1	CgEP1	328	1357	2.10E-26	87.1	23	4	0.12	38	-2.5	0.1	154	171	112	128	0.55	.
178	gene_08815.t1	CgEP1	328	1357	2.10E-26	87.1	23	4	1.60E-17	4.90E-15	49.7	5	131	262	194	306	0.86	.
179	gene_08815.t1	CgEP1	328	1357	2.10E-26	87.1	23	4	3.30E-05	0.01	9.3	0.9	82	214	330	548	0.59	.
180	gene_08815.t1	CgEP1	328	1357	2.10E-26	87.1	23	4	3.30E-14	9.90E-12	38.9	0.6	125	256	820	934	0.84	.
181	gene_07466.t1	CgEP1	328	956	0.0017	11.8	7.9	3	0.0001	0.031	7.7	0.3	145	218	457	522	0.74	.
182	gene_07466.t1	CgEP1	328	956	0.0017	11.8	7.9	3	0.001	0.32	4.3	0.1	206	264	866	926	0.66	.
183	gene_07466.t1	CgEP1	328	956	0.0017	11.8	7.9	3	0.0041	1.3	2.4	0.5	138	213	250	330	0.56	.
184	gene_11093.t1	CgEP1	328	658	9.60E-08	25.8	2.6	1	4.80E-10	1.50E-07	25.2	2.6	145	220	545	609	0.64	.
185	gene_02154.t1	CgEP1	328	1046	1.20E-16	55	26.8	7	0.022	6.7	0	0.2	149	179	707	734	0.75	.
186	gene_02154.t1	CgEP1	328	1046	1.20E-16	55	26.8	7	0.038	12	-0.8	7.7	115	279	272	341	0.64	.
187	gene_02154.t1	CgEP1	328	1046	1.20E-16	55	26.8	7	0.16	48	-2.8	0.1	185	199	945	959	0.48	.
188	gene_02154.t1	CgEP1	328	1046	1.20E-16	55	26.8	7	0.91	280	-5.3	3.8	96	140	55	98	0.43	.
189	gene_02154.t1	CgEP1	328	1046	1.20E-16	55	26.8	7	1.00E-13	3.10E-11	37.3	3.1	117	264	502	642	0.76	.
190	gene_02154.t1	CgEP1	328	1046	1.20E-16	55	26.8	7	3.10E-10	9.50E-08	25.8	2.4	137	202	793	854	0.67	.
191	gene_02154.t1	CgEP1	328	1046	1.20E-16	55	26.8	7	5.30E-09	1.60E-06	21.7	5.8	116	308	365	561	0.77	.
192	gene_09442.t1	CgEP1	328	563	5.30E-11	36.5	5.3	1	2.00E-11	6.00E-09	29.7	5.2	120	291	372	551	0.79	.
193	gene_05212.t1	CgEP1	328	326	0.00012	15.6	0.3	2	0.0035	1.1	2.6	0	151	206	138	195	0.57	.
194	gene_05212.t1	CgEP1	328	326	0.00012	15.6	0.3	2	1.10E-05	0.0033	10.8	0.1	159	218	256	305	0.69	.
195	gene_01278.t1	CgEP1	328	404	2.40E-14	47.4	0.5	1	1.20E-16	3.50E-14	46.9	0.5	137	250	281	374	0.89	.
196	gene_07876.t1	CgEP1	328	362	1.10E-11	38.8	1.5	2	0.13	40	-2.6	0.5	72	98	292	317	0.52	.
197	gene_07876.t1	CgEP1	328	362	1.10E-11	38.8	1.5	2	3.50E-14	1.10E-11	38.8	1.5	150	295	6	126	0.85	.
198	gene_11672.t1	CgEP1	328	294	5.30E-24	79.2	12.4	2	1.50E-12	4.70E-10	33.4	0.4	187	322	167	290	0.79	.
199	gene_11672.t1	CgEP1	328	294	5.30E-24	79.2	12.4	2	1.80E-17	5.50E-15	49.6	6.3	147	268	51	152	0.89	.
200	gene_00298.t1	CgEP1	328	671	3.50E-36	119.2	2.6	5	0.0001	0.031	7.7	0	140	185	108	143	0.73	.
201	gene_00298.t1	CgEP1	328	671	3.50E-36	119.2	2.6	5	0.00068	0.21	4.9	0.7	254	306	21	69	0.77	.
202	gene_00298.t1	CgEP1	328	671	3.50E-36	119.2	2.6	5	2.10E-05	0.0064	9.9	0.1	164	211	358	402	0.75	.
203	gene_00298.t1	CgEP1	328	671	3.50E-36	119.2	2.6	5	2.50E-19	7.70E-17	55.7	0.2	132	264	435	547	0.92	.
204	gene_00298.t1	CgEP1	328	671	3.50E-36	119.2	2.6	5	5.50E-24	1.70E-21	71	0.3	141	319	512	660	0.9	.
205	gene_07019.t1	CgEP1	328	611	3.60E-11	37	4.8	2	2.60E-09	8.00E-07	22.7	1.2	186	293	483	591	0.67	.
206	gene_10861.t1	CgEP1	328	611	3.60E-11	37	4.8	2	2.60E-09	8.00E-07	22.7	1.2	186	293	483	591	0.67	.
207	gene_07019.t1	CgEP1	328	611	3.60E-11	37	4.8	2	5.40E-07	0.00017	15.1	0.1	138	182	357	400	0.74	.
208	gene_10861.t1	CgEP1	328	611	3.60E-11	37	4.8	2	5.40E-07	0.00017	15.1	0.1	138	182	357	400	0.74	.
209	gene_07019.t1	CgEP1	328	611	3.60E-11	37	4.8	2	2.60E-09	8.00E-07	22.7	1.2	186	293	483	591	0.67	.
210	gene_10861.t1	CgEP1	328	611	3.60E-11	37	4.8	2	2.60E-09	8.00E-07	22.7	1.2	186	293	483	591	0.67	.
211	gene_07019.t1	CgEP1	328	611	3.60E-11	37	4.8	2	5.40E-07	0.00017	15.1	0.1	138	182	357	400	0.74	.
212	gene_10861.t1	CgEP1	328	611	3.60E-11	37	4.8	2	5.40E-07	0.00017	15.1	0.1	138	182	357	400	0.74	.
213	gene_01129.t1	CgEP1	328	485	1.70E-43	143.2	4.7	3	1.20E-11	3.70E-09	30.4	0	145	259	226	320	0.88	.
214	gene_01129.t1	CgEP1	328	485	1.70E-43	143.2	4.7	3	1.60E-15	4.90E-13	43.2	0.5	146	264	125	224	0.92	.
215	gene_01129.t1	CgEP1	328	485	1.70E-43	143.2	4.7	3	8.30E-24	2.50E-21	70.4	0.2	135	310	318	469	0.92	.
216	gene_05515.t1	CgEP1	328	1348	2.20E-51	169.2	45.2	8	0.017	5.2	0.3	0	277	309	111	143	0.56	.
217	gene_05515.t1	CgEP1	328	1348	2.20E-51	169.2	45.2	8	2.70E-10	8.20E-08	26	0.5	171	324	496	630	0.9	.
218	gene_05515.t1	CgEP1	328	1348	2.20E-51	169.2	45.2	8	3.10E-09	9.40E-07	22.5	0.1	137	264	185	293	0.84	.
219	gene_05515.t1	CgEP1	328	1348	2.20E-51	169.2	45.2	8	4.00E-18	1.20E-15	51.7	0.7	144	321	746	900	0.93	.
220	gene_05515.t1	CgEP1	328	1348	2.20E-51	169.2	45.2	8	5.30E-08	1.60E-05	18.4	5.7	137	247	938	1028	0.88	.
221	gene_05515.t1	CgEP1	328	1348	2.20E-51	169.2	45.2	8	7.10E-08	2.20E-05	18	0.8	137	209	331	393	0.68	.
222	gene_05515.t1	CgEP1	328	1348	2.20E-51	169.2	45.2	8	7.60E-12	2.30E-09	31.1	3.9	155	304	1165	1291	0.77	.
223	gene_05515.t1	CgEP1	328	1348	2.20E-51	169.2	45.2	8	8.40E-08	2.60E-05	17.8	0	185	255	638	701	0.88	.
224	gene_02996.t1	CgEP1	328	416	7.90E-14	45.8	0.4	1	3.50E-16	1.10E-13	45.3	0.4	143	260	2	102	0.93	.
225	gene_03032.t1	CgEP1	328	416	7.90E-14	45.8	0.4	1	3.50E-16	1.10E-13	45.3	0.4	143	260	2	102	0.93	.
226	gene_10450.t1	CgEP1	328	416	7.90E-14	45.8	0.4	1	3.50E-16	1.10E-13	45.3	0.4	143	260	2	102	0.93	.
227	gene_02996.t1	CgEP1	328	416	7.90E-14	45.8	0.4	1	3.50E-16	1.10E-13	45.3	0.4	143	260	2	102	0.93	.
228	gene_03032.t1	CgEP1	328	416	7.90E-14	45.8	0.4	1	3.50E-16	1.10E-13	45.3	0.4	143	260	2	102	0.93	.
229	gene_10450.t1	CgEP1	328	416	7.90E-14	45.8	0.4	1	3.50E-16	1.10E-13	45.3	0.4	143	260	2	102	0.93	.
230	gene_02996.t1	CgEP1	328	416	7.90E-14	45.8	0.4	1	3.50E-16	1.10E-13	45.3	0.4	143	260	2	102	0.93	.
231	gene_03032.t1	CgEP1	328	416	7.90E-14	45.8	0.4	1	3.50E-16	1.10E-13	45.3	0.4	143	260	2	102	0.93	.
232	gene_10450.t1	CgEP1	328	416	7.90E-14	45.8	0.4	1	3.50E-16	1.10E-13	45.3	0.4	143	260	2	102	0.93	.
233	gene_02458.t1	CgEP1	328	649	2.40E-07	24.4	0	2	0.038	12	-0.8	0	132	173	489	529	0.8	.
234	gene_02458.t1	CgEP1	328	649	2.40E-07	24.4	0	2	3.50E-09	1.10E-06	22.3	0	179	216	566	602	0.57	.
235	gene_02009.t1	CgEP1	328	452	9.90E-11	35.6	0	1	6.40E-13	1.90E-10	34.6	0	105	229	310	438	0.75	.
236	gene_05352.t1	CgEP1	328	782	4.10E-12	40.1	2.1	2	0.08	24	-1.9	0	159	198	518	547	0.66	.
237	gene_05352.t1	CgEP1	328	782	4.10E-12	40.1	2.1	2	2.10E-14	6.30E-12	39.5	0.6	134	264	623	746	0.79	.
238	gene_05775.t1	CgEP1	328	786	7.50E-13	42.6	43.8	4	0.00013	0.038	7.4	0.5	118	175	198	253	0.53	.
239	gene_05775.t1	CgEP1	328	786	7.50E-13	42.6	43.8	4	0.08	24	-1.9	23.9	34	129	604	699	0.43	.
240	gene_05775.t1	CgEP1	328	786	7.50E-13	42.6	43.8	4	5.00E-13	1.50E-10	35	0.4	164	290	25	128	0.63	.
241	gene_05775.t1	CgEP1	328	786	7.50E-13	42.6	43.8	4	8.30E-07	0.00025	14.5	0.5	138	211	400	463	0.85	.
242	gene_09013.t1	CgEP1	328	292	0.00032	14.2	2.7	1	2.70E-06	0.00083	12.8	0.9	152	220	180	237	0.64	.
243	gene_04927.t1	CgEP1	328	489	1.10E-28	94.5	31.9	4	0.16	48	-2.8	5.7	108	160	373	425	0.56	.
244	gene_04927.t1	CgEP1	328	489	1.10E-28	94.5	31.9	4	2.70E-14	8.10E-12	39.1	2.3	144	291	6	126	0.82	.
245	gene_04927.t1	CgEP1	328	489	1.10E-28	94.5	31.9	4	3.50E-10	1.10E-07	25.6	1.3	147	298	123	244	0.8	.
246	gene_04927.t1	CgEP1	328	489	1.10E-28	94.5	31.9	4	7.70E-16	2.40E-13	44.2	10.1	143	282	233	353	0.75	.
247	gene_07274.t1	CgEP1	328	410	6.40E-05	16.5	1.7	2	0.068	21	-1.6	0	154	175	209	229	0.52	.
248	gene_07274.t1	CgEP1	328	410	6.40E-05	16.5	1.7	2	8.30E-07	0.00025	14.5	1.5	248	311	98	157	0.84	.
249	gene_00844.t1	CgEP1	328	706	6.80E-12	39.4	17.1	2	0.56	170	-4.6	1.1	119	145	412	438	0.43	.
250	gene_00844.t1	CgEP1	328	706	6.80E-12	39.4	17.1	2	2.20E-14	6.80E-12	39.4	17.1	99	291	522	695	0.79	.
251	gene_00198.t1	CgEP1	328	476	1.90E-09	31.4	13.8	2	1.40E-06	0.00042	13.8	6.6	144	310	134	299	0.78	.
252	gene_00198.t1	CgEP1	328	476	1.90E-09	31.4	13.8	2	1.40E-08	4.30E-06	20.3	0.3	131	186	50	102	0.82	.
253	gene_04519.t1	CgEP1	328	350	5.40E-17	56.2	4.7	3	1.10E-07	3.40E-05	17.4	0.4	213	311	132	216	0.84	.
254	gene_04519.t1	CgEP1	328	350	5.40E-17	56.2	4.7	3	8.60E-09	2.60E-06	21.1	0	143	220	23	89	0.81	.
255	gene_04519.t1	CgEP1	328	350	5.40E-17	56.2	4.7	3	8.70E-08	2.60E-05	17.7	0	164	218	236	286	0.63	.
256	gene_11450.t1	CgEP1	328	1722	7.00E-19	62.4	17.6	7	0.00026	0.08	6.3	1.4	149	226	231	298	0.66	.
257	gene_11455.t1	CgEP1	328	1722	7.00E-19	62.4	17.6	7	0.00026	0.08	6.3	1.4	149	226	231	298	0.66	.
258	gene_11450.t1	CgEP1	328	1722	7.00E-19	62.4	17.6	7	0.036	11	-0.7	7.4	77	183	903	1005	0.49	.
259	gene_11455.t1	CgEP1	328	1722	7.00E-19	62.4	17.6	7	0.036	11	-0.7	7.4	77	183	903	1005	0.49	.
260	gene_11450.t1	CgEP1	328	1722	7.00E-19	62.4	17.6	7	0.039	12	-0.8	2.1	97	128	1042	1073	0.55	.
261	gene_11455.t1	CgEP1	328	1722	7.00E-19	62.4	17.6	7	0.039	12	-0.8	2.1	97	128	1042	1073	0.55	.
262	gene_11450.t1	CgEP1	328	1722	7.00E-19	62.4	17.6	7	0.057	17	-1.4	6	140	213	555	622	0.75	.
263	gene_11455.t1	CgEP1	328	1722	7.00E-19	62.4	17.6	7	0.057	17	-1.4	6	140	213	555	622	0.75	.
264	gene_11450.t1	CgEP1	328	1722	7.00E-19	62.4	17.6	7	1	300	-8.1	19.7	61	120	617	688	0.5	.
265	gene_11455.t1	CgEP1	328	1722	7.00E-19	62.4	17.6	7	1	300	-8.1	19.7	61	120	617	688	0.5	.
266	gene_11450.t1	CgEP1	328	1722	7.00E-19	62.4	17.6	7	1.20E-12	3.60E-10	33.7	7.8	90	255	355	502	0.76	.
267	gene_11455.t1	CgEP1	328	1722	7.00E-19	62.4	17.6	7	1.20E-12	3.60E-10	33.7	7.8	90	255	355	502	0.76	.
268	gene_11450.t1	CgEP1	328	1722	7.00E-19	62.4	17.6	7	8.10E-16	2.50E-13	44.1	2.2	106	278	50	211	0.71	.
269	gene_11455.t1	CgEP1	328	1722	7.00E-19	62.4	17.6	7	8.10E-16	2.50E-13	44.1	2.2	106	278	50	211	0.71	.
270	gene_11450.t1	CgEP1	328	1722	7.00E-19	62.4	17.6	7	0.00026	0.08	6.3	1.4	149	226	231	298	0.66	.
271	gene_11455.t1	CgEP1	328	1722	7.00E-19	62.4	17.6	7	0.00026	0.08	6.3	1.4	149	226	231	298	0.66	.
272	gene_11450.t1	CgEP1	328	1722	7.00E-19	62.4	17.6	7	0.036	11	-0.7	7.4	77	183	903	1005	0.49	.
273	gene_11455.t1	CgEP1	328	1722	7.00E-19	62.4	17.6	7	0.036	11	-0.7	7.4	77	183	903	1005	0.49	.
274	gene_11450.t1	CgEP1	328	1722	7.00E-19	62.4	17.6	7	0.039	12	-0.8	2.1	97	128	1042	1073	0.55	.
275	gene_11455.t1	CgEP1	328	1722	7.00E-19	62.4	17.6	7	0.039	12	-0.8	2.1	97	128	1042	1073	0.55	.
276	gene_11450.t1	CgEP1	328	1722	7.00E-19	62.4	17.6	7	0.057	17	-1.4	6	140	213	555	622	0.75	.
277	gene_11455.t1	CgEP1	328	1722	7.00E-19	62.4	17.6	7	0.057	17	-1.4	6	140	213	555	622	0.75	.
278	gene_11450.t1	CgEP1	328	1722	7.00E-19	62.4	17.6	7	1	300	-8.1	19.7	61	120	617	688	0.5	.
279	gene_11455.t1	CgEP1	328	1722	7.00E-19	62.4	17.6	7	1	300	-8.1	19.7	61	120	617	688	0.5	.
280	gene_11450.t1	CgEP1	328	1722	7.00E-19	62.4	17.6	7	1.20E-12	3.60E-10	33.7	7.8	90	255	355	502	0.76	.
281	gene_11455.t1	CgEP1	328	1722	7.00E-19	62.4	17.6	7	1.20E-12	3.60E-10	33.7	7.8	90	255	355	502	0.76	.
282	gene_11450.t1	CgEP1	328	1722	7.00E-19	62.4	17.6	7	8.10E-16	2.50E-13	44.1	2.2	106	278	50	211	0.71	.
283	gene_11455.t1	CgEP1	328	1722	7.00E-19	62.4	17.6	7	8.10E-16	2.50E-13	44.1	2.2	106	278	50	211	0.71	.
284	gene_10168.t1	CgEP1	328	554	1.80E-13	44.6	11.3	1	8.60E-16	2.60E-13	44	11.3	132	277	10	127	0.87	.
285	gene_01624.t1	CgEP1	328	1019	1.50E-20	67.9	0.5	1	2.00E-22	6.00E-20	65.9	0.4	127	310	666	819	0.9	.
286	gene_05192.t1	CgEP1	328	476	2.50E-07	24.4	9.4	3	0.00018	0.055	6.8	0	132	176	164	207	0.66	.
287	gene_05192.t1	CgEP1	328	476	2.50E-07	24.4	9.4	3	0.18	56	-3	0.1	281	296	446	461	0.47	.
288	gene_05192.t1	CgEP1	328	476	2.50E-07	24.4	9.4	3	9.90E-09	3.00E-06	20.8	3.2	122	218	25	119	0.77	.
289	gene_05263.t1	CgEP1	328	423	8.90E-25	81.8	1.7	1	1.00E-26	1.60E-24	81	1.7	135	285	145	268	0.87	.
290	gene_09155.t1	CgEP1	328	592	2.80E-40	132.7	16.6	4	1.70E-14	5.10E-12	39.8	4.2	137	264	268	379	0.82	.
291	gene_09155.t1	CgEP1	328	592	2.80E-40	132.7	16.6	4	1.00E-12	3.10E-10	34	0.5	163	264	484	567	0.84	.
292	gene_09155.t1	CgEP1	328	592	2.80E-40	132.7	16.6	4	7.10E-13	2.20E-10	34.5	0.4	129	267	64	188	0.81	.
293	gene_09155.t1	CgEP1	328	592	2.80E-40	132.7	16.6	4	8.00E-12	2.40E-09	31	0	161	245	407	471	0.93	.
294	gene_08504.t1	CgEP1	328	620	4.10E-15	50	7.1	1	2.20E-17	6.60E-15	49.3	7.1	73	262	438	612	0.68	.
295	gene_02114.t1	CgEP1	328	672	1.90E-125	412.6	44.3	7	1.60E-24	2.50E-22	73.7	1.2	135	263	299	407	0.9	.
296	gene_02114.t1	CgEP1	328	672	1.90E-125	412.6	44.3	7	2.10E-18	3.20E-16	53.6	1.9	140	241	576	657	0.93	.
297	gene_02114.t1	CgEP1	328	672	1.90E-125	412.6	44.3	7	3.50E-26	5.40E-24	79.2	0	140	260	474	574	0.97	.
298	gene_02114.t1	CgEP1	328	672	1.90E-125	412.6	44.3	7	4.00E-26	6.10E-24	79	0.2	140	264	508	612	0.94	.
299	gene_02114.t1	CgEP1	328	672	1.90E-125	412.6	44.3	7	6.80E-26	1.00E-23	78.2	1	139	264	371	476	0.96	.
300	gene_02114.t1	CgEP1	328	672	1.90E-125	412.6	44.3	7	7.60E-26	1.20E-23	78.1	0.3	140	264	406	510	0.95	.
301	gene_02114.t1	CgEP1	328	672	1.90E-125	412.6	44.3	7	9.90E-16	1.50E-13	44.8	4.6	134	291	55	189	0.78	.
302	gene_03840.t1	CgEP1	328	483	7.70E-15	49.1	7.6	2	0.31	96	-3.8	0.1	50	65	293	308	0.53	.
303	gene_03840.t1	CgEP1	328	483	7.70E-15	49.1	7.6	2	2.50E-17	7.70E-15	49.1	7.6	67	264	73	250	0.81	.
304	gene_10435.t1	CgEP1	328	319	3.60E-10	33.7	3.4	1	1.90E-12	5.80E-10	33.1	3.4	141	263	132	248	0.82	.
305	gene_08593.t1	CgEP1	328	754	4.00E-08	27	1.2	2	0.00076	0.23	4.8	0.2	150	303	368	504	0.69	.
306	gene_08593.t1	CgEP1	328	754	4.00E-08	27	1.2	2	3.00E-09	9.30E-07	22.5	0.1	148	263	481	597	0.82	.
307	gene_08467.t1	CgEP1	328	639	2.10E-21	70.7	0.5	1	1.20E-23	3.60E-21	69.9	0.5	74	264	432	624	0.75	.
308	gene_08530.t1	CgEP1	328	540	3.20E-05	17.5	5.7	1	1.80E-07	5.40E-05	16.7	5.7	142	260	3	115	0.75	.
309	gene_06960.t1	CgEP1	328	1311	1.70E-20	67.7	2	2	1.90E-09	5.90E-07	23.2	0.2	214	304	1055	1142	0.76	.
310	gene_06960.t1	CgEP1	328	1311	1.70E-20	67.7	2	2	9.00E-16	2.70E-13	44	0.1	145	289	855	989	0.9	.
311	gene_06305.t1	CgEP1	328	586	4.60E-48	158.3	32.1	3	3.00E-22	9.30E-20	65.3	4.8	110	264	340	476	0.84	.
312	gene_06305.t1	CgEP1	328	586	4.60E-48	158.3	32.1	3	4.20E-16	1.30E-13	45.1	6.4	142	260	3	101	0.94	.
313	gene_06305.t1	CgEP1	328	586	4.60E-48	158.3	32.1	3	6.00E-20	1.80E-17	57.7	9	132	260	225	340	0.87	.
314	gene_00110.t1	CgEP1	328	1174	1.90E-15	51.1	15.6	5	0.002	0.62	3.4	0.1	192	229	1127	1161	0.76	.
315	gene_00110.t1	CgEP1	328	1174	1.90E-15	51.1	15.6	5	1.40E-07	4.20E-05	17.1	0.3	151	290	2	122	0.79	.
316	gene_00110.t1	CgEP1	328	1174	1.90E-15	51.1	15.6	5	2.60E-05	0.008	9.6	0.1	169	290	137	231	0.71	.
317	gene_00110.t1	CgEP1	328	1174	1.90E-15	51.1	15.6	5	3.60E-07	0.00011	15.7	0.2	160	308	232	355	0.67	.
318	gene_00110.t1	CgEP1	328	1174	1.90E-15	51.1	15.6	5	3.00E-05	0.0091	9.4	1.1	178	220	641	682	0.71	.
319	gene_00001.t1	CgEP1	328	341	0.00044	13.8	0.3	1	2.50E-06	0.00075	13	0.3	160	220	23	72	0.69	.
320	gene_06855.t1	CgEP1	328	596	1.10E-14	48.6	1.4	1	3.50E-10	1.10E-07	25.6	0.5	210	264	3	53	0.64	.
321	gene_03486.t1	CgEP1	328	333	9.00E-39	127.7	7	2	1.60E-15	4.90E-13	43.2	0.3	185	287	223	321	0.92	.
322	gene_03486.t1	CgEP1	328	333	9.00E-39	127.7	7	2	4.90E-29	1.50E-26	87.6	1.7	141	305	41	213	0.93	.
323	gene_09670.t1	CgEP1	328	665	9.10E-27	88.3	20.5	3	1.20E-16	3.60E-14	46.9	7.8	142	259	456	553	0.92	.
324	gene_09670.t1	CgEP1	328	665	9.10E-27	88.3	20.5	3	5.80E-05	0.018	8.5	0	187	232	603	641	0.55	.
325	gene_09670.t1	CgEP1	328	665	9.10E-27	88.3	20.5	3	5.00E-14	1.50E-11	38.3	2.5	114	264	327	456	0.77	.
326	gene_00109.t1	CgEP1	328	79	7.60E-05	16.2	0	1	2.90E-07	8.80E-05	16	0	158	220	20	71	0.65	.
327	gene_09160.t1	CgEP1	328	1145	2.20E-21	70.6	19.9	4	0.067	20	-1.6	0	168	213	831	866	0.62	.
328	gene_09189.t1	CgEP1	328	1145	2.20E-21	70.6	19.9	4	0.067	20	-1.6	0	168	213	831	866	0.62	.
329	gene_09160.t1	CgEP1	328	1145	2.20E-21	70.6	19.9	4	1.20E-06	0.00037	14	0.2	143	216	681	743	0.65	.
330	gene_09189.t1	CgEP1	328	1145	2.20E-21	70.6	19.9	4	1.20E-06	0.00037	14	0.2	143	216	681	743	0.65	.
331	gene_09160.t1	CgEP1	328	1145	2.20E-21	70.6	19.9	4	1.80E-13	5.40E-11	36.4	0.8	161	305	877	997	0.89	.
332	gene_09189.t1	CgEP1	328	1145	2.20E-21	70.6	19.9	4	1.80E-13	5.40E-11	36.4	0.8	161	305	877	997	0.89	.
333	gene_09160.t1	CgEP1	328	1145	2.20E-21	70.6	19.9	4	2.00E-11	6.00E-09	29.7	3.9	162	307	1026	1143	0.73	.
334	gene_09189.t1	CgEP1	328	1145	2.20E-21	70.6	19.9	4	2.00E-11	6.00E-09	29.7	3.9	162	307	1026	1143	0.73	.
335	gene_09160.t1	CgEP1	328	1145	2.20E-21	70.6	19.9	4	0.067	20	-1.6	0	168	213	831	866	0.62	.
336	gene_09189.t1	CgEP1	328	1145	2.20E-21	70.6	19.9	4	0.067	20	-1.6	0	168	213	831	866	0.62	.
337	gene_09160.t1	CgEP1	328	1145	2.20E-21	70.6	19.9	4	1.20E-06	0.00037	14	0.2	143	216	681	743	0.65	.
338	gene_09189.t1	CgEP1	328	1145	2.20E-21	70.6	19.9	4	1.20E-06	0.00037	14	0.2	143	216	681	743	0.65	.
339	gene_09160.t1	CgEP1	328	1145	2.20E-21	70.6	19.9	4	1.80E-13	5.40E-11	36.4	0.8	161	305	877	997	0.89	.
340	gene_09189.t1	CgEP1	328	1145	2.20E-21	70.6	19.9	4	1.80E-13	5.40E-11	36.4	0.8	161	305	877	997	0.89	.
341	gene_09160.t1	CgEP1	328	1145	2.20E-21	70.6	19.9	4	2.00E-11	6.00E-09	29.7	3.9	162	307	1026	1143	0.73	.
342	gene_09189.t1	CgEP1	328	1145	2.20E-21	70.6	19.9	4	2.00E-11	6.00E-09	29.7	3.9	162	307	1026	1143	0.73	.
343	gene_00861.t1	CgEP1	328	622	3.30E-17	56.9	29.9	4	0.00011	0.033	7.6	1.1	150	244	273	347	0.71	.
344	gene_00861.t1	CgEP1	328	622	3.30E-17	56.9	29.9	4	1.50E-09	4.50E-07	23.6	1.6	133	235	499	580	0.72	.
345	gene_00861.t1	CgEP1	328	622	3.30E-17	56.9	29.9	4	1.70E-09	5.10E-07	23.4	1.5	138	220	363	434	0.8	.
346	gene_00861.t1	CgEP1	328	622	3.30E-17	56.9	29.9	4	9.50E-06	0.0029	11	6.8	138	283	85	207	0.77	.
347	gene_06399.t1	CgEP1	328	525	0.0012	12.3	7.2	1	1.60E-05	0.005	10.3	7.2	123	301	98	250	0.84	.
348	gene_08169.t1	CgEP1	328	1268	3.30E-08	27.3	7.3	3	0.068	21	-1.6	3	41	103	934	953	0.52	.
349	gene_08169.t1	CgEP1	328	1268	3.30E-08	27.3	7.3	3	1.70E-08	5.20E-06	20.1	0.1	137	250	197	298	0.81	.
350	gene_08169.t1	CgEP1	328	1268	3.30E-08	27.3	7.3	3	6.40E-05	0.019	8.3	0	140	201	372	427	0.74	.
351	gene_08348.t1	CgEP1	328	634	2.70E-16	53.9	27.7	4	0.00057	0.17	5.2	0.1	141	200	570	619	0.71	.
352	gene_08348.t1	CgEP1	328	634	2.70E-16	53.9	27.7	4	0.051	15	-1.2	12.2	49	134	99	183	0.44	.
353	gene_08348.t1	CgEP1	328	634	2.70E-16	53.9	27.7	4	2.10E-09	6.40E-07	23.1	0.4	158	232	494	549	0.79	.
354	gene_08348.t1	CgEP1	328	634	2.70E-16	53.9	27.7	4	3.30E-13	1.00E-10	35.6	0.6	106	287	305	478	0.84	.
355	gene_10031.t1	CgEP1	328	700	2.40E-15	50.8	28.2	3	2.20E-09	6.70E-07	23	5.8	108	215	600	696	0.87	.
356	gene_10031.t1	CgEP1	328	700	2.40E-15	50.8	28.2	3	8.40E-11	2.60E-08	27.7	1.3	139	262	293	409	0.85	.
357	gene_10031.t1	CgEP1	328	700	2.40E-15	50.8	28.2	3	9.50E-05	0.029	7.8	1.9	145	296	9	128	0.43	.
358	gene_00319.t1	CgEP1	328	1160	1.50E-49	163.2	56.8	8	0.001	0.32	4.3	0.5	142	198	820	866	0.74	.
359	gene_00319.t1	CgEP1	328	1160	1.50E-49	163.2	56.8	8	0.024	7.2	-0.1	13.3	28	143	1025	1140	0.69	.
360	gene_00319.t1	CgEP1	328	1160	1.50E-49	163.2	56.8	8	1	300	-5.8	6.1	55	125	964	1001	0.44	.
361	gene_00319.t1	CgEP1	328	1160	1.50E-49	163.2	56.8	8	1.10E-06	0.00034	14.1	0	232	261	544	573	0.61	.
362	gene_00319.t1	CgEP1	328	1160	1.50E-49	163.2	56.8	8	1.50E-12	4.50E-10	33.4	1.5	108	301	104	271	0.86	.
363	gene_00319.t1	CgEP1	328	1160	1.50E-49	163.2	56.8	8	2.30E-16	7.10E-14	45.9	1.6	147	294	721	840	0.93	.
364	gene_00319.t1	CgEP1	328	1160	1.50E-49	163.2	56.8	8	5.20E-18	1.60E-15	51.3	0.1	137	261	393	497	0.91	.
365	gene_00319.t1	CgEP1	328	1160	1.50E-49	163.2	56.8	8	5.30E-16	1.60E-13	44.7	0	117	258	578	700	0.84	.
366	gene_05120.t1	CgEP1	328	622	1.30E-28	94.4	8.6	2	1.20E-23	3.60E-21	69.9	3.4	133	272	470	584	0.87	.
367	gene_05120.t1	CgEP1	328	622	1.30E-28	94.4	8.6	2	1.40E-10	4.40E-08	26.9	0.6	111	255	313	437	0.8	.
368	gene_11696.t1	CgEP1	328	294	4.00E-25	82.9	11.3	2	1.20E-18	3.50E-16	53.5	5.2	147	268	51	152	0.9	.
369	gene_11696.t1	CgEP1	328	294	4.00E-25	82.9	11.3	2	1.60E-12	4.90E-10	33.3	0.3	187	322	167	290	0.78	.
370	gene_06280.t1	CgEP1	328	1515	1.30E-24	81.2	21.2	3	2.20E-12	3.30E-10	33.9	6	150	264	1259	1353	0.91	.
371	gene_08727.t1	CgEP1	328	1515	1.30E-24	81.2	21.2	3	2.20E-12	3.30E-10	33.9	6	150	264	1259	1353	0.91	.
372	gene_06280.t1	CgEP1	328	1515	1.30E-24	81.2	21.2	3	2.40E-12	3.70E-10	33.7	1.8	132	272	1365	1487	0.88	.
373	gene_08727.t1	CgEP1	328	1515	1.30E-24	81.2	21.2	3	2.40E-12	3.70E-10	33.7	1.8	132	272	1365	1487	0.88	.
374	gene_06280.t1	CgEP1	328	1515	1.30E-24	81.2	21.2	3	6.40E-09	9.70E-07	22.5	0.3	150	261	1122	1213	0.92	.
375	gene_08727.t1	CgEP1	328	1515	1.30E-24	81.2	21.2	3	6.40E-09	9.70E-07	22.5	0.3	150	261	1122	1213	0.92	.
376	gene_06280.t1	CgEP1	328	1515	1.30E-24	81.2	21.2	3	2.20E-12	3.30E-10	33.9	6	150	264	1259	1353	0.91	.
377	gene_08727.t1	CgEP1	328	1515	1.30E-24	81.2	21.2	3	2.20E-12	3.30E-10	33.9	6	150	264	1259	1353	0.91	.
378	gene_06280.t1	CgEP1	328	1515	1.30E-24	81.2	21.2	3	2.40E-12	3.70E-10	33.7	1.8	132	272	1365	1487	0.88	.
379	gene_08727.t1	CgEP1	328	1515	1.30E-24	81.2	21.2	3	2.40E-12	3.70E-10	33.7	1.8	132	272	1365	1487	0.88	.
380	gene_06280.t1	CgEP1	328	1515	1.30E-24	81.2	21.2	3	6.40E-09	9.70E-07	22.5	0.3	150	261	1122	1213	0.92	.
381	gene_08727.t1	CgEP1	328	1515	1.30E-24	81.2	21.2	3	6.40E-09	9.70E-07	22.5	0.3	150	261	1122	1213	0.92	.
382	gene_08510.t1	CgEP1	328	492	4.30E-24	79.5	2.2	3	6.40E-10	1.90E-07	24.8	0.2	125	214	200	277	0.63	.
383	gene_08510.t1	CgEP1	328	492	4.30E-24	79.5	2.2	3	7.60E-18	2.30E-15	50.8	0.3	137	305	279	437	0.92	.
384	gene_08510.t1	CgEP1	328	492	4.30E-24	79.5	2.2	3	8.00E-08	2.40E-05	17.9	0.1	139	219	403	472	0.66	.
385	gene_00807.t1	CgEP1	328	520	4.70E-05	16.9	4.8	1	4.00E-07	0.00012	15.6	4.8	142	251	348	464	0.65	.
386	gene_11864.t1	CgEP1	328	246	1.60E-19	64.4	0.1	1	6.80E-22	2.10E-19	64.1	0.1	111	298	35	200	0.78	.
387	gene_04836.t1	CgEP1	328	849	2.60E-07	24.3	8.6	5	0.00012	0.036	7.4	0.2	142	294	481	611	0.72	.
388	gene_04836.t1	CgEP1	328	849	2.60E-07	24.3	8.6	5	0.0053	1.6	2	0	187	214	245	271	0.58	.
389	gene_04836.t1	CgEP1	328	849	2.60E-07	24.3	8.6	5	0.006	1.8	1.8	0	249	307	646	696	0.52	.
390	gene_04836.t1	CgEP1	328	849	2.60E-07	24.3	8.6	5	0.063	19	-1.5	0	159	210	79	127	0.61	.
391	gene_04836.t1	CgEP1	328	849	2.60E-07	24.3	8.6	5	5.30E-06	0.0016	11.9	1.9	138	215	386	456	0.62	.
392	gene_00144.t1	CgEP1	328	304	2.60E-10	34.2	16	1	1.80E-12	5.40E-10	33.2	16	110	308	3	199	0.78	.
393	gene_04983.t1	CgEP1	328	287	0.0002	14.9	13.8	1	2.90E-06	0.00088	12.7	13.7	49	175	17	261	0.81	.
394	gene_05506.t1	CgEP1	328	597	3.90E-06	20.5	0.5	2	0.012	3.6	0.9	0.2	274	308	431	465	0.71	.
395	gene_05506.t1	CgEP1	328	597	3.90E-06	20.5	0.5	2	1.90E-07	5.90E-05	16.6	0	186	300	249	310	0.64	.
396	gene_09446.t1	CgEP1	328	863	2.20E-16	54.2	30.7	1	2.40E-18	7.30E-16	52.5	30.7	58	307	43	309	0.64	.
397	gene_02328.t1	CgEP1	328	1220	0.0032	10.9	20.3	5	0.01	3.1	1.1	0.1	132	167	691	725	0.63	.
398	gene_02328.t1	CgEP1	328	1220	0.0032	10.9	20.3	5	0.014	4.3	0.6	2	21	47	264	300	0.46	.
399	gene_02328.t1	CgEP1	328	1220	0.0032	10.9	20.3	5	0.14	42	-2.6	0.2	158	174	624	639	0.5	.
400	gene_02328.t1	CgEP1	328	1220	0.0032	10.9	20.3	5	1.50E-05	0.0047	10.4	0.1	205	291	1016	1114	0.72	.
401	gene_02328.t1	CgEP1	328	1220	0.0032	10.9	20.3	5	3.20E-05	0.0099	9.3	0.4	188	265	887	971	0.58	.
402	gene_03674.t1	CgEP1	328	699	4.40E-07	23.6	4	3	0.028	8.7	-0.4	3.8	128	297	153	194	0.66	.
403	gene_03674.t1	CgEP1	328	699	4.40E-07	23.6	4	3	0.4	120	-4.1	0.5	97	106	627	636	0.39	.
404	gene_03674.t1	CgEP1	328	699	4.40E-07	23.6	4	3	1.50E-09	4.40E-07	23.6	4	151	268	468	575	0.82	.
405	gene_02639.t1	CgEP1	328	366	7.10E-24	78.8	4.6	2	0.047	14	-1.1	0	238	264	258	284	0.47	.
406	gene_02639.t1	CgEP1	328	366	7.10E-24	78.8	4.6	2	6.70E-26	2.00E-23	77.3	3.4	150	309	66	220	0.87	.
407	gene_11048.t1	CgEP1	328	397	1.20E-10	35.3	0.1	1	5.40E-13	1.60E-10	34.9	0.1	140	260	28	133	0.84	.
408	gene_10847.t1	CgEP1	328	105	0.00053	13.5	0	1	1.90E-06	0.00059	13.3	0	127	176	36	84	0.81	.
409	gene_11874.t1	CgEP1	328	567	0.0011	12.5	6.7	1	1.40E-05	0.0042	10.5	6.8	123	301	140	292	0.84	.
410	gene_04810.t1	CgEP1	328	591	1.10E-15	51.9	0.2	1	4.70E-18	1.40E-15	51.5	0.2	147	286	44	158	0.85	.
411	gene_04096.t1	CgEP1	328	632	2.10E-20	67.4	21.7	4	0.3	90	-3.7	0	238	274	517	551	0.45	.
412	gene_04096.t1	CgEP1	328	632	2.10E-20	67.4	21.7	4	3.90E-07	0.00012	15.6	3	150	217	146	202	0.68	.
413	gene_04096.t1	CgEP1	328	632	2.10E-20	67.4	21.7	4	6.70E-09	2.00E-06	21.4	5.5	167	251	23	95	0.88	.
414	gene_04096.t1	CgEP1	328	632	2.10E-20	67.4	21.7	4	9.30E-14	2.90E-11	37.4	1.9	151	314	367	503	0.84	.
415	gene_06497.t1	CgEP1	328	956	0.0013	12.2	8.5	3	0.0011	0.32	4.3	0	206	264	866	926	0.65	.
416	gene_06497.t1	CgEP1	328	956	0.0013	12.2	8.5	3	0.0041	1.2	2.4	0.6	138	213	250	330	0.56	.
417	gene_06497.t1	CgEP1	328	956	0.0013	12.2	8.5	3	6.00E-05	0.018	8.4	0.4	145	218	457	522	0.74	.
418	gene_08392.t1	CgEP1	328	506	9.20E-23	75.1	0.8	1	5.20E-25	1.60E-22	74.3	0.8	127	264	25	156	0.77	.
419	gene_11436.t1	CgEP1	328	257	1.20E-18	61.6	0.2	1	4.60E-21	1.40E-18	61.4	0.2	118	298	52	211	0.78	.
420	gene_06050.t1	CgEP1	328	534	1.2	2.4	27.5	2	0.0015	0.23	4.8	13.7	24	96	150	224	0.51	.
421	gene_06050.t1	CgEP1	328	534	1.2	2.4	27.5	2	0.0048	0.72	3.2	5.9	31	75	269	309	0.66	.
422	gene_06436.t1	CgEP1	328	226	7.90E-09	29.3	9.7	1	8.30E-11	2.50E-08	27.7	9.9	118	291	40	188	0.82	.
423	gene_05493.t1	CgEP1	328	666	2.40E-07	24.4	1.1	2	0.0007	0.21	4.9	0	204	311	523	576	0.5	.
424	gene_05493.t1	CgEP1	328	666	2.40E-07	24.4	1.1	2	1.10E-07	3.30E-05	17.4	0.5	134	259	216	321	0.86	.
425	gene_06971.t1	CgEP1	328	475	0.0069	9.8	7.2	1	6.00E-05	0.018	8.4	7.2	129	255	328	448	0.67	.
426	gene_12192.t1	CgEP1	328	450	1.60E-09	31.6	2.2	2	5.60E-05	0.017	8.5	0	246	302	66	120	0.79	.
427	gene_12192.t1	CgEP1	328	450	1.60E-09	31.6	2.2	2	8.70E-09	2.70E-06	21	1.1	159	317	267	437	0.68	.
428	gene_07817.t1	CgEP1	328	3082	1.40E-05	18.7	9.2	4	0.11	33	-2.3	0.1	139	170	1068	1098	0.61	.
429	gene_07817.t1	CgEP1	328	3082	1.40E-05	18.7	9.2	4	0.42	130	-4.2	0.1	282	298	2237	2253	0.56	.
430	gene_07817.t1	CgEP1	328	3082	1.40E-05	18.7	9.2	4	1	300	-6.2	5	47	67	1245	1265	0.69	.
431	gene_07817.t1	CgEP1	328	3082	1.40E-05	18.7	9.2	4	4.50E-08	1.40E-05	18.7	9.2	101	310	795	992	0.72	.
432	gene_02303.t1	CgEP1	328	304	1.40E-13	44.9	3.9	1	6.80E-16	2.10E-13	44.4	3.9	123	286	152	293	0.65	.
433	gene_08463.t1	CgEP1	328	634	3.30E-16	53.6	28	4	0.00057	0.17	5.2	0.1	141	200	570	619	0.71	.
434	gene_08463.t1	CgEP1	328	634	3.30E-16	53.6	28	4	0.066	20	-1.6	12.5	49	134	99	183	0.42	.
435	gene_08463.t1	CgEP1	328	634	3.30E-16	53.6	28	4	1.90E-09	5.90E-07	23.2	0.3	158	232	494	549	0.79	.
436	gene_08463.t1	CgEP1	328	634	3.30E-16	53.6	28	4	3.00E-13	9.30E-11	35.7	0.5	106	287	305	478	0.84	.
437	gene_12195.t1	CgEP1	328	902	2.50E-29	96.7	7.7	2	5.40E-23	1.60E-20	67.7	3.5	136	259	184	287	0.83	.
438	gene_12195.t1	CgEP1	328	902	2.50E-29	96.7	7.7	2	9.90E-12	3.00E-09	30.7	0.1	166	261	329	403	0.7	.
439	gene_09917.t1	CgEP1	328	953	5.10E-06	20.1	2	3	0.0029	0.88	2.9	0	199	237	674	708	0.66	.
440	gene_09917.t1	CgEP1	328	953	5.10E-06	20.1	2	3	0.017	5.1	0.4	0	184	252	782	806	0.45	.
441	gene_09917.t1	CgEP1	328	953	5.10E-06	20.1	2	3	1.20E-06	0.00036	14	0.1	190	252	376	434	0.68	.
442	gene_05326.t1	CgEP1	328	1544	3.60E-33	109.3	24.1	4	1.50E-13	4.50E-11	36.7	1.5	139	309	301	444	0.82	.
443	gene_05326.t1	CgEP1	328	1544	3.60E-33	109.3	24.1	4	1.60E-09	4.80E-07	23.5	9	163	241	231	295	0.48	.
444	gene_05326.t1	CgEP1	328	1544	3.60E-33	109.3	24.1	4	1.90E-07	5.80E-05	16.6	1.2	145	219	1072	1135	0.65	.
445	gene_05326.t1	CgEP1	328	1544	3.60E-33	109.3	24.1	4	2.00E-14	6.10E-12	39.6	0	147	304	926	1053	0.9	.
446	gene_11443.t1	CgEP1	328	1722	1.30E-18	61.5	17	7	0.00028	0.087	6.2	1.5	149	226	231	298	0.66	.
447	gene_11443.t1	CgEP1	328	1722	1.30E-18	61.5	17	7	0.036	11	-0.7	7.4	77	183	903	1005	0.49	.
448	gene_11443.t1	CgEP1	328	1722	1.30E-18	61.5	17	7	0.039	12	-0.8	2.1	97	128	1042	1073	0.55	.
449	gene_11443.t1	CgEP1	328	1722	1.30E-18	61.5	17	7	0.057	17	-1.4	6	140	213	555	622	0.75	.
450	gene_11443.t1	CgEP1	328	1722	1.30E-18	61.5	17	7	1	300	-8.1	19.7	61	120	617	688	0.5	.
451	gene_11443.t1	CgEP1	328	1722	1.30E-18	61.5	17	7	1.90E-15	5.90E-13	42.9	1.9	106	277	50	210	0.7	.
452	gene_11443.t1	CgEP1	328	1722	1.30E-18	61.5	17	7	9.80E-13	3.00E-10	34	7.5	90	255	355	502	0.76	.
453	gene_04167.t1	CgEP1	328	786	4.50E-07	23.6	19.7	2	0.79	120	-4.1	5.3	28	107	680	753	0.47	.
454	gene_04167.t1	CgEP1	328	786	4.50E-07	23.6	19.7	2	2.90E-09	4.50E-07	23.6	19.7	136	319	19	175	0.72	.
455	gene_10817.t1	CgEP1	328	285	9.70E-12	38.9	0.1	1	4.50E-14	1.40E-11	38.4	0.1	143	264	35	136	0.93	.
456	gene_04453.t1	CgEP1	328	389	2.20E-21	70.6	7.5	2	1.50E-20	4.60E-18	59.7	5.1	126	269	219	351	0.78	.
457	gene_04453.t1	CgEP1	328	389	2.20E-21	70.6	7.5	2	1.00E-05	0.003	11	0	138	242	138	194	0.65	.
458	gene_04624.t1	CgEP1	328	479	1.90E-24	80.7	25.3	3	1.50E-12	4.50E-10	33.4	3.2	140	264	334	455	0.85	.
459	gene_04624.t1	CgEP1	328	479	1.90E-24	80.7	25.3	3	1.60E-09	4.80E-07	23.5	1.1	149	227	43	104	0.85	.
460	gene_04624.t1	CgEP1	328	479	1.90E-24	80.7	25.3	3	2.50E-12	7.50E-10	32.7	8.1	146	319	151	314	0.74	.
461	gene_09059.t1	CgEP1	328	1540	1.40E-09	31.8	7.5	2	0.13	40	-2.6	0	203	213	141	150	0.5	.
462	gene_09059.t1	CgEP1	328	1540	1.40E-09	31.8	7.5	2	4.50E-12	1.40E-09	31.8	7.5	119	279	204	368	0.78	.
463	gene_12164.t1	CgEP1	328	624	9.20E-06	19.3	3	1	6.20E-08	1.90E-05	18.2	3	138	244	338	432	0.64	.
464	gene_12028.t1	CgEP1	328	839	5.90E-13	42.9	0.6	1	3.10E-15	9.40E-13	42.2	0.6	115	255	147	279	0.81	.
465	gene_05517.t1	CgEP1	328	864	6.90E-41	134.7	21.3	4	1.30E-14	3.90E-12	40.2	0	138	292	609	733	0.88	.
466	gene_05517.t1	CgEP1	328	864	6.90E-41	134.7	21.3	4	2.10E-16	6.30E-14	46.1	2.1	144	297	202	331	0.85	.
467	gene_05517.t1	CgEP1	328	864	6.90E-41	134.7	21.3	4	4.30E-06	0.0013	12.2	1.1	136	211	142	225	0.6	.
468	gene_05517.t1	CgEP1	328	864	6.90E-41	134.7	21.3	4	8.70E-19	2.70E-16	53.9	5.4	128	315	430	608	0.75	.
469	gene_11040.t1	CgEP1	328	367	5.00E-05	16.9	4.5	2	0.04	12	-0.9	0.5	200	220	321	340	0.54	.
470	gene_11040.t1	CgEP1	328	367	5.00E-05	16.9	4.5	2	1.60E-07	5.00E-05	16.9	4.5	164	257	117	199	0.6	.
471	gene_06664.t1	CgEP1	328	446	0.016	8.6	11.9	2	0.021	6.4	0.1	1.1	107	162	30	84	0.5	.
472	gene_06664.t1	CgEP1	328	446	0.016	8.6	11.9	2	3.00E-06	0.00092	12.7	3.8	146	264	153	264	0.83	.
473	gene_04287.t1	CgEP1	328	262	7.3	-0.1	21	1	0.034	10	-0.6	21	40	118	160	234	0.33	.
474	gene_08878.t1	CgEP1	328	949	3.60E-34	112.6	14	5	0.014	4.3	0.6	0	191	211	665	685	0.58	.
475	gene_08878.t1	CgEP1	328	949	3.60E-34	112.6	14	5	1.80E-08	5.30E-06	20	0.8	149	264	347	445	0.68	.
476	gene_08878.t1	CgEP1	328	949	3.60E-34	112.6	14	5	2.40E-19	7.20E-17	55.8	1.7	140	306	176	325	0.88	.
477	gene_08878.t1	CgEP1	328	949	3.60E-34	112.6	14	5	2.50E-09	7.70E-07	22.8	0.1	127	219	840	935	0.65	.
478	gene_08878.t1	CgEP1	328	949	3.60E-34	112.6	14	5	6.60E-12	2.00E-09	31.3	0	138	258	107	206	0.81	.
479	gene_08924.t1	CgEP1	328	389	3.80E-21	69.8	8.7	2	1.40E-05	0.0042	10.5	0	182	242	138	194	0.57	.
480	gene_08924.t1	CgEP1	328	389	3.80E-21	69.8	8.7	2	1.80E-20	5.40E-18	59.4	5.8	126	271	219	352	0.79	.
481	gene_05388.t1	CgEP1	328	1692	0.37	4.1	15.2	4	0.00076	0.23	4.8	0.2	192	215	1210	1232	0.72	.
482	gene_05388.t1	CgEP1	328	1692	0.37	4.1	15.2	4	0.0026	0.8	3	1	184	258	1086	1145	0.64	.
483	gene_05388.t1	CgEP1	328	1692	0.37	4.1	15.2	4	0.0062	1.9	1.8	1.8	241	307	1460	1520	0.69	.
484	gene_05388.t1	CgEP1	328	1692	0.37	4.1	15.2	4	0.023	7.1	-0.1	0.1	150	176	589	614	0.55	.
485	gene_00950.t1	CgEP1	328	1459	3.10E-18	60.3	0	2	0.55	170	-4.6	1.5	68	69	296	297	0.42	.
486	gene_00950.t1	CgEP1	328	1459	3.10E-18	60.3	0	2	1.00E-20	3.10E-18	60.3	0	139	288	1313	1447	0.83	.
487	gene_05353.t1	CgEP1	328	551	4.80E-11	36.6	7.1	3	0.12	38	-2.5	0	185	215	150	179	0.43	.
488	gene_05353.t1	CgEP1	328	551	4.80E-11	36.6	7.1	3	3.90E-09	1.20E-06	22.2	0.5	200	301	2	95	0.78	.
489	gene_05353.t1	CgEP1	328	551	4.80E-11	36.6	7.1	3	7.60E-08	2.30E-05	17.9	0.3	164	258	203	278	0.65	.
490	gene_00465.t1	CgEP1	328	1343	3.30E-36	119.3	16.7	4	0.044	13	-1	9	64	137	510	584	0.65	.
491	gene_00465.t1	CgEP1	328	1343	3.30E-36	119.3	16.7	4	1.10E-05	0.0034	10.8	0.5	150	255	720	809	0.92	.
492	gene_00465.t1	CgEP1	328	1343	3.30E-36	119.3	16.7	4	5.90E-20	1.80E-17	57.7	0.1	111	296	901	1063	0.88	.
493	gene_00465.t1	CgEP1	328	1343	3.30E-36	119.3	16.7	4	6.70E-19	2.00E-16	54.3	0	136	259	1062	1165	0.93	.
494	gene_00288.t1	CgEP1	328	1503	1.30E-07	25.3	28.3	5	0.0006	0.18	5.1	0	134	171	1176	1212	0.77	.
495	gene_02947.t1	CgEP1	328	1503	1.30E-07	25.3	28.3	5	0.0006	0.18	5.1	0	134	171	1176	1212	0.77	.
496	gene_00288.t1	CgEP1	328	1503	1.30E-07	25.3	28.3	5	0.0021	0.65	3.3	0.2	244	264	1293	1313	0.67	.
497	gene_02947.t1	CgEP1	328	1503	1.30E-07	25.3	28.3	5	0.0021	0.65	3.3	0.2	244	264	1293	1313	0.67	.
498	gene_00288.t1	CgEP1	328	1503	1.30E-07	25.3	28.3	5	0.029	8.9	-0.4	0.7	131	176	990	1040	0.67	.
499	gene_02947.t1	CgEP1	328	1503	1.30E-07	25.3	28.3	5	0.029	8.9	-0.4	0.7	131	176	990	1040	0.67	.
500	gene_00288.t1	CgEP1	328	1503	1.30E-07	25.3	28.3	5	0.081	25	-1.9	0	143	169	1369	1394	0.61	.
501	gene_02947.t1	CgEP1	328	1503	1.30E-07	25.3	28.3	5	0.081	25	-1.9	0	143	169	1369	1394	0.61	.
502	gene_00288.t1	CgEP1	328	1503	1.30E-07	25.3	28.3	5	2.60E-08	8.00E-06	19.4	16.8	115	261	826	977	0.8	.
503	gene_02947.t1	CgEP1	328	1503	1.30E-07	25.3	28.3	5	2.60E-08	8.00E-06	19.4	16.8	115	261	826	977	0.8	.
504	gene_00288.t1	CgEP1	328	1503	1.30E-07	25.3	28.3	5	0.0006	0.18	5.1	0	134	171	1176	1212	0.77	.
505	gene_02947.t1	CgEP1	328	1503	1.30E-07	25.3	28.3	5	0.0006	0.18	5.1	0	134	171	1176	1212	0.77	.
506	gene_00288.t1	CgEP1	328	1503	1.30E-07	25.3	28.3	5	0.0021	0.65	3.3	0.2	244	264	1293	1313	0.67	.
507	gene_02947.t1	CgEP1	328	1503	1.30E-07	25.3	28.3	5	0.0021	0.65	3.3	0.2	244	264	1293	1313	0.67	.
508	gene_00288.t1	CgEP1	328	1503	1.30E-07	25.3	28.3	5	0.029	8.9	-0.4	0.7	131	176	990	1040	0.67	.
509	gene_02947.t1	CgEP1	328	1503	1.30E-07	25.3	28.3	5	0.029	8.9	-0.4	0.7	131	176	990	1040	0.67	.
510	gene_00288.t1	CgEP1	328	1503	1.30E-07	25.3	28.3	5	0.081	25	-1.9	0	143	169	1369	1394	0.61	.
511	gene_02947.t1	CgEP1	328	1503	1.30E-07	25.3	28.3	5	0.081	25	-1.9	0	143	169	1369	1394	0.61	.
512	gene_00288.t1	CgEP1	328	1503	1.30E-07	25.3	28.3	5	2.60E-08	8.00E-06	19.4	16.8	115	261	826	977	0.8	.
513	gene_02947.t1	CgEP1	328	1503	1.30E-07	25.3	28.3	5	2.60E-08	8.00E-06	19.4	16.8	115	261	826	977	0.8	.
514	gene_05717.t1	CgEP1	328	190	1.80E-11	38.1	12.4	1	9.50E-14	2.90E-11	37.3	12.4	137	306	28	169	0.79	.
515	gene_00755.t1	CgEP1	328	735	3.80E-36	119.1	7.1	5	0.0084	2.6	1.4	0.1	129	176	189	235	0.65	.
516	gene_00755.t1	CgEP1	328	735	3.80E-36	119.1	7.1	5	0.046	14	-1.1	0	147	175	367	394	0.64	.
517	gene_00755.t1	CgEP1	328	735	3.80E-36	119.1	7.1	5	1.10E-25	3.20E-23	76.6	1.2	146	264	536	642	0.9	.
518	gene_00755.t1	CgEP1	328	735	3.80E-36	119.1	7.1	5	1.20E-11	3.80E-09	30.4	0	149	220	505	565	0.9	.
519	gene_00755.t1	CgEP1	328	735	3.80E-36	119.1	7.1	5	6.70E-12	2.00E-09	31.3	0.1	134	262	422	530	0.87	.
520	gene_06625.t1	CgEP1	328	679	4.60E-47	155	11.2	5	0.15	23	-1.8	18	75	132	536	590	0.34	.
521	gene_06625.t1	CgEP1	328	679	4.60E-47	155	11.2	5	1.10E-15	1.70E-13	44.6	1.5	137	258	14	115	0.92	.
522	gene_06625.t1	CgEP1	328	679	4.60E-47	155	11.2	5	2.10E-09	3.20E-07	24.1	0	141	216	123	190	0.71	.
523	gene_06625.t1	CgEP1	328	679	4.60E-47	155	11.2	5	2.60E-18	4.00E-16	53.3	0	136	263	196	303	0.93	.
524	gene_06625.t1	CgEP1	328	679	4.60E-47	155	11.2	5	6.10E-21	9.30E-19	62	0.1	139	261	267	369	0.95	.
525	gene_01279.t1	CgEP1	328	403	0.00019	14.9	0.1	1	1.00E-06	0.00031	14.3	0.1	121	193	82	145	0.63	.
526	gene_05328.t1	CgEP1	328	375	4.40E-06	20.3	1.1	3	0.0086	2.6	1.3	0	149	196	20	66	0.45	.
527	gene_05328.t1	CgEP1	328	375	4.40E-06	20.3	1.1	3	0.14	41	-2.6	0.1	270	295	274	301	0.53	.
528	gene_05328.t1	CgEP1	328	375	4.40E-06	20.3	1.1	3	1.40E-08	4.40E-06	20.3	1.1	99	197	92	188	0.57	.
529	gene_11104.t1	CgEP1	328	295	3.80E-08	27.1	8.8	2	1.50E-07	4.70E-05	16.9	1.5	144	232	160	232	0.84	.
530	gene_11104.t1	CgEP1	328	295	3.80E-08	27.1	8.8	2	2.70E-08	8.30E-06	19.4	3	140	248	88	176	0.82	.
531	gene_09643.t1	CgEP1	328	988	3.50E-12	40.4	5.9	2	0.035	11	-0.7	0	138	169	942	972	0.77	.
532	gene_09643.t1	CgEP1	328	988	3.50E-12	40.4	5.9	2	2.20E-14	6.70E-12	39.4	1.1	146	264	460	558	0.87	.
533	gene_11470.t1	CgEP1	328	220	2.30E-05	18	4.5	2	0.0028	0.86	2.9	0.7	115	176	149	208	0.63	.
534	gene_11470.t1	CgEP1	328	220	2.30E-05	18	4.5	2	1.20E-06	0.00037	14	0.2	186	254	2	91	0.65	.
535	gene_09789.t1	CgEP1	328	251	6.40E-06	19.8	14.1	1	1.30E-07	4.00E-05	17.1	14.1	132	293	31	195	0.71	.
536	gene_04012.t1	CgEP1	328	1299	4.70E-29	95.8	2.3	5	0.00025	0.076	6.4	4.5	45	111	719	762	0.43	.
537	gene_04012.t1	CgEP1	328	1299	4.70E-29	95.8	2.3	5	0.097	30	-2.1	5.2	32	61	225	253	0.57	.
538	gene_04012.t1	CgEP1	328	1299	4.70E-29	95.8	2.3	5	0.3	93	-3.8	6.4	50	105	1240	1295	0.51	.
539	gene_04012.t1	CgEP1	328	1299	4.70E-29	95.8	2.3	5	1.10E-16	3.50E-14	46.9	0	159	284	1123	1238	0.94	.
540	gene_04012.t1	CgEP1	328	1299	4.70E-29	95.8	2.3	5	5.00E-20	1.50E-17	58	0.7	130	262	1010	1138	0.9	.
541	gene_05458.t1	CgEP1	328	1692	0.51	3.7	15.2	4	0.00093	0.28	4.5	0.1	148	215	1210	1232	0.62	.
542	gene_05458.t1	CgEP1	328	1692	0.51	3.7	15.2	4	0.0019	0.59	3.5	0.4	184	256	1086	1143	0.55	.
543	gene_05458.t1	CgEP1	328	1692	0.51	3.7	15.2	4	0.0062	1.9	1.8	1.8	241	307	1460	1520	0.69	.
544	gene_05458.t1	CgEP1	328	1692	0.51	3.7	15.2	4	0.023	7.1	-0.1	0.1	150	176	589	614	0.55	.
545	gene_10073.t1	CgEP1	328	285	8.90E-12	39	0.1	1	4.10E-14	1.20E-11	38.5	0.1	143	264	35	136	0.92	.
546	gene_09697.t1	CgEP1	328	233	0.0008	12.9	3.6	1	3.40E-06	0.001	12.5	3.6	7	54	16	59	0.69	.
547	gene_03448.t1	CgEP1	328	1018	0.00016	15.2	0.9	3	0.0031	0.93	2.8	0	254	297	477	518	0.81	.
548	gene_03448.t1	CgEP1	328	1018	0.00016	15.2	0.9	3	0.032	9.7	-0.5	0	233	255	769	791	0.56	.
549	gene_03448.t1	CgEP1	328	1018	0.00016	15.2	0.9	3	4.70E-05	0.014	8.8	0.2	272	299	610	637	0.65	.
550	gene_03713.t1	CgEP1	328	504	2.60E-05	17.8	15.8	3	0.034	10	-0.6	0.3	56	83	387	414	0.76	.
551	gene_03713.t1	CgEP1	328	504	2.60E-05	17.8	15.8	3	3.20E-06	0.00099	12.6	4.9	90	216	60	179	0.49	.
552	gene_03713.t1	CgEP1	328	504	2.60E-05	17.8	15.8	3	3.00E-07	9.20E-05	16	6.4	91	261	61	241	0.71	.
553	gene_05252.t1	CgEP1	328	197	0.02	8.3	20.2	1	0.00021	0.032	7.6	20.2	30	99	38	106	0.54	.
554	gene_01677.t1	CgEP1	328	443	5.70E-13	42.9	13.8	2	2.80E-08	8.60E-06	19.4	6.1	138	239	9	107	0.78	.
555	gene_06692.t1	CgEP1	328	443	5.70E-13	42.9	13.8	2	2.80E-08	8.60E-06	19.4	6.1	138	239	9	107	0.78	.
556	gene_01677.t1	CgEP1	328	443	5.70E-13	42.9	13.8	2	4.50E-13	1.40E-10	35.1	5	144	260	66	164	0.86	.
557	gene_06692.t1	CgEP1	328	443	5.70E-13	42.9	13.8	2	4.50E-13	1.40E-10	35.1	5	144	260	66	164	0.86	.
558	gene_01677.t1	CgEP1	328	443	5.70E-13	42.9	13.8	2	2.80E-08	8.60E-06	19.4	6.1	138	239	9	107	0.78	.
559	gene_06692.t1	CgEP1	328	443	5.70E-13	42.9	13.8	2	2.80E-08	8.60E-06	19.4	6.1	138	239	9	107	0.78	.
560	gene_01677.t1	CgEP1	328	443	5.70E-13	42.9	13.8	2	4.50E-13	1.40E-10	35.1	5	144	260	66	164	0.86	.
561	gene_06692.t1	CgEP1	328	443	5.70E-13	42.9	13.8	2	4.50E-13	1.40E-10	35.1	5	144	260	66	164	0.86	.
562	gene_04427.t1	CgEP1	328	972	7.30E-105	345	29.7	4	1.40E-30	4.10E-28	92.7	0.7	140	264	251	355	0.96	.
563	gene_04427.t1	CgEP1	328	972	7.30E-105	345	29.7	4	1.00E-24	3.10E-22	73.4	7.2	139	302	12	145	0.87	.
564	gene_04427.t1	CgEP1	328	972	7.30E-105	345	29.7	4	2.10E-31	6.50E-29	95.4	1.8	139	264	148	253	0.98	.
565	gene_04427.t1	CgEP1	328	972	7.30E-105	345	29.7	4	9.80E-33	3.00E-30	99.7	0.2	140	279	353	469	0.83	.
566	gene_02279.t1	CgEP1	328	256	3.30E-18	60.2	1.1	2	0.021	6.5	0	1.5	272	321	190	239	0.6	.
567	gene_02279.t1	CgEP1	328	256	3.30E-18	60.2	1.1	2	1.10E-20	3.30E-18	60.2	1.1	141	264	5	108	0.9	.
568	gene_07525.t1	CgEP1	328	634	3.40E-37	122.6	2.8	4	0.0011	0.34	4.2	0.1	137	216	247	315	0.75	.
569	gene_07525.t1	CgEP1	328	634	3.40E-37	122.6	2.8	4	1.10E-07	3.20E-05	17.5	0	121	264	96	218	0.79	.
570	gene_07525.t1	CgEP1	328	634	3.40E-37	122.6	2.8	4	1.10E-13	3.20E-11	37.2	0	137	273	452	569	0.89	.
571	gene_07525.t1	CgEP1	328	634	3.40E-37	122.6	2.8	4	5.50E-20	1.70E-17	57.8	3.1	142	304	321	453	0.94	.
572	gene_09916.t1	CgEP1	328	436	1.00E-14	48.7	0.1	2	3.50E-06	0.0011	12.5	0.1	240	321	241	320	0.8	.
573	gene_09916.t1	CgEP1	328	436	1.00E-14	48.7	0.1	2	9.80E-13	3.00E-10	34	0	203	284	353	430	0.88	.
574	gene_00476.t1	CgEP1	328	494	2.20E-12	41	2	1	1.00E-14	3.10E-12	40.5	2	136	264	14	121	0.92	.
575	gene_11213.t1	CgEP1	328	746	6.30E-18	59.2	3.5	2	0.42	130	-4.2	0.5	49	69	144	164	0.56	.
576	gene_11213.t1	CgEP1	328	746	6.30E-18	59.2	3.5	2	2.10E-20	6.30E-18	59.2	3.5	114	262	611	745	0.78	.
577	gene_01816.t1	CgEP1	328	557	4.30E-08	26.9	11.7	4	1.60E-06	0.00048	13.6	1.2	87	214	6	121	0.67	.
578	gene_01816.t1	CgEP1	328	557	4.30E-08	26.9	11.7	4	5.40E-05	0.017	8.6	1.6	148	219	160	220	0.67	.
579	gene_01816.t1	CgEP1	328	557	4.30E-08	26.9	11.7	4	5.50E-05	0.017	8.5	0	139	264	314	428	0.8	.
580	gene_01816.t1	CgEP1	328	557	4.30E-08	26.9	11.7	4	6.20E-05	0.019	8.4	2	192	259	160	217	0.56	.
581	gene_03296.t1	CgEP1	328	306	0.0009	12.7	0.5	1	1.80E-05	0.0054	10.2	0.5	143	252	144	262	0.81	.
582	gene_06799.t1	Cgfl	617	201	0.084	5.7	9.7	3	0.00011	0.011	8.6	4.9	91	168	74	153	0.71	.
583	gene_06799.t1	Cgfl	617	201	0.084	5.7	9.7	3	0.099	10	-1.2	5.1	7	72	125	189	0.58	.
584	gene_06799.t1	Cgfl	617	201	0.084	5.7	9.7	3	0.61	62	-3.8	0	207	233	15	40	0.73	.
585	gene_04167.t1	CoNIS1	143	786	0.0019	12.3	0.1	1	2.80E-05	0.0043	11.2	0.1	67	142	81	160	0.69	.
586	gene_05725.t1	Cri_9402	267	147	1.10E-56	187	14	1	4.00E-59	1.20E-56	186.8	14	1	132	19	146	0.97	.
587	gene_05723.t1	Cri_9402	267	251	2.50E-21	71	3.6	2	0.022	6.8	0.7	1.2	246	267	185	206	0.62	.
588	gene_05723.t1	Cri_9402	267	251	2.50E-21	71	3.6	2	8.20E-24	2.50E-21	71	3.6	79	132	2	55	0.93	.
589	gene_05726.t1	Cri_9402	267	118	5.60E-53	174.8	14.3	1	2.00E-55	6.10E-53	174.7	14.3	12	132	1	117	0.96	.
590	gene_05779.t1	Cri_9402	267	147	1.30E-56	186.7	13.6	1	4.90E-59	1.50E-56	186.5	13.6	1	132	19	146	0.97	.
591	gene_04595.t1	FGL1	336	888	5.70E-21	69.1	0	1	5.80E-23	8.80E-21	68.5	0	109	252	615	766	0.84	.
592	gene_03264.t1	FGL1	336	348	0.0011	12.3	0.1	1	9.80E-06	0.0015	11.9	0.1	123	163	133	173	0.92	.
593	gene_09900.t1	FGL1	336	289	2.00E-06	21.3	3.7	1	4.10E-08	2.10E-06	21.3	3.7	211	331	97	231	0.62	.
594	gene_09588.t1	FGL1	336	1280	6.60E-05	16.3	0	1	1.20E-06	0.00012	15.4	0	130	184	59	117	0.74	.
595	gene_10120.t1	FGL1	336	274	2.70E-71	234.5	3.8	1	2.30E-73	3.60E-71	234.2	3.8	13	281	8	270	0.95	.
596	gene_11785.t1	FGL1	336	317	5.40E-05	16.6	0	1	5.90E-07	9.00E-05	15.9	0	150	170	85	105	0.86	.
597	gene_12098.t1	FGL1	336	330	1.60E-06	21.6	1.5	2	0.00082	0.13	5.5	0.2	133	170	84	121	0.79	.
598	gene_12098.t1	FGL1	336	330	1.60E-06	21.6	1.5	2	8.30E-07	0.00013	15.4	0.1	133	216	200	295	0.77	.
599	gene_04468.t1	FGL1	336	796	4.80E-23	75.9	0.1	1	6.10E-25	9.30E-23	75	0.1	26	218	537	741	0.93	.
600	gene_01313.t1	FGL1	336	297	0.0015	11.9	0	1	1.20E-05	0.0018	11.5	0	131	174	96	137	0.75	.
601	gene_02741.t1	FGL1	336	882	1.00E-29	97.8	0.4	1	1.10E-31	1.70E-29	97.1	0.4	23	223	401	646	0.73	.
602	gene_07340.t1	FGL1	336	212	9.50E-05	15.8	0.2	1	7.80E-07	0.00012	15.5	0.2	134	216	85	179	0.87	.
603	gene_06534.t1	FGL1	336	1404	1.20E-13	45.1	0	1	1.50E-15	2.20E-13	44.2	0	89	248	112	395	0.82	.
604	gene_05439.t1	FGL1	336	974	1.00E-34	114.3	0	1	1.60E-36	2.40E-34	113.1	0	6	218	482	695	0.87	.
605	gene_05470.t1	FGL1	336	424	0.28	4.4	13.1	2	0.00014	0.041	7.1	6.3	226	331	30	138	0.78	.
606	gene_05470.t1	FGL1	336	424	0.28	4.4	13.1	2	0.011	3.4	0.8	0.5	268	333	144	209	0.68	.
607	gene_00150.t1	FGL1	336	212	0.00014	15.2	0.3	1	1.10E-06	0.00017	14.9	0.3	135	216	86	179	0.88	.
608	gene_00560.t1	FGL1	336	405	4.50E-05	16.9	0.3	2	0.17	26	-2.1	0.1	203	218	254	269	0.62	.
609	gene_00560.t1	FGL1	336	405	4.50E-05	16.9	0.3	2	6.00E-07	9.10E-05	15.8	0	143	192	84	136	0.75	.
610	gene_09443.t1	FGL1	336	395	0.00032	14	0	1	3.40E-06	0.00051	13.4	0	126	164	214	256	0.87	.
611	gene_05412.t1	FGL1	336	1070	1.7	1.8	11.4	2	0.35	110	-4.1	2.4	288	320	1020	1052	0.5	.
612	gene_05412.t1	FGL1	336	1070	1.7	1.8	11.4	2	5.90E-05	0.018	8.3	1.8	211	328	615	729	0.8	.
613	gene_06744.t1	FGL1	336	881	0.00011	15.6	0	1	7.00E-07	0.00021	14.6	0	204	324	338	456	0.82	.
614	gene_07731.t1	FGL1	336	802	8.10E-35	114.6	0.1	1	8.00E-37	1.20E-34	114	0.1	21	221	378	630	0.84	.
615	gene_09569.t1	FGL1	336	1853	0.00011	15.6	0	1	1.90E-06	0.00019	14.8	0	130	183	59	116	0.74	.
616	gene_00693.t1	FGL1	336	1028	5.90E-51	167.7	0.1	1	8.10E-53	1.20E-50	166.6	0.1	84	245	559	747	0.9	.
617	gene_01810.t1	FGL1	336	954	5.90E-18	59.2	0.1	2	0.26	39	-2.7	0.2	267	314	13	60	0.7	.
618	gene_01810.t1	FGL1	336	954	5.90E-18	59.2	0.1	2	3.90E-20	5.90E-18	59.2	0.1	26	218	595	813	0.78	.
619	gene_09313.t1	FGL1	336	686	3.10E-37	122.6	0.2	2	3.00E-06	0.00046	13.5	0	9	93	93	167	0.9	.
620	gene_09313.t1	FGL1	336	686	3.10E-37	122.6	0.2	2	9.00E-35	1.40E-32	107.3	0.3	112	223	167	272	0.93	.
621	gene_06313.t1	FoeNEP1	234	239	2.30E-64	211.3	0.1	1	8.20E-66	2.80E-64	211	0.1	9	232	16	236	0.96	.
622	gene_07558.t1	FoeNEP1	234	239	2.30E-64	211.3	0.1	1	8.20E-66	2.80E-64	211	0.1	9	232	16	236	0.96	.
623	gene_06313.t1	FoeNEP1	234	239	2.30E-64	211.3	0.1	1	8.20E-66	2.80E-64	211	0.1	9	232	16	236	0.96	.
624	gene_07558.t1	FoeNEP1	234	239	2.30E-64	211.3	0.1	1	8.20E-66	2.80E-64	211	0.1	9	232	16	236	0.96	.
625	gene_11019.t1	FoeNEP1	234	253	2.70E-72	237.3	0.1	1	9.70E-74	3.30E-72	237	0.1	8	234	15	248	0.98	.
626	gene_07556.t1	FoeNEP1	234	242	2.40E-67	221	0.1	1	8.50E-69	2.90E-67	220.8	0.1	12	233	25	240	0.97	.
627	gene_10144.t1	FoeNEP1	234	507	4.00E-65	213.8	4.5	3	1.00E-43	3.10E-42	138.8	2	91	221	356	479	0.97	.
628	gene_10144.t1	FoeNEP1	234	507	4.00E-65	213.8	4.5	3	2.3	71	-3.1	0	24	56	63	95	0.72	.
629	gene_10144.t1	FoeNEP1	234	507	4.00E-65	213.8	4.5	3	5.10E-24	1.60E-22	74.4	0	6	73	288	355	0.93	.
630	gene_06314.t1	FoeNEP1	234	271	1.00E-67	222.3	1.9	1	3.50E-69	1.20E-67	222	1.9	11	233	53	269	0.97	.
631	gene_07559.t1	FoeNEP1	234	271	1.00E-67	222.3	1.9	1	3.50E-69	1.20E-67	222	1.9	11	233	53	269	0.97	.
632	gene_06314.t1	FoeNEP1	234	271	1.00E-67	222.3	1.9	1	3.50E-69	1.20E-67	222	1.9	11	233	53	269	0.97	.
633	gene_07559.t1	FoeNEP1	234	271	1.00E-67	222.3	1.9	1	3.50E-69	1.20E-67	222	1.9	11	233	53	269	0.97	.
634	gene_04283.t1	FoeNEP1	234	241	2.00E-71	234.4	0.2	1	7.20E-73	2.40E-71	234.1	0.2	11	233	20	239	0.96	.
635	gene_01740.t1	FoeNEP1	234	279	1.80E-65	214.9	1	1	7.80E-67	2.60E-65	214.4	1	3	233	56	271	0.94	.
636	gene_04284.t1	FoeNEP1	234	273	3.70E-71	233.5	0.3	1	1.40E-72	4.60E-71	233.2	0.3	13	233	46	269	0.95	.
637	gene_09018.t1	FolSix2	212	820	0.0098	9.7	3.1	2	0.00095	0.29	4.9	0.2	73	160	165	253	0.77	.
638	gene_09018.t1	FolSix2	212	820	0.0098	9.7	3.1	2	0.00095	0.29	4.9	0.2	73	160	523	611	0.77	.
639	gene_09807.t1	FolSix3	144	1222	3.70E-06	21.3	0	1	2.80E-08	8.70E-06	20	0	45	96	734	784	0.91	.
640	gene_09588.t1	FolSix3	144	1280	3.00E-22	73.4	0.1	1	6.40E-24	6.50E-22	72.3	0.1	23	108	778	865	0.88	.
641	gene_03335.t1	FolSix3	144	135	1.50E-06	22.5	0.1	1	5.90E-09	1.80E-06	22.3	0.1	25	102	38	117	0.87	.
642	gene_10724.t1	FolSix3	144	1167	9.00E-11	36.2	0.1	1	5.80E-13	1.80E-10	35.2	0.1	21	93	612	689	0.84	.
643	gene_03820.t1	FolSix3	144	647	0.019	9.2	19.1	9	0.00022	0.011	9.9	0.5	59	103	188	231	0.9	.
644	gene_03820.t1	FolSix3	144	647	0.019	9.2	19.1	9	0.043	2.2	2.5	0.1	58	105	278	324	0.85	.
645	gene_03820.t1	FolSix3	144	647	0.019	9.2	19.1	9	0.057	2.9	2.1	0.4	65	105	350	389	0.78	.
646	gene_03820.t1	FolSix3	144	647	0.019	9.2	19.1	9	0.092	4.7	1.4	0.2	57	106	316	364	0.81	.
647	gene_03820.t1	FolSix3	144	647	0.019	9.2	19.1	9	0.13	6.5	1	0	80	98	169	187	0.85	.
648	gene_03820.t1	FolSix3	144	647	0.019	9.2	19.1	9	0.21	11	0.3	0.2	81	103	444	466	0.68	.
649	gene_03820.t1	FolSix3	144	647	0.019	9.2	19.1	9	0.27	14	-0.1	0.1	67	108	392	432	0.76	.
650	gene_03820.t1	FolSix3	144	647	0.019	9.2	19.1	9	0.59	30	-1.2	0	87	104	267	284	0.71	.
651	gene_03820.t1	FolSix3	144	647	0.019	9.2	19.1	9	1.9	95	-2.8	0	82	94	93	105	0.59	.
652	gene_09569.t1	FolSix3	144	1853	4.40E-22	72.9	0.1	1	1.00E-23	1.00E-21	71.7	0.1	23	108	805	892	0.88	.
653	gene_03499.t1	FolSix3	144	132	0.00015	16	0	1	6.50E-07	0.0002	15.6	0	7	85	40	117	0.82	.
654	gene_06675.t1	FolSix3	144	730	2.20E-08	28.5	0	1	2.20E-10	6.80E-08	26.9	0	10	100	615	707	0.82	.
655	gene_01086.t1	FolSix4	225	129	0.0014	12.6	0	1	5.90E-06	0.0018	12.3	0	33	94	18	79	0.84	.
656	gene_07702.t1	FolSix7	201	220	0.0011	12.7	0.1	1	4.60E-06	0.0014	12.3	0.1	51	101	164	215	0.84	.
657	gene_06799.t1	FoMep1	614	201	0.0067	9.3	7	1	0.00013	0.013	8.4	6.9	94	174	74	157	0.73	.
658	gene_08697.t1	FoSep1	394	476	1.80E-92	304.4	6.1	1	7.90E-95	2.40E-92	304	6.1	48	379	88	446	0.88	.
659	gene_12276.t1	FoSep1	394	181	5.70E-44	144.7	6.5	1	2.20E-46	6.70E-44	144.5	6.5	227	374	12	163	0.95	.
660	gene_01932.t1	FoSep1	394	501	4.30E-88	290	21.6	2	1.40E-30	4.30E-28	92.4	2.1	7	212	50	259	0.79	.
661	gene_01932.t1	FoSep1	394	501	4.30E-88	290	21.6	2	1.50E-64	4.70E-62	204.3	11.4	172	375	262	475	0.96	.
662	gene_11441.t1	FoSep1	394	1095	2.40E-56	185.5	9.3	1	1.60E-58	4.80E-56	184.5	9.3	69	373	346	733	0.84	.
663	gene_11448.t1	FoSep1	394	1095	2.40E-56	185.5	9.3	1	1.60E-58	4.80E-56	184.5	9.3	69	373	346	733	0.84	.
664	gene_11441.t1	FoSep1	394	1095	2.40E-56	185.5	9.3	1	1.60E-58	4.80E-56	184.5	9.3	69	373	346	733	0.84	.
665	gene_11448.t1	FoSep1	394	1095	2.40E-56	185.5	9.3	1	1.60E-58	4.80E-56	184.5	9.3	69	373	346	733	0.84	.
666	gene_11652.t1	FoSep1	394	528	3.50E-18	59.8	4.3	1	1.60E-20	5.00E-18	59.3	4.3	180	343	296	528	0.78	.
667	gene_10048.t1	FoSep1	394	1229	5.60E-51	167.8	14	2	8.10E-50	2.50E-47	155.8	9.6	162	378	240	490	0.87	.
668	gene_10048.t1	FoSep1	394	1229	5.60E-51	167.8	14	2	9.70E-07	0.00029	14	0.1	130	187	22	112	0.73	.
669	gene_00038.t1	FoSep1	394	484	5.20E-80	263.4	6	1	2.20E-82	6.80E-80	263	6	28	374	97	446	0.89	.
670	gene_04177.t1	FoSep1	394	484	5.20E-80	263.4	6	1	2.20E-82	6.80E-80	263	6	28	374	97	446	0.89	.
671	gene_00038.t1	FoSep1	394	484	5.20E-80	263.4	6	1	2.20E-82	6.80E-80	263	6	28	374	97	446	0.89	.
672	gene_04177.t1	FoSep1	394	484	5.20E-80	263.4	6	1	2.20E-82	6.80E-80	263	6	28	374	97	446	0.89	.
673	gene_06516.t1	FoSep1	394	714	2.20E-20	67.1	1.4	2	0.12	36	-2.8	0.1	26	78	97	140	0.63	.
674	gene_06516.t1	FoSep1	394	714	2.20E-20	67.1	1.4	2	8.90E-23	2.70E-20	66.8	0.1	185	354	280	527	0.79	.
675	gene_07846.t1	FoSep1	394	696	2.00E-16	54	0	1	1.30E-18	3.80E-16	53.1	0	183	325	278	501	0.84	.
676	gene_01930.t1	FoSep1	394	421	9.80E-20	64.9	2	2	0.076	23	-2.1	0	4	27	47	70	0.68	.
677	gene_01930.t1	FoSep1	394	421	9.80E-20	64.9	2	2	3.20E-22	9.80E-20	64.9	2	4	193	189	394	0.81	.
678	gene_07560.t1	FoSep1	394	491	0.061	6.3	11.7	1	0.0045	0.098	5.7	11.7	5	114	320	429	0.73	.
679	gene_01264.t1	FoSep1	394	714	1.20E-20	67.9	0.1	1	8.90E-23	2.70E-20	66.8	0.1	185	354	280	527	0.79	.
680	gene_06315.t1	FoSep1	394	483	0.66	2.9	9.2	1	0.053	1.1	2.3	9.2	21	113	328	420	0.59	.
681	gene_09857.t1	FoSep1	394	1101	1.20E-52	173.3	6.8	2	0.52	160	-4.9	1.7	295	342	869	923	0.63	.
682	gene_09857.t1	FoSep1	394	1101	1.20E-52	173.3	6.8	2	4.00E-55	1.20E-52	173.3	6.8	74	376	324	698	0.82	.
683	gene_12040.t1	FoSep1	394	708	2.00E-22	73.8	2.6	1	1.00E-24	3.10E-22	73.2	2.6	180	360	296	545	0.79	.
684	gene_02292.t1	GiSP7	289	536	0.00054	13.1	15.1	1	1.60E-05	0.0008	12.6	15.1	87	186	28	128	0.49	.
685	gene_10052.t1	GiSP7	289	355	3.1	0.8	45.6	1	0.077	7.8	-0.5	45.6	86	175	152	234	0.52	.
686	gene_04231.t1	GiSP7	289	545	2.20E-06	20.9	71.2	5	0.00014	0.042	6.9	35.5	77	155	199	277	0.37	.
687	gene_04231.t1	GiSP7	289	545	2.20E-06	20.9	71.2	5	0.00056	0.17	4.9	62.6	28	205	24	193	0.55	.
688	gene_04231.t1	GiSP7	289	545	2.20E-06	20.9	71.2	5	1	300	-23.1	47.6	63	156	295	386	0.3	.
689	gene_04231.t1	GiSP7	289	545	2.20E-06	20.9	71.2	5	1	300	-38.3	73	60	238	354	532	0.43	.
690	gene_04231.t1	GiSP7	289	545	2.20E-06	20.9	71.2	5	7.40E-09	2.20E-06	20.9	71.2	52	227	101	272	0.81	.
691	gene_02349.t1	GiSP7	289	236	6.20E-05	16.2	17.2	1	1.70E-06	8.40E-05	15.8	17.2	85	190	79	185	0.55	.
692	gene_04645.t1	GiSP7	289	321	0.0017	11.5	35.6	1	1.80E-05	0.0027	10.9	35.6	91	211	198	315	0.54	.
693	gene_05638.t1	GiSP7	289	353	2.3	1.2	47	1	0.074	5.6	-0.1	47	90	174	156	231	0.41	.
694	gene_01100.t1	GiSP7	289	307	2.30E-21	70.2	54.5	1	5.10E-23	3.10E-21	69.7	54.5	65	247	115	292	0.5	.
695	gene_06219.t1	GiSP7	289	301	1.1	2.2	33.4	1	0.21	65	-3.5	33.4	78	243	108	273	0.41	.
696	gene_07203.t1	GiSP7	289	313	0.11	5.6	34.8	1	0.0018	0.18	4.9	34.8	97	211	196	307	0.72	.
697	gene_04161.t1	GoEC2	136	475	2.6	1.9	22.5	2	0.0045	0.35	4.7	9.2	78	128	126	176	0.77	.
698	gene_06609.t1	GoEC2	136	475	2.6	1.9	22.5	2	0.0045	0.35	4.7	9.2	78	128	126	176	0.77	.
699	gene_04161.t1	GoEC2	136	475	2.6	1.9	22.5	2	0.02	1.6	2.6	5.3	105	128	219	242	0.46	.
700	gene_06609.t1	GoEC2	136	475	2.6	1.9	22.5	2	0.02	1.6	2.6	5.3	105	128	219	242	0.46	.
701	gene_04161.t1	GoEC2	136	475	2.6	1.9	22.5	2	0.0045	0.35	4.7	9.2	78	128	126	176	0.77	.
702	gene_06609.t1	GoEC2	136	475	2.6	1.9	22.5	2	0.0045	0.35	4.7	9.2	78	128	126	176	0.77	.
703	gene_04161.t1	GoEC2	136	475	2.6	1.9	22.5	2	0.02	1.6	2.6	5.3	105	128	219	242	0.46	.
704	gene_06609.t1	GoEC2	136	475	2.6	1.9	22.5	2	0.02	1.6	2.6	5.3	105	128	219	242	0.46	.
705	gene_01487.t1	HaATR5	367	435	8.80E-34	111.6	15.7	4	0.0088	0.14	5.6	0.1	265	306	1	41	0.78	.
706	gene_01487.t1	HaATR5	367	435	8.80E-34	111.6	15.7	4	0.043	0.69	3.4	0.1	205	290	330	413	0.81	.
707	gene_01487.t1	HaATR5	367	435	8.80E-34	111.6	15.7	4	1.20E-17	1.90E-16	54.5	2.2	200	345	152	297	0.86	.
708	gene_01487.t1	HaATR5	367	435	8.80E-34	111.6	15.7	4	4.20E-18	6.70E-17	56	0.4	201	284	65	144	0.93	.
709	gene_04321.t1	HaATR5	367	67	0.0024	11.4	0.5	1	9.20E-06	0.0028	11.2	0.5	0	50	0	48	0.62	.
710	gene_04166.t1	HaATR5	367	459	2.90E-22	73.7	10.6	3	0.0021	0.05	7.1	0.1	8	77	15	76	0.7	.
711	gene_04166.t1	HaATR5	367	459	2.90E-22	73.7	10.6	3	2.40E-05	0.00057	13.5	7.1	180	336	260	401	0.72	.
712	gene_04166.t1	HaATR5	367	459	2.90E-22	73.7	10.6	3	8.70E-17	2.00E-15	51.2	0	178	273	104	193	0.85	.
713	gene_03784.t1	HaATR5	367	541	9.20E-59	193.8	15.9	4	0.0041	0.063	6.8	0.2	3	88	7	78	0.59	.
714	gene_03784.t1	HaATR5	367	541	9.20E-59	193.8	15.9	4	1.60E-23	2.40E-22	74	1.3	194	352	380	530	0.89	.
715	gene_03784.t1	HaATR5	367	541	9.20E-59	193.8	15.9	4	2.00E-25	3.10E-24	80.2	0.3	176	356	83	262	0.9	.
716	gene_03784.t1	HaATR5	367	541	9.20E-59	193.8	15.9	4	6.70E-17	1.00E-15	52.1	0.3	197	305	285	396	0.88	.
717	gene_07984.t1	HaATR5	367	183	1.40E-08	28.7	0.3	1	7.70E-10	2.10E-08	28.1	0.3	0	114	47	166	0.71	.
718	gene_01878.t1	HaATR5	367	583	1.70E-13	44.9	10.1	5	0.00024	0.0047	10.5	0	164	216	134	190	0.83	.
719	gene_01878.t1	HaATR5	367	583	1.70E-13	44.9	10.1	5	0.0019	0.036	7.6	0.2	175	249	373	441	0.62	.
720	gene_01878.t1	HaATR5	367	583	1.70E-13	44.9	10.1	5	0.0024	0.046	7.2	0.1	0	103	0	112	0.82	.
721	gene_01878.t1	HaATR5	367	583	1.70E-13	44.9	10.1	5	1.1	21	-1.5	0	202	243	501	543	0.53	.
722	gene_01878.t1	HaATR5	367	583	1.70E-13	44.9	10.1	5	1.50E-07	2.80E-06	21.1	1.7	253	313	249	321	0.73	.
723	gene_03257.t1	HaATR5	367	147	2.40E-10	34.5	0.5	1	1.20E-11	3.40E-10	34	0.3	286	354	61	127	0.6	.
724	gene_07664.t1	HaATR5	367	382	1.10E-43	144.1	10.3	3	0.018	0.28	4.6	0	37	94	7	67	0.69	.
725	gene_07664.t1	HaATR5	367	382	1.10E-43	144.1	10.3	3	2.10E-28	3.10E-27	90	0.9	161	340	61	235	0.88	.
726	gene_07664.t1	HaATR5	367	382	1.10E-43	144.1	10.3	3	2.80E-18	4.20E-17	56.7	1.2	163	304	242	375	0.93	.
727	gene_09540.t1	HaATR5	367	274	6.60E-12	39.6	1.6	1	3.60E-12	5.10E-11	36.7	1.6	0	219	0	258	0.78	.
728	gene_02367.t1	HaATR5	367	432	3.90E-32	106.2	1.9	3	0.0028	0.072	6.6	0.3	11	47	7	45	0.65	.
729	gene_02367.t1	HaATR5	367	432	3.90E-32	106.2	1.9	3	2.70E-07	6.80E-06	19.8	0	293	365	311	387	0.73	.
730	gene_02367.t1	HaATR5	367	432	3.90E-32	106.2	1.9	3	6.90E-25	1.80E-23	77.7	0.1	192	315	117	236	0.85	.
731	gene_02311.t1	HaATR5	367	427	3.50E-35	116.2	14.5	3	0.088	1.3	2.4	0	0	37	0	33	0.71	.
732	gene_02311.t1	HaATR5	367	427	3.50E-35	116.2	14.5	3	2.20E-29	3.30E-28	93.2	1.8	166	364	87	283	0.88	.
733	gene_02311.t1	HaATR5	367	427	3.50E-35	116.2	14.5	3	7.60E-11	1.20E-09	32.2	1.1	238	365	248	383	0.85	.
734	gene_04107.t1	HaATR5	367	262	7.00E-05	16.5	0.8	1	1.90E-06	0.00011	15.8	0.8	37	249	44	261	0.71	.
735	gene_09364.t1	HaATR5	367	514	3.40E-12	40.5	0.4	1	2.30E-13	7.80E-12	39.4	0.4	0	118	0	120	0.69	.
736	gene_02353.t1	HaATR5	367	426	7.60E-35	115.1	0.2	3	0.21	4	0.9	0.1	0	31	0	29	0.79	.
737	gene_02353.t1	HaATR5	367	426	7.60E-35	115.1	0.2	3	7.20E-11	1.40E-09	32	0.1	204	276	313	383	0.8	.
738	gene_02353.t1	HaATR5	367	426	7.60E-35	115.1	0.2	3	8.10E-25	1.60E-23	77.9	0	166	317	88	234	0.92	.
739	gene_03917.t1	HaATR5	367	255	4.70E-26	86.2	5.4	2	0.0017	0.041	7.4	0.3	8	79	5	68	0.63	.
740	gene_03917.t1	HaATR5	367	255	4.70E-26	86.2	5.4	2	5.20E-26	1.20E-24	81.5	1	170	317	78	220	0.92	.
741	gene_08892.t1	HaATR5	367	290	0.00023	14.8	0.6	2	0.088	27	-1.9	0	288	310	247	269	0.59	.
742	gene_08892.t1	HaATR5	367	290	0.00023	14.8	0.6	2	1.40E-06	0.00042	14	0.2	3	69	3	73	0.69	.
743	gene_10466.t1	HaATR5	367	243	2.30E-11	37.8	2.7	2	0.019	0.35	4.3	1	0	82	0	74	0.64	.
744	gene_10466.t1	HaATR5	367	243	2.30E-11	37.8	2.7	2	2.40E-11	4.30E-10	33.6	0.8	147	285	103	236	0.68	.
745	gene_04164.t1	HaATR5	367	531	1.30E-24	81.5	21.6	4	0.0036	0.14	5.7	0	4	102	82	167	0.65	.
746	gene_04164.t1	HaATR5	367	531	1.30E-24	81.5	21.6	4	0.093	3.5	1	0.1	193	237	274	311	0.67	.
747	gene_04164.t1	HaATR5	367	531	1.30E-24	81.5	21.6	4	1.10E-13	4.20E-12	40.3	4.5	117	273	118	271	0.85	.
748	gene_04164.t1	HaATR5	367	531	1.30E-24	81.5	21.6	4	1.00E-14	3.90E-13	43.6	8.5	150	355	314	503	0.85	.
749	gene_10747.t1	HaATR5	367	247	3.50E-14	47.1	0.3	2	0.073	2	1.8	0	228	272	10	53	0.69	.
750	gene_10747.t1	HaATR5	367	247	3.50E-14	47.1	0.3	2	2.30E-14	6.40E-13	43	0.1	252	357	92	200	0.65	.
751	gene_06878.t1	HaATR5	367	365	1.70E-57	189.6	10.9	3	0.0028	0.053	7	0.1	0	91	0	88	0.69	.
752	gene_06878.t1	HaATR5	367	365	1.70E-57	189.6	10.9	3	1.40E-35	2.80E-34	113.2	0.2	168	311	93	232	0.95	.
753	gene_06878.t1	HaATR5	367	365	1.70E-57	189.6	10.9	3	5.90E-24	1.10E-22	75.1	2.5	224	353	235	362	0.95	.
754	gene_11995.t1	HaATR5	367	541	5.50E-09	30	21.7	3	0.22	4.3	0.8	0.1	200	217	145	162	0.75	.
755	gene_11995.t1	HaATR5	367	541	5.50E-09	30	21.7	3	2.70E-05	0.00051	13.6	1.6	240	333	212	318	0.75	.
756	gene_11995.t1	HaATR5	367	541	5.50E-09	30	21.7	3	4.00E-08	7.60E-07	23	7.9	167	327	349	504	0.85	.
757	gene_10919.t1	HaATR5	367	384	1.90E-18	61.1	27.7	3	0.026	0.4	4.1	7.2	60	113	66	118	0.58	.
758	gene_10919.t1	HaATR5	367	384	1.90E-18	61.1	27.7	3	0.44	6.7	0.1	0	296	344	320	362	0.65	.
759	gene_10919.t1	HaATR5	367	384	1.90E-18	61.1	27.7	3	1.70E-19	2.60E-18	60.7	16.9	170	363	109	306	0.81	.
760	gene_08221.t1	HaATR5	367	119	0.00019	15.1	0	1	4.90E-06	0.00021	14.9	0	203	278	18	86	0.71	.
761	gene_03237.t1	HaATR5	367	220	1.40E-30	101.1	6.7	2	0.013	0.25	4.8	1.7	6	68	2	62	0.64	.
762	gene_03237.t1	HaATR5	367	220	1.40E-30	101.1	6.7	2	2.10E-31	3.90E-30	99.6	0.7	157	303	79	217	0.91	.
763	gene_03210.t1	HaATR5	367	294	0.00034	14.2	0.7	1	3.00E-06	0.00047	13.8	0.7	0	73	206	278	0.72	.
764	gene_03765.t1	HaATR5	367	312	1.80E-28	94.1	4	2	0.032	0.45	4	0.1	164	190	248	274	0.63	.
765	gene_03765.t1	HaATR5	367	312	1.80E-28	94.1	4	2	2.00E-29	2.80E-28	93.5	2.5	156	366	65	264	0.86	.
766	gene_02342.t1	HaATR5	367	539	1.10E-26	88.2	10.3	3	1.00E-13	1.50E-12	41.7	3	147	312	63	230	0.81	.
767	gene_02342.t1	HaATR5	367	539	1.10E-26	88.2	10.3	3	2.30E-06	3.30E-05	17.6	0	245	313	462	527	0.9	.
768	gene_02342.t1	HaATR5	367	539	1.10E-26	88.2	10.3	3	2.00E-10	3.00E-09	30.9	1.4	150	313	271	436	0.8	.
769	gene_03156.t1	HaATR5	367	483	6.50E-12	39.6	18.2	3	0.0018	0.039	7.5	2.7	0	77	0	72	0.66	.
770	gene_03156.t1	HaATR5	367	483	6.50E-12	39.6	18.2	3	0.0052	0.11	6	0.9	262	317	393	453	0.55	.
771	gene_03156.t1	HaATR5	367	483	6.50E-12	39.6	18.2	3	1.60E-10	3.50E-09	30.7	3	162	264	79	176	0.76	.
772	gene_02288.t1	HaATR5	367	579	3.50E-29	96.5	10	3	1.20E-07	1.50E-06	22	0.2	156	317	304	493	0.72	.
773	gene_02288.t1	HaATR5	367	579	3.50E-29	96.5	10	3	9.10E-16	1.20E-14	48.7	6.2	150	363	96	317	0.78	.
774	gene_02288.t1	HaATR5	367	579	3.50E-29	96.5	10	3	9.60E-09	1.20E-07	25.6	0	246	309	518	578	0.91	.
775	gene_07137.t1	HaATR5	367	262	1.80E-05	18.4	4.1	1	2.40E-06	4.00E-05	17.3	4.1	147	228	138	219	0.6	.
776	gene_06177.t1	HaATR5	367	278	2.80E-05	17.8	0.4	1	1.40E-07	4.30E-05	17.2	0.4	5	127	128	239	0.68	.
777	gene_07557.t1	HaATR5	367	439	2.30E-20	67.5	7.5	1	4.20E-21	6.80E-20	65.9	7.5	5	357	5	344	0.76	.
778	gene_06561.t1	HaATR5	367	479	7.80E-47	154.5	15	2	4.10E-28	7.90E-27	88.7	4.7	132	344	57	284	0.84	.
779	gene_06561.t1	HaATR5	367	479	7.80E-47	154.5	15	2	7.30E-23	1.40E-21	71.5	2.6	220	352	343	472	0.94	.
780	gene_10988.t1	HaATR5	367	116	8.70E-07	22.8	0.1	1	9.70E-09	9.90E-07	22.6	0.1	0	68	0	68	0.79	.
781	gene_10998.t1	HaATR5	367	116	8.70E-07	22.8	0.1	1	9.70E-09	9.90E-07	22.6	0.1	0	68	0	68	0.79	.
782	gene_10988.t1	HaATR5	367	116	8.70E-07	22.8	0.1	1	9.70E-09	9.90E-07	22.6	0.1	0	68	0	68	0.79	.
783	gene_10998.t1	HaATR5	367	116	8.70E-07	22.8	0.1	1	9.70E-09	9.90E-07	22.6	0.1	0	68	0	68	0.79	.
784	gene_03256.t1	HaATR5	367	96	7.60E-12	39.4	0.6	1	3.90E-13	8.50E-12	39.2	0.6	214	301	4	81	0.88	.
785	gene_03259.t1	HaATR5	367	96	7.60E-12	39.4	0.6	1	3.90E-13	8.50E-12	39.2	0.6	214	301	4	81	0.88	.
786	gene_03256.t1	HaATR5	367	96	7.60E-12	39.4	0.6	1	3.90E-13	8.50E-12	39.2	0.6	214	301	4	81	0.88	.
787	gene_03259.t1	HaATR5	367	96	7.60E-12	39.4	0.6	1	3.90E-13	8.50E-12	39.2	0.6	214	301	4	81	0.88	.
788	gene_02061.t1	HaATR5	367	581	9.40E-13	42.4	0.1	1	1.50E-13	3.10E-12	40.7	0.1	127	309	95	316	0.73	.
789	gene_07139.t1	HaATR5	367	261	4.60E-05	17.1	6.5	2	0.014	0.25	4.8	3	171	232	98	151	0.79	.
790	gene_07139.t1	HaATR5	367	261	4.60E-05	17.1	6.5	2	2.60E-06	4.60E-05	17.1	6.5	241	328	124	229	0.76	.
791	gene_09362.t1	HaATR5	367	249	6.90E-12	39.6	0.4	2	1.10E-08	2.30E-07	24.7	0	263	347	98	183	0.86	.
792	gene_09362.t1	HaATR5	367	249	6.90E-12	39.6	0.4	2	3.70E-05	0.00081	13	0.1	4	73	5	78	0.73	.
793	gene_03154.t1	HaATR5	367	511	1.50E-12	41.7	21.4	4	0.00048	0.011	9.3	2.3	176	314	216	346	0.82	.
794	gene_03154.t1	HaATR5	367	511	1.50E-12	41.7	21.4	4	0.2	4.5	0.7	3.5	0	68	0	69	0.57	.
795	gene_03154.t1	HaATR5	367	511	1.50E-12	41.7	21.4	4	1.10E-09	2.30E-08	28	0.8	258	359	401	508	0.51	.
796	gene_03154.t1	HaATR5	367	511	1.50E-12	41.7	21.4	4	2.00E-07	4.30E-06	20.5	0.1	175	334	99	275	0.83	.
797	gene_07149.t1	HaATR5	367	272	4.40E-07	23.8	2.2	2	1.2	17	-1.2	0	11	66	7	65	0.58	.
798	gene_07149.t1	HaATR5	367	272	4.40E-07	23.8	2.2	2	4.90E-08	6.80E-07	23.1	1.4	241	317	123	212	0.88	.
799	gene_08182.t1	HaATR5	367	103	9.40E-06	19.4	0	1	1.90E-07	9.40E-06	19.4	0	12	81	10	80	0.67	.
800	gene_10059.t1	HaATR5	367	109	0.0027	11.3	0.1	1	8.60E-06	0.0026	11.3	0.1	0	67	0	59	0.81	.
801	gene_03153.t1	HaATR5	367	152	6.80E-11	36.3	6.2	1	5.60E-12	1.30E-10	35.3	6.2	160	275	36	147	0.7	.
802	gene_02355.t1	HaATR5	367	429	5.60E-31	102.4	3.6	3	0.0038	0.076	6.5	0.1	0	48	0	46	0.66	.
803	gene_02355.t1	HaATR5	367	429	5.60E-31	102.4	3.6	3	1.20E-09	2.50E-08	27.8	0.1	271	365	296	386	0.81	.
804	gene_02355.t1	HaATR5	367	429	5.60E-31	102.4	3.6	3	1.20E-21	2.50E-20	67.4	0	174	343	99	265	0.84	.
805	gene_03260.t1	HaATR5	367	736	8.20E-17	55.7	39.8	5	0.00012	0.0033	11	2	0	67	0	68	0.73	.
806	gene_03260.t1	HaATR5	367	736	8.20E-17	55.7	39.8	5	0.00027	0.0075	9.8	5.8	167	344	403	599	0.58	.
807	gene_03260.t1	HaATR5	367	736	8.20E-17	55.7	39.8	5	0.023	0.65	3.5	1.6	167	312	289	342	0.54	.
808	gene_03260.t1	HaATR5	367	736	8.20E-17	55.7	39.8	5	1.90E-08	5.30E-07	23.5	6.6	160	270	626	733	0.53	.
809	gene_03260.t1	HaATR5	367	736	8.20E-17	55.7	39.8	5	2.00E-07	5.60E-06	20.1	0.8	171	264	93	181	0.79	.
810	gene_03188.t1	HaATR5	367	628	2.50E-17	57.5	19.9	4	0.011	0.2	5.1	2.9	0	82	0	81	0.7	.
811	gene_03189.t1	HaATR5	367	628	2.50E-17	57.5	19.9	4	0.011	0.2	5.1	2.9	0	82	0	81	0.7	.
812	gene_03188.t1	HaATR5	367	628	2.50E-17	57.5	19.9	4	0.035	0.63	3.5	0.2	263	339	290	367	0.62	.
813	gene_03189.t1	HaATR5	367	628	2.50E-17	57.5	19.9	4	0.035	0.63	3.5	0.2	263	339	290	367	0.62	.
814	gene_03188.t1	HaATR5	367	628	2.50E-17	57.5	19.9	4	1.50E-09	2.70E-08	27.7	0	174	262	98	181	0.93	.
815	gene_03189.t1	HaATR5	367	628	2.50E-17	57.5	19.9	4	1.50E-09	2.70E-08	27.7	0	174	262	98	181	0.93	.
816	gene_03188.t1	HaATR5	367	628	2.50E-17	57.5	19.9	4	5.10E-10	9.20E-09	29.3	3.3	260	360	515	621	0.8	.
817	gene_03189.t1	HaATR5	367	628	2.50E-17	57.5	19.9	4	5.10E-10	9.20E-09	29.3	3.3	260	360	515	621	0.8	.
818	gene_03188.t1	HaATR5	367	628	2.50E-17	57.5	19.9	4	0.011	0.2	5.1	2.9	0	82	0	81	0.7	.
819	gene_03189.t1	HaATR5	367	628	2.50E-17	57.5	19.9	4	0.011	0.2	5.1	2.9	0	82	0	81	0.7	.
820	gene_03188.t1	HaATR5	367	628	2.50E-17	57.5	19.9	4	0.035	0.63	3.5	0.2	263	339	290	367	0.62	.
821	gene_03189.t1	HaATR5	367	628	2.50E-17	57.5	19.9	4	0.035	0.63	3.5	0.2	263	339	290	367	0.62	.
822	gene_03188.t1	HaATR5	367	628	2.50E-17	57.5	19.9	4	1.50E-09	2.70E-08	27.7	0	174	262	98	181	0.93	.
823	gene_03189.t1	HaATR5	367	628	2.50E-17	57.5	19.9	4	1.50E-09	2.70E-08	27.7	0	174	262	98	181	0.93	.
824	gene_03188.t1	HaATR5	367	628	2.50E-17	57.5	19.9	4	5.10E-10	9.20E-09	29.3	3.3	260	360	515	621	0.8	.
825	gene_03189.t1	HaATR5	367	628	2.50E-17	57.5	19.9	4	5.10E-10	9.20E-09	29.3	3.3	260	360	515	621	0.8	.
826	gene_03230.t1	HaATR5	367	635	5.30E-22	72.8	20.8	5	0.0038	0.068	6.7	0.1	264	313	289	343	0.88	.
827	gene_03230.t1	HaATR5	367	635	5.30E-22	72.8	20.8	5	0.017	0.3	4.6	2	0	67	0	66	0.52	.
828	gene_03230.t1	HaATR5	367	635	5.30E-22	72.8	20.8	5	0.017	0.31	4.5	0.1	269	318	408	462	0.67	.
829	gene_03230.t1	HaATR5	367	635	5.30E-22	72.8	20.8	5	5.80E-12	1.00E-10	35.7	1.1	162	266	513	616	0.88	.
830	gene_03230.t1	HaATR5	367	635	5.30E-22	72.8	20.8	5	7.70E-11	1.40E-09	32	0.2	172	265	94	182	0.93	.
831	gene_01859.t1	HaATR5	367	587	6.20E-12	39.7	11.8	4	0.4	7.6	-0.1	0	308	362	403	459	0.73	.
832	gene_01860.t1	HaATR5	367	587	6.20E-12	39.7	11.8	4	0.4	7.6	-0.1	0	308	362	403	459	0.73	.
833	gene_01859.t1	HaATR5	367	587	6.20E-12	39.7	11.8	4	2.6	50	-2.8	0.5	86	117	525	555	0.5	.
834	gene_01860.t1	HaATR5	367	587	6.20E-12	39.7	11.8	4	2.6	50	-2.8	0.5	86	117	525	555	0.5	.
835	gene_01859.t1	HaATR5	367	587	6.20E-12	39.7	11.8	4	3.60E-09	6.90E-08	26.4	0.1	242	310	232	312	0.83	.
836	gene_01860.t1	HaATR5	367	587	6.20E-12	39.7	11.8	4	3.60E-09	6.90E-08	26.4	0.1	242	310	232	312	0.83	.
837	gene_01859.t1	HaATR5	367	587	6.20E-12	39.7	11.8	4	4.30E-07	8.20E-06	19.6	0.4	123	262	92	220	0.63	.
838	gene_01860.t1	HaATR5	367	587	6.20E-12	39.7	11.8	4	4.30E-07	8.20E-06	19.6	0.4	123	262	92	220	0.63	.
839	gene_01859.t1	HaATR5	367	587	6.20E-12	39.7	11.8	4	0.4	7.6	-0.1	0	308	362	403	459	0.73	.
840	gene_01860.t1	HaATR5	367	587	6.20E-12	39.7	11.8	4	0.4	7.6	-0.1	0	308	362	403	459	0.73	.
841	gene_01859.t1	HaATR5	367	587	6.20E-12	39.7	11.8	4	2.6	50	-2.8	0.5	86	117	525	555	0.5	.
842	gene_01860.t1	HaATR5	367	587	6.20E-12	39.7	11.8	4	2.6	50	-2.8	0.5	86	117	525	555	0.5	.
843	gene_01859.t1	HaATR5	367	587	6.20E-12	39.7	11.8	4	3.60E-09	6.90E-08	26.4	0.1	242	310	232	312	0.83	.
844	gene_01860.t1	HaATR5	367	587	6.20E-12	39.7	11.8	4	3.60E-09	6.90E-08	26.4	0.1	242	310	232	312	0.83	.
845	gene_01859.t1	HaATR5	367	587	6.20E-12	39.7	11.8	4	4.30E-07	8.20E-06	19.6	0.4	123	262	92	220	0.63	.
846	gene_01860.t1	HaATR5	367	587	6.20E-12	39.7	11.8	4	4.30E-07	8.20E-06	19.6	0.4	123	262	92	220	0.63	.
847	gene_09894.t1	HaATR5	367	631	1.30E-36	120.9	25.5	6	0.00017	0.0023	11.5	0.1	268	291	340	363	0.81	.
848	gene_09894.t1	HaATR5	367	631	1.30E-36	120.9	25.5	6	0.00018	0.0023	11.5	0.1	15	87	19	92	0.6	.
849	gene_09894.t1	HaATR5	367	631	1.30E-36	120.9	25.5	6	3.40E-06	4.50E-05	17.1	0	240	310	377	454	0.81	.
850	gene_09894.t1	HaATR5	367	631	1.30E-36	120.9	25.5	6	4.10E-06	5.50E-05	16.8	0.3	196	279	104	195	0.86	.
851	gene_09894.t1	HaATR5	367	631	1.30E-36	120.9	25.5	6	7.60E-11	1.00E-09	32.4	1.4	222	334	214	337	0.83	.
852	gene_09894.t1	HaATR5	367	631	1.30E-36	120.9	25.5	6	9.80E-18	1.30E-16	55.1	3.8	162	353	406	608	0.86	.
853	gene_02832.t1	HaATR5	367	136	7.00E-05	16.5	1	2	0.27	14	-0.9	0.2	87	103	103	119	0.45	.
854	gene_02832.t1	HaATR5	367	136	7.00E-05	16.5	1	2	2.20E-06	0.00011	15.8	0	282	339	0	54	0.78	.
855	gene_03251.t1	HaATR5	367	283	4.40E-06	20.4	0.1	2	0.67	20	-1.5	0	56	86	47	78	0.62	.
856	gene_03251.t1	HaATR5	367	283	4.40E-06	20.4	0.1	2	1.50E-06	4.50E-05	17.1	0	180	265	97	177	0.75	.
857	gene_07135.t1	HaATR5	367	221	0.0047	10.5	5.2	1	0.00033	0.017	8.7	5.2	240	297	124	194	0.68	.
858	gene_02357.t1	HaATR5	367	431	4.60E-28	92.8	7.4	3	0.0059	0.1	6.1	0.1	0	44	0	42	0.62	.
859	gene_02357.t1	HaATR5	367	431	4.60E-28	92.8	7.4	3	2.10E-21	3.50E-20	66.8	0.8	198	313	120	233	0.89	.
860	gene_02357.t1	HaATR5	367	431	4.60E-28	92.8	7.4	3	6.40E-08	1.10E-06	22.5	0	204	274	316	384	0.59	.
861	gene_10917.t1	HaATR5	367	115	3.50E-23	76.7	0.1	1	2.10E-24	3.90E-23	76.6	0.1	163	266	6	101	0.92	.
862	gene_11753.t1	HaATR5	367	207	4.10E-09	30.4	8.2	1	9.80E-11	7.50E-09	29.6	8.2	0	171	0	187	0.61	.
863	gene_06430.t1	HaATR5	367	284	2.00E-12	41.4	0.6	2	0.00013	0.0036	10.9	0	252	309	221	276	0.79	.
864	gene_06430.t1	HaATR5	367	284	2.00E-12	41.4	0.6	2	4.20E-10	1.20E-08	28.9	0.2	0	93	0	104	0.75	.
865	gene_05635.t1	HaATR5	367	674	6.60E-54	177.8	10.5	4	1.20E-11	2.00E-10	34.7	2	264	363	533	633	0.87	.
866	gene_05635.t1	HaATR5	367	674	6.60E-54	177.8	10.5	4	3.40E-17	5.70E-16	53	0	154	344	243	427	0.86	.
867	gene_05635.t1	HaATR5	367	674	6.60E-54	177.8	10.5	4	4.60E-15	7.70E-14	46	0.1	227	339	403	512	0.9	.
868	gene_05635.t1	HaATR5	367	674	6.60E-54	177.8	10.5	4	9.00E-17	1.50E-15	51.6	0.2	173	343	77	243	0.79	.
869	gene_10918.t1	HaATR5	367	262	1.20E-16	55.3	12.3	2	0.071	1.2	2.6	0	259	287	194	222	0.71	.
870	gene_10918.t1	HaATR5	367	262	1.20E-16	55.3	12.3	2	4.70E-17	8.00E-16	52.5	10.4	172	325	11	154	0.84	.
871	gene_08213.t1	HaATR5	367	349	2.20E-07	24.7	0.1	1	3.70E-09	3.70E-07	24	0.1	0	79	37	115	0.85	.
872	gene_02759.t1	HaATR5	367	140	0.00031	14.4	0.3	1	7.60E-06	0.00039	14.1	0.3	6	68	36	111	0.67	.
873	gene_11752.t1	HaATR5	367	193	1.60E-15	51.5	1.3	1	6.40E-18	1.90E-15	51.2	1.3	0	189	0	190	0.82	.
874	gene_03241.t1	HaATR5	367	627	2.20E-17	57.7	20.4	5	0.00011	0.0027	11.3	5.1	0	83	0	82	0.76	.
875	gene_03241.t1	HaATR5	367	627	2.20E-17	57.7	20.4	5	0.017	0.39	4.2	0.9	208	313	224	343	0.6	.
876	gene_03241.t1	HaATR5	367	627	2.20E-17	57.7	20.4	5	1.6	37	-2.3	0	275	309	414	453	0.68	.
877	gene_03241.t1	HaATR5	367	627	2.20E-17	57.7	20.4	5	4.00E-10	9.50E-09	29.2	0.4	264	355	518	616	0.56	.
878	gene_03241.t1	HaATR5	367	627	2.20E-17	57.7	20.4	5	9.20E-08	2.20E-06	21.5	0	192	264	116	183	0.77	.
879	gene_01489.t1	HaATR5	367	1061	8.30E-122	401.2	68.2	8	1.10E-11	1.70E-10	35	2	205	309	132	226	0.87	.
880	gene_01489.t1	HaATR5	367	1061	8.30E-122	401.2	68.2	8	1.20E-28	1.90E-27	90.8	3.6	200	365	690	850	0.94	.
881	gene_01489.t1	HaATR5	367	1061	8.30E-122	401.2	68.2	8	1.40E-26	2.20E-25	84	0.2	188	361	472	634	0.89	.
882	gene_01489.t1	HaATR5	367	1061	8.30E-122	401.2	68.2	8	2.40E-10	3.60E-09	30.6	7.3	150	258	821	927	0.87	.
883	gene_01489.t1	HaATR5	367	1061	8.30E-122	401.2	68.2	8	4.40E-32	6.70E-31	102.1	2.2	192	362	252	411	0.95	.
884	gene_01489.t1	HaATR5	367	1061	8.30E-122	401.2	68.2	8	7.60E-20	1.20E-18	61.8	0.1	204	287	52	131	0.93	.
885	gene_01489.t1	HaATR5	367	1061	8.30E-122	401.2	68.2	8	7.70E-10	1.20E-08	28.9	0.1	206	307	574	668	0.73	.
886	gene_01489.t1	HaATR5	367	1061	8.30E-122	401.2	68.2	8	7.00E-20	1.10E-18	62	9.1	201	346	779	924	0.93	.
887	gene_11476.t1	HaATR5	367	66	7.80E-05	16.3	0.1	1	1.30E-06	8.00E-05	16.3	0.1	14	66	15	60	0.78	.
888	gene_04099.t1	HaATR5	367	187	0.0024	11.5	9.6	1	1.70E-05	0.0053	10.3	9.6	0	132	0	120	0.55	.
889	gene_02351.t1	HaATR5	367	432	2.40E-33	110.2	9.4	3	0.0016	0.03	7.8	3.5	0	68	0	62	0.61	.
890	gene_02351.t1	HaATR5	367	432	2.40E-33	110.2	9.4	3	3.70E-11	7.10E-10	32.9	0.2	205	313	317	421	0.77	.
891	gene_02351.t1	HaATR5	367	432	2.40E-33	110.2	9.4	3	5.20E-23	1.00E-21	71.9	0	166	309	91	229	0.87	.
892	gene_03265.t1	HaATR5	367	621	8.20E-19	62.3	28.6	5	0.00022	0.0049	10.4	7.4	0	86	0	87	0.69	.
893	gene_03265.t1	HaATR5	367	621	8.20E-19	62.3	28.6	5	0.0011	0.024	8.2	1.8	182	324	222	349	0.76	.
894	gene_03265.t1	HaATR5	367	621	8.20E-19	62.3	28.6	5	0.093	2	1.8	1	261	315	399	458	0.61	.
895	gene_03265.t1	HaATR5	367	621	8.20E-19	62.3	28.6	5	5.90E-09	1.30E-07	25.5	0.3	258	355	511	615	0.57	.
896	gene_03265.t1	HaATR5	367	621	8.20E-19	62.3	28.6	5	7.10E-10	1.50E-08	28.5	0	168	262	92	181	0.9	.
897	gene_03796.t1	HaATR5	367	343	3.90E-05	17.3	5.3	2	0.12	12	-0.7	0.1	61	140	51	132	0.63	.
898	gene_03796.t1	HaATR5	367	343	3.90E-05	17.3	5.3	2	3.80E-07	3.90E-05	17.3	5.3	134	302	179	334	0.76	.
899	gene_08013.t1	HaATR5	367	126	0.00017	15.2	0.1	1	1.90E-06	0.00019	15	0.1	3	81	3	82	0.68	.
900	gene_08181.t1	HaATR5	367	97	1.20E-05	19	0	1	2.00E-07	1.20E-05	19	0	5	78	3	78	0.73	.
901	gene_06241.t1	HaATR5	367	251	0.00027	14.6	0	2	0.077	3.3	1.1	0	48	79	121	151	0.66	.
902	gene_06241.t1	HaATR5	367	251	0.00027	14.6	0	2	3.90E-05	0.0017	11.9	0	167	244	165	238	0.82	.
903	gene_09951.t1	HaATR5	367	442	7.50E-20	65.8	19.2	3	0.041	0.96	2.9	0.5	35	76	47	87	0.59	.
904	gene_09951.t1	HaATR5	367	442	7.50E-20	65.8	19.2	3	3.90E-17	9.10E-16	52.3	7.7	142	343	93	295	0.81	.
905	gene_09951.t1	HaATR5	367	442	7.50E-20	65.8	19.2	3	5.90E-07	1.40E-05	18.8	0.7	161	281	302	419	0.8	.
906	gene_07578.t1	HaATR5	367	1072	4.80E-48	158.5	19.2	6	0.0036	0.064	6.7	0	21	101	13	95	0.65	.
907	gene_07578.t1	HaATR5	367	1072	4.80E-48	158.5	19.2	6	0.57	10	-0.5	0	60	101	310	352	0.69	.
908	gene_07578.t1	HaATR5	367	1072	4.80E-48	158.5	19.2	6	2.30E-12	4.20E-11	37	2.3	194	365	447	630	0.9	.
909	gene_07578.t1	HaATR5	367	1072	4.80E-48	158.5	19.2	6	2.30E-17	4.10E-16	53.4	0.8	219	314	113	215	0.79	.
910	gene_07578.t1	HaATR5	367	1072	4.80E-48	158.5	19.2	6	2.40E-17	4.30E-16	53.4	0.7	219	314	370	472	0.78	.
911	gene_07578.t1	HaATR5	367	1072	4.80E-48	158.5	19.2	6	3.20E-08	5.80E-07	23.3	0	194	295	190	304	0.88	.
912	gene_10913.t1	HaATR5	367	481	5.70E-43	141.8	22.5	3	1.10E-18	1.60E-17	58.1	0.5	177	260	386	461	0.96	.
913	gene_10913.t1	HaATR5	367	481	5.70E-43	141.8	22.5	3	1.00E-07	1.60E-06	21.9	0	234	362	261	381	0.78	.
914	gene_10913.t1	HaATR5	367	481	5.70E-43	141.8	22.5	3	1.00E-19	1.60E-18	61.4	14.9	120	327	40	248	0.71	.
915	gene_03239.t1	HaATR5	367	665	1.40E-15	51.7	17.2	5	0.0053	0.12	5.8	0.5	210	313	240	339	0.73	.
916	gene_03239.t1	HaATR5	367	665	1.40E-15	51.7	17.2	5	0.02	0.47	3.9	1	0	81	0	76	0.58	.
917	gene_03239.t1	HaATR5	367	665	1.40E-15	51.7	17.2	5	0.65	15	-1.1	0	294	329	434	468	0.66	.
918	gene_03239.t1	HaATR5	367	665	1.40E-15	51.7	17.2	5	3.50E-11	8.30E-10	32.7	0.1	172	323	92	240	0.74	.
919	gene_03239.t1	HaATR5	367	665	1.40E-15	51.7	17.2	5	6.90E-07	1.60E-05	18.6	0.5	266	341	516	596	0.85	.
920	gene_03250.t1	HaATR5	367	622	2.00E-16	54.5	20.2	5	0.00023	0.0053	10.3	0	179	264	94	171	0.81	.
921	gene_03250.t1	HaATR5	367	622	2.00E-16	54.5	20.2	5	0.0011	0.026	8.1	1	216	319	220	335	0.61	.
922	gene_03250.t1	HaATR5	367	622	2.00E-16	54.5	20.2	5	0.83	19	-1.4	0	294	315	425	446	0.7	.
923	gene_03250.t1	HaATR5	367	622	2.00E-16	54.5	20.2	5	1.40E-10	3.20E-09	30.8	0.2	166	271	504	606	0.86	.
924	gene_03250.t1	HaATR5	367	622	2.00E-16	54.5	20.2	5	6.90E-06	0.00016	15.3	3.3	0	101	0	96	0.75	.
925	gene_00155.t1	HaATR5	367	108	2.30E-06	21.4	0	1	4.10E-08	2.50E-06	21.3	0	0	82	0	84	0.69	.
926	gene_03766.t1	HaATR5	367	297	6.30E-28	92.3	4.6	2	0.0017	0.041	7.4	1.9	9	87	6	79	0.78	.
927	gene_03766.t1	HaATR5	367	297	6.30E-28	92.3	4.6	2	1.50E-27	3.60E-26	86.6	0.2	171	362	79	261	0.89	.
928	gene_04367.t1	HaATR5	367	842	1.90E-49	163.2	38.1	5	0.00048	0.0087	9.6	1.5	0	35	51	83	0.7	.
929	gene_04367.t1	HaATR5	367	842	1.90E-49	163.2	38.1	5	0.31	5.5	0.4	0	294	312	416	434	0.69	.
930	gene_04367.t1	HaATR5	367	842	1.90E-49	163.2	38.1	5	1.70E-16	3.00E-15	50.6	0.5	191	300	729	826	0.9	.
931	gene_04367.t1	HaATR5	367	842	1.90E-49	163.2	38.1	5	6.10E-08	1.10E-06	22.5	3.2	82	298	480	682	0.76	.
932	gene_04367.t1	HaATR5	367	842	1.90E-49	163.2	38.1	5	8.90E-30	1.60E-28	94.3	11.2	133	351	121	339	0.83	.
933	gene_12145.t1	HaATR5	367	382	2.60E-17	57.4	0.6	3	0.0057	0.14	5.6	0	202	264	308	371	0.73	.
934	gene_12145.t1	HaATR5	367	382	2.60E-17	57.4	0.6	3	0.018	0.45	4	0.1	0	44	0	38	0.56	.
935	gene_12145.t1	HaATR5	367	382	2.60E-17	57.4	0.6	3	5.80E-14	1.50E-12	41.8	0	178	306	80	213	0.92	.
936	gene_03204.t1	HaATR5	367	613	3.40E-16	53.7	28.6	5	0.046	0.74	3.3	1.5	196	317	234	350	0.65	.
937	gene_03204.t1	HaATR5	367	613	3.40E-16	53.7	28.6	5	0.052	0.83	3.1	3.5	0	80	0	79	0.73	.
938	gene_03204.t1	HaATR5	367	613	3.40E-16	53.7	28.6	5	1.7	28	-1.9	0.1	299	313	443	457	0.72	.
939	gene_03204.t1	HaATR5	367	613	3.40E-16	53.7	28.6	5	3.80E-11	6.20E-10	33.1	2.1	261	351	515	612	0.81	.
940	gene_03204.t1	HaATR5	367	613	3.40E-16	53.7	28.6	5	5.20E-10	8.40E-09	29.4	1.7	167	337	91	279	0.82	.
941	gene_02362.t1	HaATR5	367	429	4.40E-30	99.4	15.7	3	0.008	0.13	5.8	0.5	0	33	0	34	0.74	.
942	gene_02362.t1	HaATR5	367	429	4.40E-30	99.4	15.7	3	1.80E-25	2.90E-24	80.3	0.3	167	345	96	267	0.85	.
943	gene_02362.t1	HaATR5	367	429	4.40E-30	99.4	15.7	3	1.00E-07	1.60E-06	21.9	3	204	313	315	420	0.73	.
944	gene_03198.t1	HaATR5	367	473	7.40E-12	39.4	27.3	5	0.00042	0.0085	9.6	1.1	0	67	0	64	0.56	.
945	gene_03198.t1	HaATR5	367	473	7.40E-12	39.4	27.3	5	0.0087	0.18	5.3	0.5	230	264	112	144	0.82	.
946	gene_03198.t1	HaATR5	367	473	7.40E-12	39.4	27.3	5	0.0088	0.18	5.3	4.4	271	347	259	337	0.69	.
947	gene_03198.t1	HaATR5	367	473	7.40E-12	39.4	27.3	5	0.014	0.28	4.7	0	271	302	77	108	0.87	.
948	gene_03198.t1	HaATR5	367	473	7.40E-12	39.4	27.3	5	6.10E-10	1.20E-08	28.8	11.1	166	353	251	463	0.78	.
949	gene_01867.t1	HaATR5	367	564	1.20E-13	45.4	12	4	0.026	0.5	3.8	0.9	71	173	424	529	0.68	.
950	gene_01867.t1	HaATR5	367	564	1.20E-13	45.4	12	4	0.24	4.6	0.7	0.4	8	89	7	99	0.57	.
951	gene_01867.t1	HaATR5	367	564	1.20E-13	45.4	12	4	1.70E-06	3.30E-05	17.6	1.4	146	217	102	178	0.73	.
952	gene_01867.t1	HaATR5	367	564	1.20E-13	45.4	12	4	7.80E-10	1.50E-08	28.6	0	240	311	222	305	0.77	.
953	gene_00087.t1	HaATR5	367	606	2.30E-17	57.6	3.5	3	1.80E-09	4.00E-08	27.2	0.1	173	326	78	239	0.86	.
954	gene_00087.t1	HaATR5	367	606	2.30E-17	57.6	3.5	3	5.10E-05	0.0011	12.5	0	261	312	329	379	0.85	.
955	gene_00087.t1	HaATR5	367	606	2.30E-17	57.6	3.5	3	7.90E-06	0.00017	15.2	0.1	167	267	443	561	0.87	.
956	gene_07117.t1	HaATR5	367	268	1.80E-06	21.7	1.9	1	6.60E-08	1.80E-06	21.7	1.9	224	327	112	235	0.75	.
957	gene_10985.t1	HaATR5	367	155	4.90E-10	33.5	0.2	1	1.50E-11	5.80E-10	33.2	0.2	0	69	0	71	0.75	.
958	gene_03152.t1	HaATR5	367	477	1.60E-20	68	13	3	0.00032	0.0064	10	0.5	182	314	122	246	0.77	.
959	gene_03152.t1	HaATR5	367	477	1.60E-20	68	13	3	1.00E-11	2.10E-10	34.7	2.2	234	346	331	457	0.57	.
960	gene_03152.t1	HaATR5	367	477	1.60E-20	68	13	3	6.00E-10	1.20E-08	28.9	0.1	178	263	1	82	0.93	.
961	gene_02558.t1	HaATR5	367	374	1.50E-53	176.7	12.8	3	0.51	7.4	0	0.1	0	43	23	63	0.55	.
962	gene_02558.t1	HaATR5	367	374	1.50E-53	176.7	12.8	3	1.40E-34	2.00E-33	110.4	5	123	316	56	246	0.85	.
963	gene_02558.t1	HaATR5	367	374	1.50E-53	176.7	12.8	3	6.90E-23	1.00E-21	71.9	0.4	228	344	248	361	0.91	.
964	gene_09263.t1	HaATR5	367	155	0.0019	11.8	0.2	1	7.80E-06	0.0024	11.5	0.2	3	86	7	84	0.65	.
965	gene_01892.t1	HaATR5	367	579	5.30E-25	82.7	8.8	3	0.0076	0.11	6	1.2	4	77	3	75	0.73	.
966	gene_01892.t1	HaATR5	367	579	5.30E-25	82.7	8.8	3	2.20E-07	3.10E-06	21	0.2	266	344	383	459	0.84	.
967	gene_01892.t1	HaATR5	367	579	5.30E-25	82.7	8.8	3	6.00E-18	8.30E-17	55.7	0.4	144	308	112	318	0.86	.
968	gene_02318.t1	HaATR5	367	429	1.40E-31	104.3	4	3	0.0075	0.16	5.4	0.6	0	46	0	41	0.61	.
969	gene_02318.t1	HaATR5	367	429	1.40E-31	104.3	4	3	1.30E-25	2.80E-24	80.3	0.1	171	314	93	232	0.88	.
970	gene_02318.t1	HaATR5	367	429	1.40E-31	104.3	4	3	8.80E-07	1.90E-05	18.3	0	205	364	315	383	0.6	.
971	gene_07145.t1	HaATR5	367	256	2.30E-05	18.1	0.6	1	1.70E-06	5.20E-05	16.9	0.6	143	223	134	211	0.6	.
972	gene_10853.t1	HaATR5	367	662	2.10E-33	110.3	14.1	4	0.0029	0.041	7.4	0.1	268	343	565	641	0.81	.
973	gene_10853.t1	HaATR5	367	662	2.10E-33	110.3	14.1	4	1.40E-06	2.00E-05	18.3	0	175	263	255	338	0.93	.
974	gene_10853.t1	HaATR5	367	662	2.10E-33	110.3	14.1	4	1.40E-12	1.90E-11	38.1	1.1	168	320	347	503	0.84	.
975	gene_10853.t1	HaATR5	367	662	2.10E-33	110.3	14.1	4	9.20E-17	1.30E-15	51.8	2.8	139	326	66	253	0.76	.
976	gene_09218.t1	HaATR5	367	461	5.80E-09	29.9	4.8	3	0.024	3.7	1	0.8	68	154	226	311	0.6	.
977	gene_09218.t1	HaATR5	367	461	5.80E-09	29.9	4.8	3	0.041	6.3	0.2	1.5	92	164	373	440	0.43	.
978	gene_09218.t1	HaATR5	367	461	5.80E-09	29.9	4.8	3	3.80E-11	5.80E-09	29.9	4.8	0	186	0	189	0.54	.
979	gene_01979.t1	HaATR5	367	258	2.60E-06	21.2	1.3	1	2.50E-07	3.70E-05	17.4	1.3	0	238	0	214	0.54	.
980	gene_12269.t1	HaATR5	367	315	4.90E-21	69.6	9.2	2	3.20E-08	8.20E-07	22.8	0.7	267	351	202	290	0.81	.
981	gene_12269.t1	HaATR5	367	315	4.90E-21	69.6	9.2	2	7.50E-17	1.90E-15	51.3	2.3	172	344	20	190	0.88	.
982	gene_01148.t1	HaATR5	367	693	1.30E-15	51.8	13.4	5	0.00042	0.0067	10	0.1	166	314	481	635	0.78	.
983	gene_01148.t1	HaATR5	367	693	1.30E-15	51.8	13.4	5	0.00056	0.009	9.6	0.2	0	83	0	73	0.52	.
984	gene_01148.t1	HaATR5	367	693	1.30E-15	51.8	13.4	5	0.11	1.8	2	0.3	0	67	121	198	0.71	.
985	gene_01148.t1	HaATR5	367	693	1.30E-15	51.8	13.4	5	1.00E-05	0.00016	15.3	0	142	217	228	308	0.81	.
986	gene_01148.t1	HaATR5	367	693	1.30E-15	51.8	13.4	5	7.30E-07	1.20E-05	19.1	0.3	163	214	383	434	0.68	.
987	gene_10908.t1	HaATR5	367	374	1.90E-17	57.9	20.6	2	0.17	2.4	1.6	0.1	261	307	286	324	0.7	.
988	gene_10908.t1	HaATR5	367	374	1.90E-17	57.9	20.6	2	8.90E-17	1.20E-15	51.9	20.9	136	325	63	244	0.72	.
989	gene_02654.t1	HaATR5	367	149	3.00E-06	21	0.6	2	0.0018	0.029	7.9	0	265	310	88	130	0.83	.
990	gene_02654.t1	HaATR5	367	149	3.00E-06	21	0.6	2	7.30E-05	0.0012	12.5	0.3	0	65	0	79	0.73	.
991	gene_03194.t1	HaATR5	367	620	5.60E-20	66.2	21.6	5	0.00014	0.0029	11.2	1.2	182	319	222	351	0.75	.
992	gene_03194.t1	HaATR5	367	620	5.60E-20	66.2	21.6	5	0.0089	0.18	5.3	3.3	0	75	0	77	0.57	.
993	gene_03194.t1	HaATR5	367	620	5.60E-20	66.2	21.6	5	1.2	24	-1.7	0.1	299	312	444	457	0.65	.
994	gene_03194.t1	HaATR5	367	620	5.60E-20	66.2	21.6	5	8.10E-07	1.60E-05	18.6	0	175	262	99	181	0.91	.
995	gene_03194.t1	HaATR5	367	620	5.60E-20	66.2	21.6	5	8.00E-14	1.60E-12	41.6	0.1	160	265	513	616	0.72	.
996	gene_07116.t1	HaATR5	367	296	0.0001	15.9	3	1	2.80E-05	0.0011	12.6	2.8	0	217	0	220	0.58	.
997	gene_03269.t1	HaATR5	367	540	1.10E-15	52	10.8	5	0.0013	0.021	8.3	0	276	312	337	373	0.68	.
998	gene_03269.t1	HaATR5	367	540	1.10E-15	52	10.8	5	0.21	3.3	1.1	0.4	32	103	14	88	0.49	.
999	gene_03269.t1	HaATR5	367	540	1.10E-15	52	10.8	5	0.26	4.2	0.8	0.3	266	357	435	532	0.68	.
1000	gene_03269.t1	HaATR5	367	540	1.10E-15	52	10.8	5	1.40E-09	2.20E-08	28	0	245	310	201	278	0.5	.
1001	gene_03269.t1	HaATR5	367	540	1.10E-15	52	10.8	5	2.00E-06	3.30E-05	17.6	1.4	131	232	61	172	0.63	.
1002	gene_03254.t1	HaATR5	367	203	1.30E-38	127.5	4.7	2	1.10E-14	2.10E-13	44.5	0	244	313	1	72	0.96	.
1003	gene_03254.t1	HaATR5	367	203	1.30E-38	127.5	4.7	2	1.30E-28	2.50E-27	90.4	2.1	209	355	63	202	0.94	.
1004	gene_10738.t1	HaATR5	367	665	1.10E-66	219.8	9.8	5	0.00053	0.0096	9.5	0.6	7	95	6	91	0.79	.
1005	gene_10738.t1	HaATR5	367	665	1.10E-66	219.8	9.8	5	1.10E-19	1.90E-18	61.1	0.1	168	295	80	200	0.91	.
1006	gene_10738.t1	HaATR5	367	665	1.10E-66	219.8	9.8	5	2.00E-09	3.50E-08	27.4	0	165	289	367	486	0.88	.
1007	gene_10738.t1	HaATR5	367	665	1.10E-66	219.8	9.8	5	3.40E-24	6.10E-23	75.9	0.3	204	363	207	363	0.94	.
1008	gene_10738.t1	HaATR5	367	665	1.10E-66	219.8	9.8	5	7.00E-16	1.30E-14	48.6	0.3	240	358	496	617	0.9	.
1009	gene_03208.t1	HaATR5	367	627	3.30E-19	63.6	25.8	5	0.021	0.34	4.3	1.4	264	341	403	482	0.52	.
1010	gene_03208.t1	HaATR5	367	627	3.30E-19	63.6	25.8	5	0.032	0.51	3.8	0.2	263	320	291	351	0.63	.
1011	gene_03208.t1	HaATR5	367	627	3.30E-19	63.6	25.8	5	0.17	2.6	1.4	5.8	0	71	0	70	0.66	.
1012	gene_03208.t1	HaATR5	367	627	3.30E-19	63.6	25.8	5	2.10E-11	3.40E-10	34	1.9	206	355	445	616	0.64	.
1013	gene_03208.t1	HaATR5	367	627	3.30E-19	63.6	25.8	5	4.90E-11	7.80E-10	32.8	0.1	168	265	92	184	0.94	.
1014	gene_02378.t1	HaATR5	367	424	5.70E-30	99.1	8.8	3	0.0009	0.016	8.7	1.2	0	44	0	42	0.68	.
1015	gene_02378.t1	HaATR5	367	424	5.70E-30	99.1	8.8	3	1.90E-22	3.50E-21	70.2	0.2	195	314	118	235	0.87	.
1016	gene_02378.t1	HaATR5	367	424	5.70E-30	99.1	8.8	3	2.50E-08	4.60E-07	23.7	0.1	204	249	317	358	0.82	.
1017	gene_09246.t1	HaATR5	367	144	0.00072	13.2	0.1	1	2.70E-06	0.00082	13	0.1	7	74	11	71	0.74	.
1018	gene_08222.t1	HaATR5	367	137	1.30E-05	18.9	0	1	2.40E-07	1.50E-05	18.7	0	12	82	10	81	0.64	.
1019	gene_02309.t1	HaATR5	367	430	2.30E-30	100.4	5.2	3	0.31	5.3	0.4	0.1	11	38	7	34	0.64	.
1020	gene_02309.t1	HaATR5	367	430	2.30E-30	100.4	5.2	3	1.50E-08	2.50E-07	24.5	0.1	293	365	310	386	0.79	.
1021	gene_02309.t1	HaATR5	367	430	2.30E-30	100.4	5.2	3	2.30E-24	3.90E-23	76.6	0.1	166	337	90	259	0.87	.
1022	gene_03097.t1	HaATR5	367	485	1.30E-19	64.9	13.3	2	2.60E-09	4.20E-08	27.1	2.8	152	313	273	436	0.78	.
1023	gene_03097.t1	HaATR5	367	485	1.30E-19	64.9	13.3	2	7.80E-14	1.30E-12	42	4.2	150	312	66	230	0.8	.
1024	gene_02470.t1	HaATR5	367	658	2.20E-17	57.7	20.5	5	0.00013	0.0028	11.2	6.2	0	89	49	142	0.59	.
1025	gene_02470.t1	HaATR5	367	658	2.20E-17	57.7	20.5	5	0.015	0.33	4.4	0.4	206	313	289	392	0.72	.
1026	gene_02470.t1	HaATR5	367	658	2.20E-17	57.7	20.5	5	2.00E-10	4.40E-09	30.3	0.3	166	270	548	649	0.74	.
1027	gene_02470.t1	HaATR5	367	658	2.20E-17	57.7	20.5	5	3.20E-07	7.00E-06	19.8	0	174	265	147	233	0.92	.
1028	gene_02470.t1	HaATR5	367	658	2.20E-17	57.7	20.5	5	6.3	140	-4.2	0	299	309	492	502	0.73	.
1029	gene_04204.t1	HaATR5	367	207	4.50E-20	66.5	1.3	2	3.10E-08	8.00E-07	22.9	0.5	180	311	99	205	0.78	.
1030	gene_04204.t1	HaATR5	367	207	4.50E-20	66.5	1.3	2	3.90E-14	1.00E-12	42.3	0.6	198	329	1	147	0.89	.
1031	gene_08224.t1	HaATR5	367	240	0.0011	12.6	0	1	1.30E-05	0.0013	12.3	0	14	81	14	80	0.62	.
1032	gene_10323.t1	HaATR5	367	240	0.0011	12.6	0	1	1.30E-05	0.0013	12.3	0	14	81	14	80	0.62	.
1033	gene_08224.t1	HaATR5	367	240	0.0011	12.6	0	1	1.30E-05	0.0013	12.3	0	14	81	14	80	0.62	.
1034	gene_10323.t1	HaATR5	367	240	0.0011	12.6	0	1	1.30E-05	0.0013	12.3	0	14	81	14	80	0.62	.
1035	gene_08161.t1	HaATR5	367	202	3.30E-13	43.9	0.5	1	1.70E-14	3.80E-13	43.7	0.5	0	141	0	136	0.8	.
1036	gene_03878.t1	HaATR5	367	533	5.30E-13	43.2	9.2	3	0.027	0.36	4.3	0.1	184	251	345	406	0.83	.
1037	gene_03878.t1	HaATR5	367	533	5.30E-13	43.2	9.2	3	4.30E-08	5.70E-07	23.4	0.6	266	316	97	165	0.56	.
1038	gene_03878.t1	HaATR5	367	533	5.30E-13	43.2	9.2	3	6.10E-07	8.10E-06	19.6	0.5	250	309	209	280	0.65	.
1039	gene_12139.t1	HaATR5	367	431	5.00E-17	56.5	12.9	3	0.00073	0.022	8.3	0.1	0	58	0	54	0.84	.
1040	gene_12139.t1	HaATR5	367	431	5.00E-17	56.5	12.9	3	0.00098	0.03	7.8	0.3	262	327	346	407	0.59	.
1041	gene_12139.t1	HaATR5	367	431	5.00E-17	56.5	12.9	3	2.80E-15	8.60E-14	45.8	3.5	190	313	157	286	0.89	.
1042	gene_02350.t1	HaATR5	367	431	2.30E-41	136.6	1.9	3	0.0017	0.032	7.8	0.7	0	33	0	32	0.69	.
1043	gene_02350.t1	HaATR5	367	431	2.30E-41	136.6	1.9	3	1.10E-08	2.20E-07	24.8	0	205	276	318	387	0.83	.
1044	gene_02350.t1	HaATR5	367	431	2.30E-41	136.6	1.9	3	6.00E-32	1.10E-30	101.3	0	166	353	91	276	0.9	.
1045	gene_11521.t1	HaATR5	367	674	2.60E-53	175.9	10.3	4	1.80E-16	3.00E-15	50.6	0	154	344	243	427	0.86	.
1046	gene_11521.t1	HaATR5	367	674	2.60E-53	175.9	10.3	4	4.90E-15	8.40E-14	45.9	0	226	339	402	512	0.9	.
1047	gene_11521.t1	HaATR5	367	674	2.60E-53	175.9	10.3	4	7.80E-18	1.30E-16	55.1	1.7	173	366	77	269	0.8	.
1048	gene_11521.t1	HaATR5	367	674	2.60E-53	175.9	10.3	4	8.20E-12	1.40E-10	35.3	1.5	264	363	533	633	0.87	.
1049	gene_09990.t1	HaATR5	367	466	4.20E-14	46.9	10.5	2	1.20E-09	2.70E-08	27.7	5.4	149	313	104	268	0.87	.
1050	gene_09990.t1	HaATR5	367	466	4.20E-14	46.9	10.5	2	7.70E-08	1.80E-06	21.7	0.1	227	363	281	420	0.82	.
1051	gene_03702.t1	HaATR5	367	303	4.60E-30	99.3	13.1	2	3.70E-15	6.20E-14	46.3	1.9	199	336	48	184	0.9	.
1052	gene_03702.t1	HaATR5	367	303	4.60E-30	99.3	13.1	2	4.00E-21	6.80E-20	65.9	3.7	195	362	142	301	0.91	.
1053	gene_12310.t1	HaATR5	367	481	4.00E-40	132.5	25.7	3	1.10E-18	1.70E-17	58	0.5	177	260	386	461	0.96	.
1054	gene_12310.t1	HaATR5	367	481	4.00E-40	132.5	25.7	3	4.10E-18	6.00E-17	56.2	14.5	123	327	54	248	0.8	.
1055	gene_12310.t1	HaATR5	367	481	4.00E-40	132.5	25.7	3	4.90E-08	7.10E-07	23	0.2	231	361	260	380	0.78	.
1056	gene_07573.t1	HaATR5	367	586	3.60E-26	86.5	19.1	3	0.0088	0.18	5.3	0.4	50	107	18	80	0.63	.
1057	gene_07573.t1	HaATR5	367	586	3.60E-26	86.5	19.1	3	1.80E-18	3.70E-17	56.9	3.8	195	316	70	198	0.83	.
1058	gene_07573.t1	HaATR5	367	586	3.60E-26	86.5	19.1	3	3.30E-12	6.70E-11	36.3	9.6	191	362	168	351	0.87	.
1059	gene_02297.t1	HaATR5	367	429	1.30E-31	104.4	8.1	3	0.05	0.85	3.1	1	11	68	7	62	0.67	.
1060	gene_02297.t1	HaATR5	367	429	1.30E-31	104.4	8.1	3	1.10E-08	1.90E-07	24.9	0	292	364	309	385	0.72	.
1061	gene_02297.t1	HaATR5	367	429	1.30E-31	104.4	8.1	3	3.10E-25	5.20E-24	79.4	0.6	175	324	100	244	0.89	.
1062	gene_01864.t1	HaATR5	367	627	2.70E-14	47.5	4.1	3	1	15	-1	0.1	30	87	12	71	0.5	.
1063	gene_01864.t1	HaATR5	367	627	2.70E-14	47.5	4.1	3	2.00E-09	3.00E-08	27.6	0	241	311	221	303	0.74	.
1064	gene_01864.t1	HaATR5	367	627	2.70E-14	47.5	4.1	3	4.10E-07	6.00E-06	20	0.7	124	228	77	185	0.69	.
1065	gene_02307.t1	HaATR5	367	432	2.40E-34	113.5	11.9	3	0.026	0.39	4.2	0.1	0	48	0	46	0.66	.
1066	gene_02307.t1	HaATR5	367	432	2.40E-34	113.5	11.9	3	1.00E-24	1.50E-23	77.9	3.3	170	313	95	234	0.92	.
1067	gene_02307.t1	HaATR5	367	432	2.40E-34	113.5	11.9	3	4.80E-12	7.30E-11	36.2	0.2	202	276	315	387	0.9	.
1068	gene_03272.t1	HaATR5	367	216	4.40E-09	30.3	5.3	2	0.0054	0.15	5.5	3	0	68	0	69	0.52	.
1069	gene_03272.t1	HaATR5	367	216	4.40E-09	30.3	5.3	2	3.90E-09	1.10E-07	25.7	0.1	194	262	90	155	0.88	.
1070	gene_08180.t1	HaATR5	367	108	0.00027	14.6	0	1	1.80E-06	0.00027	14.6	0	29	85	24	84	0.63	.
1071	gene_03258.t1	HaATR5	367	206	6.40E-06	19.9	3	1	1.40E-07	7.30E-06	19.7	3	2	119	3	118	0.53	.
1072	gene_12100.t1	HaATR5	367	95	0.00017	15.2	0	1	6.70E-07	0.0002	15	0	0	57	0	52	0.73	.
1073	gene_10042.t1	HaATR5	367	134	2.30E-05	18.1	1.1	1	8.70E-08	2.70E-05	17.9	1.1	1	102	4	105	0.58	.
1074	gene_10914.t1	HaATR5	367	309	2.60E-30	100.2	10	3	0.016	0.26	4.8	0	294	328	44	78	0.68	.
1075	gene_10914.t1	HaATR5	367	309	2.60E-30	100.2	10	3	3.60E-24	5.80E-23	76	2.5	156	266	193	295	0.75	.
1076	gene_10914.t1	HaATR5	367	309	2.60E-30	100.2	10	3	4.30E-08	6.90E-07	23.1	0.8	241	342	100	189	0.81	.
1077	gene_01875.t1	HaATR5	367	527	4.00E-15	50.2	3.6	3	0.00018	0.004	10.7	0	177	252	318	387	0.74	.
1078	gene_01875.t1	HaATR5	367	527	4.00E-15	50.2	3.6	3	3.50E-08	7.60E-07	23	0	248	310	187	261	0.78	.
1079	gene_01875.t1	HaATR5	367	527	4.00E-15	50.2	3.6	3	5.50E-06	0.00012	15.7	0.2	131	217	48	135	0.76	.
1080	gene_09991.t1	HaATR5	367	462	1.10E-20	68.5	13.6	3	0.33	4.6	0.6	0	49	80	54	87	0.51	.
1081	gene_09991.t1	HaATR5	367	462	1.10E-20	68.5	13.6	3	1.10E-09	1.50E-08	28.6	0.3	224	365	272	422	0.83	.
1082	gene_09991.t1	HaATR5	367	462	1.10E-20	68.5	13.6	3	8.60E-14	1.20E-12	42.1	7.5	153	324	99	271	0.85	.
1083	gene_02294.t1	HaATR5	367	429	9.40E-32	104.9	8.2	3	0.062	1.1	2.8	1.1	12	67	8	61	0.66	.
1084	gene_02294.t1	HaATR5	367	429	9.40E-32	104.9	8.2	3	3.10E-25	5.30E-24	79.4	0.5	175	324	100	244	0.89	.
1085	gene_02294.t1	HaATR5	367	429	9.40E-32	104.9	8.2	3	7.70E-09	1.30E-07	25.5	0	292	365	309	386	0.7	.
1086	gene_02316.t1	HaATR5	367	423	4.70E-39	128.9	16.2	3	0.01	0.15	5.6	0.1	0	35	0	34	0.64	.
1087	gene_02316.t1	HaATR5	367	423	4.70E-39	128.9	16.2	3	4.90E-08	7.10E-07	23.1	2.5	291	365	304	386	0.81	.
1088	gene_02316.t1	HaATR5	367	423	4.70E-39	128.9	16.2	3	9.00E-34	1.30E-32	107.7	2.8	166	344	90	266	0.88	.
1089	gene_02346.t1	HaATR5	367	219	1.60E-10	35.1	1.2	1	8.70E-12	2.20E-10	34.6	1.2	188	344	6	176	0.74	.
1090	gene_01874.t1	HaATR5	367	485	4.60E-13	43.4	4.1	3	0.086	1.8	2	0.9	28	121	42	129	0.59	.
1091	gene_01874.t1	HaATR5	367	485	4.60E-13	43.4	4.1	3	2.30E-06	4.60E-05	17.1	1.6	139	248	111	211	0.73	.
1092	gene_01874.t1	HaATR5	367	485	4.60E-13	43.4	4.1	3	5.60E-09	1.10E-07	25.7	0	241	311	235	317	0.71	.
1093	gene_02317.t1	HaATR5	367	434	3.10E-31	103.2	8.6	4	0.004	0.094	6.2	0.5	0	48	0	46	0.54	.
1094	gene_02317.t1	HaATR5	367	434	3.10E-31	103.2	8.6	4	2.80E-07	6.50E-06	19.9	0	296	365	314	387	0.56	.
1095	gene_02317.t1	HaATR5	367	434	3.10E-31	103.2	8.6	4	3.7	87	-3.5	0	299	313	408	422	0.87	.
1096	gene_02317.t1	HaATR5	367	434	3.10E-31	103.2	8.6	4	8.20E-26	1.90E-24	80.9	0.4	157	314	82	235	0.88	.
1097	gene_01873.t1	HaATR5	367	373	4.30E-08	27.1	1.4	2	2.1	43	-2.5	0.1	292	335	202	245	0.57	.
1098	gene_01873.t1	HaATR5	367	373	4.30E-08	27.1	1.4	2	3.00E-09	6.10E-08	26.6	0.2	240	312	45	129	0.73	.
1099	gene_01866.t1	HaATR5	367	329	1.20E-09	32.2	3.9	2	0.04	0.77	3.2	0.4	198	232	246	280	0.59	.
1100	gene_01866.t1	HaATR5	367	329	1.20E-09	32.2	3.9	2	1.10E-09	2.10E-08	28.1	0.3	162	217	15	70	0.66	.
1101	gene_10746.t1	HaATR5	367	280	2.90E-37	123	6.7	3	2.20E-05	0.00039	14	1.4	7	83	6	75	0.65	.
1102	gene_10746.t1	HaATR5	367	280	2.90E-37	123	6.7	3	2.90E-13	5.20E-12	40	0	204	274	201	266	0.96	.
1103	gene_10746.t1	HaATR5	367	280	2.90E-37	123	6.7	3	4.90E-23	8.80E-22	72.1	0.5	167	290	73	189	0.87	.
1104	gene_05825.t1	HaATR5	367	477	2.20E-36	120.1	20.9	3	1.10E-16	1.80E-15	51.4	11.3	161	352	288	469	0.85	.
1105	gene_05825.t1	HaATR5	367	477	2.20E-36	120.1	20.9	3	2.70E-17	4.30E-16	53.4	3.2	161	276	126	236	0.89	.
1106	gene_05825.t1	HaATR5	367	477	2.20E-36	120.1	20.9	3	3.40E-06	5.50E-05	16.8	0	2	79	18	89	0.78	.
1107	gene_04048.t1	HaATR5	367	163	2.70E-06	21.2	0.7	1	2.10E-08	3.20E-06	20.9	0.7	3	148	3	135	0.71	.
1108	gene_02314.t1	HaATR5	367	144	0.0015	12.1	5.7	2	0.00013	0.02	8.4	6.2	0	50	0	48	0.52	.
1109	gene_02314.t1	HaATR5	367	144	0.0015	12.1	5.7	2	0.063	9.6	-0.4	0	309	334	109	132	0.64	.
1110	gene_03262.t1	HaATR5	367	601	1.40E-17	58.2	27.7	5	0.00074	0.016	8.7	2.8	0	77	0	77	0.69	.
1111	gene_03262.t1	HaATR5	367	601	1.40E-17	58.2	27.7	5	0.0021	0.047	7.2	0.9	260	320	394	458	0.68	.
1112	gene_03262.t1	HaATR5	367	601	1.40E-17	58.2	27.7	5	0.088	1.9	1.9	0.8	192	313	227	341	0.56	.
1113	gene_03262.t1	HaATR5	367	601	1.40E-17	58.2	27.7	5	1.10E-09	2.30E-08	28	0.3	170	263	90	178	0.87	.
1114	gene_03262.t1	HaATR5	367	601	1.40E-17	58.2	27.7	5	8.00E-09	1.70E-07	25.1	3.6	257	343	506	597	0.9	.
1115	gene_03190.t1	HaATR5	367	510	8.90E-18	58.9	14.4	4	0.15	3.4	1.1	0	190	216	316	343	0.6	.
1116	gene_03190.t1	HaATR5	367	510	8.90E-18	58.9	14.4	4	0.22	4.9	0.6	6.4	0	68	0	69	0.61	.
1117	gene_03190.t1	HaATR5	367	510	8.90E-18	58.9	14.4	4	1.80E-08	3.90E-07	23.9	0	174	263	98	182	0.86	.
1118	gene_03190.t1	HaATR5	367	510	8.90E-18	58.9	14.4	4	5.50E-12	1.20E-10	35.5	0.1	163	272	402	509	0.86	.
1119	gene_03191.t1	HaATR5	367	264	7.40E-12	39.5	1.3	2	0.021	0.57	3.6	2.2	0	41	0	40	0.56	.
1120	gene_03191.t1	HaATR5	367	264	7.40E-12	39.5	1.3	2	2.70E-13	7.40E-12	39.5	1.3	158	264	65	167	0.8	.
1121	gene_00388.t1	HaATR5	367	270	2.50E-05	17.9	4.1	2	0.0037	0.37	4.2	0.8	63	169	107	220	0.54	.
1122	gene_00388.t1	HaATR5	367	270	2.50E-05	17.9	4.1	2	3.40E-07	3.50E-05	17.5	3.2	38	177	29	179	0.72	.
1123	gene_02368.t1	HaATR5	367	423	4.40E-39	129	6.6	3	0.0048	0.082	6.4	0	0	48	0	46	0.67	.
1124	gene_02368.t1	HaATR5	367	423	4.40E-39	129	6.6	3	1.50E-31	2.50E-30	100.2	1	163	348	85	267	0.89	.
1125	gene_02368.t1	HaATR5	367	423	4.40E-39	129	6.6	3	1.60E-08	2.70E-07	24.4	0	292	364	305	381	0.72	.
1126	gene_02556.t1	HaATR5	367	267	3.00E-42	139.5	13.4	2	0.037	0.53	3.7	0.3	0	72	0	66	0.63	.
1127	gene_02556.t1	HaATR5	367	267	3.00E-42	139.5	13.4	2	5.50E-43	8.00E-42	138.1	11.8	122	358	33	263	0.85	.
1128	gene_01756.t1	HaATR5	367	286	5.80E-07	23.3	2	1	1.40E-07	4.00E-06	20.6	1.6	37	221	34	209	0.55	.
1129	gene_04214.t1	HaATR5	367	149	0.00027	14.6	0.4	1	2.60E-06	0.0004	14	0.4	0	135	0	113	0.83	.
1130	gene_06312.t1	HaATR5	367	439	4.70E-20	66.4	7.6	1	1.20E-20	1.90E-19	64.4	7.6	5	357	5	344	0.77	.
1131	gene_01891.t1	HaATR5	367	451	1.80E-20	67.8	0.4	3	2.00E-13	2.70E-12	40.9	0	171	308	9	188	0.88	.
1132	gene_01891.t1	HaATR5	367	451	1.80E-20	67.8	0.4	3	3.50E-07	4.80E-06	20.3	0.1	266	345	253	332	0.77	.
1133	gene_01891.t1	HaATR5	367	451	1.80E-20	67.8	0.4	3	6	83	-3.5	0	302	346	381	429	0.63	.
1134	gene_10697.t1	HaATR5	367	136	1.60E-08	28.4	0.8	2	0.00015	0.0022	11.6	0.3	262	313	83	134	0.85	.
1135	gene_10697.t1	HaATR5	367	136	1.60E-08	28.4	0.8	2	8.00E-06	0.00012	15.8	0	0	64	0	56	0.78	.
1136	gene_10463.t1	HaATR5	367	267	3.50E-13	43.8	5.7	2	4.70E-05	0.00075	13.1	0.2	0	68	0	67	0.75	.
1137	gene_10463.t1	HaATR5	367	267	3.50E-13	43.8	5.7	2	5.20E-11	8.40E-10	32.7	1.6	157	306	120	263	0.83	.
1138	gene_02376.t1	HaATR5	367	447	2.10E-28	93.9	7.5	4	0.00084	0.016	8.7	0	0	48	16	62	0.69	.
1139	gene_02376.t1	HaATR5	367	447	2.10E-28	93.9	7.5	4	2.6	49	-2.7	0	300	313	425	438	0.79	.
1140	gene_02376.t1	HaATR5	367	447	2.10E-28	93.9	7.5	4	4.00E-07	7.70E-06	19.7	0.3	293	364	327	402	0.79	.
1141	gene_02376.t1	HaATR5	367	447	2.10E-28	93.9	7.5	4	6.50E-22	1.20E-20	68.3	0.2	194	313	133	250	0.91	.
1142	gene_10916.t1	HaATR5	367	254	8.00E-14	45.9	13.4	1	1.60E-14	2.70E-13	44.2	13.5	102	314	37	238	0.66	.
1143	gene_09819.t1	HaATR5	367	290	0.00011	15.9	1.4	1	4.00E-07	0.00012	15.7	0.9	0	67	0	60	0.81	.
1144	gene_10703.t1	HaATR5	367	107	0.00032	14.3	0	1	9.30E-06	0.00032	14.3	0	6	65	1	70	0.76	.
1145	gene_04322.t1	HaATR5	367	461	9.00E-44	144.5	13.2	2	3.30E-15	5.60E-14	46.4	1.2	195	364	114	289	0.82	.
1146	gene_04322.t1	HaATR5	367	461	9.00E-44	144.5	13.2	2	7.10E-35	1.20E-33	111.1	4.8	173	366	1	192	0.95	.
1147	gene_05946.t1	HaATR5	367	171	4.20E-07	23.8	0.1	1	3.20E-09	4.90E-07	23.6	0.1	0	100	0	93	0.67	.
1148	gene_09363.t1	HaATR5	367	375	1.90E-13	44.7	6	1	2.90E-15	2.90E-13	44.1	6	0	170	0	166	0.63	.
1149	gene_03151.t1	HaATR5	367	556	2.90E-12	40.8	11.8	5	0.0017	0.043	7.3	0	267	317	294	349	0.74	.
1150	gene_03151.t1	HaATR5	367	556	2.90E-12	40.8	11.8	5	0.0018	0.044	7.3	0	262	296	518	552	0.86	.
1151	gene_03151.t1	HaATR5	367	556	2.90E-12	40.8	11.8	5	0.0037	0.094	6.2	0.5	0	68	0	69	0.56	.
1152	gene_03151.t1	HaATR5	367	556	2.90E-12	40.8	11.8	5	0.032	0.8	3.1	0.6	270	350	411	493	0.72	.
1153	gene_03151.t1	HaATR5	367	556	2.90E-12	40.8	11.8	5	1.50E-07	3.80E-06	20.7	0	176	263	100	182	0.92	.
1154	gene_03228.t1	HaATR5	367	354	0.0024	11.4	3.6	3	0.0015	0.051	7.1	0.1	200	227	328	353	0.6	.
1155	gene_03228.t1	HaATR5	367	354	0.0024	11.4	3.6	3	0.051	1.7	2.1	0	201	313	124	141	0.69	.
1156	gene_03228.t1	HaATR5	367	354	0.0024	11.4	3.6	3	0.062	2.1	1.8	0.1	172	222	24	76	0.63	.
1157	gene_07560.t1	HaATR5	367	491	5.10E-20	66.3	4.2	3	0.23	5.1	0.5	16.7	84	169	319	402	0.58	.
1158	gene_07560.t1	HaATR5	367	491	5.10E-20	66.3	4.2	3	0.32	7.1	0	1.7	4	67	29	71	0.55	.
1159	gene_07560.t1	HaATR5	367	491	5.10E-20	66.3	4.2	3	2.30E-21	5.10E-20	66.3	4.2	146	348	61	260	0.83	.
1160	gene_03255.t1	HaATR5	367	805	3.00E-44	146	36.1	5	0.037	0.56	3.6	0.3	0	46	0	43	0.69	.
1161	gene_03255.t1	HaATR5	367	805	3.00E-44	146	36.1	5	0.072	1.1	2.7	4	266	312	421	464	0.94	.
1162	gene_03255.t1	HaATR5	367	805	3.00E-44	146	36.1	5	1.10E-31	1.70E-30	100.8	2.6	150	354	95	294	0.86	.
1163	gene_03255.t1	HaATR5	367	805	3.00E-44	146	36.1	5	1.30E-11	1.90E-10	34.8	0.3	195	269	720	786	0.7	.
1164	gene_03255.t1	HaATR5	367	805	3.00E-44	146	36.1	5	8.40E-08	1.30E-06	22.2	2	166	291	518	631	0.73	.
1165	gene_08191.t1	HaATR5	367	498	4.50E-19	63.2	0	4	0.24	6.1	0.2	0	18	75	382	440	0.56	.
1166	gene_08191.t1	HaATR5	367	498	4.50E-19	63.2	0	4	1.90E-07	4.70E-06	20.4	0	0	85	119	204	0.66	.
1167	gene_08191.t1	HaATR5	367	498	4.50E-19	63.2	0	4	4.90E-07	1.30E-05	19	0	0	86	256	342	0.69	.
1168	gene_08191.t1	HaATR5	367	498	4.50E-19	63.2	0	4	7.50E-07	1.90E-05	18.4	0	0	87	0	87	0.65	.
1169	gene_09539.t1	HaATR5	367	265	1.70E-06	21.8	2.4	1	1.30E-06	1.80E-05	18.4	2.4	31	217	12	248	0.71	.
1170	gene_07572.t1	HaATR5	367	284	7.50E-22	72.3	8.4	2	0.0034	0.07	6.6	0.4	50	107	18	80	0.64	.
1171	gene_07572.t1	HaATR5	367	284	7.50E-22	72.3	8.4	2	1.10E-21	2.20E-20	67.5	6	192	349	69	248	0.86	.
1172	gene_06315.t1	HaATR5	367	483	3.40E-18	60.3	12.3	2	0.25	5	0.5	12.9	109	181	333	390	0.54	.
1173	gene_06315.t1	HaATR5	367	483	3.40E-18	60.3	12.3	2	1.70E-19	3.40E-18	60.3	12.3	138	348	53	260	0.83	.
1174	gene_12138.t1	HaATR5	367	369	1.20E-19	65	2	3	0.00011	0.0021	11.7	0	0	67	0	75	0.8	.
1175	gene_12138.t1	HaATR5	367	369	1.20E-19	65	2	3	2.5	48	-2.7	0	168	188	343	363	0.61	.
1176	gene_12138.t1	HaATR5	367	369	1.20E-19	65	2	3	6.40E-17	1.20E-15	51.9	0.8	183	316	140	283	0.87	.
1177	gene_03196.t1	HaATR5	367	667	3.00E-19	63.8	24.7	5	0.0078	0.18	5.2	2.9	0	88	0	87	0.68	.
1178	gene_03196.t1	HaATR5	367	667	3.00E-19	63.8	24.7	5	0.24	5.6	0.4	0.3	276	316	439	484	0.63	.
1179	gene_03196.t1	HaATR5	367	667	3.00E-19	63.8	24.7	5	1.80E-05	0.00043	13.9	1.5	176	343	216	371	0.73	.
1180	gene_03196.t1	HaATR5	367	667	3.00E-19	63.8	24.7	5	1.90E-06	4.50E-05	17.1	0.7	176	341	100	282	0.82	.
1181	gene_03196.t1	HaATR5	367	667	3.00E-19	63.8	24.7	5	7.90E-14	1.90E-12	41.4	0.5	164	281	540	654	0.84	.
1182	gene_10909.t1	HaATR5	367	364	3.90E-20	66.7	21.1	2	0.27	3.8	0.9	0.1	244	307	265	320	0.57	.
1183	gene_10909.t1	HaATR5	367	364	3.90E-20	66.7	21.1	2	3.50E-21	4.80E-20	66.4	19.8	119	364	51	296	0.78	.
1184	gene_03231.t1	HaATR5	367	686	2.90E-18	60.5	18.1	5	0.002	0.052	7.1	1	0	67	59	127	0.6	.
1185	gene_03231.t1	HaATR5	367	686	2.90E-18	60.5	18.1	5	0.011	0.29	4.6	3.5	270	351	468	551	0.71	.
1186	gene_03231.t1	HaATR5	367	686	2.90E-18	60.5	18.1	5	0.063	1.6	2.2	0.4	268	318	352	405	0.69	.
1187	gene_03231.t1	HaATR5	367	686	2.90E-18	60.5	18.1	5	1.50E-11	3.80E-10	33.8	0.8	159	262	570	671	0.77	.
1188	gene_03231.t1	HaATR5	367	686	2.90E-18	60.5	18.1	5	4.60E-07	1.20E-05	19.1	0	173	262	156	240	0.92	.
1189	gene_00092.t1	HaATR5	367	606	4.50E-17	56.6	15.5	5	0.0034	0.062	6.8	0.1	238	286	428	481	0.75	.
1190	gene_00092.t1	HaATR5	367	606	4.50E-17	56.6	15.5	5	0.0051	0.091	6.3	0.2	202	266	515	576	0.78	.
1191	gene_00092.t1	HaATR5	367	606	4.50E-17	56.6	15.5	5	0.32	5.8	0.3	0.2	50	68	71	89	0.7	.
1192	gene_00092.t1	HaATR5	367	606	4.50E-17	56.6	15.5	5	1.30E-06	2.40E-05	18	0.3	261	313	345	396	0.84	.
1193	gene_00092.t1	HaATR5	367	606	4.50E-17	56.6	15.5	5	5.10E-11	9.20E-10	32.6	0.1	173	328	94	257	0.85	.
1194	gene_06176.t1	HaATR5	367	157	6.10E-05	16.7	0.3	1	2.20E-07	6.60E-05	16.6	0.3	46	126	33	118	0.66	.
1195	gene_03234.t1	HaATR5	367	1034	1.10E-15	52.1	23	5	0.04	0.72	3.3	0.6	263	317	291	350	0.76	.
1196	gene_03234.t1	HaATR5	367	1034	1.10E-15	52.1	23	5	0.057	1	2.8	1	264	317	292	350	0.77	.
1197	gene_03234.t1	HaATR5	367	1034	1.10E-15	52.1	23	5	0.12	2.1	1.7	2.5	0	51	0	49	0.57	.
1198	gene_03234.t1	HaATR5	367	1034	1.10E-15	52.1	23	5	2.50E-13	4.40E-12	40.2	3.5	159	264	83	183	0.88	.
1199	gene_03234.t1	HaATR5	367	1034	1.10E-15	52.1	23	5	5.70E-06	0.0001	16	0	263	348	520	610	0.85	.
1200	gene_03271.t1	HaATR5	367	608	3.40E-22	73.5	30.4	5	0.003	0.06	6.8	4.2	0	84	0	79	0.68	.
1201	gene_03271.t1	HaATR5	367	608	3.40E-22	73.5	30.4	5	0.055	1.1	2.7	0.2	261	313	395	452	0.63	.
1202	gene_03271.t1	HaATR5	367	608	3.40E-22	73.5	30.4	5	1.90E-08	3.80E-07	24	4.4	162	329	198	350	0.79	.
1203	gene_03271.t1	HaATR5	367	608	3.40E-22	73.5	30.4	5	4.80E-08	9.90E-07	22.6	1.7	257	354	506	606	0.68	.
1204	gene_03271.t1	HaATR5	367	608	3.40E-22	73.5	30.4	5	4.00E-11	8.20E-10	32.7	0.4	143	262	62	177	0.77	.
1205	gene_11541.t1	HaATR5	367	992	6.10E-36	118.7	13.2	3	1.50E-10	2.80E-09	31	0	167	352	554	745	0.87	.
1206	gene_11541.t1	HaATR5	367	992	6.10E-36	118.7	13.2	3	4.00E-12	7.30E-11	36.2	3.3	69	261	791	971	0.78	.
1207	gene_11541.t1	HaATR5	367	992	6.10E-36	118.7	13.2	3	7.00E-16	1.20E-14	48.6	4.1	60	345	55	412	0.85	.
1208	gene_10451.t1	HaATR5	367	319	2.10E-13	44.5	6.5	3	0.0017	0.027	8	0.2	0	75	0	67	0.69	.
1209	gene_10451.t1	HaATR5	367	319	2.10E-13	44.5	6.5	3	0.042	0.67	3.4	0.7	104	187	227	310	0.9	.
1210	gene_10451.t1	HaATR5	367	319	2.10E-13	44.5	6.5	3	1.50E-11	2.40E-10	34.5	0.1	264	361	123	223	0.81	.
1211	gene_05824.t1	HaATR5	367	476	4.10E-44	145.6	11.6	3	1.30E-28	2.00E-27	90.7	1.6	161	352	289	469	0.92	.
1212	gene_05824.t1	HaATR5	367	476	4.10E-44	145.6	11.6	3	2.50E-05	0.00041	14	0.9	2	94	10	94	0.65	.
1213	gene_05824.t1	HaATR5	367	476	4.10E-44	145.6	11.6	3	3.50E-15	5.60E-14	46.4	0	154	274	118	233	0.92	.
1214	gene_03229.t1	HaATR5	367	621	1.70E-18	61.3	26.6	4	0.00014	0.0028	11.2	5.5	149	344	188	373	0.68	.
1215	gene_03229.t1	HaATR5	367	621	1.70E-18	61.3	26.6	4	0.45	9.2	-0.4	1.2	0	40	0	39	0.54	.
1216	gene_03229.t1	HaATR5	367	621	1.70E-18	61.3	26.6	4	2.80E-11	5.70E-10	33.3	0.4	168	266	522	619	0.78	.
1217	gene_03229.t1	HaATR5	367	621	1.70E-18	61.3	26.6	4	7.60E-10	1.50E-08	28.5	1	154	263	78	182	0.82	.
1218	gene_05667.t1	HaATR5	367	396	2.30E-31	103.6	9.6	3	0.00011	0.0023	11.5	0.2	3	84	11	78	0.63	.
1219	gene_05667.t1	HaATR5	367	396	2.30E-31	103.6	9.6	3	1.40E-23	3.10E-22	73.6	0.2	152	344	85	272	0.89	.
1220	gene_05667.t1	HaATR5	367	396	2.30E-31	103.6	9.6	3	1.60E-13	3.50E-12	40.5	4.7	174	344	200	362	0.88	.
1221	gene_02377.t1	HaATR5	367	431	2.90E-31	103.3	8.1	3	0.0056	0.094	6.2	0	0	48	0	46	0.68	.
1222	gene_02377.t1	HaATR5	367	431	2.90E-31	103.3	8.1	3	1.10E-25	1.90E-24	80.9	1.4	162	313	87	234	0.88	.
1223	gene_02377.t1	HaATR5	367	431	2.90E-31	103.3	8.1	3	7.60E-07	1.30E-05	18.9	0.1	292	365	310	387	0.77	.
1224	gene_03267.t1	HaATR5	367	586	5.40E-13	43.2	15.3	3	2.8	39	-2.4	1.3	94	141	532	550	0.49	.
1225	gene_03267.t1	HaATR5	367	586	5.40E-13	43.2	15.3	3	3.20E-07	4.50E-06	20.4	1.2	60	228	26	194	0.57	.
1226	gene_03267.t1	HaATR5	367	586	5.40E-13	43.2	15.3	3	9.70E-11	1.30E-09	32	0.1	241	312	230	313	0.79	.
1227	gene_11736.t1	HaATR5	367	302	6.20E-14	46.3	2.4	1	1.80E-15	7.80E-14	45.9	2.4	3	311	4	298	0.71	.
1228	gene_03155.t1	HaATR5	367	622	1.60E-27	91	24.7	5	0.0027	0.051	7.1	5.3	0	80	0	79	0.7	.
1229	gene_03155.t1	HaATR5	367	622	1.60E-27	91	24.7	5	0.83	16	-1.1	0	261	329	396	468	0.65	.
1230	gene_03155.t1	HaATR5	367	622	1.60E-27	91	24.7	5	1.80E-09	3.50E-08	27.4	5.3	159	316	198	348	0.79	.
1231	gene_03155.t1	HaATR5	367	622	1.60E-27	91	24.7	5	1.80E-11	3.40E-10	34	0	148	262	71	181	0.83	.
1232	gene_03155.t1	HaATR5	367	622	1.60E-27	91	24.7	5	9.00E-11	1.70E-09	31.7	0.3	257	344	507	599	0.81	.
1233	gene_03202.t1	HaATR5	367	632	6.30E-17	56.1	27.2	4	0.012	0.26	4.7	6	148	340	271	486	0.73	.
1234	gene_03202.t1	HaATR5	367	632	6.30E-17	56.1	27.2	4	0.022	0.47	3.9	0.9	0	67	0	68	0.59	.
1235	gene_03202.t1	HaATR5	367	632	6.30E-17	56.1	27.2	4	5.00E-11	1.10E-09	32.3	0.3	173	263	97	182	0.94	.
1236	gene_03202.t1	HaATR5	367	632	6.30E-17	56.1	27.2	4	9.10E-10	2.00E-08	28.2	0.7	263	354	522	620	0.56	.
1237	gene_12199.t1	HaRxL44	104	594	0.00072	14.4	4.4	1	1.20E-05	0.0019	13	4.4	48	98	222	275	0.51	.
1238	gene_10401.t1	HaRxL44	104	129	4.70E-08	27.8	0.1	1	2.00E-10	6.00E-08	27.5	0.1	0	76	14	94	0.74	.
1239	gene_10408.t1	HaRxL44	104	129	4.70E-08	27.8	0.1	1	2.00E-10	6.00E-08	27.5	0.1	0	76	14	94	0.74	.
1240	gene_10401.t1	HaRxL44	104	129	4.70E-08	27.8	0.1	1	2.00E-10	6.00E-08	27.5	0.1	0	76	14	94	0.74	.
1241	gene_10408.t1	HaRxL44	104	129	4.70E-08	27.8	0.1	1	2.00E-10	6.00E-08	27.5	0.1	0	76	14	94	0.74	.
1242	gene_10328.t1	HaRxL44	104	224	0.00061	14.6	3.6	1	3.20E-06	0.00098	13.9	3.6	42	94	81	133	0.44	.
1243	gene_10877.t1	HaRxL44	104	314	0.033	9	14.1	2	0.17	52	-1.2	0.4	79	93	154	168	0.51	.
1244	gene_10877.t1	HaRxL44	104	314	0.033	9	14.1	2	6.00E-06	0.0018	13.1	7.6	22	88	240	306	0.77	.
1245	gene_05252.t1	HaRxL44	104	197	0.019	9.8	10.9	1	0.0002	0.031	9.1	10.9	42	95	53	106	0.52	.
1246	gene_05576.t1	HpATR13_1	168	746	7.90E-05	16.9	0.1	3	0.00066	0.2	5.9	0	73	119	67	113	0.73	.
1247	gene_05576.t1	HpATR13_1	168	746	7.90E-05	16.9	0.1	3	0.0012	0.37	5	0	75	118	135	178	0.82	.
1248	gene_05576.t1	HpATR13_1	168	746	7.90E-05	16.9	0.1	3	0.018	5.3	1.2	0	77	117	15	55	0.71	.
1249	gene_00556.t1	HpATR13_2	135	211	0.00039	14.7	0.1	2	0.017	2.5	2.4	0	20	68	47	94	0.84	.
1250	gene_00556.t1	HpATR13_2	135	211	0.00039	14.7	0.1	2	6.20E-05	0.0095	10.3	0.1	68	114	154	201	0.86	.
1251	gene_00907.t1	HpATR13_2	135	199	0.00032	15	0.1	2	0.022	2.3	2.6	0	20	68	35	82	0.84	.
1252	gene_00907.t1	HpATR13_2	135	199	0.00032	15	0.1	2	8.40E-05	0.0085	10.4	0.1	68	114	142	189	0.86	.
1253	gene_00907.t1	HpATR13_3	168	199	0.0019	12.2	0.4	2	0.00018	0.018	9	0.2	96	147	135	189	0.71	.
1254	gene_00907.t1	HpATR13_3	168	199	0.0019	12.2	0.4	2	0.05	5.1	1	0	20	72	35	86	0.77	.
1255	gene_01487.t1	HxATR1NdWsB_1	293	435	1.80E-36	120.5	14.7	4	0.0021	0.034	7.9	0	183	262	328	415	0.8	.
1256	gene_01487.t1	HxATR1NdWsB_1	293	435	1.80E-36	120.5	14.7	4	0.0033	0.052	7.3	0.2	151	192	1	42	0.67	.
1257	gene_01487.t1	HxATR1NdWsB_1	293	435	1.80E-36	120.5	14.7	4	1.50E-17	2.40E-16	54.4	2.5	86	235	153	300	0.74	.
1258	gene_01487.t1	HxATR1NdWsB_1	293	435	1.80E-36	120.5	14.7	4	1.50E-18	2.30E-17	57.7	0.4	87	170	66	144	0.93	.
1259	gene_04166.t1	HxATR1NdWsB_1	293	459	1.60E-18	61.6	3.4	2	0.037	0.87	3.3	4.5	53	173	247	356	0.57	.
1260	gene_04166.t1	HxATR1NdWsB_1	293	459	1.60E-18	61.6	3.4	2	2.70E-17	6.20E-16	53	0	10	167	27	202	0.76	.
1261	gene_03784.t1	HxATR1NdWsB_1	293	541	8.70E-52	170.7	11.5	4	0.047	0.72	3.6	0.1	175	201	282	311	0.74	.
1262	gene_03784.t1	HxATR1NdWsB_1	293	541	8.70E-52	170.7	11.5	4	1.10E-22	1.70E-21	71.3	0.3	15	218	26	243	0.76	.
1263	gene_03784.t1	HxATR1NdWsB_1	293	541	8.70E-52	170.7	11.5	4	1.60E-17	2.40E-16	54.4	0.5	105	224	400	522	0.81	.
1264	gene_03784.t1	HxATR1NdWsB_1	293	541	8.70E-52	170.7	11.5	4	1.90E-16	2.90E-15	50.9	0.9	81	190	282	396	0.83	.
1265	gene_01878.t1	HxATR1NdWsB_1	293	583	4.60E-09	30.5	8.5	3	0.0085	0.16	5.7	0	155	196	141	190	0.79	.
1266	gene_01878.t1	HxATR1NdWsB_1	293	583	4.60E-09	30.5	8.5	3	0.02	0.39	4.5	0.1	46	131	346	440	0.8	.
1267	gene_01878.t1	HxATR1NdWsB_1	293	583	4.60E-09	30.5	8.5	3	7.20E-08	1.40E-06	22.4	0.3	136	198	249	321	0.82	.
1268	gene_03257.t1	HxATR1NdWsB_1	293	147	1.20E-09	32.4	1.1	1	4.70E-11	1.30E-09	32.3	1.1	62	153	39	129	0.71	.
1269	gene_07664.t1	HxATR1NdWsB_1	293	382	9.70E-42	137.8	9.3	3	1.80E-11	2.80E-10	34.5	0.2	149	192	245	291	0.83	.
1270	gene_07664.t1	HxATR1NdWsB_1	293	382	9.70E-42	137.8	9.3	3	9.20E-08	1.40E-06	22.3	0	109	189	297	375	0.96	.
1271	gene_07664.t1	HxATR1NdWsB_1	293	382	9.70E-42	137.8	9.3	3	9.00E-28	1.40E-26	88	0.7	15	234	7	248	0.78	.
1272	gene_09540.t1	HxATR1NdWsB_1	293	274	0.0042	10.9	0.1	3	0.00031	0.0042	10.9	0.1	151	202	208	262	0.91	.
1273	gene_09540.t1	HxATR1NdWsB_1	293	274	0.0042	10.9	0.1	3	0.44	6.1	0.6	1.5	210	289	88	165	0.67	.
1274	gene_09540.t1	HxATR1NdWsB_1	293	274	0.0042	10.9	0.1	3	0.98	14	-0.6	0.3	28	82	33	103	0.5	.
1275	gene_02367.t1	HxATR1NdWsB_1	293	432	2.50E-29	97	0.1	2	2.90E-07	7.50E-06	20	0	92	160	318	385	0.92	.
1276	gene_02367.t1	HxATR1NdWsB_1	293	432	2.50E-29	97	0.1	2	4.80E-24	1.20E-22	75.1	0	37	198	51	234	0.74	.
1277	gene_02311.t1	HxATR1NdWsB_1	293	427	2.90E-30	100.1	11.2	2	2.10E-25	3.20E-24	80.3	2	57	259	85	297	0.71	.
1278	gene_02311.t1	HxATR1NdWsB_1	293	427	2.90E-30	100.1	11.2	2	7.70E-10	1.20E-08	29.2	1.5	121	278	248	416	0.8	.
1279	gene_02353.t1	HxATR1NdWsB_1	293	426	6.90E-34	112	0	2	1.50E-11	2.90E-10	34.4	0	91	162	313	383	0.93	.
1280	gene_02353.t1	HxATR1NdWsB_1	293	426	6.90E-34	112	0	2	5.70E-24	1.10E-22	75.2	0	30	220	28	257	0.71	.
1281	gene_03917.t1	HxATR1NdWsB_1	293	255	1.70E-27	91	1.8	1	9.00E-29	2.10E-27	90.7	1.8	28	198	37	216	0.84	.
1282	gene_10466.t1	HxATR1NdWsB_1	293	243	2.10E-08	28.3	0.7	1	1.20E-08	2.20E-07	25	0.3	150	198	123	174	0.71	.
1283	gene_10747.t1	HxATR1NdWsB_1	293	247	1.20E-14	48.9	0.3	1	6.10E-15	1.70E-13	45.1	0.3	139	251	93	209	0.85	.
1284	gene_06878.t1	HxATR1NdWsB_1	293	365	1.40E-53	176.6	4.8	2	1.80E-34	3.40E-33	109.7	0.1	40	195	54	231	0.8	.
1285	gene_06878.t1	HxATR1NdWsB_1	293	365	1.40E-53	176.6	4.8	2	1.00E-22	1.90E-21	71.1	1.6	100	229	226	357	0.83	.
1286	gene_10919.t1	HxATR1NdWsB_1	293	384	2.20E-20	67.6	25.9	2	0.14	2.1	2.1	0	180	227	319	368	0.66	.
1287	gene_10919.t1	HxATR1NdWsB_1	293	384	2.20E-20	67.6	25.9	2	5.20E-21	8.00E-20	65.8	23.5	35	247	67	308	0.76	.
1288	gene_08221.t1	HxATR1NdWsB_1	293	119	0.00021	15.2	0	1	5.80E-06	0.00025	14.9	0	182	261	17	98	0.63	.
1289	gene_03237.t1	HxATR1NdWsB_1	293	220	1.60E-26	87.8	0.5	1	1.10E-27	2.10E-26	87.4	0.5	13	188	27	217	0.88	.
1290	gene_03765.t1	HxATR1NdWsB_1	293	312	5.10E-32	105.9	3.1	1	5.00E-33	6.90E-32	105.4	3.1	34	285	41	302	0.77	.
1291	gene_02342.t1	HxATR1NdWsB_1	293	539	3.20E-20	67.1	10.6	2	1.50E-09	2.20E-08	28.3	5.6	38	210	67	267	0.68	.
1292	gene_02342.t1	HxATR1NdWsB_1	293	539	3.20E-20	67.1	10.6	2	1.60E-13	2.30E-12	41.3	1	63	284	289	531	0.79	.
1293	gene_03156.t1	HxATR1NdWsB_1	293	483	6.90E-12	39.8	7.7	4	0.00078	0.017	9	0.1	154	237	288	376	0.74	.
1294	gene_03156.t1	HxATR1NdWsB_1	293	483	6.90E-12	39.8	7.7	4	0.0056	0.12	6.1	0.2	175	205	425	459	0.68	.
1295	gene_03156.t1	HxATR1NdWsB_1	293	483	6.90E-12	39.8	7.7	4	0.55	12	-0.4	0	173	200	222	250	0.81	.
1296	gene_03156.t1	HxATR1NdWsB_1	293	483	6.90E-12	39.8	7.7	4	3.10E-09	6.80E-08	26.7	0.2	11	148	26	174	0.66	.
1297	gene_02288.t1	HxATR1NdWsB_1	293	579	3.00E-22	73.8	8.4	3	0.023	0.29	4.9	0	169	237	337	418	0.71	.
1298	gene_02288.t1	HxATR1NdWsB_1	293	579	3.00E-22	73.8	8.4	3	2.20E-10	2.80E-09	31.2	0.5	126	276	422	578	0.69	.
1299	gene_02288.t1	HxATR1NdWsB_1	293	579	3.00E-22	73.8	8.4	3	4.30E-11	5.40E-10	33.6	6.1	14	250	61	322	0.73	.
1300	gene_07137.t1	HxATR1NdWsB_1	293	262	0.00014	15.8	6.7	2	0.067	1.1	3	0.1	54	118	85	152	0.69	.
1301	gene_07137.t1	HxATR1NdWsB_1	293	262	0.00014	15.8	6.7	2	1.80E-05	0.0003	14.7	2.9	151	205	158	223	0.67	.
1302	gene_07557.t1	HxATR1NdWsB_1	293	439	2.10E-15	51.3	4.2	2	1.70E-12	2.70E-11	37.8	0.1	96	207	198	312	0.77	.
1303	gene_07557.t1	HxATR1NdWsB_1	293	439	2.10E-15	51.3	4.2	2	2.60E-05	0.00041	14.2	1.3	57	170	61	173	0.87	.
1304	gene_06561.t1	HxATR1NdWsB_1	293	479	1.00E-33	111.4	16.2	2	1.20E-18	2.20E-17	57.8	2.3	105	227	343	468	0.89	.
1305	gene_06561.t1	HxATR1NdWsB_1	293	479	1.00E-33	111.4	16.2	2	5.30E-19	1.00E-17	58.9	6.1	63	230	114	291	0.75	.
1306	gene_03256.t1	HxATR1NdWsB_1	293	96	6.50E-12	39.9	1.2	1	3.20E-13	7.00E-12	39.8	1.2	102	175	5	71	0.86	.
1307	gene_03259.t1	HxATR1NdWsB_1	293	96	6.50E-12	39.9	1.2	1	3.20E-13	7.00E-12	39.8	1.2	102	175	5	71	0.86	.
1308	gene_03256.t1	HxATR1NdWsB_1	293	96	6.50E-12	39.9	1.2	1	3.20E-13	7.00E-12	39.8	1.2	102	175	5	71	0.86	.
1309	gene_03259.t1	HxATR1NdWsB_1	293	96	6.50E-12	39.9	1.2	1	3.20E-13	7.00E-12	39.8	1.2	102	175	5	71	0.86	.
1310	gene_02061.t1	HxATR1NdWsB_1	293	581	2.90E-11	37.7	0.2	2	4.10E-08	8.40E-07	23.1	0.1	123	194	235	316	0.92	.
1311	gene_02061.t1	HxATR1NdWsB_1	293	581	2.90E-11	37.7	0.2	2	9.40E-05	0.0019	12.1	0	152	227	137	220	0.81	.
1312	gene_09362.t1	HxATR1NdWsB_1	293	249	7.50E-07	23.2	0	1	4.80E-08	1.00E-06	22.8	0	149	260	98	218	0.79	.
1313	gene_03154.t1	HxATR1NdWsB_1	293	511	3.50E-11	37.4	9.9	3	0.00064	0.014	9.2	0.8	23	221	43	280	0.65	.
1314	gene_03154.t1	HxATR1NdWsB_1	293	511	3.50E-11	37.4	9.9	3	0.27	5.8	0.6	0.2	183	217	330	364	0.58	.
1315	gene_03154.t1	HxATR1NdWsB_1	293	511	3.50E-11	37.4	9.9	3	6.90E-10	1.50E-08	28.8	2.1	144	243	401	510	0.85	.
1316	gene_07149.t1	HxATR1NdWsB_1	293	272	1.30E-06	22.5	1.4	1	1.30E-07	1.70E-06	22	1.4	124	199	123	214	0.81	.
1317	gene_03153.t1	HxATR1NdWsB_1	293	152	1.10E-11	39.1	2.4	1	6.80E-13	1.60E-11	38.6	2.4	126	243	23	145	0.82	.
1318	gene_02355.t1	HxATR1NdWsB_1	293	429	2.10E-30	100.6	0.3	2	3.10E-11	6.30E-10	33.3	0	71	161	297	385	0.91	.
1319	gene_02355.t1	HxATR1NdWsB_1	293	429	2.10E-30	100.6	0.3	2	8.80E-22	1.80E-20	68	0.1	33	263	47	304	0.75	.
1320	gene_03260.t1	HxATR1NdWsB_1	293	736	1.10E-20	68.6	24.5	5	0.00014	0.0039	11	0.2	151	240	404	501	0.84	.
1321	gene_03260.t1	HxATR1NdWsB_1	293	736	1.10E-20	68.6	24.5	5	0.00019	0.0053	10.6	0.2	151	242	290	389	0.79	.
1322	gene_03260.t1	HxATR1NdWsB_1	293	736	1.10E-20	68.6	24.5	5	2.10E-07	5.90E-06	20.3	0	2	148	22	179	0.81	.
1323	gene_03260.t1	HxATR1NdWsB_1	293	736	1.10E-20	68.6	24.5	5	2.20E-09	6.10E-08	26.8	3.3	126	242	613	734	0.83	.
1324	gene_03260.t1	HxATR1NdWsB_1	293	736	1.10E-20	68.6	24.5	5	4.90E-05	0.0014	12.5	1.6	151	229	518	604	0.72	.
1325	gene_03188.t1	HxATR1NdWsB_1	293	628	9.20E-16	52.5	10.4	4	0.072	1.3	2.8	0.1	151	226	292	375	0.72	.
1326	gene_03189.t1	HxATR1NdWsB_1	293	628	9.20E-16	52.5	10.4	4	0.072	1.3	2.8	0.1	151	226	292	375	0.72	.
1327	gene_03188.t1	HxATR1NdWsB_1	293	628	9.20E-16	52.5	10.4	4	0.11	2.1	2.1	0.6	146	161	515	530	0.42	.
1328	gene_03189.t1	HxATR1NdWsB_1	293	628	9.20E-16	52.5	10.4	4	0.11	2.1	2.1	0.6	146	161	515	530	0.42	.
1329	gene_03188.t1	HxATR1NdWsB_1	293	628	9.20E-16	52.5	10.4	4	1.60E-10	2.90E-09	31.2	0.1	21	258	41	315	0.76	.
1330	gene_03189.t1	HxATR1NdWsB_1	293	628	9.20E-16	52.5	10.4	4	1.60E-10	2.90E-09	31.2	0.1	21	258	41	315	0.76	.
1331	gene_03188.t1	HxATR1NdWsB_1	293	628	9.20E-16	52.5	10.4	4	1.00E-07	1.80E-06	22	1.5	59	157	515	621	0.54	.
1332	gene_03189.t1	HxATR1NdWsB_1	293	628	9.20E-16	52.5	10.4	4	1.00E-07	1.80E-06	22	1.5	59	157	515	621	0.54	.
1333	gene_03188.t1	HxATR1NdWsB_1	293	628	9.20E-16	52.5	10.4	4	0.072	1.3	2.8	0.1	151	226	292	375	0.72	.
1334	gene_03189.t1	HxATR1NdWsB_1	293	628	9.20E-16	52.5	10.4	4	0.072	1.3	2.8	0.1	151	226	292	375	0.72	.
1335	gene_03188.t1	HxATR1NdWsB_1	293	628	9.20E-16	52.5	10.4	4	0.11	2.1	2.1	0.6	146	161	515	530	0.42	.
1336	gene_03189.t1	HxATR1NdWsB_1	293	628	9.20E-16	52.5	10.4	4	0.11	2.1	2.1	0.6	146	161	515	530	0.42	.
1337	gene_03188.t1	HxATR1NdWsB_1	293	628	9.20E-16	52.5	10.4	4	1.60E-10	2.90E-09	31.2	0.1	21	258	41	315	0.76	.
1338	gene_03189.t1	HxATR1NdWsB_1	293	628	9.20E-16	52.5	10.4	4	1.60E-10	2.90E-09	31.2	0.1	21	258	41	315	0.76	.
1339	gene_03188.t1	HxATR1NdWsB_1	293	628	9.20E-16	52.5	10.4	4	1.00E-07	1.80E-06	22	1.5	59	157	515	621	0.54	.
1340	gene_03189.t1	HxATR1NdWsB_1	293	628	9.20E-16	52.5	10.4	4	1.00E-07	1.80E-06	22	1.5	59	157	515	621	0.54	.
1341	gene_03230.t1	HxATR1NdWsB_1	293	635	1.20E-20	68.5	10.3	4	0.087	1.6	2.5	0	151	199	290	347	0.73	.
1342	gene_03230.t1	HxATR1NdWsB_1	293	635	1.20E-20	68.5	10.3	4	0.096	1.7	2.4	0.1	65	109	421	461	0.75	.
1343	gene_03230.t1	HxATR1NdWsB_1	293	635	1.20E-20	68.5	10.3	4	1.80E-12	3.10E-11	37.6	0.5	34	261	52	315	0.74	.
1344	gene_03230.t1	HxATR1NdWsB_1	293	635	1.20E-20	68.5	10.3	4	8.30E-11	1.50E-09	32.1	0.7	49	152	504	616	0.65	.
1345	gene_01859.t1	HxATR1NdWsB_1	293	587	2.50E-12	41.2	4.9	3	2.7	52	-2.5	0.1	200	221	537	558	0.53	.
1346	gene_01860.t1	HxATR1NdWsB_1	293	587	2.50E-12	41.2	4.9	3	2.7	52	-2.5	0.1	200	221	537	558	0.53	.
1347	gene_01859.t1	HxATR1NdWsB_1	293	587	2.50E-12	41.2	4.9	3	4.80E-05	0.00092	13.1	0.1	152	230	132	218	0.75	.
1348	gene_01860.t1	HxATR1NdWsB_1	293	587	2.50E-12	41.2	4.9	3	4.80E-05	0.00092	13.1	0.1	152	230	132	218	0.75	.
1349	gene_01859.t1	HxATR1NdWsB_1	293	587	2.50E-12	41.2	4.9	3	5.00E-10	9.40E-09	29.5	0.1	125	228	232	340	0.88	.
1350	gene_01860.t1	HxATR1NdWsB_1	293	587	2.50E-12	41.2	4.9	3	5.00E-10	9.40E-09	29.5	0.1	125	228	232	340	0.88	.
1351	gene_01859.t1	HxATR1NdWsB_1	293	587	2.50E-12	41.2	4.9	3	2.7	52	-2.5	0.1	200	221	537	558	0.53	.
1352	gene_01860.t1	HxATR1NdWsB_1	293	587	2.50E-12	41.2	4.9	3	2.7	52	-2.5	0.1	200	221	537	558	0.53	.
1353	gene_01859.t1	HxATR1NdWsB_1	293	587	2.50E-12	41.2	4.9	3	4.80E-05	0.00092	13.1	0.1	152	230	132	218	0.75	.
1354	gene_01860.t1	HxATR1NdWsB_1	293	587	2.50E-12	41.2	4.9	3	4.80E-05	0.00092	13.1	0.1	152	230	132	218	0.75	.
1355	gene_01859.t1	HxATR1NdWsB_1	293	587	2.50E-12	41.2	4.9	3	5.00E-10	9.40E-09	29.5	0.1	125	228	232	340	0.88	.
1356	gene_01860.t1	HxATR1NdWsB_1	293	587	2.50E-12	41.2	4.9	3	5.00E-10	9.40E-09	29.5	0.1	125	228	232	340	0.88	.
1357	gene_09894.t1	HxATR1NdWsB_1	293	631	2.90E-34	113.2	23.1	4	1.70E-18	2.20E-17	57.8	1.1	55	240	404	613	0.82	.
1358	gene_09894.t1	HxATR1NdWsB_1	293	631	2.90E-34	113.2	23.1	4	1.00E-09	1.40E-08	29	1.9	5	165	27	195	0.75	.
1359	gene_09894.t1	HxATR1NdWsB_1	293	631	2.90E-34	113.2	23.1	4	9.20E-09	1.20E-07	25.8	4.1	94	199	193	311	0.8	.
1360	gene_09894.t1	HxATR1NdWsB_1	293	631	2.90E-34	113.2	23.1	4	9.00E-05	0.0012	12.7	0.2	154	177	340	363	0.85	.
1361	gene_03251.t1	HxATR1NdWsB_1	293	283	5.80E-10	33.5	0	2	0.29	8.9	0	0.1	69	129	206	269	0.6	.
1362	gene_03251.t1	HxATR1NdWsB_1	293	283	5.80E-10	33.5	0	2	9.60E-11	2.90E-09	31.1	0	33	148	46	174	0.77	.
1363	gene_07135.t1	HxATR1NdWsB_1	293	221	0.00019	15.3	1.1	2	0.22	11	-0.3	0.1	35	75	55	100	0.64	.
1364	gene_07135.t1	HxATR1NdWsB_1	293	221	0.00019	15.3	1.1	2	3.80E-06	0.00019	15.3	1.1	120	188	119	200	0.88	.
1365	gene_02357.t1	HxATR1NdWsB_1	293	431	4.60E-30	99.4	0.3	2	5.00E-09	8.40E-08	26.4	0	84	161	311	385	0.88	.
1366	gene_02357.t1	HxATR1NdWsB_1	293	431	4.60E-30	99.4	0.3	2	8.60E-23	1.50E-21	71.5	0.3	17	235	21	275	0.69	.
1367	gene_10917.t1	HxATR1NdWsB_1	293	115	2.40E-19	64.3	1.9	2	1.20E-14	2.20E-13	44.7	0.4	142	201	2	63	0.91	.
1368	gene_10917.t1	HxATR1NdWsB_1	293	115	2.40E-19	64.3	1.9	2	2.10E-07	3.90E-06	20.9	0.1	110	151	62	100	0.91	.
1369	gene_06430.t1	HxATR1NdWsB_1	293	284	1.90E-05	18.6	1.3	2	0.00044	0.012	9.4	0.1	131	173	215	256	0.79	.
1370	gene_06430.t1	HxATR1NdWsB_1	293	284	1.90E-05	18.6	1.3	2	0.00095	0.026	8.3	0.1	6	77	30	105	0.65	.
1371	gene_05635.t1	HxATR1NdWsB_1	293	674	4.20E-46	152.1	15.2	5	1.10E-09	1.90E-08	28.5	2	150	248	533	636	0.83	.
1372	gene_05635.t1	HxATR1NdWsB_1	293	674	4.20E-46	152.1	15.2	5	2.60E-10	4.40E-09	30.6	0	120	191	322	393	0.89	.
1373	gene_05635.t1	HxATR1NdWsB_1	293	674	4.20E-46	152.1	15.2	5	3.20E-09	5.40E-08	27	0.1	84	195	192	302	0.86	.
1374	gene_05635.t1	HxATR1NdWsB_1	293	674	4.20E-46	152.1	15.2	5	5.10E-13	8.60E-12	39.5	0.1	116	226	407	520	0.83	.
1375	gene_05635.t1	HxATR1NdWsB_1	293	674	4.20E-46	152.1	15.2	5	7.50E-18	1.30E-16	55.3	1.4	21	255	29	277	0.84	.
1376	gene_10918.t1	HxATR1NdWsB_1	293	262	1.60E-15	51.7	14.7	2	0.036	0.62	3.8	0	147	207	196	249	0.71	.
1377	gene_10918.t1	HxATR1NdWsB_1	293	262	1.60E-15	51.7	14.7	2	1.20E-15	2.10E-14	48.1	14.3	63	245	9	209	0.67	.
1378	gene_03241.t1	HxATR1NdWsB_1	293	627	9.20E-20	65.6	6.9	4	0.04	0.94	3.2	2.2	117	198	248	343	0.63	.
1379	gene_03241.t1	HxATR1NdWsB_1	293	627	9.20E-20	65.6	6.9	4	2.80E-09	6.50E-08	26.7	0.2	62	156	514	618	0.83	.
1380	gene_03241.t1	HxATR1NdWsB_1	293	627	9.20E-20	65.6	6.9	4	3.6	84	-3.2	0	184	194	443	453	0.75	.
1381	gene_03241.t1	HxATR1NdWsB_1	293	627	9.20E-20	65.6	6.9	4	5.70E-12	1.30E-10	35.6	0	2	149	22	182	0.84	.
1382	gene_01489.t1	HxATR1NdWsB_1	293	1061	3.30E-113	372.4	50.1	9	0.03	0.46	4.2	0.1	179	262	950	1041	0.79	.
1383	gene_01489.t1	HxATR1NdWsB_1	293	1061	3.30E-113	372.4	50.1	9	1.10E-16	1.60E-15	51.7	0.4	86	173	691	773	0.89	.
1384	gene_01489.t1	HxATR1NdWsB_1	293	1061	3.30E-113	372.4	50.1	9	1.20E-17	1.80E-16	54.8	9.7	86	224	779	923	0.93	.
1385	gene_01489.t1	HxATR1NdWsB_1	293	1061	3.30E-113	372.4	50.1	9	1.40E-19	2.10E-18	61.2	0.1	95	173	56	131	0.93	.
1386	gene_01489.t1	HxATR1NdWsB_1	293	1061	3.30E-113	372.4	50.1	9	1.40E-26	2.20E-25	84.1	0.7	82	276	479	667	0.86	.
1387	gene_01489.t1	HxATR1NdWsB_1	293	1061	3.30E-113	372.4	50.1	9	5.40E-23	8.20E-22	72.4	0.3	88	174	261	342	0.9	.
1388	gene_01489.t1	HxATR1NdWsB_1	293	1061	3.30E-113	372.4	50.1	9	7.40E-12	1.10E-10	35.8	1.8	92	193	132	228	0.88	.
1389	gene_01489.t1	HxATR1NdWsB_1	293	1061	3.30E-113	372.4	50.1	9	8.10E-10	1.20E-08	29.1	0.1	95	207	573	685	0.76	.
1390	gene_01489.t1	HxATR1NdWsB_1	293	1061	3.30E-113	372.4	50.1	9	8.30E-10	1.30E-08	29.1	0.4	91	167	348	419	0.9	.
1391	gene_02351.t1	HxATR1NdWsB_1	293	432	5.10E-33	109.1	0.3	2	1.30E-23	2.40E-22	74.1	0	17	266	23	307	0.73	.
1392	gene_02351.t1	HxATR1NdWsB_1	293	432	5.10E-33	109.1	0.3	2	3.60E-11	6.90E-10	33.2	0.1	92	160	317	384	0.93	.
1393	gene_03265.t1	HxATR1NdWsB_1	293	621	2.80E-16	54.2	24.2	5	0.0014	0.031	8.1	1	147	259	399	520	0.67	.
1394	gene_03265.t1	HxATR1NdWsB_1	293	621	2.80E-16	54.2	24.2	5	0.0063	0.14	6	0.2	152	237	293	383	0.67	.
1395	gene_03265.t1	HxATR1NdWsB_1	293	621	2.80E-16	54.2	24.2	5	0.012	0.27	5	0.1	174	261	230	317	0.6	.
1396	gene_03265.t1	HxATR1NdWsB_1	293	621	2.80E-16	54.2	24.2	5	2.00E-07	4.40E-06	20.7	1	82	152	549	615	0.77	.
1397	gene_03265.t1	HxATR1NdWsB_1	293	621	2.80E-16	54.2	24.2	5	3.50E-10	7.60E-09	29.8	1.9	16	148	33	181	0.75	.
1398	gene_09951.t1	HxATR1NdWsB_1	293	442	1.90E-15	51.4	14	2	0.012	0.28	4.9	0.1	181	241	339	412	0.57	.
1399	gene_09951.t1	HxATR1NdWsB_1	293	442	1.90E-15	51.4	14	2	1.70E-15	3.90E-14	47.1	10	30	257	58	331	0.79	.
1400	gene_07578.t1	HxATR1NdWsB_1	293	1072	7.00E-53	174.3	16	4	1.10E-06	1.90E-05	18.6	0	103	183	228	307	0.89	.
1401	gene_07578.t1	HxATR1NdWsB_1	293	1072	7.00E-53	174.3	16	4	1.10E-21	1.90E-20	67.9	0.7	18	203	28	219	0.84	.
1402	gene_07578.t1	HxATR1NdWsB_1	293	1072	7.00E-53	174.3	16	4	3.10E-20	5.50E-19	63.1	0.6	40	203	310	476	0.79	.
1403	gene_07578.t1	HxATR1NdWsB_1	293	1072	7.00E-53	174.3	16	4	3.50E-11	6.40E-10	33.3	1	103	246	485	629	0.9	.
1404	gene_10913.t1	HxATR1NdWsB_1	293	481	2.00E-40	133.5	20.8	3	1.20E-23	1.80E-22	74.6	8.9	11	244	37	300	0.71	.
1405	gene_10913.t1	HxATR1NdWsB_1	293	481	2.00E-40	133.5	20.8	3	3.70E-18	5.70E-17	56.5	4.5	85	229	314	460	0.85	.
1406	gene_10913.t1	HxATR1NdWsB_1	293	481	2.00E-40	133.5	20.8	3	6.90E-05	0.0011	12.9	0	117	207	261	342	0.87	.
1407	gene_03239.t1	HxATR1NdWsB_1	293	665	4.20E-15	50.3	7.9	3	0.0087	0.2	5.4	0.4	184	261	439	541	0.68	.
1408	gene_03239.t1	HxATR1NdWsB_1	293	665	4.20E-15	50.3	7.9	3	2.60E-10	6.10E-09	30.1	1.2	9	150	25	179	0.73	.
1409	gene_03239.t1	HxATR1NdWsB_1	293	665	4.20E-15	50.3	7.9	3	5.90E-06	0.00014	15.8	0.2	62	132	510	595	0.82	.
1410	gene_03250.t1	HxATR1NdWsB_1	293	622	4.80E-17	56.7	10.1	4	0.00068	0.016	9	0.2	92	198	227	331	0.71	.
1411	gene_03250.t1	HxATR1NdWsB_1	293	622	4.80E-17	56.7	10.1	4	0.69	16	-0.8	0.1	184	215	430	464	0.69	.
1412	gene_03250.t1	HxATR1NdWsB_1	293	622	4.80E-17	56.7	10.1	4	4.10E-10	9.70E-09	29.4	0.1	62	156	504	605	0.84	.
1413	gene_03250.t1	HxATR1NdWsB_1	293	622	4.80E-17	56.7	10.1	4	7.70E-08	1.80E-06	22	0.2	10	148	22	169	0.73	.
1414	gene_03766.t1	HxATR1NdWsB_1	293	297	7.60E-31	102	2.3	1	4.10E-32	9.60E-31	101.7	2.3	21	276	32	293	0.85	.
1415	gene_04367.t1	HxATR1NdWsB_1	293	842	1.80E-42	140.1	29.5	4	0.0001	0.0018	12.1	0.1	178	277	415	507	0.68	.
1416	gene_04367.t1	HxATR1NdWsB_1	293	842	1.80E-42	140.1	29.5	4	3.70E-06	6.60E-05	16.9	0.8	62	183	560	682	0.82	.
1417	gene_04367.t1	HxATR1NdWsB_1	293	842	1.80E-42	140.1	29.5	4	4.70E-15	8.40E-14	46.1	0.6	75	175	726	817	0.86	.
1418	gene_04367.t1	HxATR1NdWsB_1	293	842	1.80E-42	140.1	29.5	4	5.10E-24	9.20E-23	75.5	11.5	31	285	117	383	0.83	.
1419	gene_12145.t1	HxATR1NdWsB_1	293	382	8.90E-12	39.4	0	2	0.058	1.5	2.6	0	181	234	307	370	0.7	.
1420	gene_12145.t1	HxATR1NdWsB_1	293	382	8.90E-12	39.4	0	2	8.60E-12	2.20E-10	34.8	0	80	194	95	216	0.78	.
1421	gene_03204.t1	HxATR1NdWsB_1	293	613	3.20E-16	54	17.7	4	0.28	4.5	1	0.1	211	245	337	371	0.62	.
1422	gene_03204.t1	HxATR1NdWsB_1	293	613	3.20E-16	54	17.7	4	0.68	11	-0.3	0	184	198	443	457	0.68	.
1423	gene_03204.t1	HxATR1NdWsB_1	293	613	3.20E-16	54	17.7	4	1.50E-11	2.30E-10	34.8	0.7	22	262	42	319	0.71	.
1424	gene_03204.t1	HxATR1NdWsB_1	293	613	3.20E-16	54	17.7	4	2.00E-07	3.20E-06	21.2	4	61	148	519	612	0.74	.
1425	gene_02362.t1	HxATR1NdWsB_1	293	429	5.60E-34	112.3	1.9	2	1.10E-08	1.80E-07	25.3	0.5	91	158	315	381	0.93	.
1426	gene_02362.t1	HxATR1NdWsB_1	293	429	5.60E-34	112.3	1.9	2	2.80E-27	4.40E-26	86.4	0	4	263	18	303	0.8	.
1427	gene_03198.t1	HxATR1NdWsB_1	293	473	2.40E-08	28.1	23	4	0.0002	0.0041	11	0.5	184	232	292	342	0.72	.
1428	gene_03198.t1	HxATR1NdWsB_1	293	473	2.40E-08	28.1	23	4	0.19	3.8	1.2	4.5	114	148	111	142	0.75	.
1429	gene_03198.t1	HxATR1NdWsB_1	293	473	2.40E-08	28.1	23	4	0.4	8.2	0.1	0.1	182	237	183	240	0.55	.
1430	gene_03198.t1	HxATR1NdWsB_1	293	473	2.40E-08	28.1	23	4	9.60E-08	1.90E-06	21.9	1.1	148	235	365	464	0.79	.
1431	gene_01867.t1	HxATR1NdWsB_1	293	564	6.20E-13	43.2	12.2	3	0.0079	0.15	5.8	1.5	54	105	486	542	0.81	.
1432	gene_01867.t1	HxATR1NdWsB_1	293	564	6.20E-13	43.2	12.2	3	1.60E-05	0.00031	14.6	1.5	135	224	104	205	0.82	.
1433	gene_01867.t1	HxATR1NdWsB_1	293	564	6.20E-13	43.2	12.2	3	1.80E-09	3.40E-08	27.6	0	124	194	223	303	0.94	.
1434	gene_00087.t1	HxATR1NdWsB_1	293	606	4.70E-15	50.2	1.5	4	0.00089	0.019	8.8	0.1	157	202	181	238	0.74	.
1435	gene_00087.t1	HxATR1NdWsB_1	293	606	4.70E-15	50.2	1.5	4	0.29	6.2	0.5	0	160	198	82	121	0.78	.
1436	gene_00087.t1	HxATR1NdWsB_1	293	606	4.70E-15	50.2	1.5	4	1.30E-07	2.80E-06	21.4	0	147	220	329	424	0.83	.
1437	gene_00087.t1	HxATR1NdWsB_1	293	606	4.70E-15	50.2	1.5	4	1.40E-05	0.00031	14.7	0	151	239	444	563	0.8	.
1438	gene_07117.t1	HxATR1NdWsB_1	293	268	3.50E-07	24.3	0.3	1	2.80E-08	7.80E-07	23.2	0.3	109	224	112	258	0.8	.
1439	gene_03152.t1	HxATR1NdWsB_1	293	477	1.30E-15	52	16.5	5	0.00059	0.012	9.4	1	151	271	192	318	0.67	.
1440	gene_03152.t1	HxATR1NdWsB_1	293	477	1.30E-15	52	16.5	5	0.012	0.24	5.2	0.1	165	260	122	217	0.7	.
1441	gene_03152.t1	HxATR1NdWsB_1	293	477	1.30E-15	52	16.5	5	0.12	2.4	1.9	0.1	230	258	365	394	0.67	.
1442	gene_03152.t1	HxATR1NdWsB_1	293	477	1.30E-15	52	16.5	5	1.00E-10	2.10E-09	31.6	0.6	68	147	391	463	0.69	.
1443	gene_03152.t1	HxATR1NdWsB_1	293	477	1.30E-15	52	16.5	5	3.10E-06	6.20E-05	16.9	0.3	77	148	14	81	0.85	.
1444	gene_02558.t1	HxATR1NdWsB_1	293	374	3.20E-47	155.7	9.9	2	1.00E-21	1.50E-20	68.2	0.5	100	216	235	354	0.88	.
1445	gene_02558.t1	HxATR1NdWsB_1	293	374	3.20E-47	155.7	9.9	2	2.80E-30	4.00E-29	96.3	2.5	39	196	76	241	0.89	.
1446	gene_01892.t1	HxATR1NdWsB_1	293	579	2.20E-24	80.8	3.9	4	3.80E-07	5.20E-06	20.5	0	151	223	136	217	0.76	.
1447	gene_01892.t1	HxATR1NdWsB_1	293	579	2.20E-24	80.8	3.9	4	4.3	60	-2.7	0	186	234	500	549	0.76	.
1448	gene_01892.t1	HxATR1NdWsB_1	293	579	2.20E-24	80.8	3.9	4	4.50E-06	6.20E-05	17	0.1	152	176	383	407	0.8	.
1449	gene_01892.t1	HxATR1NdWsB_1	293	579	2.20E-24	80.8	3.9	4	8.00E-14	1.10E-12	42.4	0.2	123	217	239	341	0.91	.
1450	gene_02318.t1	HxATR1NdWsB_1	293	429	7.00E-29	95.6	0	2	6.80E-24	1.50E-22	74.8	0	63	198	92	231	0.77	.
1451	gene_02318.t1	HxATR1NdWsB_1	293	429	7.00E-29	95.6	0	2	8.90E-07	1.90E-05	18.6	0	92	160	315	382	0.91	.
1452	gene_07145.t1	HxATR1NdWsB_1	293	256	3.00E-05	18	1.1	2	0.34	10	-0.2	0.1	35	67	53	85	0.5	.
1453	gene_07145.t1	HxATR1NdWsB_1	293	256	3.00E-05	18	1.1	2	1.80E-06	5.40E-05	17.1	0.3	154	199	151	216	0.73	.
1454	gene_10853.t1	HxATR1NdWsB_1	293	662	1.40E-20	68.3	16.2	4	0.0047	0.065	7	0.1	154	224	565	643	0.76	.
1455	gene_10853.t1	HxATR1NdWsB_1	293	662	1.40E-20	68.3	16.2	4	0.0052	0.072	6.9	2	116	199	411	504	0.8	.
1456	gene_10853.t1	HxATR1NdWsB_1	293	662	1.40E-20	68.3	16.2	4	2.10E-10	3.00E-09	31.1	1.5	34	197	56	238	0.77	.
1457	gene_10853.t1	HxATR1NdWsB_1	293	662	1.40E-20	68.3	16.2	4	3.70E-12	5.10E-11	36.9	2.8	68	233	255	441	0.78	.
1458	gene_12269.t1	HxATR1NdWsB_1	293	315	5.30E-20	66.4	7.9	2	1.00E-15	2.60E-14	47.7	1.5	50	223	13	190	0.86	.
1459	gene_12269.t1	HxATR1NdWsB_1	293	315	5.30E-20	66.4	7.9	2	4.00E-08	1.00E-06	22.8	0.6	154	234	203	291	0.75	.
1460	gene_01148.t1	HxATR1NdWsB_1	293	693	1.10E-10	35.8	6.7	4	0.051	0.81	3.4	0	71	198	493	634	0.73	.
1461	gene_01148.t1	HxATR1NdWsB_1	293	693	1.10E-10	35.8	6.7	4	1.70E-05	0.00028	14.8	0	142	216	222	327	0.82	.
1462	gene_01148.t1	HxATR1NdWsB_1	293	693	1.10E-10	35.8	6.7	4	3.9	63	-2.8	0.1	14	48	21	62	0.56	.
1463	gene_01148.t1	HxATR1NdWsB_1	293	693	1.10E-10	35.8	6.7	4	8.10E-07	1.30E-05	19.2	0.4	151	194	388	434	0.8	.
1464	gene_10908.t1	HxATR1NdWsB_1	293	374	6.80E-21	69.3	17.2	2	0.017	0.23	5.2	0	147	226	286	358	0.85	.
1465	gene_10908.t1	HxATR1NdWsB_1	293	374	6.80E-21	69.3	17.2	2	2.70E-20	3.70E-19	63.6	17.6	33	246	56	300	0.68	.
1466	gene_03194.t1	HxATR1NdWsB_1	293	620	1.30E-15	52.1	13.6	4	0.014	0.28	5	0.9	185	259	445	544	0.55	.
1467	gene_03194.t1	HxATR1NdWsB_1	293	620	1.30E-15	52.1	13.6	4	0.015	0.31	4.8	0.6	147	216	288	365	0.72	.
1468	gene_03194.t1	HxATR1NdWsB_1	293	620	1.30E-15	52.1	13.6	4	2.30E-11	4.60E-10	33.8	0	59	150	518	615	0.64	.
1469	gene_03194.t1	HxATR1NdWsB_1	293	620	1.30E-15	52.1	13.6	4	9.50E-07	1.90E-05	18.6	0.3	21	148	31	181	0.7	.
1470	gene_03269.t1	HxATR1NdWsB_1	293	540	3.40E-14	47.3	9.2	5	0.0048	0.077	6.8	0	162	279	337	477	0.64	.
1471	gene_03269.t1	HxATR1NdWsB_1	293	540	3.40E-14	47.3	9.2	5	0.17	2.7	1.7	0.1	154	204	437	494	0.53	.
1472	gene_03269.t1	HxATR1NdWsB_1	293	540	3.40E-14	47.3	9.2	5	0.64	10	-0.2	0	35	76	33	84	0.67	.
1473	gene_03269.t1	HxATR1NdWsB_1	293	540	3.40E-14	47.3	9.2	5	1.70E-05	0.00027	14.8	0.5	137	221	80	176	0.71	.
1474	gene_03269.t1	HxATR1NdWsB_1	293	540	3.40E-14	47.3	9.2	5	2.30E-09	3.70E-08	27.5	0.1	125	224	198	302	0.82	.
1475	gene_03254.t1	HxATR1NdWsB_1	293	203	2.00E-37	123.6	3.7	2	1.50E-26	2.90E-25	83.7	1.1	99	224	63	191	0.9	.
1476	gene_03254.t1	HxATR1NdWsB_1	293	203	2.00E-37	123.6	3.7	2	2.00E-15	3.70E-14	47.2	0.1	127	195	1	69	0.98	.
1477	gene_10738.t1	HxATR1NdWsB_1	293	665	8.90E-67	219.9	7.6	4	1.70E-16	3.00E-15	50.8	0.5	124	274	497	650	0.78	.
1478	gene_10738.t1	HxATR1NdWsB_1	293	665	8.90E-67	219.9	7.6	4	1.00E-22	1.80E-21	71.2	0	21	178	39	198	0.79	.
1479	gene_10738.t1	HxATR1NdWsB_1	293	665	8.90E-67	219.9	7.6	4	2.60E-07	4.60E-06	20.6	0	149	263	368	489	0.76	.
1480	gene_10738.t1	HxATR1NdWsB_1	293	665	8.90E-67	219.9	7.6	4	4.70E-25	8.50E-24	78.9	0.3	91	244	207	362	0.89	.
1481	gene_09988.t1	HxATR1NdWsB_1	293	253	5.20E-07	23.8	2.1	1	1.10E-07	1.60E-06	22.1	2.1	67	241	16	207	0.71	.
1482	gene_03208.t1	HxATR1NdWsB_1	293	627	3.10E-18	60.6	16.8	5	0.023	0.37	4.5	0.2	180	220	439	482	0.72	.
1483	gene_03208.t1	HxATR1NdWsB_1	293	627	3.10E-18	60.6	16.8	5	0.026	0.42	4.4	0	146	179	514	548	0.88	.
1484	gene_03208.t1	HxATR1NdWsB_1	293	627	3.10E-18	60.6	16.8	5	0.059	0.94	3.2	0.1	82	108	324	349	0.65	.
1485	gene_03208.t1	HxATR1NdWsB_1	293	627	3.10E-18	60.6	16.8	5	1.90E-07	3.10E-06	21.2	0.5	82	156	550	618	0.87	.
1486	gene_03208.t1	HxATR1NdWsB_1	293	627	3.10E-18	60.6	16.8	5	2.30E-11	3.60E-10	34.1	0.7	5	151	25	184	0.85	.
1487	gene_02378.t1	HxATR1NdWsB_1	293	424	2.10E-29	97.3	0	2	3.60E-09	6.50E-08	26.7	0	73	132	303	358	0.83	.
1488	gene_02378.t1	HxATR1NdWsB_1	293	424	2.10E-29	97.3	0	2	6.80E-22	1.20E-20	68.5	0	40	199	54	238	0.68	.
1489	gene_02309.t1	HxATR1NdWsB_1	293	430	1.40E-30	101.2	1.2	2	1.90E-08	3.20E-07	24.5	0.6	91	162	316	386	0.92	.
1490	gene_02309.t1	HxATR1NdWsB_1	293	430	1.40E-30	101.2	1.2	2	5.60E-24	9.50E-23	75.4	0	53	259	84	300	0.8	.
1491	gene_03097.t1	HxATR1NdWsB_1	293	485	3.20E-14	47.4	12	2	1.20E-07	1.90E-06	21.9	1.1	63	198	289	436	0.75	.
1492	gene_03097.t1	HxATR1NdWsB_1	293	485	3.20E-14	47.4	12	2	1.60E-09	2.50E-08	28.1	6.9	41	209	59	266	0.63	.
1493	gene_02470.t1	HxATR1NdWsB_1	293	658	4.40E-20	66.7	9	4	0.0027	0.06	7.2	0.2	91	199	287	395	0.8	.
1494	gene_02470.t1	HxATR1NdWsB_1	293	658	4.40E-20	66.7	9	4	0.013	0.29	4.9	0	185	261	493	576	0.57	.
1495	gene_02470.t1	HxATR1NdWsB_1	293	658	4.40E-20	66.7	9	4	3.20E-11	7.00E-10	33.2	0.6	3	150	72	232	0.75	.
1496	gene_02470.t1	HxATR1NdWsB_1	293	658	4.40E-20	66.7	9	4	4.20E-10	9.20E-09	29.5	0.1	62	156	545	649	0.84	.
1497	gene_04204.t1	HxATR1NdWsB_1	293	207	2.50E-18	60.9	2.1	3	0.00016	0.0041	11	0.2	162	206	98	143	0.76	.
1498	gene_04204.t1	HxATR1NdWsB_1	293	207	2.50E-18	60.9	2.1	3	3.80E-10	9.70E-09	29.4	0	85	169	3	81	0.84	.
1499	gene_04204.t1	HxATR1NdWsB_1	293	207	2.50E-18	60.9	2.1	3	5.40E-07	1.40E-05	19.1	0	153	196	161	205	0.94	.
1500	gene_08161.t1	HxATR1NdWsB_1	293	202	3.30E-05	17.9	2.1	1	2.30E-06	5.10E-05	17.2	2.1	0	46	18	98	0.63	.
1501	gene_09950.t1	HxATR1NdWsB_1	293	464	1.40E-14	48.6	14.8	3	1.80E-05	0.00069	13.5	1.1	35	139	70	214	0.6	.
1502	gene_09950.t1	HxATR1NdWsB_1	293	464	1.40E-14	48.6	14.8	3	4.50E-12	1.70E-10	35.2	4.8	67	275	235	458	0.85	.
1503	gene_09950.t1	HxATR1NdWsB_1	293	464	1.40E-14	48.6	14.8	3	5.40E-07	2.00E-05	18.5	0.2	161	241	138	228	0.89	.
1504	gene_03878.t1	HxATR1NdWsB_1	293	533	4.40E-13	43.7	10.5	3	0.96	13	-0.5	0	82	133	356	405	0.78	.
1505	gene_03878.t1	HxATR1NdWsB_1	293	533	4.40E-13	43.7	10.5	3	2.10E-07	2.80E-06	21.3	1	132	194	208	280	0.79	.
1506	gene_03878.t1	HxATR1NdWsB_1	293	533	4.40E-13	43.7	10.5	3	3.50E-09	4.60E-08	27.2	0.7	154	224	95	181	0.69	.
1507	gene_02350.t1	HxATR1NdWsB_1	293	431	4.60E-39	129	0	2	4.60E-31	8.80E-30	98.5	0	7	236	21	277	0.71	.
1508	gene_02350.t1	HxATR1NdWsB_1	293	431	4.60E-39	129	0	2	9.10E-10	1.70E-08	28.6	0.1	91	162	317	387	0.89	.
1509	gene_10318.t1	HxATR1NdWsB_1	293	154	4.30E-05	17.5	0	1	9.40E-07	4.80E-05	17.3	0	154	273	19	145	0.77	.
1510	gene_11521.t1	HxATR1NdWsB_1	293	674	3.10E-45	149.2	14.6	5	1.10E-09	1.90E-08	28.5	2	150	248	533	636	0.83	.
1511	gene_11521.t1	HxATR1NdWsB_1	293	674	3.10E-45	149.2	14.6	5	1.20E-09	2.00E-08	28.4	0	120	191	322	393	0.86	.
1512	gene_11521.t1	HxATR1NdWsB_1	293	674	3.10E-45	149.2	14.6	5	2.00E-17	3.30E-16	53.9	2	21	255	29	277	0.84	.
1513	gene_11521.t1	HxATR1NdWsB_1	293	674	3.10E-45	149.2	14.6	5	3.40E-13	5.70E-12	40	0.1	116	220	407	514	0.8	.
1514	gene_11521.t1	HxATR1NdWsB_1	293	674	3.10E-45	149.2	14.6	5	4.70E-09	7.90E-08	26.5	0.1	84	192	192	299	0.88	.
1515	gene_03702.t1	HxATR1NdWsB_1	293	303	7.00E-28	92.3	9.7	2	1.10E-20	1.90E-19	64.6	2.3	100	243	156	300	0.92	.
1516	gene_03702.t1	HxATR1NdWsB_1	293	303	7.00E-28	92.3	9.7	2	3.30E-10	5.50E-09	30.2	1.1	121	189	87	156	0.82	.
1517	gene_12310.t1	HxATR1NdWsB_1	293	481	1.00E-36	121.3	27	3	1.50E-20	2.20E-19	64.4	14.6	14	246	40	302	0.78	.
1518	gene_12310.t1	HxATR1NdWsB_1	293	481	1.00E-36	121.3	27	3	2.40E-05	0.00035	14.5	0.1	116	207	260	342	0.87	.
1519	gene_12310.t1	HxATR1NdWsB_1	293	481	1.00E-36	121.3	27	3	2.70E-18	3.90E-17	57	4.1	84	229	313	460	0.86	.
1520	gene_07573.t1	HxATR1NdWsB_1	293	586	1.10E-29	98.2	15.7	2	2.30E-11	4.70E-10	33.7	4.7	103	245	209	352	0.89	.
1521	gene_07573.t1	HxATR1NdWsB_1	293	586	1.10E-29	98.2	15.7	2	2.40E-22	5.00E-21	69.8	3.4	29	200	19	197	0.79	.
1522	gene_02297.t1	HxATR1NdWsB_1	293	429	4.20E-33	109.4	0.1	2	1.40E-24	2.40E-23	77.4	0.4	8	234	22	274	0.71	.
1523	gene_02297.t1	HxATR1NdWsB_1	293	429	4.20E-33	109.4	0.1	2	4.00E-10	6.80E-09	30	0	72	160	298	384	0.92	.
1524	gene_01864.t1	HxATR1NdWsB_1	293	627	2.00E-13	44.8	4.5	3	1.50E-09	2.20E-08	28.3	0.1	124	195	221	302	0.9	.
1525	gene_01864.t1	HxATR1NdWsB_1	293	627	2.00E-13	44.8	4.5	3	2.70E-06	3.90E-05	17.6	0.3	136	229	102	207	0.77	.
1526	gene_01864.t1	HxATR1NdWsB_1	293	627	2.00E-13	44.8	4.5	3	4.9	71	-2.9	0	33	75	33	74	0.51	.
1527	gene_02307.t1	HxATR1NdWsB_1	293	432	5.30E-37	122.2	2.3	2	1.10E-14	1.70E-13	45	0	63	162	293	387	0.84	.
1528	gene_02307.t1	HxATR1NdWsB_1	293	432	5.30E-37	122.2	2.3	2	1.30E-24	2.00E-23	77.6	0.9	37	262	51	304	0.76	.
1529	gene_03272.t1	HxATR1NdWsB_1	293	216	2.20E-06	21.7	0.1	1	1.10E-07	3.10E-06	21.2	0.1	68	148	76	155	0.75	.
1530	gene_10914.t1	HxATR1NdWsB_1	293	309	1.80E-26	87.6	13	3	0.00015	0.0025	11.7	0.5	180	248	48	136	0.87	.
1531	gene_10914.t1	HxATR1NdWsB_1	293	309	1.80E-26	87.6	13	3	3.60E-06	5.80E-05	17	0.6	127	199	103	166	0.87	.
1532	gene_10914.t1	HxATR1NdWsB_1	293	309	1.80E-26	87.6	13	3	4.90E-23	7.80E-22	72.4	5.7	92	240	151	298	0.91	.
1533	gene_01875.t1	HxATR1NdWsB_1	293	527	2.10E-13	44.7	3	3	0.00032	0.0069	10.2	0	67	135	313	387	0.76	.
1534	gene_01875.t1	HxATR1NdWsB_1	293	527	2.10E-13	44.7	3	3	0.0014	0.03	8.1	0.3	154	200	77	138	0.66	.
1535	gene_01875.t1	HxATR1NdWsB_1	293	527	2.10E-13	44.7	3	3	1.10E-08	2.50E-07	24.8	0	132	194	188	260	0.91	.
1536	gene_09991.t1	HxATR1NdWsB_1	293	462	7.10E-18	59.4	14.7	2	1.10E-12	1.50E-11	38.7	10.9	38	220	68	283	0.76	.
1537	gene_09991.t1	HxATR1NdWsB_1	293	462	7.10E-18	59.4	14.7	2	4.10E-08	5.70E-07	23.6	0.6	111	240	274	416	0.69	.
1538	gene_02294.t1	HxATR1NdWsB_1	293	429	2.00E-33	110.4	0.2	2	1.50E-10	2.50E-09	31.4	0	71	162	297	386	0.89	.
1539	gene_02294.t1	HxATR1NdWsB_1	293	429	2.00E-33	110.4	0.2	2	1.50E-24	2.50E-23	77.3	0.5	8	235	22	275	0.71	.
1540	gene_02316.t1	HxATR1NdWsB_1	293	423	4.30E-35	115.9	11.8	2	1.20E-31	1.70E-30	100.9	1.9	54	259	85	300	0.77	.
1541	gene_02316.t1	HxATR1NdWsB_1	293	423	4.30E-35	115.9	11.8	2	4.30E-07	6.20E-06	20.2	3.3	82	162	309	386	0.87	.
1542	gene_02346.t1	HxATR1NdWsB_1	293	219	7.70E-07	23.2	1.9	1	6.80E-08	1.70E-06	22.1	1.9	84	170	15	109	0.75	.
1543	gene_01874.t1	HxATR1NdWsB_1	293	485	8.00E-11	36.3	1.5	2	0.00014	0.0027	11.5	0.8	136	224	117	217	0.72	.
1544	gene_01874.t1	HxATR1NdWsB_1	293	485	8.00E-11	36.3	1.5	2	3.80E-08	7.80E-07	23.2	0	124	194	235	315	0.91	.
1545	gene_00622.t1	HxATR1NdWsB_1	293	355	8.40E-05	16.5	0.5	2	0.059	18	-1	0.5	80	112	269	300	0.58	.
1546	gene_00622.t1	HxATR1NdWsB_1	293	355	8.40E-05	16.5	0.5	2	2.80E-07	8.40E-05	16.5	0.5	35	113	77	168	0.67	.
1547	gene_02317.t1	HxATR1NdWsB_1	293	434	3.90E-30	99.7	1	2	2.00E-24	4.60E-23	76.4	0.2	7	205	19	247	0.77	.
1548	gene_02317.t1	HxATR1NdWsB_1	293	434	3.90E-30	99.7	1	2	7.50E-08	1.80E-06	22	0.1	91	161	317	386	0.93	.
1549	gene_01873.t1	HxATR1NdWsB_1	293	373	1.30E-07	25.7	0.1	2	1.7	34	-1.9	0.1	118	139	9	30	0.77	.
1550	gene_01873.t1	HxATR1NdWsB_1	293	373	1.30E-07	25.7	0.1	2	2.20E-08	4.50E-07	24	0	124	194	46	126	0.91	.
1551	gene_01866.t1	HxATR1NdWsB_1	293	329	1.50E-06	22.3	0.5	2	0.24	4.6	1	0.1	69	108	231	269	0.66	.
1552	gene_01866.t1	HxATR1NdWsB_1	293	329	1.50E-06	22.3	0.5	2	4.80E-07	9.10E-06	19.7	0	154	194	14	67	0.82	.
1553	gene_10746.t1	HxATR1NdWsB_1	293	280	1.20E-38	127.6	3.1	2	2.30E-28	4.10E-27	89.8	0.7	10	176	22	189	0.82	.
1554	gene_10746.t1	HxATR1NdWsB_1	293	280	1.20E-38	127.6	3.1	2	9.20E-13	1.60E-11	38.5	0.1	91	160	201	266	0.94	.
1555	gene_05825.t1	HxATR1NdWsB_1	293	477	1.20E-21	71.8	20.4	3	0.082	1.3	2.7	0.1	80	146	409	466	0.77	.
1556	gene_05825.t1	HxATR1NdWsB_1	293	477	1.20E-21	71.8	20.4	3	1.10E-14	1.80E-13	45	1.8	27	162	51	236	0.7	.
1557	gene_05825.t1	HxATR1NdWsB_1	293	477	1.20E-21	71.8	20.4	3	6.00E-10	9.70E-09	29.4	7.5	83	242	238	390	0.75	.
1558	gene_03262.t1	HxATR1NdWsB_1	293	601	2.10E-15	51.3	22	5	0.0052	0.11	6.2	0.1	180	238	323	380	0.75	.
1559	gene_03262.t1	HxATR1NdWsB_1	293	601	2.10E-15	51.3	22	5	0.51	11	-0.3	0	174	205	226	258	0.75	.
1560	gene_03262.t1	HxATR1NdWsB_1	293	601	2.10E-15	51.3	22	5	2.20E-05	0.00048	14	6.1	55	133	508	595	0.51	.
1561	gene_03262.t1	HxATR1NdWsB_1	293	601	2.10E-15	51.3	22	5	4.70E-09	1.00E-07	26.1	0.1	13	148	33	177	0.74	.
1562	gene_03262.t1	HxATR1NdWsB_1	293	601	2.10E-15	51.3	22	5	6.90E-05	0.0015	12.4	0.2	158	232	406	489	0.66	.
1563	gene_03190.t1	HxATR1NdWsB_1	293	510	3.80E-19	63.6	3.2	4	0.081	1.8	2.3	0.1	181	198	328	345	0.69	.
1564	gene_03190.t1	HxATR1NdWsB_1	293	510	3.80E-19	63.6	3.2	4	1.3	28	-1.6	0	166	224	223	283	0.59	.
1565	gene_03190.t1	HxATR1NdWsB_1	293	510	3.80E-19	63.6	3.2	4	2.00E-11	4.30E-10	33.9	0.1	64	158	410	509	0.78	.
1566	gene_03190.t1	HxATR1NdWsB_1	293	510	3.80E-19	63.6	3.2	4	8.20E-09	1.80E-07	25.3	0	5	148	25	181	0.74	.
1567	gene_03191.t1	HxATR1NdWsB_1	293	264	1.50E-10	35.3	1.6	2	0.81	22	-1.3	0	165	198	206	240	0.76	.
1568	gene_03191.t1	HxATR1NdWsB_1	293	264	1.50E-10	35.3	1.6	2	1.60E-11	4.40E-10	33.9	1.4	14	149	15	166	0.79	.
1569	gene_02368.t1	HxATR1NdWsB_1	293	423	1.70E-36	120.5	2.3	2	1.40E-30	2.40E-29	97.1	0.6	40	225	50	265	0.81	.
1570	gene_02368.t1	HxATR1NdWsB_1	293	423	1.70E-36	120.5	2.3	2	6.00E-08	1.00E-06	22.8	0	72	144	294	364	0.85	.
1571	gene_02556.t1	HxATR1NdWsB_1	293	267	4.20E-38	125.8	9.6	1	7.10E-39	1.00E-37	124.5	9.6	37	238	51	262	0.89	.
1572	gene_01756.t1	HxATR1NdWsB_1	293	286	4.90E-06	20.6	2.3	2	0.13	3.7	1.3	0.1	12	75	30	98	0.61	.
1573	gene_01756.t1	HxATR1NdWsB_1	293	286	4.90E-06	20.6	2.3	2	4.50E-07	1.20E-05	19.2	0.3	123	199	122	216	0.85	.
1574	gene_06312.t1	HxATR1NdWsB_1	293	439	1.70E-15	51.6	3.8	2	1.60E-12	2.60E-11	37.9	0.1	95	207	197	312	0.78	.
1575	gene_06312.t1	HxATR1NdWsB_1	293	439	1.70E-15	51.6	3.8	2	2.30E-05	0.00038	14.4	1	57	170	61	173	0.88	.
1576	gene_01891.t1	HxATR1NdWsB_1	293	451	4.40E-20	66.7	1	3	3.40E-05	0.00048	14	0.1	152	195	253	295	0.79	.
1577	gene_01891.t1	HxATR1NdWsB_1	293	451	4.40E-20	66.7	1	3	3.60E-11	5.00E-10	33.7	0.2	124	218	110	212	0.85	.
1578	gene_01891.t1	HxATR1NdWsB_1	293	451	4.40E-20	66.7	1	3	8.70E-06	0.00012	16	0	153	221	8	85	0.79	.
1579	gene_10697.t1	HxATR1NdWsB_1	293	136	0.0011	12.8	1.1	1	0.00069	0.01	9.7	1.1	23	104	35	133	0.55	.
1580	gene_10463.t1	HxATR1NdWsB_1	293	267	2.40E-07	24.8	2.4	2	1.7	27	-1.6	0	38	45	57	64	0.67	.
1581	gene_10463.t1	HxATR1NdWsB_1	293	267	2.40E-07	24.8	2.4	2	2.20E-08	3.60E-07	24.3	0.7	150	276	130	263	0.74	.
1582	gene_02376.t1	HxATR1NdWsB_1	293	447	1.20E-24	81.7	0.9	2	2.20E-06	4.10E-05	17.5	0.1	85	131	329	373	0.85	.
1583	gene_02376.t1	HxATR1NdWsB_1	293	447	1.20E-24	81.7	0.9	2	4.30E-20	8.10E-19	62.5	0	77	198	126	250	0.78	.
1584	gene_10916.t1	HxATR1NdWsB_1	293	254	2.10E-15	51.3	8.3	1	1.90E-16	3.20E-15	50.7	8.3	12	189	38	228	0.68	.
1585	gene_04322.t1	HxATR1NdWsB_1	293	461	1.20E-33	111.2	7.8	2	4.10E-05	0.00069	13.5	0.1	91	159	220	287	0.91	.
1586	gene_04322.t1	HxATR1NdWsB_1	293	461	1.20E-33	111.2	7.8	2	5.30E-31	9.10E-30	98.5	4.5	67	266	2	211	0.85	.
1587	gene_03151.t1	HxATR1NdWsB_1	293	556	7.80E-11	36.3	8.7	5	0.00031	0.0079	10	0.2	142	237	269	386	0.76	.
1588	gene_03151.t1	HxATR1NdWsB_1	293	556	7.80E-11	36.3	8.7	5	0.0016	0.04	7.7	0	149	182	519	553	0.87	.
1589	gene_03151.t1	HxATR1NdWsB_1	293	556	7.80E-11	36.3	8.7	5	0.22	5.5	0.7	0.7	184	199	445	463	0.67	.
1590	gene_03151.t1	HxATR1NdWsB_1	293	556	7.80E-11	36.3	8.7	5	0.32	8.2	0.1	0.4	83	104	438	458	0.73	.
1591	gene_03151.t1	HxATR1NdWsB_1	293	556	7.80E-11	36.3	8.7	5	2.50E-07	6.50E-06	20.2	0.1	21	148	41	181	0.73	.
1592	gene_03228.t1	HxATR1NdWsB_1	293	354	0.00083	13.3	3.7	3	0.00095	0.032	8	0.1	63	112	295	353	0.63	.
1593	gene_03228.t1	HxATR1NdWsB_1	293	354	0.00083	13.3	3.7	3	0.01	0.35	4.6	0.1	177	199	119	145	0.6	.
1594	gene_03228.t1	HxATR1NdWsB_1	293	354	0.00083	13.3	3.7	3	0.26	8.7	0.1	0.1	176	203	52	86	0.67	.
1595	gene_07560.t1	HxATR1NdWsB_1	293	491	7.40E-16	52.8	3.2	2	3.40E-17	7.40E-16	52.8	3.2	36	216	60	248	0.72	.
1596	gene_07560.t1	HxATR1NdWsB_1	293	491	7.40E-16	52.8	3.2	2	3.6	78	-3.1	7.1	232	265	347	381	0.49	.
1597	gene_03255.t1	HxATR1NdWsB_1	293	805	5.20E-38	125.5	27.7	4	0.0011	0.017	9	0.8	204	278	393	463	0.53	.
1598	gene_03255.t1	HxATR1NdWsB_1	293	805	5.20E-38	125.5	27.7	4	2.90E-24	4.40E-23	76.5	3	34	259	74	314	0.8	.
1599	gene_03255.t1	HxATR1NdWsB_1	293	805	5.20E-38	125.5	27.7	4	3.20E-07	4.90E-06	20.6	1.3	60	181	519	637	0.76	.
1600	gene_03255.t1	HxATR1NdWsB_1	293	805	5.20E-38	125.5	27.7	4	5.30E-11	8.00E-10	33	1.5	72	163	708	794	0.7	.
1601	gene_07572.t1	HxATR1NdWsB_1	293	284	1.40E-22	74.9	5.8	1	3.50E-23	7.10E-22	72.6	5.8	29	216	19	236	0.75	.
1602	gene_06315.t1	HxATR1NdWsB_1	293	483	7.00E-16	52.9	3.7	1	3.50E-17	7.00E-16	52.9	3.7	36	217	60	249	0.71	.
1603	gene_12138.t1	HxATR1NdWsB_1	293	369	1.00E-13	45.8	3.6	3	0.18	3.5	1.4	0.1	9	36	28	59	0.65	.
1604	gene_12138.t1	HxATR1NdWsB_1	293	369	1.00E-13	45.8	3.6	3	1.40E-14	2.60E-13	44.5	0.9	84	203	159	288	0.89	.
1605	gene_12138.t1	HxATR1NdWsB_1	293	369	1.00E-13	45.8	3.6	3	3.8	72	-3	0	63	81	345	363	0.65	.
1606	gene_03196.t1	HxATR1NdWsB_1	293	667	9.80E-20	65.5	16.3	4	0.00023	0.0055	10.6	0.6	92	234	242	384	0.65	.
1607	gene_03196.t1	HxATR1NdWsB_1	293	667	9.80E-20	65.5	16.3	4	0.15	3.5	1.3	0.4	68	107	448	483	0.67	.
1608	gene_03196.t1	HxATR1NdWsB_1	293	667	9.80E-20	65.5	16.3	4	1.30E-09	3.10E-08	27.8	0.1	12	148	32	181	0.82	.
1609	gene_03196.t1	HxATR1NdWsB_1	293	667	9.80E-20	65.5	16.3	4	3.50E-11	8.30E-10	32.9	0.6	83	167	578	654	0.79	.
1610	gene_10909.t1	HxATR1NdWsB_1	293	364	7.10E-21	69.3	20.9	2	1.9	26	-1.5	0	180	198	308	326	0.81	.
1611	gene_10909.t1	HxATR1NdWsB_1	293	364	7.10E-21	69.3	20.9	2	6.70E-22	9.30E-21	68.9	19.7	14	248	43	298	0.79	.
1612	gene_03231.t1	HxATR1NdWsB_1	293	686	1.20E-15	52.1	8.4	4	0.0001	0.0027	11.6	0.2	152	241	350	447	0.8	.
1613	gene_03231.t1	HxATR1NdWsB_1	293	686	1.20E-15	52.1	8.4	4	0.00012	0.003	11.4	0	10	148	89	240	0.72	.
1614	gene_03231.t1	HxATR1NdWsB_1	293	686	1.20E-15	52.1	8.4	4	0.036	0.93	3.2	0.3	178	204	496	524	0.71	.
1615	gene_03231.t1	HxATR1NdWsB_1	293	686	1.20E-15	52.1	8.4	4	1.10E-09	2.70E-08	28	0.5	62	145	576	668	0.8	.
1616	gene_00092.t1	HxATR1NdWsB_1	293	606	3.00E-15	50.8	9.7	3	0.00099	0.018	8.9	0.1	151	237	460	577	0.75	.
1617	gene_00092.t1	HxATR1NdWsB_1	293	606	3.00E-15	50.8	9.7	3	3.70E-10	6.60E-09	30	0.7	147	254	345	479	0.82	.
1618	gene_00092.t1	HxATR1NdWsB_1	293	606	3.00E-15	50.8	9.7	3	7.90E-07	1.40E-05	19	0.7	34	207	75	259	0.78	.
1619	gene_03234.t1	HxATR1NdWsB_1	293	1034	2.20E-13	44.7	6.9	3	0.0021	0.037	7.8	0	59	136	517	606	0.74	.
1620	gene_03234.t1	HxATR1NdWsB_1	293	1034	2.20E-13	44.7	6.9	3	0.0025	0.044	7.6	0.1	149	239	291	389	0.86	.
1621	gene_03234.t1	HxATR1NdWsB_1	293	1034	2.20E-13	44.7	6.9	3	2.10E-10	3.80E-09	30.8	0.5	22	149	42	182	0.76	.
1622	gene_03271.t1	HxATR1NdWsB_1	293	608	5.20E-23	76.3	23.2	4	0.0097	0.2	5.5	0.2	147	220	395	476	0.62	.
1623	gene_03271.t1	HxATR1NdWsB_1	293	608	5.20E-23	76.3	23.2	4	2.10E-09	4.30E-08	27.3	5	47	241	188	383	0.84	.
1624	gene_03271.t1	HxATR1NdWsB_1	293	608	5.20E-23	76.3	23.2	4	5.10E-10	1.00E-08	29.3	0.2	3	148	19	177	0.78	.
1625	gene_03271.t1	HxATR1NdWsB_1	293	608	5.20E-23	76.3	23.2	4	8.00E-09	1.60E-07	25.4	1.4	143	234	506	605	0.84	.
1626	gene_11541.t1	HxATR1NdWsB_1	293	992	6.30E-21	69.4	18.2	6	0.062	1.1	3	0	91	227	586	728	0.75	.
1627	gene_11541.t1	HxATR1NdWsB_1	293	992	6.30E-21	69.4	18.2	6	0.43	7.7	0.2	0.1	36	117	54	138	0.65	.
1628	gene_11541.t1	HxATR1NdWsB_1	293	992	6.30E-21	69.4	18.2	6	1.1	20	-1.2	0.7	60	100	823	866	0.74	.
1629	gene_11541.t1	HxATR1NdWsB_1	293	992	6.30E-21	69.4	18.2	6	1.80E-05	0.00032	14.6	0	151	195	555	597	0.84	.
1630	gene_11541.t1	HxATR1NdWsB_1	293	992	6.30E-21	69.4	18.2	6	3.30E-11	6.00E-10	33.4	0.6	62	224	235	412	0.84	.
1631	gene_11541.t1	HxATR1NdWsB_1	293	992	6.30E-21	69.4	18.2	6	7.70E-10	1.40E-08	28.9	0.3	148	222	887	962	0.8	.
1632	gene_10451.t1	HxATR1NdWsB_1	293	319	6.40E-10	33.3	2.3	2	0.0003	0.0047	10.8	0.8	92	234	161	296	0.75	.
1633	gene_10451.t1	HxATR1NdWsB_1	293	319	6.40E-10	33.3	2.3	2	3.10E-10	5.00E-09	30.4	0.4	150	275	123	255	0.79	.
1634	gene_05824.t1	HxATR1NdWsB_1	293	476	4.10E-29	96.3	14.1	3	2.90E-15	4.60E-14	46.9	0.1	107	224	344	462	0.82	.
1635	gene_05824.t1	HxATR1NdWsB_1	293	476	4.10E-29	96.3	14.1	3	5.40E-07	8.70E-06	19.7	2.4	122	201	272	349	0.85	.
1636	gene_05824.t1	HxATR1NdWsB_1	293	476	4.10E-29	96.3	14.1	3	7.90E-12	1.30E-10	35.6	1.9	13	160	37	233	0.71	.
1637	gene_03229.t1	HxATR1NdWsB_1	293	621	2.50E-17	57.6	18.6	3	0.35	7.1	0.3	0.1	151	207	407	472	0.53	.
1638	gene_03229.t1	HxATR1NdWsB_1	293	621	2.50E-17	57.6	18.6	3	1.10E-10	2.20E-09	31.6	0.1	63	152	524	619	0.72	.
1639	gene_03229.t1	HxATR1NdWsB_1	293	621	2.50E-17	57.6	18.6	3	1.40E-07	2.80E-06	21.4	10.6	34	238	54	388	0.87	.
1640	gene_05667.t1	HxATR1NdWsB_1	293	396	2.20E-21	71	8.4	2	1.90E-16	4.10E-15	50.4	0.1	25	193	39	236	0.73	.
1641	gene_05667.t1	HxATR1NdWsB_1	293	396	2.20E-21	71	8.4	2	2.10E-10	4.60E-09	30.5	4.2	66	222	199	361	0.8	.
1642	gene_02377.t1	HxATR1NdWsB_1	293	431	2.50E-29	97	2.8	2	1.50E-06	2.60E-05	18.2	0.1	82	160	309	385	0.81	.
1643	gene_02377.t1	HxATR1NdWsB_1	293	431	2.50E-29	97	2.8	2	3.80E-25	6.40E-24	79.3	0.5	34	205	35	245	0.73	.
1644	gene_03267.t1	HxATR1NdWsB_1	293	586	2.40E-14	47.8	6.5	3	1.1	15	-0.7	0.3	82	253	522	554	0.59	.
1645	gene_03267.t1	HxATR1NdWsB_1	293	586	2.40E-14	47.8	6.5	3	3.10E-06	4.30E-05	17.5	0.2	135	229	110	216	0.79	.
1646	gene_03267.t1	HxATR1NdWsB_1	293	586	2.40E-14	47.8	6.5	3	9.70E-11	1.30E-09	32.3	0.1	124	195	230	311	0.87	.
1647	gene_11736.t1	HxATR1NdWsB_1	293	302	1.60E-05	18.8	5.1	1	4.90E-05	0.0021	11.9	5.1	82	172	188	278	0.69	.
1648	gene_03155.t1	HxATR1NdWsB_1	293	622	5.30E-21	69.7	21.9	4	0.19	3.6	1.3	0.1	146	229	395	486	0.74	.
1649	gene_03155.t1	HxATR1NdWsB_1	293	622	5.30E-21	69.7	21.9	4	5.90E-07	1.10E-05	19.4	6.8	51	239	196	385	0.79	.
1650	gene_03155.t1	HxATR1NdWsB_1	293	622	5.30E-21	69.7	21.9	4	5.90E-13	1.10E-11	39.1	5	6	263	28	319	0.76	.
1651	gene_03155.t1	HxATR1NdWsB_1	293	622	5.30E-21	69.7	21.9	4	6.60E-09	1.30E-07	25.8	1.4	61	139	512	602	0.74	.
1652	gene_03202.t1	HxATR1NdWsB_1	293	632	3.70E-16	53.8	17.3	4	0.025	0.53	4	1.1	64	203	298	354	0.69	.
1653	gene_03202.t1	HxATR1NdWsB_1	293	632	3.70E-16	53.8	17.3	4	0.047	1	3.1	0	181	250	241	310	0.68	.
1654	gene_03202.t1	HxATR1NdWsB_1	293	632	3.70E-16	53.8	17.3	4	1.40E-08	2.90E-07	24.6	1.5	68	157	531	624	0.78	.
1655	gene_03202.t1	HxATR1NdWsB_1	293	632	3.70E-16	53.8	17.3	4	2.10E-10	4.50E-09	30.5	0.3	31	149	51	182	0.77	.
1656	gene_01487.t1	HxATR1NdWsB_2	305	435	8.40E-31	101.9	14.5	4	0.0027	0.043	7.7	0	150	207	1	60	0.8	.
1657	gene_01487.t1	HxATR1NdWsB_2	305	435	8.40E-31	101.9	14.5	4	0.12	2	2.2	0.2	90	171	329	409	0.73	.
1658	gene_01487.t1	HxATR1NdWsB_2	305	435	8.40E-31	101.9	14.5	4	1.50E-14	2.50E-13	44.6	2.7	91	223	157	297	0.84	.
1659	gene_01487.t1	HxATR1NdWsB_2	305	435	8.40E-31	101.9	14.5	4	2.20E-17	3.50E-16	53.9	0.4	96	169	74	144	0.95	.
1660	gene_04166.t1	HxATR1NdWsB_2	305	459	2.90E-12	41	5.8	2	0.13	3	1.6	5.1	63	209	247	395	0.68	.
1661	gene_04166.t1	HxATR1NdWsB_2	305	459	2.90E-12	41	5.8	2	6.40E-13	1.50E-11	38.7	0.1	17	201	34	241	0.67	.
1662	gene_03784.t1	HxATR1NdWsB_2	305	541	1.80E-50	166.5	6.4	3	1.30E-14	2.00E-13	44.8	0.8	119	194	325	402	0.83	.
1663	gene_03784.t1	HxATR1NdWsB_2	305	541	1.80E-50	166.5	6.4	3	5.00E-16	7.60E-15	49.5	0.5	101	226	397	525	0.85	.
1664	gene_03784.t1	HxATR1NdWsB_2	305	541	1.80E-50	166.5	6.4	3	7.90E-24	1.20E-22	75.2	0	18	275	25	300	0.83	.
1665	gene_01878.t1	HxATR1NdWsB_2	305	583	3.50E-08	27.7	6.1	4	0.00027	0.0051	10.7	0	46	131	346	441	0.89	.
1666	gene_01878.t1	HxATR1NdWsB_2	305	583	3.50E-08	27.7	6.1	4	0.15	2.9	1.6	0	154	190	142	186	0.62	.
1667	gene_01878.t1	HxATR1NdWsB_2	305	583	3.50E-08	27.7	6.1	4	0.25	4.8	0.9	0.1	78	172	141	160	0.66	.
1668	gene_01878.t1	HxATR1NdWsB_2	305	583	3.50E-08	27.7	6.1	4	1.40E-05	0.00026	15	1.5	135	205	249	331	0.75	.
1669	gene_03257.t1	HxATR1NdWsB_2	305	147	3.20E-08	27.8	0.3	1	1.20E-09	3.20E-08	27.8	0.3	84	153	60	130	0.8	.
1670	gene_07664.t1	HxATR1NdWsB_2	305	382	4.20E-37	122.6	9.5	3	1.50E-25	2.30E-24	80.8	0.5	12	229	5	244	0.84	.
1671	gene_07664.t1	HxATR1NdWsB_2	305	382	4.20E-37	122.6	9.5	3	1.00E-11	1.50E-10	35.4	1.2	149	217	246	319	0.9	.
1672	gene_07664.t1	HxATR1NdWsB_2	305	382	4.20E-37	122.6	9.5	3	3.80E-06	5.80E-05	17.1	0.1	108	187	297	375	0.97	.
1673	gene_02367.t1	HxATR1NdWsB_2	305	432	7.80E-28	92.2	0.1	2	1.50E-07	3.90E-06	20.9	0	76	159	303	385	0.87	.
1674	gene_02367.t1	HxATR1NdWsB_2	305	432	7.80E-28	92.2	0.1	2	3.90E-22	9.90E-21	68.9	0	90	193	127	236	0.9	.
1675	gene_02311.t1	HxATR1NdWsB_2	305	427	3.40E-29	96.7	10.8	2	1.70E-09	2.50E-08	28.1	2.9	73	159	296	381	0.8	.
1676	gene_02311.t1	HxATR1NdWsB_2	305	427	3.40E-29	96.7	10.8	2	2.20E-23	3.40E-22	73.7	0.9	61	206	79	242	0.79	.
1677	gene_09364.t1	HxATR1NdWsB_2	305	514	4.20E-05	17.5	0.2	1	2.00E-06	6.80E-05	16.8	0.2	3	124	23	141	0.82	.
1678	gene_02353.t1	HxATR1NdWsB_2	305	426	5.60E-34	112.4	0	2	1.40E-22	2.70E-21	70.7	0	38	193	49	230	0.87	.
1679	gene_02353.t1	HxATR1NdWsB_2	305	426	5.60E-34	112.4	0	2	3.80E-13	7.20E-12	39.8	0	73	161	296	383	0.93	.
1680	gene_03917.t1	HxATR1NdWsB_2	305	255	6.50E-26	85.9	2.4	1	3.50E-27	8.10E-26	85.6	2.4	26	191	37	218	0.87	.
1681	gene_10466.t1	HxATR1NdWsB_2	305	243	3.20E-08	27.8	0.6	1	1.10E-08	1.90E-07	25.2	0.2	149	243	123	224	0.65	.
1682	gene_04164.t1	HxATR1NdWsB_2	305	531	1.50E-13	45.2	18.5	3	2.70E-08	1.00E-06	22.9	0.1	145	229	414	499	0.88	.
1683	gene_04164.t1	HxATR1NdWsB_2	305	531	1.50E-13	45.2	18.5	3	2.00E-05	0.00077	13.4	6	157	242	338	426	0.8	.
1684	gene_04164.t1	HxATR1NdWsB_2	305	531	1.50E-13	45.2	18.5	3	6.60E-07	2.50E-05	18.3	6.1	30	166	114	280	0.67	.
1685	gene_10747.t1	HxATR1NdWsB_2	305	247	8.70E-12	39.5	0.1	2	0.003	0.083	6.7	0	192	252	5	58	0.64	.
1686	gene_10747.t1	HxATR1NdWsB_2	305	247	8.70E-12	39.5	0.1	2	1.00E-10	2.90E-09	31.2	0	134	240	91	202	0.82	.
1687	gene_06878.t1	HxATR1NdWsB_2	305	365	1.90E-44	146.7	4.9	2	2.60E-21	4.90E-20	66.6	1.3	89	232	219	360	0.88	.
1688	gene_06878.t1	HxATR1NdWsB_2	305	365	1.90E-44	146.7	4.9	2	9.50E-28	1.80E-26	87.7	0.1	39	193	53	231	0.83	.
1689	gene_11995.t1	HxATR1NdWsB_2	305	541	6.30E-08	26.8	15.2	4	0.00023	0.0044	10.9	1	122	196	212	305	0.79	.
1690	gene_11995.t1	HxATR1NdWsB_2	305	541	6.30E-08	26.8	15.2	4	0.016	0.31	4.8	0	178	225	145	207	0.73	.
1691	gene_11995.t1	HxATR1NdWsB_2	305	541	6.30E-08	26.8	15.2	4	0.13	2.5	1.9	0	32	57	62	87	0.73	.
1692	gene_11995.t1	HxATR1NdWsB_2	305	541	6.30E-08	26.8	15.2	4	1.10E-05	0.00022	15.2	3.5	152	230	352	436	0.6	.
1693	gene_08221.t1	HxATR1NdWsB_2	305	119	0.00025	15	0	1	6.90E-06	0.0003	14.7	0	90	166	19	89	0.65	.
1694	gene_03237.t1	HxATR1NdWsB_2	305	220	3.80E-23	76.8	0.5	1	2.40E-24	4.50E-23	76.6	0.5	8	186	22	217	0.82	.
1695	gene_03765.t1	HxATR1NdWsB_2	305	312	2.30E-31	103.8	3	1	2.20E-32	3.10E-31	103.4	3	27	286	38	301	0.88	.
1696	gene_02342.t1	HxATR1NdWsB_2	305	539	1.00E-17	58.9	13	3	0.42	6.1	0.6	0.1	147	190	284	326	0.68	.
1697	gene_02342.t1	HxATR1NdWsB_2	305	539	1.00E-17	58.9	13	3	1.80E-11	2.60E-10	34.7	0.3	121	282	361	528	0.78	.
1698	gene_02342.t1	HxATR1NdWsB_2	305	539	1.00E-17	58.9	13	3	4.30E-09	6.20E-08	26.8	6.1	50	207	69	252	0.72	.
1699	gene_03156.t1	HxATR1NdWsB_2	305	483	1.90E-10	35.1	4.4	3	0.04	0.88	3.3	0	154	225	289	365	0.53	.
1700	gene_03156.t1	HxATR1NdWsB_2	305	483	1.90E-10	35.1	4.4	3	0.057	1.3	2.8	0.1	65	108	410	453	0.79	.
1701	gene_03156.t1	HxATR1NdWsB_2	305	483	1.90E-10	35.1	4.4	3	7.80E-10	1.70E-08	28.7	0.3	21	147	35	174	0.81	.
1702	gene_02288.t1	HxATR1NdWsB_2	305	579	3.00E-21	70.6	13	3	0.22	2.8	1.7	0.1	177	191	343	367	0.63	.
1703	gene_02288.t1	HxATR1NdWsB_2	305	579	3.00E-21	70.6	13	3	1.20E-10	1.50E-09	32.2	0.4	125	276	422	577	0.8	.
1704	gene_02288.t1	HxATR1NdWsB_2	305	579	3.00E-21	70.6	13	3	3.00E-12	3.80E-11	37.4	6.2	19	243	66	316	0.77	.
1705	gene_07137.t1	HxATR1NdWsB_2	305	262	0.0018	12.2	4	1	0.0002	0.0034	11.3	4	149	207	157	234	0.74	.
1706	gene_07557.t1	HxATR1NdWsB_2	305	439	1.60E-15	51.7	5.9	2	0.00031	0.005	10.7	2.6	62	190	63	197	0.81	.
1707	gene_07557.t1	HxATR1NdWsB_2	305	439	1.60E-15	51.7	5.9	2	6.60E-14	1.10E-12	42.5	0	102	222	205	327	0.86	.
1708	gene_06561.t1	HxATR1NdWsB_2	305	479	1.70E-30	100.9	18.6	3	2.80E-18	5.40E-17	56.6	2.7	69	247	117	307	0.87	.
1709	gene_06561.t1	HxATR1NdWsB_2	305	479	1.70E-30	100.9	18.6	3	6.3	120	-3.7	0.5	75	89	62	76	0.44	.
1710	gene_06561.t1	HxATR1NdWsB_2	305	479	1.70E-30	100.9	18.6	3	9.50E-18	1.80E-16	54.9	2.9	104	227	343	469	0.9	.
1711	gene_03256.t1	HxATR1NdWsB_2	305	96	7.50E-12	39.7	0.6	1	3.80E-13	8.20E-12	39.6	0.6	97	180	1	77	0.87	.
1712	gene_03259.t1	HxATR1NdWsB_2	305	96	7.50E-12	39.7	0.6	1	3.80E-13	8.20E-12	39.6	0.6	97	180	1	77	0.87	.
1713	gene_03256.t1	HxATR1NdWsB_2	305	96	7.50E-12	39.7	0.6	1	3.80E-13	8.20E-12	39.6	0.6	97	180	1	77	0.87	.
1714	gene_03259.t1	HxATR1NdWsB_2	305	96	7.50E-12	39.7	0.6	1	3.80E-13	8.20E-12	39.6	0.6	97	180	1	77	0.87	.
1715	gene_02061.t1	HxATR1NdWsB_2	305	581	2.60E-07	24.8	0.1	2	0.0076	0.15	5.8	0	151	207	137	216	0.66	.
1716	gene_02061.t1	HxATR1NdWsB_2	305	581	2.60E-07	24.8	0.1	2	6.10E-06	0.00012	16	0.2	122	190	235	314	0.86	.
1717	gene_09362.t1	HxATR1NdWsB_2	305	249	2.20E-07	25	0	1	1.30E-08	2.90E-07	24.6	0	36	170	59	214	0.87	.
1718	gene_03154.t1	HxATR1NdWsB_2	305	511	1.30E-08	29.1	12	4	0.0041	0.089	6.6	0.1	150	216	92	181	0.7	.
1719	gene_03154.t1	HxATR1NdWsB_2	305	511	1.30E-08	29.1	12	4	0.012	0.27	5	0	143	175	401	435	0.84	.
1720	gene_03154.t1	HxATR1NdWsB_2	305	511	1.30E-08	29.1	12	4	0.028	0.6	3.9	0.2	66	104	307	345	0.82	.
1721	gene_03154.t1	HxATR1NdWsB_2	305	511	1.30E-08	29.1	12	4	8.70E-07	1.90E-05	18.7	1.4	76	156	433	509	0.91	.
1722	gene_07149.t1	HxATR1NdWsB_2	305	272	1.60E-05	18.9	1.3	1	1.50E-06	2.10E-05	18.5	1.3	123	207	123	231	0.81	.
1723	gene_03153.t1	HxATR1NdWsB_2	305	152	1.00E-10	36	6.3	2	0.00011	0.0027	11.6	0.1	124	173	22	67	0.83	.
1724	gene_03153.t1	HxATR1NdWsB_2	305	152	1.00E-10	36	6.3	2	2.30E-09	5.50E-08	27	3	74	160	66	147	0.92	.
1725	gene_02355.t1	HxATR1NdWsB_2	305	429	1.70E-30	100.9	0.1	2	1.70E-13	3.40E-12	40.8	0	66	160	292	385	0.92	.
1726	gene_02355.t1	HxATR1NdWsB_2	305	429	1.70E-30	100.9	0.1	2	5.30E-19	1.10E-17	58.9	0	61	242	89	281	0.68	.
1727	gene_03260.t1	HxATR1NdWsB_2	305	736	9.90E-10	32.7	28.8	5	0.0079	0.22	5.3	5.1	53	172	517	655	0.64	.
1728	gene_03260.t1	HxATR1NdWsB_2	305	736	9.90E-10	32.7	28.8	5	0.12	3.4	1.4	4	151	191	402	453	0.49	.
1729	gene_03260.t1	HxATR1NdWsB_2	305	736	9.90E-10	32.7	28.8	5	0.23	6.5	0.5	8.2	144	224	494	600	0.57	.
1730	gene_03260.t1	HxATR1NdWsB_2	305	736	9.90E-10	32.7	28.8	5	1.20E-05	0.00032	14.6	3.2	73	156	655	734	0.91	.
1731	gene_03260.t1	HxATR1NdWsB_2	305	736	9.90E-10	32.7	28.8	5	8.80E-06	0.00024	15	0	5	147	22	179	0.75	.
1732	gene_03188.t1	HxATR1NdWsB_2	305	628	8.90E-17	55.9	4.7	3	0.12	2.2	2.1	0.2	84	201	235	366	0.6	.
1733	gene_03189.t1	HxATR1NdWsB_2	305	628	8.90E-17	55.9	4.7	3	0.12	2.2	2.1	0.2	84	201	235	366	0.6	.
1734	gene_03188.t1	HxATR1NdWsB_2	305	628	8.90E-17	55.9	4.7	3	4.30E-09	7.70E-08	26.5	1.4	54	157	510	622	0.79	.
1735	gene_03189.t1	HxATR1NdWsB_2	305	628	8.90E-17	55.9	4.7	3	4.30E-09	7.70E-08	26.5	1.4	54	157	510	622	0.79	.
1736	gene_03188.t1	HxATR1NdWsB_2	305	628	8.90E-17	55.9	4.7	3	7.30E-09	1.30E-07	25.8	0	7	147	24	181	0.83	.
1737	gene_03189.t1	HxATR1NdWsB_2	305	628	8.90E-17	55.9	4.7	3	7.30E-09	1.30E-07	25.8	0	7	147	24	181	0.83	.
1738	gene_03188.t1	HxATR1NdWsB_2	305	628	8.90E-17	55.9	4.7	3	0.12	2.2	2.1	0.2	84	201	235	366	0.6	.
1739	gene_03189.t1	HxATR1NdWsB_2	305	628	8.90E-17	55.9	4.7	3	0.12	2.2	2.1	0.2	84	201	235	366	0.6	.
1740	gene_03188.t1	HxATR1NdWsB_2	305	628	8.90E-17	55.9	4.7	3	4.30E-09	7.70E-08	26.5	1.4	54	157	510	622	0.79	.
1741	gene_03189.t1	HxATR1NdWsB_2	305	628	8.90E-17	55.9	4.7	3	4.30E-09	7.70E-08	26.5	1.4	54	157	510	622	0.79	.
1742	gene_03188.t1	HxATR1NdWsB_2	305	628	8.90E-17	55.9	4.7	3	7.30E-09	1.30E-07	25.8	0	7	147	24	181	0.83	.
1743	gene_03189.t1	HxATR1NdWsB_2	305	628	8.90E-17	55.9	4.7	3	7.30E-09	1.30E-07	25.8	0	7	147	24	181	0.83	.
1744	gene_03230.t1	HxATR1NdWsB_2	305	635	3.00E-21	70.6	7.6	4	0.044	0.78	3.5	0	60	102	297	341	0.81	.
1745	gene_03230.t1	HxATR1NdWsB_2	305	635	3.00E-21	70.6	7.6	4	0.047	0.84	3.4	0.1	63	109	416	462	0.81	.
1746	gene_03230.t1	HxATR1NdWsB_2	305	635	3.00E-21	70.6	7.6	4	1.10E-10	2.00E-09	31.8	0.3	67	151	535	616	0.85	.
1747	gene_03230.t1	HxATR1NdWsB_2	305	635	3.00E-21	70.6	7.6	4	4.30E-11	7.80E-10	33.1	0.4	28	151	46	183	0.79	.
1748	gene_01859.t1	HxATR1NdWsB_2	305	587	1.70E-08	28.7	6.7	3	0.0017	0.032	8.1	0.1	153	222	134	211	0.78	.
1749	gene_01860.t1	HxATR1NdWsB_2	305	587	1.70E-08	28.7	6.7	3	0.0017	0.032	8.1	0.1	153	222	134	211	0.78	.
1750	gene_01859.t1	HxATR1NdWsB_2	305	587	1.70E-08	28.7	6.7	3	2.1	39	-2.1	0.1	195	239	414	458	0.61	.
1751	gene_01860.t1	HxATR1NdWsB_2	305	587	1.70E-08	28.7	6.7	3	2.1	39	-2.1	0.1	195	239	414	458	0.61	.
1752	gene_01859.t1	HxATR1NdWsB_2	305	587	1.70E-08	28.7	6.7	3	3.50E-08	6.60E-07	23.5	0.1	124	226	232	339	0.83	.
1753	gene_01860.t1	HxATR1NdWsB_2	305	587	1.70E-08	28.7	6.7	3	3.50E-08	6.60E-07	23.5	0.1	124	226	232	339	0.83	.
1754	gene_01859.t1	HxATR1NdWsB_2	305	587	1.70E-08	28.7	6.7	3	0.0017	0.032	8.1	0.1	153	222	134	211	0.78	.
1755	gene_01860.t1	HxATR1NdWsB_2	305	587	1.70E-08	28.7	6.7	3	0.0017	0.032	8.1	0.1	153	222	134	211	0.78	.
1756	gene_01859.t1	HxATR1NdWsB_2	305	587	1.70E-08	28.7	6.7	3	2.1	39	-2.1	0.1	195	239	414	458	0.61	.
1757	gene_01860.t1	HxATR1NdWsB_2	305	587	1.70E-08	28.7	6.7	3	2.1	39	-2.1	0.1	195	239	414	458	0.61	.
1758	gene_01859.t1	HxATR1NdWsB_2	305	587	1.70E-08	28.7	6.7	3	3.50E-08	6.60E-07	23.5	0.1	124	226	232	339	0.83	.
1759	gene_01860.t1	HxATR1NdWsB_2	305	587	1.70E-08	28.7	6.7	3	3.50E-08	6.60E-07	23.5	0.1	124	226	232	339	0.83	.
1760	gene_09894.t1	HxATR1NdWsB_2	305	631	2.60E-28	93.8	21.3	5	1.20E-11	1.60E-10	35.3	1.3	108	233	468	607	0.83	.
1761	gene_09894.t1	HxATR1NdWsB_2	305	631	2.60E-28	93.8	21.3	5	3.10E-09	4.20E-08	27.4	0.6	90	207	184	334	0.84	.
1762	gene_09894.t1	HxATR1NdWsB_2	305	631	2.60E-28	93.8	21.3	5	4.50E-05	0.0006	13.7	0	123	198	378	473	0.76	.
1763	gene_09894.t1	HxATR1NdWsB_2	305	631	2.60E-28	93.8	21.3	5	6.00E-05	0.0008	13.3	0.1	153	188	340	375	0.86	.
1764	gene_09894.t1	HxATR1NdWsB_2	305	631	2.60E-28	93.8	21.3	5	9.70E-06	0.00013	15.9	1.7	6	164	28	195	0.69	.
1765	gene_03251.t1	HxATR1NdWsB_2	305	283	8.30E-09	29.7	0	2	0.88	27	-1.5	0	83	126	224	267	0.57	.
1766	gene_03251.t1	HxATR1NdWsB_2	305	283	8.30E-09	29.7	0	2	6.70E-10	2.10E-08	28.4	0	32	146	45	173	0.88	.
1767	gene_07135.t1	HxATR1NdWsB_2	305	221	0.0015	12.4	1.8	1	3.60E-05	0.0018	12.2	1.1	120	189	120	203	0.81	.
1768	gene_02357.t1	HxATR1NdWsB_2	305	431	1.70E-30	101	0.5	2	1.10E-11	1.80E-10	35.2	0	68	160	294	385	0.94	.
1769	gene_02357.t1	HxATR1NdWsB_2	305	431	1.70E-30	101	0.5	2	1.90E-20	3.30E-19	63.9	0.2	83	197	119	234	0.76	.
1770	gene_10917.t1	HxATR1NdWsB_2	305	115	1.70E-16	55	1.8	2	1.10E-06	2.20E-05	18.5	0.2	109	149	62	99	0.89	.
1771	gene_10917.t1	HxATR1NdWsB_2	305	115	1.70E-16	55	1.8	2	2.20E-12	4.30E-11	37.2	0.2	142	198	3	61	0.88	.
1772	gene_06430.t1	HxATR1NdWsB_2	305	284	0.00021	15.3	1.9	2	0.00013	0.0036	11.2	0.1	127	173	212	260	0.81	.
1773	gene_06430.t1	HxATR1NdWsB_2	305	284	0.00021	15.3	1.9	2	0.023	0.64	3.8	0.2	12	75	36	101	0.66	.
1774	gene_05635.t1	HxATR1NdWsB_2	305	674	1.30E-45	150.6	13.3	5	2.50E-05	0.00042	14.3	0.1	110	207	218	316	0.86	.
1775	gene_05635.t1	HxATR1NdWsB_2	305	674	1.30E-45	150.6	13.3	5	2.50E-11	4.20E-10	34	2.2	150	278	534	668	0.86	.
1776	gene_05635.t1	HxATR1NdWsB_2	305	674	1.30E-45	150.6	13.3	5	3.10E-17	5.20E-16	53.3	1.1	21	255	29	276	0.87	.
1777	gene_05635.t1	HxATR1NdWsB_2	305	674	1.30E-45	150.6	13.3	5	3.80E-12	6.40E-11	36.6	0	120	240	323	444	0.9	.
1778	gene_05635.t1	HxATR1NdWsB_2	305	674	1.30E-45	150.6	13.3	5	5.80E-11	9.70E-10	32.8	0.1	117	230	409	525	0.88	.
1779	gene_10918.t1	HxATR1NdWsB_2	305	262	3.40E-15	50.7	12.3	2	0.015	0.25	5.1	0	146	216	196	259	0.78	.
1780	gene_10918.t1	HxATR1NdWsB_2	305	262	3.40E-15	50.7	12.3	2	4.20E-15	7.10E-14	46.3	9.9	54	207	4	156	0.78	.
1781	gene_03241.t1	HxATR1NdWsB_2	305	627	1.80E-21	71.3	4.6	4	0.00017	0.004	11	0.2	62	102	301	341	0.85	.
1782	gene_03241.t1	HxATR1NdWsB_2	305	627	1.80E-21	71.3	4.6	4	3.90E-09	9.20E-08	26.3	0.1	61	155	526	618	0.87	.
1783	gene_03241.t1	HxATR1NdWsB_2	305	627	1.80E-21	71.3	4.6	4	4.10E-11	9.70E-10	32.8	0	3	148	23	182	0.88	.
1784	gene_03241.t1	HxATR1NdWsB_2	305	627	1.80E-21	71.3	4.6	4	5.8	140	-3.9	0	74	100	427	453	0.82	.
1785	gene_01489.t1	HxATR1NdWsB_2	305	1061	5.30E-107	352.2	45.5	8	0.077	1.2	2.9	0.1	176	273	949	1052	0.76	.
1786	gene_01489.t1	HxATR1NdWsB_2	305	1061	5.30E-107	352.2	45.5	8	1.10E-09	1.60E-08	28.8	0	95	207	574	686	0.79	.
1787	gene_01489.t1	HxATR1NdWsB_2	305	1061	5.30E-107	352.2	45.5	8	1.40E-15	2.20E-14	48	8.1	90	224	782	924	0.95	.
1788	gene_01489.t1	HxATR1NdWsB_2	305	1061	5.30E-107	352.2	45.5	8	1.60E-29	2.40E-28	93.8	3	90	278	262	443	0.81	.
1789	gene_01489.t1	HxATR1NdWsB_2	305	1061	5.30E-107	352.2	45.5	8	2.60E-11	3.90E-10	34.1	1.3	92	191	133	232	0.86	.
1790	gene_01489.t1	HxATR1NdWsB_2	305	1061	5.30E-107	352.2	45.5	8	4.70E-19	7.10E-18	59.5	0.1	95	173	57	133	0.9	.
1791	gene_01489.t1	HxATR1NdWsB_2	305	1061	5.30E-107	352.2	45.5	8	8.50E-18	1.30E-16	55.3	0.6	96	190	700	790	0.93	.
1792	gene_01489.t1	HxATR1NdWsB_2	305	1061	5.30E-107	352.2	45.5	8	9.30E-26	1.40E-24	81.5	0.4	80	277	475	667	0.91	.
1793	gene_02351.t1	HxATR1NdWsB_2	305	432	9.60E-32	105	0.3	2	5.10E-13	9.70E-12	39.3	0.3	65	159	291	384	0.88	.
1794	gene_02351.t1	HxATR1NdWsB_2	305	432	9.60E-32	105	0.3	2	6.20E-21	1.20E-19	65.3	0	20	260	26	300	0.75	.
1795	gene_03265.t1	HxATR1NdWsB_2	305	621	1.50E-13	45.3	23.1	4	0.0085	0.19	5.6	0.8	92	225	243	372	0.67	.
1796	gene_03265.t1	HxATR1NdWsB_2	305	621	1.50E-13	45.3	23.1	4	0.016	0.35	4.7	1.1	144	260	397	520	0.68	.
1797	gene_03265.t1	HxATR1NdWsB_2	305	621	1.50E-13	45.3	23.1	4	3.60E-07	7.90E-06	19.9	0.5	72	151	539	615	0.89	.
1798	gene_03265.t1	HxATR1NdWsB_2	305	621	1.50E-13	45.3	23.1	4	8.50E-10	1.90E-08	28.6	1.6	10	148	27	182	0.84	.
1799	gene_07578.t1	HxATR1NdWsB_2	305	1072	5.30E-48	158.4	14.3	4	2.80E-06	5.00E-05	17.3	0	105	181	232	307	0.87	.
1800	gene_07578.t1	HxATR1NdWsB_2	305	1072	5.30E-48	158.4	14.3	4	3.80E-17	6.80E-16	53	0.5	40	198	310	476	0.78	.
1801	gene_07578.t1	HxATR1NdWsB_2	305	1072	5.30E-48	158.4	14.3	4	4.10E-11	7.30E-10	33.2	0.8	104	245	488	629	0.89	.
1802	gene_07578.t1	HxATR1NdWsB_2	305	1072	5.30E-48	158.4	14.3	4	5.90E-20	1.10E-18	62.2	0.5	14	198	24	219	0.83	.
1803	gene_10913.t1	HxATR1NdWsB_2	305	481	2.30E-33	110.4	18.8	3	2.40E-07	3.60E-06	21	0	116	243	261	381	0.87	.
1804	gene_10913.t1	HxATR1NdWsB_2	305	481	2.30E-33	110.4	18.8	3	4.30E-18	6.50E-17	56.3	9.7	17	207	45	248	0.74	.
1805	gene_10913.t1	HxATR1NdWsB_2	305	481	2.30E-33	110.4	18.8	3	7.50E-12	1.10E-10	35.8	1.3	75	143	388	462	0.91	.
1806	gene_03239.t1	HxATR1NdWsB_2	305	665	1.30E-15	52.1	5.8	4	0.048	1.1	3	0.1	62	102	297	337	0.81	.
1807	gene_03239.t1	HxATR1NdWsB_2	305	665	1.30E-15	52.1	5.8	4	2.8	67	-2.8	0	67	100	416	449	0.55	.
1808	gene_03239.t1	HxATR1NdWsB_2	305	665	1.30E-15	52.1	5.8	4	5.30E-06	0.00012	16	0.3	61	131	518	595	0.87	.
1809	gene_03239.t1	HxATR1NdWsB_2	305	665	1.30E-15	52.1	5.8	4	5.00E-11	1.20E-09	32.5	0	21	148	37	178	0.83	.
1810	gene_03250.t1	HxATR1NdWsB_2	305	622	1.80E-18	61.5	9.2	4	1.60E-05	0.00039	14.4	0.1	62	105	289	332	0.79	.
1811	gene_03250.t1	HxATR1NdWsB_2	305	622	1.80E-18	61.5	9.2	4	1.80E-09	4.10E-08	27.4	0.1	62	155	517	605	0.88	.
1812	gene_03250.t1	HxATR1NdWsB_2	305	622	1.80E-18	61.5	9.2	4	3.3	77	-3	0	76	102	416	442	0.71	.
1813	gene_03250.t1	HxATR1NdWsB_2	305	622	1.80E-18	61.5	9.2	4	5.40E-08	1.30E-06	22.5	0.3	13	148	25	170	0.83	.
1814	gene_03766.t1	HxATR1NdWsB_2	305	297	3.00E-29	96.9	2.3	1	1.50E-30	3.50E-29	96.6	2.3	19	279	29	295	0.89	.
1815	gene_04367.t1	HxATR1NdWsB_2	305	842	1.40E-33	111.1	33.6	5	0.0096	0.17	5.7	0	26	104	354	435	0.84	.
1816	gene_04367.t1	HxATR1NdWsB_2	305	842	1.40E-33	111.1	33.6	5	0.079	1.4	2.7	0.1	209	275	442	507	0.57	.
1817	gene_04367.t1	HxATR1NdWsB_2	305	842	1.40E-33	111.1	33.6	5	1.20E-17	2.10E-16	54.7	11	16	224	100	330	0.81	.
1818	gene_04367.t1	HxATR1NdWsB_2	305	842	1.40E-33	111.1	33.6	5	5.10E-15	9.10E-14	46	6.1	63	178	648	821	0.92	.
1819	gene_04367.t1	HxATR1NdWsB_2	305	842	1.40E-33	111.1	33.6	5	8.90E-08	1.60E-06	22.2	0.4	61	179	553	680	0.8	.
1820	gene_12145.t1	HxATR1NdWsB_2	305	382	1.90E-10	35.1	0	2	0.38	9.6	-0.1	0	180	207	308	343	0.69	.
1821	gene_12145.t1	HxATR1NdWsB_2	305	382	1.90E-10	35.1	0	2	4.30E-11	1.10E-09	32.6	0	78	191	84	222	0.81	.
1822	gene_03204.t1	HxATR1NdWsB_2	305	613	1.90E-17	58.1	13.8	4	0.015	0.24	5.2	0	62	107	304	349	0.84	.
1823	gene_03204.t1	HxATR1NdWsB_2	305	613	1.90E-17	58.1	13.8	4	1.50E-08	2.40E-07	24.9	2.9	55	147	521	612	0.82	.
1824	gene_03204.t1	HxATR1NdWsB_2	305	613	1.90E-17	58.1	13.8	4	3.1	49	-2.4	0	77	103	430	456	0.74	.
1825	gene_03204.t1	HxATR1NdWsB_2	305	613	1.90E-17	58.1	13.8	4	7.20E-11	1.20E-09	32.5	0.2	23	150	43	184	0.85	.
1826	gene_02362.t1	HxATR1NdWsB_2	305	429	2.10E-27	90.8	4.2	2	1.70E-20	2.70E-19	64.1	0.9	6	191	20	232	0.74	.
1827	gene_02362.t1	HxATR1NdWsB_2	305	429	2.10E-27	90.8	4.2	2	1.90E-09	3.00E-08	27.9	0.2	71	157	296	381	0.89	.
1828	gene_03198.t1	HxATR1NdWsB_2	305	473	2.90E-06	21.3	24.4	4	0.098	2	2.2	2.7	114	145	112	140	0.71	.
1829	gene_03198.t1	HxATR1NdWsB_2	305	473	2.90E-06	21.3	24.4	4	1.9	38	-2	0	162	217	181	241	0.62	.
1830	gene_03198.t1	HxATR1NdWsB_2	305	473	2.90E-06	21.3	24.4	4	5.40E-06	0.00011	16.2	3.4	62	147	379	462	0.82	.
1831	gene_03198.t1	HxATR1NdWsB_2	305	473	2.90E-06	21.3	24.4	4	8.00E-05	0.0016	12.3	4.4	62	182	264	401	0.79	.
1832	gene_01867.t1	HxATR1NdWsB_2	305	564	9.00E-09	29.6	10.1	4	0.0017	0.032	8.1	2.3	134	223	104	205	0.76	.
1833	gene_01867.t1	HxATR1NdWsB_2	305	564	9.00E-09	29.6	10.1	4	0.082	1.6	2.5	0.2	157	200	505	549	0.8	.
1834	gene_01867.t1	HxATR1NdWsB_2	305	564	9.00E-09	29.6	10.1	4	0.57	11	-0.2	0.3	34	83	58	114	0.63	.
1835	gene_01867.t1	HxATR1NdWsB_2	305	564	9.00E-09	29.6	10.1	4	1.00E-07	1.90E-06	21.9	0	123	191	223	308	0.82	.
1836	gene_00087.t1	HxATR1NdWsB_2	305	606	6.40E-11	36.6	1	3	0.00057	0.012	9.4	0	155	207	180	244	0.79	.
1837	gene_00087.t1	HxATR1NdWsB_2	305	606	6.40E-11	36.6	1	3	0.005	0.11	6.3	0.1	63	148	443	557	0.63	.
1838	gene_00087.t1	HxATR1NdWsB_2	305	606	6.40E-11	36.6	1	3	3.00E-06	6.60E-05	16.9	0	146	199	329	383	0.72	.
1839	gene_07117.t1	HxATR1NdWsB_2	305	268	9.10E-07	23	0.6	1	4.90E-08	1.40E-06	22.4	0.6	108	223	112	258	0.78	.
1840	gene_03152.t1	HxATR1NdWsB_2	305	477	1.80E-15	51.6	14.8	5	0.0013	0.027	8.3	0	57	106	196	247	0.85	.
1841	gene_03152.t1	HxATR1NdWsB_2	305	477	1.80E-15	51.6	14.8	5	0.047	0.95	3.2	0.4	68	169	273	390	0.62	.
1842	gene_03152.t1	HxATR1NdWsB_2	305	477	1.80E-15	51.6	14.8	5	0.85	17	-0.9	0	164	197	122	159	0.74	.
1843	gene_03152.t1	HxATR1NdWsB_2	305	477	1.80E-15	51.6	14.8	5	5.00E-12	1.00E-10	36	0.7	67	146	387	463	0.77	.
1844	gene_03152.t1	HxATR1NdWsB_2	305	477	1.80E-15	51.6	14.8	5	8.30E-05	0.0017	12.3	0.2	103	147	40	81	0.75	.
1845	gene_02558.t1	HxATR1NdWsB_2	305	374	7.50E-45	148.1	7.4	2	5.20E-29	7.60E-28	92.2	2.4	39	190	76	237	0.89	.
1846	gene_02558.t1	HxATR1NdWsB_2	305	374	7.50E-45	148.1	7.4	2	6.30E-20	9.20E-19	62.4	0.4	89	218	228	357	0.84	.
1847	gene_01892.t1	HxATR1NdWsB_2	305	579	1.20E-22	75.1	4.6	3	1.80E-06	2.50E-05	18.3	0	151	223	137	218	0.75	.
1848	gene_01892.t1	HxATR1NdWsB_2	305	579	1.20E-22	75.1	4.6	3	4.10E-12	5.60E-11	36.8	0.7	122	194	239	334	0.82	.
1849	gene_01892.t1	HxATR1NdWsB_2	305	579	1.20E-22	75.1	4.6	3	6.50E-07	9.00E-06	19.7	0.3	151	196	383	435	0.79	.
1850	gene_02318.t1	HxATR1NdWsB_2	305	429	1.70E-27	91.1	0	2	3.60E-07	7.90E-06	19.9	0	76	159	300	382	0.87	.
1851	gene_02318.t1	HxATR1NdWsB_2	305	429	1.70E-27	91.1	0	2	4.00E-22	8.60E-21	69.1	0	66	198	92	233	0.77	.
1852	gene_10853.t1	HxATR1NdWsB_2	305	662	1.80E-18	61.4	9.7	4	0.012	0.16	5.8	0.5	113	191	409	495	0.8	.
1853	gene_10853.t1	HxATR1NdWsB_2	305	662	1.80E-18	61.4	9.7	4	0.013	0.18	5.6	0.1	153	221	565	641	0.74	.
1854	gene_10853.t1	HxATR1NdWsB_2	305	662	1.80E-18	61.4	9.7	4	1.30E-12	1.80E-11	38.5	0.1	69	233	253	441	0.84	.
1855	gene_10853.t1	HxATR1NdWsB_2	305	662	1.80E-18	61.4	9.7	4	2.00E-07	2.80E-06	21.4	0.8	34	200	56	251	0.81	.
1856	gene_12269.t1	HxATR1NdWsB_2	305	315	6.10E-18	59.7	6.7	2	1.00E-13	2.60E-12	41.2	1.4	85	196	37	162	0.75	.
1857	gene_12269.t1	HxATR1NdWsB_2	305	315	6.10E-18	59.7	6.7	2	7.60E-08	1.90E-06	21.9	0.6	152	226	202	287	0.75	.
1858	gene_01148.t1	HxATR1NdWsB_2	305	693	2.70E-05	18.2	7.9	4	0.00011	0.0018	12.2	0.6	150	191	388	436	0.72	.
1859	gene_01148.t1	HxATR1NdWsB_2	305	693	2.70E-05	18.2	7.9	4	0.023	0.38	4.6	0	143	195	224	309	0.7	.
1860	gene_01148.t1	HxATR1NdWsB_2	305	693	2.70E-05	18.2	7.9	4	0.12	1.9	2.2	0	161	257	494	595	0.72	.
1861	gene_01148.t1	HxATR1NdWsB_2	305	693	2.70E-05	18.2	7.9	4	7.4	120	-3.6	0.1	34	59	48	75	0.52	.
1862	gene_10908.t1	HxATR1NdWsB_2	305	374	7.50E-20	66	10.9	2	0.0066	0.092	6.6	0	146	223	286	356	0.86	.
1863	gene_10908.t1	HxATR1NdWsB_2	305	374	7.50E-20	66	10.9	2	1.20E-18	1.70E-17	58.2	9.9	33	207	56	246	0.8	.
1864	gene_03194.t1	HxATR1NdWsB_2	305	620	5.20E-14	46.8	9.6	4	0.00011	0.0022	11.9	0.3	19	147	39	181	0.74	.
1865	gene_03194.t1	HxATR1NdWsB_2	305	620	5.20E-14	46.8	9.6	4	0.088	1.8	2.3	0.2	63	108	291	349	0.63	.
1866	gene_03194.t1	HxATR1NdWsB_2	305	620	5.20E-14	46.8	9.6	4	3.9	78	-3.1	0.1	85	102	439	456	0.66	.
1867	gene_03194.t1	HxATR1NdWsB_2	305	620	5.20E-14	46.8	9.6	4	7.20E-12	1.50E-10	35.5	0	61	149	528	615	0.85	.
1868	gene_03269.t1	HxATR1NdWsB_2	305	540	7.70E-09	29.8	13.4	5	0.00057	0.0091	9.9	2	153	207	101	178	0.7	.
1869	gene_03269.t1	HxATR1NdWsB_2	305	540	7.70E-09	29.8	13.4	5	0.098	1.6	2.5	0	161	191	337	370	0.84	.
1870	gene_03269.t1	HxATR1NdWsB_2	305	540	7.70E-09	29.8	13.4	5	0.35	5.6	0.7	0.4	35	63	33	87	0.62	.
1871	gene_03269.t1	HxATR1NdWsB_2	305	540	7.70E-09	29.8	13.4	5	0.87	14	-0.6	0.1	182	201	464	483	0.7	.
1872	gene_03269.t1	HxATR1NdWsB_2	305	540	7.70E-09	29.8	13.4	5	2.10E-07	3.40E-06	21.1	0.1	125	191	199	279	0.83	.
1873	gene_03254.t1	HxATR1NdWsB_2	305	203	1.30E-31	104.6	4.5	2	3.10E-11	6.00E-10	33.5	0.1	126	190	1	66	0.95	.
1874	gene_03254.t1	HxATR1NdWsB_2	305	203	1.30E-31	104.6	4.5	2	8.50E-25	1.60E-23	78	1.4	90	223	58	191	0.85	.
1875	gene_10738.t1	HxATR1NdWsB_2	305	665	5.80E-61	201	4.9	4	1.00E-20	1.90E-19	64.7	0	24	174	42	196	0.81	.
1876	gene_10738.t1	HxATR1NdWsB_2	305	665	5.80E-61	201	4.9	4	3.20E-22	5.70E-21	69.7	0.1	90	243	207	362	0.88	.
1877	gene_10738.t1	HxATR1NdWsB_2	305	665	5.80E-61	201	4.9	4	3.60E-14	6.50E-13	43.2	0.3	122	246	496	624	0.82	.
1878	gene_10738.t1	HxATR1NdWsB_2	305	665	5.80E-61	201	4.9	4	4.30E-10	7.70E-09	29.8	0	110	252	317	477	0.8	.
1879	gene_03208.t1	HxATR1NdWsB_2	305	627	2.10E-21	71.1	8.4	5	0.0086	0.14	6	0	63	108	305	350	0.83	.
1880	gene_03208.t1	HxATR1NdWsB_2	305	627	2.10E-21	71.1	8.4	5	0.047	0.76	3.6	0	65	108	418	461	0.73	.
1881	gene_03208.t1	HxATR1NdWsB_2	305	627	2.10E-21	71.1	8.4	5	0.079	1.3	2.8	0	145	177	514	547	0.77	.
1882	gene_03208.t1	HxATR1NdWsB_2	305	627	2.10E-21	71.1	8.4	5	1.30E-11	2.00E-10	35	0.4	6	150	26	184	0.88	.
1883	gene_03208.t1	HxATR1NdWsB_2	305	627	2.10E-21	71.1	8.4	5	2.10E-09	3.40E-08	27.7	0.2	61	154	527	617	0.87	.
1884	gene_02378.t1	HxATR1NdWsB_2	305	424	1.40E-30	101.2	0	2	2.10E-20	3.80E-19	63.7	0	61	192	80	235	0.75	.
1885	gene_02378.t1	HxATR1NdWsB_2	305	424	1.40E-30	101.2	0	2	7.70E-12	1.40E-10	35.6	0	69	131	296	358	0.93	.
1886	gene_02309.t1	HxATR1NdWsB_2	305	430	4.80E-29	96.2	0.3	2	1.80E-09	3.10E-08	27.8	0	66	161	292	386	0.91	.
1887	gene_02309.t1	HxATR1NdWsB_2	305	430	4.80E-29	96.2	0.3	2	2.70E-21	4.60E-20	66.7	0.1	41	191	55	233	0.79	.
1888	gene_03097.t1	HxATR1NdWsB_2	305	485	1.90E-12	41.6	14.2	3	0.5	8	0.2	0.1	147	190	284	326	0.65	.
1889	gene_03097.t1	HxATR1NdWsB_2	305	485	1.90E-12	41.6	14.2	3	1.70E-05	0.00027	14.9	0.5	120	199	360	439	0.78	.
1890	gene_03097.t1	HxATR1NdWsB_2	305	485	1.90E-12	41.6	14.2	3	4.90E-10	7.90E-09	29.8	6.9	27	207	44	252	0.76	.
1891	gene_02470.t1	HxATR1NdWsB_2	305	658	9.10E-20	65.7	5.2	3	0.01	0.22	5.3	0	62	103	350	391	0.88	.
1892	gene_02470.t1	HxATR1NdWsB_2	305	658	9.10E-20	65.7	5.2	3	1.40E-09	3.10E-08	27.8	0	61	155	557	649	0.87	.
1893	gene_02470.t1	HxATR1NdWsB_2	305	658	9.10E-20	65.7	5.2	3	8.20E-11	1.80E-09	31.9	0.9	3	149	72	232	0.87	.
1894	gene_04204.t1	HxATR1NdWsB_2	305	207	1.40E-13	45.4	0.5	2	4.80E-05	0.0012	12.7	0	152	190	161	201	0.86	.
1895	gene_04204.t1	HxATR1NdWsB_2	305	207	1.40E-13	45.4	0.5	2	6.10E-10	1.60E-08	28.8	0.2	91	168	8	81	0.88	.
1896	gene_08161.t1	HxATR1NdWsB_2	305	202	0.00016	15.7	4.5	1	3.50E-05	0.00077	13.4	4.4	0	51	18	69	0.74	.
1897	gene_03878.t1	HxATR1NdWsB_2	305	533	6.70E-12	39.9	8.3	2	1.20E-08	1.60E-07	25.5	1.5	135	211	63	183	0.81	.
1898	gene_03878.t1	HxATR1NdWsB_2	305	533	6.70E-12	39.9	8.3	2	2.60E-06	3.40E-05	17.8	0.7	149	205	233	299	0.71	.
1899	gene_02350.t1	HxATR1NdWsB_2	305	431	7.40E-39	128.4	0.2	2	2.40E-28	4.60E-27	89.7	0	7	197	21	240	0.82	.
1900	gene_02350.t1	HxATR1NdWsB_2	305	431	7.40E-39	128.4	0.2	2	2.80E-12	5.30E-11	36.9	0.1	69	161	296	387	0.94	.
1901	gene_10318.t1	HxATR1NdWsB_2	305	154	6.40E-06	20.2	0	1	1.60E-07	8.00E-06	19.9	0	153	276	19	147	0.81	.
1902	gene_11521.t1	HxATR1NdWsB_2	305	674	5.20E-45	148.6	12.1	5	0.0049	0.083	6.7	0.2	153	200	260	309	0.81	.
1903	gene_11521.t1	HxATR1NdWsB_2	305	674	5.20E-45	148.6	12.1	5	2.40E-11	4.10E-10	34	2.2	150	278	534	668	0.86	.
1904	gene_11521.t1	HxATR1NdWsB_2	305	674	5.20E-45	148.6	12.1	5	3.90E-11	6.50E-10	33.3	0	117	230	409	525	0.88	.
1905	gene_11521.t1	HxATR1NdWsB_2	305	674	5.20E-45	148.6	12.1	5	3.00E-17	5.10E-16	53.4	1.7	22	256	30	277	0.87	.
1906	gene_11521.t1	HxATR1NdWsB_2	305	674	5.20E-45	148.6	12.1	5	7.40E-10	1.30E-08	29.1	0	120	207	323	414	0.79	.
1907	gene_03702.t1	HxATR1NdWsB_2	305	303	3.50E-23	76.9	8.4	2	4.70E-17	8.00E-16	52.8	1.9	99	242	156	300	0.87	.
1908	gene_03702.t1	HxATR1NdWsB_2	305	303	3.50E-23	76.9	8.4	2	5.30E-11	8.90E-10	32.9	1.3	121	223	88	193	0.81	.
1909	gene_12310.t1	HxATR1NdWsB_2	305	481	9.70E-31	101.7	24.4	3	1.40E-07	2.10E-06	21.8	0.1	115	243	260	381	0.87	.
1910	gene_12310.t1	HxATR1NdWsB_2	305	481	9.70E-31	101.7	24.4	3	3.60E-16	5.30E-15	50.1	12.7	34	207	63	248	0.76	.
1911	gene_12310.t1	HxATR1NdWsB_2	305	481	9.70E-31	101.7	24.4	3	8.10E-12	1.20E-10	35.8	1.4	75	143	388	462	0.91	.
1912	gene_07573.t1	HxATR1NdWsB_2	305	586	1.20E-26	88.3	15.5	2	1.60E-20	3.20E-19	63.9	3.5	38	199	31	201	0.84	.
1913	gene_07573.t1	HxATR1NdWsB_2	305	586	1.20E-26	88.3	15.5	2	3.20E-10	6.60E-09	30	4.2	103	244	211	352	0.86	.
1914	gene_02297.t1	HxATR1NdWsB_2	305	429	1.90E-32	107.4	0.3	2	1.50E-21	2.60E-20	67.5	0.9	72	192	101	234	0.69	.
1915	gene_02297.t1	HxATR1NdWsB_2	305	429	1.90E-32	107.4	0.3	2	2.90E-12	4.90E-11	37	0	63	159	289	384	0.89	.
1916	gene_01864.t1	HxATR1NdWsB_2	305	627	3.50E-08	27.7	3.5	3	0.0068	0.099	6.5	0.2	143	220	107	199	0.62	.
1917	gene_01864.t1	HxATR1NdWsB_2	305	627	3.50E-08	27.7	3.5	3	1.90E-07	2.80E-06	21.4	0.1	123	191	221	309	0.83	.
1918	gene_01864.t1	HxATR1NdWsB_2	305	627	3.50E-08	27.7	3.5	3	4.6	66	-2.8	0	36	47	34	54	0.57	.
1919	gene_02307.t1	HxATR1NdWsB_2	305	432	2.80E-38	126.5	1.6	2	3.40E-24	5.20E-23	76.4	0.3	38	200	52	241	0.86	.
1920	gene_02307.t1	HxATR1NdWsB_2	305	432	2.80E-38	126.5	1.6	2	5.50E-16	8.40E-15	49.4	0	62	161	289	387	0.9	.
1921	gene_03272.t1	HxATR1NdWsB_2	305	216	0.0013	12.7	0.1	1	9.00E-05	0.0025	11.7	0.1	82	148	94	156	0.8	.
1922	gene_10914.t1	HxATR1NdWsB_2	305	309	5.00E-23	76.4	10.1	2	0.41	6.5	0.5	0	88	117	47	76	0.6	.
1923	gene_10914.t1	HxATR1NdWsB_2	305	309	5.00E-23	76.4	10.1	2	1.20E-23	2.00E-22	74.4	7.4	62	240	122	299	0.88	.
1924	gene_01875.t1	HxATR1NdWsB_2	305	527	2.60E-09	31.4	5.8	4	0.00021	0.0045	10.9	0	46	133	289	386	0.83	.
1925	gene_01875.t1	HxATR1NdWsB_2	305	527	2.60E-09	31.4	5.8	4	0.021	0.47	4.3	0.2	153	201	84	155	0.65	.
1926	gene_01875.t1	HxATR1NdWsB_2	305	527	2.60E-09	31.4	5.8	4	2	44	-2.2	0	71	108	424	468	0.62	.
1927	gene_01875.t1	HxATR1NdWsB_2	305	527	2.60E-09	31.4	5.8	4	3.00E-06	6.50E-05	16.9	0.1	131	192	188	260	0.87	.
1928	gene_09991.t1	HxATR1NdWsB_2	305	462	4.10E-13	43.8	13	2	2.80E-05	0.00039	14.4	0.2	61	160	310	421	0.56	.
1929	gene_09991.t1	HxATR1NdWsB_2	305	462	4.10E-13	43.8	13	2	3.90E-09	5.40E-08	27	9.5	38	207	68	274	0.69	.
1930	gene_02294.t1	HxATR1NdWsB_2	305	429	1.00E-32	108.2	0.4	2	1.50E-12	2.60E-11	37.9	0	63	161	289	386	0.89	.
1931	gene_02294.t1	HxATR1NdWsB_2	305	429	1.00E-32	108.2	0.4	2	1.50E-21	2.60E-20	67.5	0.9	72	192	101	234	0.69	.
1932	gene_02316.t1	HxATR1NdWsB_2	305	423	3.00E-36	119.8	7.6	2	1.00E-09	1.40E-08	28.9	1.1	68	161	294	386	0.91	.
1933	gene_02316.t1	HxATR1NdWsB_2	305	423	3.00E-36	119.8	7.6	2	8.30E-30	1.20E-28	94.9	0.7	61	196	81	233	0.83	.
1934	gene_01874.t1	HxATR1NdWsB_2	305	485	3.20E-07	24.5	4.7	2	0.0042	0.085	6.7	1	136	211	118	220	0.74	.
1935	gene_01874.t1	HxATR1NdWsB_2	305	485	3.20E-07	24.5	4.7	2	7.60E-07	1.50E-05	19	0.1	123	191	235	320	0.81	.
1936	gene_02317.t1	HxATR1NdWsB_2	305	434	4.60E-27	89.7	0.2	2	5.70E-21	1.30E-19	65.1	0.1	62	204	91	247	0.77	.
1937	gene_02317.t1	HxATR1NdWsB_2	305	434	4.60E-27	89.7	0.2	2	6.30E-08	1.50E-06	22.3	0	77	160	304	386	0.88	.
1938	gene_01873.t1	HxATR1NdWsB_2	305	373	3.10E-06	21.3	0.4	1	3.90E-07	8.00E-06	19.9	0.4	122	191	45	131	0.8	.
1939	gene_01866.t1	HxATR1NdWsB_2	305	329	8.40E-06	19.8	0.9	2	0.31	5.9	0.6	0.1	74	96	233	263	0.7	.
1940	gene_01866.t1	HxATR1NdWsB_2	305	329	8.40E-06	19.8	0.9	2	1.80E-06	3.50E-05	17.8	0.1	149	191	20	72	0.78	.
1941	gene_10746.t1	HxATR1NdWsB_2	305	280	1.20E-36	121.2	2.8	2	4.00E-12	7.10E-11	36.5	0	91	159	202	266	0.96	.
1942	gene_10746.t1	HxATR1NdWsB_2	305	280	1.20E-36	121.2	2.8	2	7.80E-27	1.40E-25	84.8	0.9	14	173	26	189	0.8	.
1943	gene_05825.t1	HxATR1NdWsB_2	305	477	3.20E-17	57.3	19.3	3	0.46	7.4	0.3	0	88	145	408	466	0.74	.
1944	gene_05825.t1	HxATR1NdWsB_2	305	477	3.20E-17	57.3	19.3	3	1.10E-09	1.70E-08	28.7	4.8	43	161	104	236	0.79	.
1945	gene_05825.t1	HxATR1NdWsB_2	305	477	3.20E-17	57.3	19.3	3	5.40E-10	8.60E-09	29.7	5.8	111	242	261	391	0.8	.
1946	gene_03262.t1	HxATR1NdWsB_2	305	601	1.80E-12	41.8	17.2	3	0.024	0.53	4.1	0.1	65	108	413	456	0.77	.
1947	gene_03262.t1	HxATR1NdWsB_2	305	601	1.80E-12	41.8	17.2	3	1.10E-05	0.00024	15	5.6	61	134	521	597	0.66	.
1948	gene_03262.t1	HxATR1NdWsB_2	305	601	1.80E-12	41.8	17.2	3	9.20E-09	2.00E-07	25.2	0.1	23	147	42	177	0.83	.
1949	gene_03190.t1	HxATR1NdWsB_2	305	510	3.50E-18	60.5	0.6	2	1.60E-11	3.40E-10	34.3	0.2	68	157	424	509	0.88	.
1950	gene_03190.t1	HxATR1NdWsB_2	305	510	3.50E-18	60.5	0.6	2	3.70E-08	8.00E-07	23.2	0	5	147	22	181	0.81	.
1951	gene_03191.t1	HxATR1NdWsB_2	305	264	1.20E-08	29.2	3.3	2	0.54	15	-0.7	0	164	192	206	238	0.8	.
1952	gene_03191.t1	HxATR1NdWsB_2	305	264	1.20E-08	29.2	3.3	2	6.80E-10	1.90E-08	28.5	1.9	14	148	15	166	0.8	.
1953	gene_02368.t1	HxATR1NdWsB_2	305	423	8.70E-33	108.4	3	2	1.00E-09	1.80E-08	28.6	0.1	71	156	293	377	0.82	.
1954	gene_02368.t1	HxATR1NdWsB_2	305	423	8.70E-33	108.4	3	2	3.20E-25	5.50E-24	79.6	0.6	61	232	79	273	0.82	.
1955	gene_02556.t1	HxATR1NdWsB_2	305	267	1.70E-35	117.4	8.8	2	1.60E-07	2.30E-06	21.7	0	90	152	206	261	0.86	.
1956	gene_02556.t1	HxATR1NdWsB_2	305	267	1.70E-35	117.4	8.8	2	2.00E-31	2.90E-30	100.2	6.6	38	190	51	214	0.93	.
1957	gene_01756.t1	HxATR1NdWsB_2	305	286	5.60E-05	17.1	3.4	1	6.50E-05	0.0018	12.2	3.4	122	240	122	258	0.75	.
1958	gene_06312.t1	HxATR1NdWsB_2	305	439	1.10E-15	52.3	5.2	2	0.00022	0.0036	11.2	1.7	62	189	63	196	0.82	.
1959	gene_06312.t1	HxATR1NdWsB_2	305	439	1.10E-15	52.3	5.2	2	6.00E-14	9.70E-13	42.6	0.3	100	222	203	327	0.85	.
1960	gene_01891.t1	HxATR1NdWsB_2	305	451	3.40E-19	63.8	1.5	3	4.20E-10	5.80E-09	30.2	0.1	123	214	110	209	0.77	.
1961	gene_01891.t1	HxATR1NdWsB_2	305	451	3.40E-19	63.8	1.5	3	4.60E-05	0.00064	13.7	0.1	151	183	253	285	0.85	.
1962	gene_01891.t1	HxATR1NdWsB_2	305	451	3.40E-19	63.8	1.5	3	5.10E-06	7.10E-05	16.8	0	153	206	9	86	0.74	.
1963	gene_10463.t1	HxATR1NdWsB_2	305	267	1.60E-08	28.8	2.2	1	1.10E-09	1.70E-08	28.7	0.6	149	278	130	264	0.73	.
1964	gene_02376.t1	HxATR1NdWsB_2	305	447	6.70E-24	79.3	2	3	0.54	10	-0.2	0.1	230	279	387	436	0.77	.
1965	gene_02376.t1	HxATR1NdWsB_2	305	447	6.70E-24	79.3	2	3	1.00E-07	2.00E-06	21.9	0.1	70	131	313	374	0.8	.
1966	gene_02376.t1	HxATR1NdWsB_2	305	447	6.70E-24	79.3	2	3	4.60E-18	8.80E-17	55.9	0.2	95	194	148	253	0.87	.
1967	gene_10916.t1	HxATR1NdWsB_2	305	254	1.30E-11	39	8	1	1.10E-12	1.80E-11	38.5	8	25	188	53	229	0.64	.
1968	gene_04322.t1	HxATR1NdWsB_2	305	461	4.30E-33	109.4	6.1	2	2.30E-29	3.90E-28	93.2	3.8	69	266	1	210	0.9	.
1969	gene_04322.t1	HxATR1NdWsB_2	305	461	4.30E-33	109.4	6.1	2	3.40E-06	5.70E-05	17.1	0	76	158	206	287	0.93	.
1970	gene_03151.t1	HxATR1NdWsB_2	305	556	1.70E-08	28.7	2.6	4	0.0011	0.028	8.3	0	147	179	518	552	0.85	.
1971	gene_03151.t1	HxATR1NdWsB_2	305	556	1.70E-08	28.7	2.6	4	0.016	0.4	4.5	0	62	107	303	348	0.77	.
1972	gene_03151.t1	HxATR1NdWsB_2	305	556	1.70E-08	28.7	2.6	4	1.2	30	-1.7	0.2	69	102	424	457	0.73	.
1973	gene_03151.t1	HxATR1NdWsB_2	305	556	1.70E-08	28.7	2.6	4	2.80E-05	0.00071	13.5	0.1	21	147	41	181	0.78	.
1974	gene_03228.t1	HxATR1NdWsB_2	305	354	7.20E-05	16.8	2.2	3	0.00019	0.0065	10.3	0	68	111	310	353	0.89	.
1975	gene_03228.t1	HxATR1NdWsB_2	305	354	7.20E-05	16.8	2.2	3	0.0056	0.19	5.5	0.1	74	106	111	143	0.87	.
1976	gene_03228.t1	HxATR1NdWsB_2	305	354	7.20E-05	16.8	2.2	3	1.6	56	-2.6	0	164	190	42	69	0.59	.
1977	gene_07560.t1	HxATR1NdWsB_2	305	491	1.50E-14	48.6	3	1	6.70E-16	1.50E-14	48.6	3	37	219	61	252	0.75	.
1978	gene_03255.t1	HxATR1NdWsB_2	305	805	6.10E-29	95.8	34.2	6	0.11	1.7	2.4	0.1	64	117	350	406	0.69	.
1979	gene_03255.t1	HxATR1NdWsB_2	305	805	6.10E-29	95.8	34.2	6	0.3	4.5	1	2.9	50	103	399	464	0.74	.
1980	gene_03255.t1	HxATR1NdWsB_2	305	805	6.10E-29	95.8	34.2	6	1.50E-14	2.20E-13	44.7	0.3	101	229	159	291	0.86	.
1981	gene_03255.t1	HxATR1NdWsB_2	305	805	6.10E-29	95.8	34.2	6	2.40E-08	3.70E-07	24.3	1.3	62	182	518	640	0.76	.
1982	gene_03255.t1	HxATR1NdWsB_2	305	805	6.10E-29	95.8	34.2	6	6.10E-09	9.30E-08	26.3	2.4	84	154	715	786	0.83	.
1983	gene_03255.t1	HxATR1NdWsB_2	305	805	6.10E-29	95.8	34.2	6	7.00E-06	0.00011	16.2	0.7	149	194	112	160	0.9	.
1984	gene_07572.t1	HxATR1NdWsB_2	305	284	2.70E-21	70.7	6.6	1	2.20E-22	4.50E-21	70	6.6	38	226	31	247	0.86	.
1985	gene_06315.t1	HxATR1NdWsB_2	305	483	6.10E-15	49.8	3.2	2	3.00E-16	6.10E-15	49.8	3.2	37	219	61	252	0.75	.
1986	gene_06315.t1	HxATR1NdWsB_2	305	483	6.10E-15	49.8	3.2	2	7.6	150	-4	7	222	277	341	396	0.59	.
1987	gene_12138.t1	HxATR1NdWsB_2	305	369	1.20E-10	35.7	1.2	2	0.83	16	-0.8	0.1	14	36	33	55	0.63	.
1988	gene_12138.t1	HxATR1NdWsB_2	305	369	1.20E-10	35.7	1.2	2	6.40E-12	1.20E-10	35.7	1.2	90	195	164	279	0.87	.
1989	gene_03196.t1	HxATR1NdWsB_2	305	667	5.50E-19	63.1	9.2	4	0.0009	0.021	8.7	0.3	109	219	259	369	0.64	.
1990	gene_03196.t1	HxATR1NdWsB_2	305	667	5.50E-19	63.1	9.2	4	0.039	0.91	3.3	0.1	65	106	442	483	0.85	.
1991	gene_03196.t1	HxATR1NdWsB_2	305	667	5.50E-19	63.1	9.2	4	1.30E-11	3.20E-10	34.4	0.1	68	169	560	657	0.79	.
1992	gene_03196.t1	HxATR1NdWsB_2	305	667	5.50E-19	63.1	9.2	4	6.30E-07	1.50E-05	19	0.1	20	147	40	181	0.79	.
1993	gene_10909.t1	HxATR1NdWsB_2	305	364	1.70E-15	51.7	18.8	1	1.90E-16	2.60E-15	51.1	18.8	16	244	45	295	0.76	.
1994	gene_03231.t1	HxATR1NdWsB_2	305	686	1.00E-16	55.6	2.1	4	0.049	1.2	2.9	0	62	108	474	520	0.77	.
1995	gene_03231.t1	HxATR1NdWsB_2	305	686	1.00E-16	55.6	2.1	4	0.13	3.4	1.4	0	62	102	360	400	0.83	.
1996	gene_03231.t1	HxATR1NdWsB_2	305	686	1.00E-16	55.6	2.1	4	2.50E-06	6.30E-05	17	0	14	147	93	240	0.82	.
1997	gene_03231.t1	HxATR1NdWsB_2	305	686	1.00E-16	55.6	2.1	4	2.60E-10	6.60E-09	30	0.2	69	140	596	667	0.84	.
1998	gene_00092.t1	HxATR1NdWsB_2	305	606	6.50E-10	33.3	10.4	3	0.00012	0.0021	11.9	1.1	39	215	80	268	0.7	.
1999	gene_00092.t1	HxATR1NdWsB_2	305	606	6.50E-10	33.3	10.4	3	0.86	15	-0.7	0	121	150	549	575	0.84	.
2000	gene_00092.t1	HxATR1NdWsB_2	305	606	6.50E-10	33.3	10.4	3	1.10E-07	2.00E-06	21.9	1	146	252	345	476	0.74	.
[truncated: 9,653 more rows]
