# Supplementary material for: Genome and transcriptome analyses reveal molecular mechanisms underlying the interaction between Plasmopara viticola and grapevine
Source: Front Plant Sci. 2026 Mar 10;17:1765002. doi: 10.3389/fpls.2026.1765002 (PMC13011855; doi:10.3389/fpls.2026.1765002)
Supplement: Supplementary file 8 [file Table8.xlsx]

## Sheet: Sheet 1
transcript_id	RGC1	RGC2	RGC3	RGI1	RGI2	RGI3	seqnames	start	end	strand	gene_id	Gene_Name	Source_of_Annotation	Description.x	KO_ID	KEGG_Pathway	KEGG_Module	KEGG_Reaction	KEGG_rclass	BRITE	KEGG_TC	GOs	EVALUE	COG_ID	CDD_ID	IDENTITY	COG_NAME	COG_LETTER	COG_DESCRIPTION	seed_ortholog	COG_category	eggNOG_OGs	max_annot_lvl	CAZy	PFAMs	KO_ID.1	score	Control_mean	Infected_mean	log2FC	pvalue	Regulation
gene_00001.t1	0	0	0	20.42	20.42	13.08	MBPM02000001	1	1092	-	gene_00001	Un-Annotated	NA	-	NA	-	-	-	-	-	-	-	8.73E-005	COG4700	227044	32.877	Uncharacterized conserved protein ECs_4300, contains TPR-like domain	S	Function unknown	4792.ETI43890	-	2CHS2@1|root,2QUDS@2759|Eukaryota,3Q7ES@4776|Peronosporales	4776|Peronosporales	-	-	NA	362	0	17.9733	4.2459	0.018031	Upregulated
gene_00002.t1	0	0	0	7.83	7.83	6.55	MBPM02000001	15567	17747	+	gene_00002	Un-Annotated	NA	Glycine cleavage H-protein	NA	-	-	-	-	-	-	-	2.16E-241	NA	NA	NA	NA	NA	NA	67593.Physo137289	E	KOG3266@1|root,KOG3314@1|root,KOG3266@2759|Eukaryota,KOG3314@2759|Eukaryota,3Q7W7@4776|Peronosporales	4776|Peronosporales	-	GCV_H,Peptidase_M76,Ribosomal_L12,Ribosomal_L12_N,zf-CCCH	NA	676	0	7.40333	3.07096	0.00330496	Upregulated
gene_00007.t1	0	0	0	19.14	19.14	21.03	MBPM02000001	46582	51190	+	gene_00007	WD40	COG_Analysis	WD domain, G-beta repeat	ko:K19671	-	-	-	-	ko00000,ko03036	-	-	3.8E-014	COG2319	225201	16.748	WD40 repeat	R	General function prediction only	4792.ETI43920	S	KOG2247@1|root,KOG2247@2759|Eukaryota,3QEGF@4776|Peronosporales	4776|Peronosporales	-	WD40_3	NA	2358	0	19.77	4.37643	0.00101393	Upregulated
gene_00008.t1	0	0	0	115.42	115.42	194.89	MBPM02000001	70050	70658	+	gene_00008	Un-Annotated	NA	hTAFII28-like protein conserved region	ko:K03135	ko03022,map03022	-	-	-	ko00000,ko00001,ko03021	-	-	6.67E-076	NA	NA	NA	NA	NA	NA	4792.ETI44041	K	COG5251@1|root,KOG3219@2759|Eukaryota,3QG27@4776|Peronosporales	4776|Peronosporales	-	TAFII28	NA	232	0	141.91	7.15896	0.0331233	Upregulated
gene_00009.t1	0	0	0	12.5	12.5	20.34	MBPM02000001	70722	74448	-	gene_00009	SPS1	COG_Analysis	EGF domain, unclasssified subfamily	NA	-	-	-	-	-	-	-	6.77E-039	COG0515	223589	23.896	Serine/threonine protein kinase	T	Signal transduction mechanisms	4792.ETI44040	T	COG0515@1|root,KOG1225@1|root,KOG0192@2759|Eukaryota,KOG1225@2759|Eukaryota,3QE2V@4776|Peronosporales	4776|Peronosporales	-	Pkinase_Tyr	NA	1288	0	15.1133	4.01018	0.0286224	Upregulated
gene_00010.t1	0	0	0	15.17	15.17	16.72	MBPM02000001	93370	95142	+	gene_00010	Un-Annotated	NA	Protein phosphatase 2A regulatory B subunit (B56 family)	NA	-	-	-	-	-	-	-	3.6E-266	NA	NA	NA	NA	NA	NA	4792.ETI44039	S	28KUT@1|root,2QTB4@2759|Eukaryota,3Q76V@4776|Peronosporales	4776|Peronosporales	-	B56	NA	748	0	15.6867	4.06062	0.00108306	Upregulated
gene_00011.t1	0	0	0	1090.08	1090.08	2008.61	MBPM02000001	97034	97324	+	gene_00011	CopZ	COG_Analysis	Heavy-metal-associated domain	K07213	ko04978,map04978	-	-	-	ko00000,ko00001	-	-	3.03E-007	COG2608	225328	32.258	Copper chaperone CopZ	P	Inorganic ion transport and metabolism	164328.Phyra94978	S	2CZEZ@1|root,2SA2R@2759|Eukaryota,3QGFT@4776|Peronosporales	4776|Peronosporales	-	HMA	K07213	140	0	1396.26	10.4484	0.0448736	Upregulated
gene_00013.t1	0	0	0	20.32	20.32	16.97	MBPM02000001	98247	103061	+	gene_00013	Un-Annotated	NA	-	ko:K07213	ko04978,map04978	-	-	-	ko00000,ko00001	-	-	NA	NA	NA	NA	NA	NA	NA	4792.ETI44036	-	28U4Y@1|root,2RM1R@2759|Eukaryota,3QB49@4776|Peronosporales	4776|Peronosporales	-	-	NA	1436	0	19.2033	4.33652	0.00336432	Upregulated
gene_00015.t1	0	0	0	17.74	17.74	11.72	MBPM02000001	137928	140857	+	gene_00015	Un-Annotated	NA	Guanylate-binding protein, N-terminal domain	NA	-	-	-	-	-	-	-	NA	NA	NA	NA	NA	NA	NA	4792.ETI44124	S	28VNJ@1|root,2R2E7@2759|Eukaryota,3QB31@4776|Peronosporales	4776|Peronosporales	-	GBP	NA	1167	0	15.7333	4.06465	0.0158806	Upregulated
gene_00017.t1	0	0	0	5.97	5.97	4.39	MBPM02000001	148728	155505	+	gene_00017	WD40	COG_Analysis	WD domain, G-beta repeat	ko:K11798	-	-	-	-	ko00000,ko04121	-	-	1.39E-011	COG2319	225201	24.686	WD40 repeat	R	General function prediction only	4792.ETI44083	K	COG2319@1|root,COG2940@1|root,KOG1828@1|root,KOG0644@2759|Eukaryota,KOG1084@2759|Eukaryota,KOG1828@2759|Eukaryota,3QASC@4776|Peronosporales	4776|Peronosporales	-	Bromodomain,WD40,zf-HC5HC2H	NA	2438	0	5.44333	2.68781	0.00923199	Upregulated
gene_00018.t1	0	0	0	25.82	25.82	32.3	MBPM02000001	155651	157636	-	gene_00018	GAF	COG_Analysis	GAF domain	NA	-	-	-	-	-	-	-	2.32E-008	COG2203	225113	22.581	GAF domain	T	Signal transduction mechanisms	4792.ETI44085	T	COG5422@1|root,KOG4424@2759|Eukaryota,3QIWZ@4776|Peronosporales	4776|Peronosporales	-	FYVE,GAF	NA	1051	0	27.98	4.85699	0.00590678	Upregulated
gene_00023.t1	0	0	0	12.08	12.08	13.39	MBPM02000001	181068	188940	-	gene_00023	Un-Annotated	NA	P-loop containing dynein motor region D4	ko:K10408	ko05016,map05016	-	-	-	ko00000,ko00001,ko04812	-	-	NA	NA	NA	NA	NA	NA	NA	4792.ETI44062	Z	COG5245@1|root,KOG3595@2759|Eukaryota,3QCRY@4776|Peronosporales	4776|Peronosporales	-	AAA_5,AAA_6,AAA_7,AAA_8,AAA_9,DHC_N2,Dynein_heavy,MT	NA	4582	0	12.5167	3.75667	0.00121487	Upregulated
gene_00024.t1	0	0	0	10.33	10.33	7.75	MBPM02000001	189403	196659	-	gene_00024	Un-Annotated	NA	P-loop containing dynein motor region D4	ko:K10408	ko05016,map05016	-	-	-	ko00000,ko00001,ko04812	-	-	NA	NA	NA	NA	NA	NA	NA	4792.ETI44062	Z	COG5245@1|root,KOG3595@2759|Eukaryota,3QCRY@4776|Peronosporales	4776|Peronosporales	-	AAA_5,AAA_6,AAA_7,AAA_8,AAA_9,DHC_N2,Dynein_heavy,MT	NA	2130	0	9.47	3.38819	0.00814638	Upregulated
gene_00025.t1	0	0	0	533.07	533.07	790.55	MBPM02000001	197216	197602	+	gene_00025	Un-Annotated	NA	Complex 1 protein (LYR family)	ko:K03950	ko00190,ko01100,ko04714,ko04723,ko04932,ko05010,ko05012,ko05016,map00190,map01100,map04714,map04723,map04932,map05010,map05012,map05016	M00146	-	-	ko00000,ko00001,ko00002	3.D.1.6	-	5.01E-073	NA	NA	NA	NA	NA	NA	4787.PITG_03033T0	C	KOG3426@1|root,KOG3426@2759|Eukaryota,3QFZ7@4776|Peronosporales	4776|Peronosporales	-	Complex1_LYR	NA	220	0	618.897	9.27588	0.0186937	Upregulated
gene_00027.t1	0	0	0	20.6	20.6	11.67	MBPM02000001	209612	211893	+	gene_00027	Un-Annotated	NA	Involved in autophagy and cytoplasm to vacuole transport (Cvt) vesicle formation. Plays a key role in the organization of the preautophagosomal structure phagophore assembly site (PAS), the nucleating site for formation of the sequestering vesicle	ko:K17907	ko04136,ko04137,ko04138,ko04140,map04136,map04137,map04138,map04140	-	-	-	ko00000,ko00001,ko02000,ko03029,ko04131	9.A.15.1	-	NA	NA	NA	NA	NA	NA	NA	4792.ETI44104	U	KOG2173@1|root,KOG2173@2759|Eukaryota,3QEGD@4776|Peronosporales	4776|Peronosporales	-	APG9	NA	1272	0	17.6233	4.21904	0.0273633	Upregulated
gene_00028.t1	0	0	0	16.42	16.42	12.67	MBPM02000001	212168	214674	-	gene_00028	Un-Annotated	NA	Protection of Telomeres	NA	-	-	-	-	-	-	-	1.29E-237	NA	NA	NA	NA	NA	NA	4792.ETI44106	S	KOG4757@1|root,KOG4757@2759|Eukaryota,3QF0Q@4776|Peronosporales	4776|Peronosporales	-	POT1	NA	677	0	15.17	4.01525	0.0067213	Upregulated
gene_00029.t1	0	0	0	3.26	3.26	2.87	MBPM02000001	219362	220671	-	gene_00029	RhaT	COG_Analysis	EamA-like transporter family	NA	-	-	-	-	-	-	-	8.44E-019	COG0697	223769	18.771	Permease of the drug/metabolite transporter (DMT) superfamily	G	Carbohydrate transport and metabolism	4792.ETI44094	EG	COG0697@1|root,KOG4510@2759|Eukaryota,3QE9F@4776|Peronosporales	4776|Peronosporales	-	EamA	NA	501	0	3.13	2.04614	0.00172058	Upregulated
gene_00030.t1	0	0	0	45.33	45.33	23.97	MBPM02000001	220738	225280	+	gene_00030	Un-Annotated	NA	-	NA	-	-	-	-	-	-	-	NA	NA	NA	NA	NA	NA	NA	4792.ETI44096	-	28N0U@1|root,2QUJP@2759|Eukaryota,3QF4P@4776|Peronosporales	4776|Peronosporales	-	-	NA	1623	0	38.21	5.29315	0.0330123	Upregulated
gene_00031.t1	0	0	0	86.46	86.46	42.15	MBPM02000001	225344	226703	-	gene_00031	SPS1	COG_Analysis	Protein tyrosine kinase	NA	-	-	-	-	-	-	-	1.62E-047	COG0515	223589	27.885	Serine/threonine protein kinase	T	Signal transduction mechanisms	4792.ETI44097	T	KOG0616@1|root,KOG0616@2759|Eukaryota,3Q7SD@4776|Peronosporales	4776|Peronosporales	-	Pkinase	NA	478	0	71.69	6.18369	0.0399221	Upregulated
gene_00032.t1	0	0	0	94.13	94.13	107.01	MBPM02000001	226817	227878	+	gene_00032	Un-Annotated	NA	Belongs to the ubiquitin-conjugating enzyme family	ko:K13960	ko03460,map03460	-	-	-	ko00000,ko00001,ko01000,ko03400,ko04121	-	-	3.25E-050	COG5078	227410	40.268	Ubiquitin-protein ligase	O	Posttranslational modification, protein turnover, chaperones	4792.ETI44100	O	COG5078@1|root,KOG0417@2759|Eukaryota,3Q7GM@4776|Peronosporales	4776|Peronosporales	-	UQ_con	NA	305	0	98.4233	6.63551	0.00189739	Upregulated
gene_00034.t1	0	0	0	20.05	20.05	11.78	MBPM02000001	228531	229421	-	gene_00034	ERG3	COG_Analysis	Fatty acid hydroxylase superfamily	ko:K10223	ko00120,map00120	-	R07218	RC00963	ko00000,ko00001,ko01000	-	-	8.27E-012	COG3000	225546	24.837	Sterol desaturase/sphingolipid hydroxylase, fatty acid hydroxylase superfamily	I	Lipid transport and metabolism	4792.ETI44103	S	2CSY9@1|root,2RDSZ@2759|Eukaryota,3QAAA@4776|Peronosporales	4776|Peronosporales	-	FA_hydroxylase	NA	414	0	17.2933	4.19325	0.0244811	Upregulated
gene_00035.t1	0	0	0	6.69	6.69	8.84	MBPM02000001	238138	240183	+	gene_00035	Un-Annotated	NA	protein K6-linked ubiquitination	ko:K19403	-	-	-	-	ko00000,ko03036	-	-	1.47E-154	NA	NA	NA	NA	NA	NA	4787.PITG_10328T0	S	KOG4362@1|root,KOG4362@2759|Eukaryota,3QEZV@4776|Peronosporales	4776|Peronosporales	-	-	NA	474	0	7.40667	3.07153	0.00923297	Upregulated
gene_00042.t1	0	0	0	3	3	2.64	MBPM02000001	304743	306923	-	gene_00042	Un-Annotated	NA	-	NA	-	-	-	-	-	-	-	1.02E-163	NA	NA	NA	NA	NA	NA	67593.Physo139394	-	2C0BH@1|root,2S2MB@2759|Eukaryota,3Q8C4@4776|Peronosporales	4776|Peronosporales	-	-	NA	498	0	2.88	1.95606	0.0017316	Upregulated
gene_00044.t1	0	0	0	244.97	244.97	279.13	MBPM02000001	333158	334272	+	gene_00044	Un-Annotated	NA	Diacylglycerol acyltransferase	ko:K14457	ko00561,ko04975,map00561,map04975	-	R03755,R03756	RC00004,RC00037	ko00000,ko00001,ko01000	-	-	2.79E-188	NA	NA	NA	NA	NA	NA	4787.PITG_03074T0	I	KOG0831@1|root,KOG0831@2759|Eukaryota,3QD7G@4776|Peronosporales	4776|Peronosporales	-	DAGAT	NA	526	0	256.357	8.00763	0.00196708	Upregulated
gene_00045.t1	0	0	0	101.59	101.59	71.63	MBPM02000001	334379	337633	-	gene_00045	Un-Annotated	NA	Cullin family	ko:K03347	ko04110,ko04111,ko04114,ko04120,ko04141,ko04310,ko04340,ko04341,ko04350,ko04710,ko05168,ko05200,map04110,map04111,map04114,map04120,map04141,map04310,map04340,map04341,map04350,map04710,map05168,map05200	M00379,M00380,M00381,M00382,M00387,M00407,M00411	-	-	ko00000,ko00001,ko00002,ko04121	-	-	NA	NA	NA	NA	NA	NA	NA	4792.ETI39987	D	COG5647@1|root,KOG2166@2759|Eukaryota,3QF01@4776|Peronosporales	4776|Peronosporales	-	Cullin,Cullin_Nedd8	NA	1338	0	91.6033	6.53299	0.0116777	Upregulated
gene_00047.t1	0	0	0	15.96	15.96	8.04	MBPM02000001	339612	341765	-	gene_00047	Un-Annotated	NA	Tubulin-tyrosine ligase family	ko:K16582	-	-	-	-	ko00000,ko01000,ko03036,ko04812	-	-	NA	NA	NA	NA	NA	NA	NA	4792.ETI39980	O	KOG2158@1|root,KOG2158@2759|Eukaryota,3Q97T@4776|Peronosporales	4776|Peronosporales	-	TTL	NA	1041	0	13.32	3.83996	0.0371097	Upregulated
gene_00049.t1	0	0	0	247.79	247.79	277.96	MBPM02000001	346556	349458	+	gene_00049	Un-Annotated	NA	Proteasome/cyclosome repeat	ko:K03028	ko03050,ko05169,map03050,map05169	M00341	-	-	ko00000,ko00001,ko00002,ko03051	-	-	NA	NA	NA	NA	NA	NA	NA	4792.ETI40005	O	COG5110@1|root,KOG2005@2759|Eukaryota,3QCSK@4776|Peronosporales	4776|Peronosporales	-	PC_rep	NA	1617	0	257.847	8.01595	0.00151773	Upregulated
gene_00051.t1	0	0	0	1052.59	1052.59	742.85	MBPM02000001	353279	353615	-	gene_00051	Un-Annotated	NA	-	NA	-	-	-	-	-	-	-	5.37E-030	NA	NA	NA	NA	NA	NA	4792.ETI40003	-	2E4KG@1|root,2SBG6@2759|Eukaryota,3QGN4@4776|Peronosporales	4776|Peronosporales	-	-	NA	108	0	949.343	9.89231	0.011622	Upregulated
gene_00052.t1	0	0	0	19.74	19.74	24.36	MBPM02000001	353718	355070	+	gene_00052	NUC1	COG_Analysis	DNA/RNA non-specific endonuclease	K01173	ko04210,map04210	-	-	-	ko00000,ko00001,ko03029	-	-	1.07E-052	COG1864	224777	25.468	DNA/RNA endonuclease G, NUC1	F	Nucleotide transport and metabolism	4792.ETI40002	F	COG1864@1|root,KOG3721@2759|Eukaryota,3QE5Z@4776|Peronosporales	4776|Peronosporales	-	Endonuclease_NS	K01173	499	0	21.28	4.47768	0.0051964	Upregulated
gene_00057.t1	0	0	0	261.84	261.84	119.98	MBPM02000001	431136	431664	-	gene_00057	Un-Annotated	NA	Fis1 C-terminal tetratricopeptide repeat	ko:K17969	ko04137,ko04139,map04137,map04139	-	-	-	ko00000,ko00001,ko03029	-	-	5.38E-072	NA	NA	NA	NA	NA	NA	4787.PITG_03113T0	S	KOG3364@1|root,KOG3364@2759|Eukaryota,3QE70@4776|Peronosporales	4776|Peronosporales	-	Fis1_TPR_C	NA	218	0	214.553	7.7519	0.0452993	Upregulated
gene_00060.t1	0	0	0	229.96	229.96	248.02	MBPM02000001	446161	447380	-	gene_00060	Un-Annotated	NA	ATPase activator activity	NA	-	-	-	-	-	-	-	0.009	COG5580	227867	24.691	Activator of HSP90 ATPase	O	Posttranslational modification, protein turnover, chaperones	4792.ETI40114	O	COG5580@1|root,KOG2936@2759|Eukaryota	2759|Eukaryota	-	Aha1_N	NA	489	0	235.98	7.88862	0.000650158	Upregulated
gene_00061.t1	0	0	0	143.9	143.9	139.08	MBPM02000001	455944	459329	-	gene_00061	BglX	COG_Analysis	Fibronectin type III-like domain	K05349	ko00460,ko00500,ko00940,ko01100,ko01110,map00460,map00500,map00940,map01100,map01110	-	R00026,R02558,R02887,R02985,R03527,R04949,R04998,R10035,R10039,R10040	RC00049,RC00059,RC00171,RC00262,RC00397,RC00451,RC00714,RC00746,RC01248	ko00000,ko00001,ko01000	-	-	1E-066	COG1472	224389	31.844	Periplasmic beta-glucosidase and related glycosidases	G	Carbohydrate transport and metabolism	4792.ETI40120	G	COG1472@1|root,2QQ55@2759|Eukaryota,3QC16@4776|Peronosporales	4776|Peronosporales	GH3	Fn3-like,Glyco_hydro_3,Glyco_hydro_3_C	K05349	1181	0	142.293	7.16283	0.000127467	Upregulated
gene_00062.t1	0	0	0	193.78	193.78	218.21	MBPM02000001	467700	471246	-	gene_00062	BglX	COG_Analysis	Fibronectin type III-like domain	K05349	ko00460,ko00500,ko00940,ko01100,ko01110,map00460,map00500,map00940,map01100,map01110	-	R00026,R02558,R02887,R02985,R03527,R04949,R04998,R10035,R10039,R10040	RC00049,RC00059,RC00171,RC00262,RC00397,RC00451,RC00714,RC00746,RC01248	ko00000,ko00001,ko01000	-	-	3.28E-057	COG1472	224389	29.866	Periplasmic beta-glucosidase and related glycosidases	G	Carbohydrate transport and metabolism	4792.ETI40120	G	COG1472@1|root,2QQ55@2759|Eukaryota,3QC16@4776|Peronosporales	4776|Peronosporales	GH3	Fn3-like,Glyco_hydro_3,Glyco_hydro_3_C	K05349	1089	0	201.923	7.66479	0.00162246	Upregulated
gene_00063.t1	0	0	0	66.54	66.54	50.72	MBPM02000001	479818	481805	+	gene_00063	Un-Annotated	NA	-	NA	-	-	-	-	-	-	-	9.7E-296	NA	NA	NA	NA	NA	NA	4792.ETI40108	-	2984P@1|root,2RF56@2759|Eukaryota,3QDUX@4776|Peronosporales	4776|Peronosporales	-	Ndc1_Nup	NA	824	0	61.2667	5.96039	0.00732704	Upregulated
gene_00064.t1	0	0	0	48.23	48.23	30.23	MBPM02000001	481861	483729	-	gene_00064	SpoVK	COG_Analysis	ATPase family associated with various cellular activities (AAA)	K13525	-	-	-	-	-	-	-	4.33E-081	COG0464	223540	29.821	AAA+-type ATPase, SpoVK/Ycf46/Vps4 family	M	Cell wall/membrane/envelope biogenesis	4787.PITG_03145T0	O	COG0464@1|root,KOG0730@2759|Eukaryota,3QDNJ@4776|Peronosporales	4776|Peronosporales	-	AAA	K13525	753	0	42.23	5.43396	0.0195951	Upregulated
gene_00065.t1	0	0	0	47.73	47.73	44.7	MBPM02000001	484510	487140	+	gene_00065	WD40	COG_Analysis	Anaphase-promoting complex subunit 4 WD40 domain	ko:K14320	ko03013,map03013	M00427	-	-	ko00000,ko00001,ko00002,ko03019	-	-	8.11E-009	COG2319	225201	18.539	WD40 repeat	R	General function prediction only	4792.ETI40105	S	KOG2139@1|root,KOG2139@2759|Eukaryota,3QD3D@4776|Peronosporales	4776|Peronosporales	-	ANAPC4_WD40	NA	707	0	46.72	5.57652	0.000467017	Upregulated
gene_00066.t1	0	0	0	440.66	440.66	265.45	MBPM02000001	487248	488214	-	gene_00066	Gem1	COG_Analysis	Rab subfamily of small GTPases	ko:K07897	ko04137,ko04138,ko04140,ko04144,ko04145,ko05132,ko05146,ko05152,map04137,map04138,map04140,map04144,map04145,map05132,map05146,map05152	-	-	-	ko00000,ko00001,ko04031,ko04131,ko04147	-	-	3.47E-041	COG1100	224025	32.105	GTPase SAR1 family domain	R	General function prediction only	4792.ETI40100	U	KOG0394@1|root,KOG0394@2759|Eukaryota,3QBMN@4776|Peronosporales	4776|Peronosporales	-	Ras	NA	392	0	382.257	8.58217	0.0225566	Upregulated
gene_00068.t1	0	0	0	20.29	20.29	8.94	MBPM02000001	507922	509513	+	gene_00068	Un-Annotated	NA	-	NA	-	-	-	-	-	-	-	6.39E-190	NA	NA	NA	NA	NA	NA	4792.ETI40123	-	2D26K@1|root,2SKNU@2759|Eukaryota,3QBTZ@4776|Peronosporales	4776|Peronosporales	-	-	NA	545	0	16.5067	4.12983	0.0487252	Upregulated
gene_00071.t1	0	0	0	1337.93	1337.93	1884.28	MBPM02000001	519854	520850	+	gene_00071	PRE1	COG_Analysis	Proteasome subunit A N-terminal signature Add an annotation	K03432	ko03050,map03050	M00337,M00340	-	-	ko00000,ko00001,ko00002,ko01000,ko01002,ko03051	-	-	5.41E-061	COG0638	223711	37.313	20S proteasome, alpha and beta subunits	O	Posttranslational modification, protein turnover, chaperones	4792.ETI40096	O	COG0638@1|root,KOG0184@2759|Eukaryota,3QF1U@4776|Peronosporales	4776|Peronosporales	-	Proteasome,Proteasome_A_N	K03432	490	0	1520.05	10.5708	0.0140526	Upregulated
gene_00072.t1	0	0	0	212.55	212.55	160.5	MBPM02000001	521215	522224	-	gene_00072	Un-Annotated	NA	-	NA	-	-	-	-	-	-	-	8.38E-038	NA	NA	NA	NA	NA	NA	4792.ETI40098	-	2BZF8@1|root,2SBCE@2759|Eukaryota,3QG6E@4776|Peronosporales	4776|Peronosporales	-	-	NA	138	0	195.2	7.61618	0.00780782	Upregulated
gene_00073.t1	0	0	0	8	8	7.05	MBPM02000001	523502	525559	-	gene_00073	PhoD	COG_Analysis	Iron/zinc purple acid phosphatase-like protein C	ko:K22390	-	-	-	-	ko00000	-	-	3.6E-006	COG3540	226070	31.068	Phosphodiesterase/alkaline phosphatase D	P	Inorganic ion transport and metabolism	4792.ETI40092	G	COG1409@1|root,KOG1378@2759|Eukaryota,3QGX8@4776|Peronosporales	4776|Peronosporales	-	Metallophos,Metallophos_C,Pur_ac_phosph_N	NA	1085	0	7.68333	3.11825	0.00169434	Upregulated
gene_00082.t1	0	0	0	31.93	31.93	23.29	MBPM02000001	569498	571135	-	gene_00082	Un-Annotated	NA	zinc finger	NA	-	-	-	-	-	-	-	4.96E-122	NA	NA	NA	NA	NA	NA	4792.ETI40199	S	2CTD6@1|root,2RFY2@2759|Eukaryota,3QHFA@4776|Peronosporales	4776|Peronosporales	-	-	NA	378	0	29.05	4.90929	0.00968605	Upregulated
gene_00087.t1	0	0	0	77.25	77.25	45.39	MBPM02000001	589023	590843	+	gene_00087	Un-Annotated	NA	NA	NA	NA	NA	NA	NA	NA	NA	NA	NA	NA	NA	NA	NA	NA	NA	NA	NA	NA	NA	NA	NA	NA	NA	0	66.63	6.07959	0.0244756	Upregulated
gene_00088.t1	0	0	0	12.18	12.18	10.84	MBPM02000001	597559	611208	-	gene_00088	Un-Annotated	NA	Dynein heavy chain, N-terminal region 1	ko:K10408	ko05016,map05016	-	-	-	ko00000,ko00001,ko04812	-	-	NA	NA	NA	NA	NA	NA	NA	4792.ETI40179	Z	COG5245@1|root,KOG3595@2759|Eukaryota,3QE1Q@4776|Peronosporales	4776|Peronosporales	-	AAA_6,AAA_7,AAA_8,AAA_9,DHC_N1,DHC_N2,Dynein_heavy,MT	NA	7512	0	11.7333	3.67054	0.00144604	Upregulated
gene_00089.t1	0	0	0	50.44	50.44	83.36	MBPM02000001	611411	614006	+	gene_00089	Un-Annotated	NA	GTPase activator activity	NA	-	-	-	-	-	-	-	1.02E-155	NA	NA	NA	NA	NA	NA	4792.ETI40181	T	COG5347@1|root,KOG0702@2759|Eukaryota,3QAB5@4776|Peronosporales	4776|Peronosporales	-	ArfGap	NA	475	0	61.4133	5.96378	0.0304746	Upregulated
gene_00090.t1	0	0	0	69	69	53.5	MBPM02000001	623326	625126	-	gene_00090	Un-Annotated	NA	-	NA	-	-	-	-	-	-	-	1.3E-101	NA	NA	NA	NA	NA	NA	4792.ETI40195	-	2CXYS@1|root,2S0SH@2759|Eukaryota,3QEUP@4776|Peronosporales	4776|Peronosporales	-	-	NA	301	0	63.8333	6.01866	0.00648759	Upregulated
gene_00091.t1	0	0	0	1081.07	1081.07	917.67	MBPM02000001	625309	625878	+	gene_00091	RplF	COG_Analysis	Ribosomal protein L6	K02933	ko03010,map03010	M00177	-	-	br01610,ko00000,ko00001,ko00002,ko03011	-	-	4.89E-044	COG0097	223175	29.31	Ribosomal protein L6P/L9E	J	Translation, ribosomal structure and biogenesis	4792.ETI40194	J	COG0097@1|root,KOG3255@2759|Eukaryota,3QA88@4776|Peronosporales	4776|Peronosporales	-	Ribosomal_L6	K02933	364	0	1026.6	10.0051	0.00280303	Upregulated
gene_00094.t1	0	0	0	12.68	12.68	19.16	MBPM02000001	656751	660405	+	gene_00094	Un-Annotated	NA	Ion channel	NA	-	-	-	-	-	-	-	NA	NA	NA	NA	NA	NA	NA	4792.ETI40220	P	KOG1420@1|root,KOG1420@2759|Eukaryota,3Q7VX@4776|Peronosporales	4776|Peronosporales	-	BK_channel_a,Ion_trans_2	NA	1714	0	14.84	3.9855	0.0205352	Upregulated
gene_00096.t1	0	0	0	217.24	217.24	135.88	MBPM02000001	666525	667163	+	gene_00096	Un-Annotated	NA	Ubiquitin-conjugating enzyme E2, catalytic domain homologues	NA	-	-	-	-	-	-	-	6.48E-057	COG5078	227410	42.466	Ubiquitin-protein ligase	O	Posttranslational modification, protein turnover, chaperones	4792.ETI40215	O	COG5078@1|root,KOG0417@2759|Eukaryota,3QF4M@4776|Peronosporales	4776|Peronosporales	-	UQ_con	NA	291	0	190.12	7.57833	0.0197474	Upregulated
gene_00097.t1	0	0	0	49.84	49.84	49.55	MBPM02000001	667249	668838	+	gene_00097	RfaB	COG_Analysis	Glycosyl transferases group 1	NA	-	-	-	-	-	-	-	2.19E-017	COG0438	223515	22.49	Glycosyltransferase involved in cell wall bisynthesis	M	Cell wall/membrane/envelope biogenesis	4792.ETI40213	M	COG0438@1|root,2QQT3@2759|Eukaryota,3QEIS@4776|Peronosporales	4776|Peronosporales	-	Glycos_transf_1	NA	681	0	49.7433	5.66515	3.77643e-06	Upregulated
gene_00098.t1	0	0	0	41.48	41.48	36.08	MBPM02000001	668874	670150	-	gene_00098	TruA	COG_Analysis	pseudouridine synthase activity	K06173	-	-	-	-	-	-	-	1.51E-039	COG0101	223179	26.019	tRNA U38,U39,U40 pseudouridine synthase TruA	J	Translation, ribosomal structure and biogenesis	4792.ETI40209	J	COG0101@1|root,KOG4393@2759|Eukaryota,3QD1D@4776|Peronosporales	4776|Peronosporales	-	PseudoU_synth_1	K06173	478	0	39.68	5.34625	0.00205146	Upregulated
gene_00108.t1	0	0	0	59.74	59.74	28.32	MBPM02000001	709064	712554	-	gene_00108	DegQ	COG_Analysis	PDZ-like domain	NA	-	-	-	-	-	-	-	4.75E-023	COG0265	223343	24.269	Periplasmic serine protease, S1-C subfamily, contain C-terminal PDZ domain	O	Posttranslational modification, protein turnover, chaperones	4792.ETI40205	O	COG0265@1|root,KOG1421@2759|Eukaryota,3QEFQ@4776|Peronosporales	4776|Peronosporales	-	PDZ_1,PDZ_2,Trypsin_2	NA	1787	0	49.2667	5.65153	0.0423426	Upregulated
gene_00110.t1	0	0	0	15.01	15.01	27.76	MBPM02000001	714437	717961	+	gene_00110	PilF	COG_Analysis	Tetratricopeptide repeats	ko:K12600	ko03018,map03018	M00392	-	-	ko00000,ko00001,ko00002,ko03019	-	-	2.61E-007	COG3063	225605	31.579	Type IV pilus assembly protein PilF/PilW	N	Cell motility	4792.ETI40204	A	KOG1127@1|root,KOG1127@2759|Eukaryota,3Q7IX@4776|Peronosporales	4776|Peronosporales	-	TPR_8	NA	1556	0	19.26	4.34056	0.0454024	Upregulated
gene_00114.t1	0	0	0	389.9	389.9	335.49	MBPM02000001	726758	727324	-	gene_00114	GrxC	COG_Analysis	-	NA	-	-	-	-	-	-	-	0.005	COG0695	223767	26.154	Glutaredoxin	O	Posttranslational modification, protein turnover, chaperones	325452.fgenesh_scip_prom.46568.6962	-	2E2F8@1|root,2S9P0@2759|Eukaryota,3QFZY@4776|Peronosporales	4776|Peronosporales	-	SH3BGR	NA	216	0	371.763	8.54212	0.00237156	Upregulated
gene_00116.t1	0	0	0	2205.92	2205.92	2564.66	MBPM02000001	735719	736741	-	gene_00116	GapA	COG_Analysis	Glyceraldehyde-3-phosphate dehydrogenase	K00134	ko00010,ko00710,ko01100,ko01110,ko01120,ko01130,ko01200,ko01230,ko04066,ko05010,map00010,map00710,map01100,map01110,map01120,map01130,map01200,map01230,map04066,map05010	M00001,M00002,M00003,M00165,M00166,M00308,M00552	R01061	RC00149	ko00000,ko00001,ko00002,ko01000,ko04131,ko04147	-	-	3.83E-239	COG0057	223135	62.722	Glyceraldehyde-3-phosphate dehydrogenase/erythrose-4-phosphate dehydrogenase	G	Carbohydrate transport and metabolism	4792.ETI56114	G	COG0057@1|root,KOG0657@2759|Eukaryota,3QC89@4776|Peronosporales	4776|Peronosporales	-	Gp_dh_C,Gp_dh_N	K00134	659	0	2325.5	11.1839	0.0026337	Upregulated
gene_00117.t1	0	0	0	35.42	35.42	18.12	MBPM02000001	743686	745259	-	gene_00117	ANKYR	COG_Analysis	Protein present in Fab1, YOTB, Vac1, and EEA1	ko:K20129	-	-	-	-	ko00000,ko04131	-	-	8.92E-012	COG0666	223738	30.37	Ankyrin repeat	T	Signal transduction mechanisms	4792.ETI56112	S	COG0666@1|root,KOG0504@2759|Eukaryota,3Q8N2@4776|Peronosporales	4776|Peronosporales	-	Ank_2,FYVE	NA	592	0	29.6533	4.93797	0.0357999	Upregulated
gene_00118.t1	0	0	0	6.6	6.6	11.64	MBPM02000001	745921	749970	-	gene_00118	SPS1	COG_Analysis	HEAT-like repeat	ko:K06228	ko04341,map04341	-	-	-	ko00000,ko00001,ko01000,ko01001	-	-	1.12E-055	COG0515	223589	33.882	Serine/threonine protein kinase	T	Signal transduction mechanisms	4792.ETI56111	T	KOG0597@1|root,KOG0597@2759|Eukaryota,3QCUH@4776|Peronosporales	4776|Peronosporales	-	HEAT_EZ,Pkinase	NA	1924	0	8.28	3.21412	0.0387884	Upregulated
gene_00119.t1	0	0	0	41.98	41.98	38.61	MBPM02000001	775613	777445	+	gene_00119	Un-Annotated	NA	-	NA	-	-	-	-	-	-	-	3.45E-232	NA	NA	NA	NA	NA	NA	4792.ETI40231	-	2BY7K@1|root,2QRJS@2759|Eukaryota,3QDMZ@4776|Peronosporales	4776|Peronosporales	-	-	NA	666	0	40.8567	5.38739	0.000755091	Upregulated
gene_00122.t1	0	0	0	93.39	93.39	83.8	MBPM02000001	781655	783003	-	gene_00122	WD40	COG_Analysis	Functions as component of the Arp2 3 complex which is involved in regulation of actin polymerization and together with an activating nucleation-promoting factor (NPF) mediates the formation of branched actin networks	ko:K05757	ko04144,ko04666,ko04810,ko05100,ko05130,ko05131,ko05132,map04144,map04666,map04810,map05100,map05130,map05131,map05132	-	-	-	ko00000,ko00001,ko04131,ko04812	-	-	1.5E-013	COG2319	225201	16.742	WD40 repeat	R	General function prediction only	4787.PITG_21596T0	Z	KOG1523@1|root,KOG1523@2759|Eukaryota,3QCIU@4776|Peronosporales	4776|Peronosporales	-	PD40,WD40	NA	662	0	90.1933	6.51086	0.0012538	Upregulated
gene_00124.t1	0	0	0	249.42	249.42	443.43	MBPM02000001	785263	786691	-	gene_00124	NagD	COG_Analysis	Haloacid dehalogenase-like hydrolase	ko:K01101	ko00627,ko01120,map00627,map01120	-	R03024	RC00151	ko00000,ko00001,ko01000	-	-	4.67E-084	COG0647	223720	41.667	Ribonucleotide monophosphatase NagD, HAD superfamily	F	Nucleotide transport and metabolism	4792.ETI40225	P	COG0647@1|root,KOG2882@2759|Eukaryota,3Q8P4@4776|Peronosporales	4776|Peronosporales	-	Hydrolase_6,Hydrolase_like	NA	550	0	314.09	8.29962	0.0398749	Upregulated
gene_00125.t1	0	0	0	38.41	38.41	29.01	MBPM02000001	786892	788256	-	gene_00125	TcdA	COG_Analysis	ThiF family	ko:K22132	-	-	-	-	ko00000,ko03016	-	-	4.67E-066	COG1179	224100	32.7	tRNA A37 threonylcarbamoyladenosine dehydratase	J	Translation, ribosomal structure and biogenesis	4787.PITG_23204T0	O	COG1179@1|root,KOG2018@2759|Eukaryota,3Q82H@4776|Peronosporales	4776|Peronosporales	-	ThiF	NA	717	0	35.2767	5.18097	0.00779714	Upregulated
gene_00126.t1	0	0	0	57.14	57.14	46.76	MBPM02000001	797538	798758	+	gene_00126	Un-Annotated	NA	-	NA	-	-	-	-	-	-	-	2.17E-151	NA	NA	NA	NA	NA	NA	4792.ETI37458	-	29SB0@1|root,2RXDD@2759|Eukaryota,3Q8NQ@4776|Peronosporales	4776|Peronosporales	-	-	NA	434	0	53.68	5.77294	0.00412887	Upregulated
gene_00127.t1	0	0	0	2022.26	2022.26	1215.78	MBPM02000001	799153	799847	-	gene_00127	RpsM	COG_Analysis	Ribosomal protein S13/S18	K02952	ko03010,map03010	M00177	-	-	br01610,ko00000,ko00001,ko00002,ko03011	-	-	1.3E-037	COG0099	223177	39.161	Ribosomal protein S13	J	Translation, ribosomal structure and biogenesis	272952.HpaP806632	J	COG0099@1|root,KOG3311@2759|Eukaryota,3QC2K@4776|Peronosporales	4776|Peronosporales	-	Ribosomal_S13	K02952	308	0	1753.43	10.7768	0.0227078	Upregulated
gene_00128.t1	0	0	0	197.94	197.94	303.22	MBPM02000001	800126	801370	+	gene_00128	PRE1	COG_Analysis	The proteasome is a multicatalytic proteinase complex which is characterized by its ability to cleave peptides with Arg, Phe, Tyr, Leu, and Glu adjacent to the leaving group at neutral or slightly basic pH	K03433	ko03050,map03050	M00340	-	-	ko00000,ko00001,ko00002,ko01000,ko01002,ko03051	-	-	4.69E-048	COG0638	223711	30.882	20S proteasome, alpha and beta subunits	O	Posttranslational modification, protein turnover, chaperones	4792.ETI37461	O	COG0638@1|root,KOG0173@2759|Eukaryota,3QD7H@4776|Peronosporales	4776|Peronosporales	-	Proteasome	K03433	538	0	233.033	7.87057	0.021935	Upregulated
gene_00129.t1	0	0	0	43.12	43.12	18.85	MBPM02000001	801493	802410	-	gene_00129	CAL1	COG_Analysis	Prenyltransferase and squalene oxidase repeat	ko:K05956	-	-	-	-	ko00000,ko01000,ko01006,ko04131	-	-	5.58E-094	COG5029	227362	40.878	Prenyltransferase, beta subunit	O	Posttranslational modification, protein turnover, chaperones	4792.ETI37462	O	COG5029@1|root,KOG0366@2759|Eukaryota,3Q7PW@4776|Peronosporales	4776|Peronosporales	-	Prenyltrans	NA	383	0	35.03	5.17113	0.0494155	Upregulated
gene_00131.t1	0	0	0	2022.26	2022.26	894.95	MBPM02000001	803785	804479	-	gene_00131	RpsM	COG_Analysis	Ribosomal protein S13/S18	K02952	ko03010,map03010	M00177	-	-	br01610,ko00000,ko00001,ko00002,ko03011	-	-	1.3E-037	COG0099	223177	39.161	Ribosomal protein S13	J	Translation, ribosomal structure and biogenesis	272952.HpaP806632	J	COG0099@1|root,KOG3311@2759|Eukaryota,3QC2K@4776|Peronosporales	4776|Peronosporales	-	Ribosomal_S13	K02952	308	0	1646.49	10.6861	0.0483409	Upregulated
gene_00132.t1	0	0	0	508.89	508.89	390.82	MBPM02000001	804758	806002	+	gene_00132	PRE1	COG_Analysis	The proteasome is a multicatalytic proteinase complex which is characterized by its ability to cleave peptides with Arg, Phe, Tyr, Leu, and Glu adjacent to the leaving group at neutral or slightly basic pH	K03433	ko03050,map03050	M00340	-	-	ko00000,ko00001,ko00002,ko01000,ko01002,ko03051	-	-	1.24E-059	COG0638	223711	34.826	20S proteasome, alpha and beta subunits	O	Posttranslational modification, protein turnover, chaperones	4792.ETI37461	O	COG0638@1|root,KOG0173@2759|Eukaryota,3QD7H@4776|Peronosporales	4776|Peronosporales	-	Proteasome	K03433	560	0	469.533	8.87815	0.00695274	Upregulated
gene_00136.t1	0	0	0	301.21	301.21	379.75	MBPM02000001	849976	852870	-	gene_00136	HrpA	COG_Analysis	Oligonucleotide/oligosaccharide-binding (OB)-fold	ko:K12818	ko03040,map03040	-	-	-	ko00000,ko00001,ko01000,ko03041	-	-	0	COG1643	224557	37.143	HrpA-like RNA helicase	J	Translation, ribosomal structure and biogenesis	325452.fgenesh_scip_prom.46568.6956	A	COG1643@1|root,COG2451@1|root,KOG3250@1|root,KOG0887@2759|Eukaryota,KOG0922@2759|Eukaryota,KOG3250@2759|Eukaryota,3QC2I@4776|Peronosporales	4776|Peronosporales	-	DEAD,HA2,Helicase_C,OB_NTP_bind,PCI	NA	1214	0	327.39	8.35927	0.00633384	Upregulated
gene_00137.t1	0	0	0	161.94	161.94	129.22	MBPM02000001	852985	854122	-	gene_00137	Un-Annotated	NA	motif in proteasome subunits, Int-6, Nip-1 and TRIP-15	ko:K12180	-	-	-	-	ko00000,ko04121	-	-	6.41E-121	NA	NA	NA	NA	NA	NA	4792.ETI37498	OT	KOG3250@1|root,KOG3250@2759|Eukaryota,3QBCS@4776|Peronosporales	4776|Peronosporales	-	PCI	NA	351	0	151.033	7.24824	0.00517437	Upregulated
gene_00138.t1	0	0	0	117.68	117.68	101.03	MBPM02000001	854214	855212	+	gene_00138	Un-Annotated	NA	-	NA	-	-	-	-	-	-	-	3.46E-130	NA	NA	NA	NA	NA	NA	4787.PITG_03233T0	-	2AV3X@1|root,2RZVI@2759|Eukaryota,3QB3I@4776|Peronosporales	4776|Peronosporales	-	zf-Nse	NA	374	0	112.13	6.82184	0.0024409	Upregulated
gene_00139.t1	0	0	0	14.38	14.38	13.28	MBPM02000001	856925	859288	+	gene_00139	Un-Annotated	NA	Ferric reductase NAD binding domain	ko:K00521	-	-	-	-	ko00000,ko01000	-	-	1.7E-014	COG4097	226582	21.981	Predicted ferric reductase	P	Inorganic ion transport and metabolism	4792.ETI37495	PQ	KOG0039@1|root,KOG0039@2759|Eukaryota,3Q7IH@4776|Peronosporales	4776|Peronosporales	-	FAD_binding_8,Ferric_reduct,NAD_binding_6	NA	1414	0	14.0133	3.90817	0.000683934	Upregulated
gene_00141.t1	0	0	0	6614.44	6614.44	10488.1	MBPM02000001	869612	870419	-	gene_00141	RPL14A	COG_Analysis	Ribosomal L27e protein family	ko:K02901	ko03010,map03010	M00177	-	-	br01610,ko00000,ko00001,ko00002,ko03011	-	-	2.63E-013	COG2163	225074	25.833	Ribosomal protein L14E/L6E/L27E	J	Translation, ribosomal structure and biogenesis	4792.ETI37493	J	COG2163@1|root,KOG3418@2759|Eukaryota,3QDIK@4776|Peronosporales	4776|Peronosporales	-	Ribosomal_L27e	NA	262	0	7905.65	12.9489	0.0256538	Upregulated
gene_00142.t1	0	0	0	10.12	10.12	9.28	MBPM02000001	870774	875997	+	gene_00142	Un-Annotated	NA	Rab guanyl-nucleotide exchange factor activity	ko:K20164	-	-	-	-	ko00000,ko04131	-	-	NA	NA	NA	NA	NA	NA	NA	4792.ETI37491	T	COG5022@1|root,COG5347@1|root,KOG2127@1|root,KOG0160@2759|Eukaryota,KOG0703@2759|Eukaryota,KOG2080@2759|Eukaryota,KOG2127@2759|Eukaryota,3QDDK@4776|Peronosporales	4776|Peronosporales	-	ArfGap,DENN,DUF3490,dDENN,uDENN	NA	1800	0	9.84	3.43829	0.000808721	Upregulated
gene_00143.t1	0	0	0	39.2	39.2	67.89	MBPM02000001	876077	879135	+	gene_00143	Un-Annotated	NA	SPRY domain	NA	-	-	-	-	-	-	-	3.99e-310	NA	NA	NA	NA	NA	NA	164328.Phyra78320	S	KOG1477@1|root,KOG1477@2759|Eukaryota,3QAHJ@4776|Peronosporales	4776|Peronosporales	-	SPRY	NA	875	0	48.7633	5.63701	0.0363763	Upregulated
gene_00144.t1	0	0	0	197.72	197.72	185.59	MBPM02000001	890279	891430	+	gene_00144	Un-Annotated	NA	Soluble NSF attachment protein, SNAP	ko:K15296	ko04138,ko04721,map04138,map04721	-	-	-	ko00000,ko00001,ko04131	-	-	1.4E-181	NA	NA	NA	NA	NA	NA	164328.Phyra78325	U	KOG1586@1|root,KOG1586@2759|Eukaryota,3Q9XT@4776|Peronosporales	4776|Peronosporales	-	SNAP	NA	509	0	193.677	7.60494	0.000435553	Upregulated
gene_00145.t1	0	0	0	59.53	59.53	62.94	MBPM02000001	891546	892651	-	gene_00145	Oca4	COG_Analysis	Tyrosine phosphatase family	ko:K18043	-	-	-	-	ko00000,ko01000,ko01009	-	-	3.68E-009	COG2365	225240	19.318	Protein tyrosine/serine phosphatase Oca4	T	Signal transduction mechanisms	4792.ETI37561	V	COG2365@1|root,KOG1572@2759|Eukaryota,3QFRU@4776|Peronosporales	4776|Peronosporales	-	Y_phosphatase2	NA	447	0	60.6667	5.94642	0.000350863	Upregulated
gene_00147.t1	0	0	0	248.82	248.82	318.32	MBPM02000001	894724	896049	+	gene_00147	RNA1	COG_Analysis	Leucine Rich repeat	ko:K14319	ko03013,map03013	M00427	-	-	ko00000,ko00001,ko00002,ko03019	-	-	4.92E-019	COG5238	227563	25.207	Ran GTPase-activating protein (RanGAP) involved in mRNA processing and transport	J	Translation, ribosomal structure and biogenesis	4787.PITG_03246T0	ATY	COG5238@1|root,KOG1909@2759|Eukaryota,3QA60@4776|Peronosporales	4776|Peronosporales	-	LRR_6	NA	520	0	271.987	8.09269	0.0071769	Upregulated
gene_00148.t1	0	0	0	37.86	37.86	35.04	MBPM02000001	908889	910664	-	gene_00148	NhaP	COG_Analysis	Sodium/hydrogen exchanger family	ko:K14724	-	-	-	-	ko00000,ko02000	2.A.36.1.12,2.A.36.1.9	-	7.27E-037	COG0025	223104	21.531	NhaP-type Na+/H+ or K+/H+ antiporter	P	Inorganic ion transport and metabolism	4792.ETI37542	P	COG0025@1|root,KOG1965@2759|Eukaryota,3QESS@4776|Peronosporales	4776|Peronosporales	-	Na_H_Exchanger,SURF1	NA	934	0	36.92	5.24489	0.000647605	Upregulated
gene_00150.t1	0	0	0	134.15	134.15	217.21	MBPM02000001	916052	916690	-	gene_00150	E3.1.1.74	BlastKOALA	Cutinase	K08095	-	-	-	-	ko00000,ko01000	-	-	1.89E-105	NA	NA	NA	NA	NA	NA	4787.PITG_12832T0	S	2CYW0@1|root,2S6TR@2759|Eukaryota,3QCG4@4776|Peronosporales	4776|Peronosporales	-	Cutinase	K08095	309	0	161.837	7.34728	0.0280424	Upregulated
gene_00152.t1	0	0	0	4.09	4.09	2.01	MBPM02000001	966231	970298	+	gene_00152	Un-Annotated	NA	Calponin homology (CH) domain	ko:K10357	-	-	-	-	ko00000,ko03019,ko03029,ko04131,ko04812	-	-	NA	NA	NA	NA	NA	NA	NA	4792.ETI37593	Z	COG5022@1|root,KOG0160@2759|Eukaryota,3Q9S6@4776|Peronosporales	4776|Peronosporales	-	CH,IQ,LRR_6,Myosin_head	NA	2138	0	3.39667	2.13641	0.0392302	Upregulated
gene_00161.t1	0	0	0	43.13	43.13	49.74	MBPM02000001	1034986	1036590	-	gene_00161	SIK1	COG_Analysis	Prp31 C terminal domain	ko:K12844	ko03040,map03040	M00354	-	-	ko00000,ko00001,ko00002,ko03041	-	-	1.07E-055	COG1498	224415	33.948	Box C/D ribonucleoprotein Nop56/Prp31/SIK1 subunit	J	Translation, ribosomal structure and biogenesis	164328.Phyra71399	A	COG1498@1|root,KOG2574@2759|Eukaryota,3QD2F@4776|Peronosporales	4776|Peronosporales	-	Nop,Prp31_C	NA	811	0	45.3333	5.53398	0.00235391	Upregulated
gene_00162.t1	0	0	0	49.67	49.67	25.37	MBPM02000001	1036718	1038523	+	gene_00162	SrmB	COG_Analysis	Type III restriction enzyme, res subunit	ko:K17679	-	-	-	-	ko00000,ko01000,ko03029	-	-	5.75E-105	COG0513	223587	31.453	Superfamily II DNA and RNA helicase	L	Replication, recombination and repair	4792.ETI37573	A	COG0513@1|root,KOG0342@2759|Eukaryota,3QCAV@4776|Peronosporales	4776|Peronosporales	-	DEAD,Helicase_C	NA	832	0	41.57	5.41177	0.0359334	Upregulated
gene_00163.t1	0	0	0	15.21	15.21	16.09	MBPM02000001	1052824	1063771	-	gene_00163	Un-Annotated	NA	ubiquitinyl hydrolase activity	ko:K11840	-	-	-	-	ko00000,ko01000,ko01002,ko04121	-	-	NA	NA	NA	NA	NA	NA	NA	4792.ETI45973	O	COG5077@1|root,KOG1866@2759|Eukaryota,3QDKI@4776|Peronosporales	4776|Peronosporales	-	UCH	NA	4850	0	15.5033	4.04469	0.000357799	Upregulated
gene_00164.t1	0	0	0	13.96	13.96	7.1	MBPM02000001	1073898	1076846	+	gene_00164	AtaC	COG_Analysis	Type I phosphodiesterase / nucleotide pyrophosphatase	ko:K05288	ko00563,ko01100,map00563,map01100	-	R05923,R08107	RC00017	ko00000,ko00001	-	-	6.28E-017	COG1524	224441	22.78	c-di-AMP phosphodiesterase AtaC or nucleotide pyrophosphatase, AlkP superfamily	T	Signal transduction mechanisms	4792.ETI45971	T	COG1524@1|root,KOG2126@2759|Eukaryota,3QB3S@4776|Peronosporales	4776|Peronosporales	-	Phosphodiest	NA	1420	0	11.6733	3.66372	0.0362959	Upregulated
gene_00169.t1	0	0	0	73.96	73.96	79.01	MBPM02000001	1105373	1106584	+	gene_00169	Un-Annotated	NA	PhoX homologous domain, present in p47phox and p40phox.	NA	-	-	-	-	-	-	-	3.41E-162	NA	NA	NA	NA	NA	NA	4792.ETI45923	S	29700@1|root,2RDZB@2759|Eukaryota,3QEXW@4776|Peronosporales	4776|Peronosporales	-	PX	NA	471	0	75.6433	6.26009	0.000494853	Upregulated
gene_00170.t1	0	0	0	26.58	26.58	23.89	MBPM02000001	1106874	1111301	-	gene_00170	Un-Annotated	NA	Belongs to the TRAFAC class myosin-kinesin ATPase superfamily. Myosin family	ko:K10358	-	-	-	-	ko00000,ko04131,ko04147,ko04812	-	-	NA	NA	NA	NA	NA	NA	NA	4787.PITG_01477T0	Z	COG5022@1|root,KOG0160@2759|Eukaryota,3QCQF@4776|Peronosporales	4776|Peronosporales	-	IQ,Myosin_head,PX	NA	2548	0	25.6833	4.73787	0.00121665	Upregulated
gene_00171.t1	0	0	0	158.76	158.76	148.26	MBPM02000001	1111758	1112854	-	gene_00171	Un-Annotated	NA	Putative DNA-binding (bihelical) motif predicted to be involved in chromosomal organisation	ko:K18732	-	-	-	-	ko00000,ko03019	-	-	3.64E-057	NA	NA	NA	NA	NA	NA	272952.HpaP807793	S	2E2WQ@1|root,2SA2U@2759|Eukaryota,3Q722@4776|Peronosporales	4776|Peronosporales	-	SAP	NA	190	0	155.26	7.2878	0.000507792	Upregulated
gene_00177.t1	0	0	0	27.54	27.54	16.21	MBPM02000001	1176498	1176890	+	gene_00177	CelA1	COG_Analysis	Glycosyl hydrolases family 6	NA	-	-	-	-	-	-	-	1.29E-006	COG5297	227616	50	Cellulase/cellobiase CelA1	G	Carbohydrate transport and metabolism	67593.Physo132588	G	COG5297@1|root,2S9VJ@2759|Eukaryota,3QHC5@4776|Peronosporales	4776|Peronosporales	-	Glyco_hydro_6	NA	63.9	0	23.7633	4.63013	0.0243398	Upregulated
gene_00179.t1	0	0	0	31.76	31.76	20.45	MBPM02000001	1203733	1206354	-	gene_00179	Un-Annotated	NA	-	NA	-	-	-	-	-	-	-	NA	NA	NA	NA	NA	NA	NA	4792.ETI40486	-	28PUC@1|root,2QWGZ@2759|Eukaryota,3QAI1@4776|Peronosporales	4776|Peronosporales	-	-	NA	992	0	27.99	4.85748	0.0176624	Upregulated
gene_00181.t1	0	0	0	238.68	238.68	222.67	MBPM02000001	1213370	1214187	+	gene_00181	Un-Annotated	NA	Assembly, mitochondrial proton-transport ATP synth complex	ko:K17966	-	-	-	-	ko00000,ko03029	-	-	6.59E-085	NA	NA	NA	NA	NA	NA	67593.Physo134176	S	KOG4478@1|root,KOG4478@2759|Eukaryota,3Q9BK@4776|Peronosporales	4776|Peronosporales	-	TMEM70	NA	260	0	233.343	7.87248	0.000522647	Upregulated
gene_00184.t1	0	0	0	46.1	46.1	56.24	MBPM02000001	1218657	1219509	+	gene_00184	YqeG	COG_Analysis	Mitochondrial PGP phosphatase	K07015	ko00564,ko01100,map00564,map01100	-	R02029	RC00017	ko00000,ko00001,ko01000	-	-	3.46E-013	COG2179	225090	29.143	Predicted phosphohydrolase YqeG, HAD superfamily	R	General function prediction only	4792.ETI40491	S	COG1011@1|root,KOG2961@2759|Eukaryota,3Q89J@4776|Peronosporales	4776|Peronosporales	-	PGP_phosphatase	K07015	345	0	49.48	5.65764	0.0046339	Upregulated
gene_00186.t1	0	0	0	25.08	25.08	30.14	MBPM02000001	1220249	1221763	-	gene_00186	Un-Annotated	NA	-	NA	-	-	-	-	-	-	-	2.72E-285	NA	NA	NA	NA	NA	NA	4792.ETI40495	-	2EDUV@1|root,2RXAN@2759|Eukaryota,3QC29@4776|Peronosporales	4776|Peronosporales	-	-	NA	789	0	26.7667	4.79528	0.00394723	Upregulated
gene_00188.t1	0	0	0	21.02	21.02	16.05	MBPM02000001	1223549	1227943	-	gene_00188	HepA	COG_Analysis	PHD-like zinc-binding domain	ko:K14437	-	-	-	-	ko00000,ko01000,ko03036	-	-	5.96E-106	COG0553	223627	35.701	Superfamily II DNA or RNA helicase, SNF2 family	K	Transcription	4792.ETI40496	K	COG0553@1|root,COG2940@1|root,COG5076@1|root,KOG0384@2759|Eukaryota,KOG1081@2759|Eukaryota,KOG1245@2759|Eukaryota,KOG1474@2759|Eukaryota,KOG4443@2759|Eukaryota,3Q7TF@4776|Peronosporales	4776|Peronosporales	-	Bromodomain,Chromo,Helicase_C,PHD,SNF2_N,zf-HC5HC2H	NA	2286	0	19.3633	4.3479	0.00724058	Upregulated
gene_00190.t1	0	0	0	77.55	77.55	56.96	MBPM02000001	1245211	1247600	+	gene_00190	ANKYR	COG_Analysis	ankyrin repeats	NA	-	-	-	-	-	-	-	2.69E-005	COG0666	223738	25.735	Ankyrin repeat	T	Signal transduction mechanisms	4792.ETI40509	S	2CTDF@1|root,2RFYX@2759|Eukaryota,3QA8I@4776|Peronosporales	4776|Peronosporales	-	-	NA	931	0	70.6867	6.16363	0.00929622	Upregulated
gene_00191.t1	0	0	0	83.31	83.31	37.49	MBPM02000001	1247787	1249118	-	gene_00191	Un-Annotated	NA	-	NA	-	-	-	-	-	-	-	2.24E-194	NA	NA	NA	NA	NA	NA	4792.ETI40504	-	2B18M@1|root,2S09T@2759|Eukaryota,3Q8VS@4776|Peronosporales	4776|Peronosporales	-	-	NA	547	0	68.0367	6.10929	0.046879	Upregulated
gene_00193.t1	0	0	0	29.4	29.4	43.42	MBPM02000001	1251481	1253550	+	gene_00193	Un-Annotated	NA	-	NA	-	-	-	-	-	-	-	3.78E-289	NA	NA	NA	NA	NA	NA	4792.ETI40500	-	2CS61@1|root,2RAIQ@2759|Eukaryota,3Q9ZB@4776|Peronosporales	4776|Peronosporales	-	-	NA	813	0	34.0733	5.1323	0.0182968	Upregulated
gene_00196.t1	0	0	0	65.38	65.38	68.66	MBPM02000001	1338177	1341082	-	gene_00196	HisB1/GmhB	COG_Analysis	Polynucleotide kinase 3 phosphatase	ko:K08073	-	-	-	-	ko00000,ko01000,ko01009,ko03400	-	-	3.64E-017	COG0241	223319	25.749	Histidinol phosphatase/D-glycero-mannoheptose bisphosphatephosphatase, HAD superfamily	E	Amino acid transport and metabolism	67593.Physo137281	L	COG0241@1|root,COG2453@1|root,KOG1717@2759|Eukaryota,KOG2134@2759|Eukaryota,3QCUP@4776|Peronosporales	4776|Peronosporales	-	AAA_33,DSPc,PNK3P	NA	971	0	66.4733	6.07625	0.000270417	Upregulated
gene_00197.t1	0	0	0	36.95	36.95	45.1	MBPM02000001	1341868	1344816	+	gene_00197	SPS1	COG_Analysis	Extension to Ser/Thr-type protein kinases	ko:K13303	ko04068,ko04151,map04068,map04151	-	-	-	ko00000,ko00001,ko01000,ko01001	-	-	9.42E-048	COG0515	223589	28.261	Serine/threonine protein kinase	T	Signal transduction mechanisms	4787.PITG_18067T0	T	KOG0598@1|root,KOG0598@2759|Eukaryota,3Q8SP@4776|Peronosporales	4776|Peronosporales	-	PH,Pkinase	NA	1501	0	39.6667	5.34577	0.00465778	Upregulated
gene_00198.t1	0	0	0	54.9	54.9	36.56	MBPM02000001	1345037	1346709	-	gene_00198	Un-Annotated	NA	peptidyl-prolyl cis-trans isomerase activity	NA	-	-	-	-	-	-	-	2.49E-230	NA	NA	NA	NA	NA	NA	4792.ETI43928	O	COG0652@1|root,KOG0546@2759|Eukaryota,3QEQ1@4776|Peronosporales	4776|Peronosporales	-	-	NA	647	0	48.7867	5.63769	0.0153416	Upregulated
gene_00204.t1	0	0	0	85.08	85.08	116.08	MBPM02000001	1385041	1386112	+	gene_00204	Un-Annotated	NA	Neddylation of cullins play an essential role in the regulation of SCF-type complexes activity	ko:K17822	-	-	-	-	ko00000,ko04121	-	-	1.84E-162	NA	NA	NA	NA	NA	NA	4792.ETI43937	S	KOG3077@1|root,KOG3077@2759|Eukaryota,3QC0W@4776|Peronosporales	4776|Peronosporales	-	Cullin_binding	NA	457	0	95.4133	6.59116	0.0115266	Upregulated
gene_00205.t1	0	0	0	16.86	16.86	16.22	MBPM02000001	1386339	1389853	+	gene_00205	Un-Annotated	NA	DDHD	NA	-	-	-	-	-	-	-	NA	NA	NA	NA	NA	NA	NA	4792.ETI43939	IU	KOG2308@1|root,KOG2308@2759|Eukaryota,3QBCB@4776|Peronosporales	4776|Peronosporales	-	DDHD,PH,PX	NA	1637	0	16.6467	4.14132	0.000164193	Upregulated
gene_00209.t1	0	0	0	8.49	8.49	12.48	MBPM02000001	1407882	1416063	+	gene_00209	Un-Annotated	NA	regulation of early endosome to recycling endosome transport	NA	-	-	-	-	-	-	-	NA	NA	NA	NA	NA	NA	NA	4792.ETI43964	O	KOG0613@1|root,KOG1789@1|root,KOG0613@2759|Eukaryota,KOG1789@2759|Eukaryota,3QCD8@4776|Peronosporales	4776|Peronosporales	-	-	NA	3411	0	9.82	3.43563	0.0178536	Upregulated
gene_00210.t1	0	0	0	62.01	62.01	72.86	MBPM02000001	1429650	1430516	+	gene_00210	Un-Annotated	NA	-	NA	-	-	-	-	-	-	-	6.64E-122	NA	NA	NA	NA	NA	NA	4787.PITG_18095T0	-	2CF1J@1|root,2S2EE@2759|Eukaryota,3QBKS@4776|Peronosporales	4776|Peronosporales	-	-	NA	354	0	65.6267	6.05803	0.00302331	Upregulated
gene_00212.t1	0	0	0	63.33	63.33	40.76	MBPM02000001	1433452	1435383	+	gene_00212	Un-Annotated	NA	Domain in the RNA-binding Lupus La protein; unknown function	ko:K18763	-	-	-	-	ko00000,ko03019	-	-	5.86E-268	NA	NA	NA	NA	NA	NA	4787.PITG_18100T0	T	KOG2591@1|root,KOG2591@2759|Eukaryota,3QAE1@4776|Peronosporales	4776|Peronosporales	-	La	NA	749	0	55.8067	5.82799	0.017693	Upregulated
gene_00214.t1	0	0	0	82.6	82.6	130.15	MBPM02000001	1438310	1440375	-	gene_00214	Un-Annotated	NA	-	NA	-	-	-	-	-	-	-	8.84E-201	NA	NA	NA	NA	NA	NA	4792.ETI43982	-	2C59D@1|root,2S2XJ@2759|Eukaryota,3QAZW@4776|Peronosporales	4776|Peronosporales	-	-	NA	573	0	98.45	6.6359	0.0249534	Upregulated
gene_00215.t1	0	0	0	290.03	290.03	199.32	MBPM02000001	1446527	1447920	-	gene_00215	SecY	COG_Analysis	Plug domain of Sec61p	K03076	ko03060,ko04141,ko04145,ko05110,map03060,map04141,map04145,map05110	M00401	-	-	ko00000,ko00001,ko00002,ko02044	3.A.5.4,3.A.5.8,3.A.5.9	-	4.92E-087	COG0201	223279	25.33	Preprotein translocase subunit SecY	U	Intracellular trafficking, secretion, and vesicular transport	4787.PITG_18089T0	U	COG0201@1|root,KOG1373@2759|Eukaryota,3Q7NX@4776|Peronosporales	4776|Peronosporales	-	Plug_translocon,SecY	K03076	820	0	259.793	8.02676	0.0132769	Upregulated
gene_00216.t1	0	0	0	28.36	28.36	18.74	MBPM02000001	1448198	1449675	-	gene_00216	Un-Annotated	NA	-	NA	-	-	-	-	-	-	-	7.38E-127	NA	NA	NA	NA	NA	NA	4792.ETI43968	-	2C5E6@1|root,2S2XX@2759|Eukaryota,3Q9PA@4776|Peronosporales	4776|Peronosporales	-	-	NA	397	0	25.1533	4.70892	0.0158666	Upregulated
gene_00218.t1	0	0	0	35.59	35.59	16.26	MBPM02000001	1452442	1456114	+	gene_00218	Smc	COG_Analysis	SMC proteins Flexible Hinge Domain	K03529	ko04111,map04111	-	-	-	ko00000,ko00001,ko03036	-	-	2.74E-167	COG1196	224117	24.456	Chromosome segregation ATPase Smc	D	Cell cycle control, cell division, chromosome partitioning	4792.ETI43967	BD	COG1196@1|root,KOG0933@2759|Eukaryota,3Q9F6@4776|Peronosporales	4776|Peronosporales	-	SMC_N,SMC_hinge	K03529	1729	0	29.1467	4.91393	0.0455565	Upregulated
gene_00221.t1	0	0	0	18.77	18.77	28.94	MBPM02000001	1477319	1478797	-	gene_00221	Un-Annotated	NA	Nucleotidyltransferase domain	ko:K03514	ko03018,map03018	M00393	-	-	ko00000,ko00001,ko00002,ko01000,ko03016,ko03019	-	-	5.07E-269	NA	NA	NA	NA	NA	NA	4787.PITG_18103T0	L	COG5260@1|root,KOG1906@2759|Eukaryota,3QB6S@4776|Peronosporales	4776|Peronosporales	-	NTP_transf_2,PAP_assoc	NA	746	0	22.16	4.53356	0.0226116	Upregulated
gene_00222.t1	0	0	0	359.51	359.51	353.85	MBPM02000001	1479010	1479902	+	gene_00222	RRM	COG_Analysis	RNA recognition motif	ko:K12897	ko03040,map03040	-	-	-	ko00000,ko00001,ko01009,ko03041	-	-	1.72E-014	COG0724	223796	37.363	RNA recognition motif (RRM) domain	J	Translation, ribosomal structure and biogenesis	4792.ETI44014	A	KOG4661@1|root,KOG4661@2759|Eukaryota,3QAD4@4776|Peronosporales	4776|Peronosporales	-	RRM_1	NA	246	0	357.623	8.48633	2.78305e-05	Upregulated
gene_00223.t1	0	0	0	7.51	7.51	4.63	MBPM02000001	1480064	1497036	-	gene_00223	Un-Annotated	NA	PH domain	NA	-	-	-	-	-	-	-	NA	NA	NA	NA	NA	NA	NA	4792.ETI44011	U	COG5043@1|root,COG5307@1|root,KOG1796@1|root,KOG0930@2759|Eukaryota,KOG1796@2759|Eukaryota,KOG1809@2759|Eukaryota,3QB47@4776|Peronosporales	4776|Peronosporales	-	Chorein_N,Glyco_transf_22,PH,SHR-BD,VPS13,VPS13_C	NA	7202	0	6.55	2.91648	0.020813	Upregulated
gene_00224.t1	0	0	0	104.5	104.5	129.4	MBPM02000001	1497165	1498209	+	gene_00224	Un-Annotated	NA	May be involved in the degradation of misfolded endoplasmic reticulum (ER) luminal proteins	ko:K13989	ko04141,map04141	M00403	-	-	ko00000,ko00001,ko00002	-	-	5.41E-173	NA	NA	NA	NA	NA	NA	4792.ETI44010	S	COG5291@1|root,KOG0858@2759|Eukaryota,3Q9AC@4776|Peronosporales	4776|Peronosporales	-	DER1	NA	483	0	112.8	6.83036	0.00537067	Upregulated
gene_00226.t1	0	0	0	48.56	48.56	26.56	MBPM02000001	1500035	1501341	-	gene_00226	Un-Annotated	NA	Vacuolar sorting 38 and autophagy-related subunit 14	NA	-	-	-	-	-	-	-	1.28E-182	NA	NA	NA	NA	NA	NA	4792.ETI44004	S	29S35@1|root,2RXCU@2759|Eukaryota,3QCFA@4776|Peronosporales	4776|Peronosporales	-	Atg14	NA	518	0	41.2267	5.40008	0.0302141	Upregulated
gene_00230.t1	0	0	0	17.17	17.17	11.77	MBPM02000001	1537277	1539087	-	gene_00230	Un-Annotated	NA	-	NA	-	-	-	-	-	-	-	1.47E-188	NA	NA	NA	NA	NA	NA	4792.ETI44022	-	293JJ@1|root,2RAGE@2759|Eukaryota,3Q88Y@4776|Peronosporales	4776|Peronosporales	-	-	NA	550	0	15.37	4.03298	0.0134392	Upregulated
gene_00231.t1	0	0	0	3.53	3.53	3.46	MBPM02000001	1550091	1557958	+	gene_00231	YbhL	COG_Analysis	Calpain-like thiol protease family.	ko:K08582	-	-	-	-	ko00000,ko01000,ko01002	-	-	0.008	COG0670	223742	14.286	Integral membrane protein YbhL, putative Ca2+ regulator, Bax inhibitor (BI-1)/TMBIM family	P	Inorganic ion transport and metabolism	4792.ETI44029	OT	KOG0045@1|root,KOG0045@2759|Eukaryota,3Q8K6@4776|Peronosporales	4776|Peronosporales	-	C2,Calpain_III,Peptidase_C2,WW	NA	3731	0	3.50667	2.17206	4.42727e-05	Upregulated
gene_00233.t1	0	0	0	31.65	31.65	23.03	MBPM02000001	1579876	1581857	+	gene_00233	Un-Annotated	NA	Belongs to the glycosyl hydrolase 47 family	ko:K01230	ko00510,ko00513,ko01100,ko04141,map00510,map00513,map01100,map04141	M00073,M00074	R05982,R06722	-	ko00000,ko00001,ko00002,ko01000,ko04131	-	-	1.46E-299	NA	NA	NA	NA	NA	NA	4792.ETI37066	G	KOG2204@1|root,KOG2204@2759|Eukaryota,3QDVY@4776|Peronosporales	4776|Peronosporales	GH47	Glyco_hydro_47	NA	832	0	28.7767	4.89611	0.00982324	Upregulated
gene_00235.t1	0	0	0	134.65	134.65	144.46	MBPM02000001	1595463	1598383	+	gene_00235	Un-Annotated	NA	-	NA	-	-	-	-	-	-	-	1.68E-071	NA	NA	NA	NA	NA	NA	4792.ETI44048	-	2BZF9@1|root,2SV7F@2759|Eukaryota,3QFTE@4776|Peronosporales	4776|Peronosporales	-	-	NA	234	0	137.92	7.11811	0.000561662	Upregulated
gene_00236.t1	0	0	0	839.17	839.17	974.96	MBPM02000001	1604828	1606444	-	gene_00236	Un-Annotated	NA	ML domain	NA	-	-	-	-	-	-	-	1.21E-017	COG4870	227207	26.316	Cysteine protease, C1A family	O	Posttranslational modification, protein turnover, chaperones	4792.ETI44060	O	COG4870@1|root,KOG1543@2759|Eukaryota,3QE1D@4776|Peronosporales	4776|Peronosporales	-	E1_DerP2_DerF2,Inhibitor_I29,Peptidase_C1	NA	918	0	884.433	9.79024	0.00260892	Upregulated
gene_00240.t1	0	0	0	13.26	13.26	23.38	MBPM02000001	1643185	1643892	+	gene_00240	Un-Annotated	NA	-	NA	-	-	-	-	-	-	-	0.006	COG2865	225420	28.767	Predicted transcriptional regulator, contains HTH domain	K	Transcription	4792.ETI37530	-	2E965@1|root,2SFJQ@2759|Eukaryota,3QFU4@4776|Peronosporales	4776|Peronosporales	-	-	NA	188	0	16.6333	4.14023	0.0387549	Upregulated
gene_00241.t1	0	0	0	51.18	51.18	28.6	MBPM02000001	1643917	1645320	-	gene_00241	PTC1	COG_Analysis	Protein phosphatase 2C	NA	-	-	-	-	-	-	-	6.77E-023	COG0631	223704	22.835	Serine/threonine protein phosphatase PrpC	T	Signal transduction mechanisms	4792.ETI37532	T	COG0631@1|root,KOG0698@2759|Eukaryota,3QFQQ@4776|Peronosporales	4776|Peronosporales	-	PP2C	NA	556	0	43.6533	5.4807	0.0284651	Upregulated
gene_00246.t1	0	0	0	18.38	18.38	15.43	MBPM02000001	1651143	1658392	-	gene_00246	Un-Annotated	NA	ubiquitin-dependent protein catabolic process via the N-end rule pathway	ko:K10625	-	-	-	-	ko00000,ko01000,ko04121	-	-	NA	NA	NA	NA	NA	NA	NA	4792.ETI37537	O	KOG1139@1|root,KOG1140@1|root,KOG1139@2759|Eukaryota,KOG1140@2759|Eukaryota,3Q8G9@4776|Peronosporales	4776|Peronosporales	-	ClpS,zf-UBR	NA	3588	0	17.3967	4.20137	0.00317976	Upregulated
gene_00249.t1	0	0	0	87.15	87.15	92.85	MBPM02000001	1661132	1662889	-	gene_00249	NhaP	COG_Analysis	Sodium/hydrogen exchanger family	ko:K14724	-	-	-	-	ko00000,ko02000	2.A.36.1.12,2.A.36.1.9	-	2.12E-042	COG0025	223104	21.376	NhaP-type Na+/H+ or K+/H+ antiporter	P	Inorganic ion transport and metabolism	4792.ETI37541	P	COG0025@1|root,KOG1965@2759|Eukaryota,3QB2Y@4776|Peronosporales	4776|Peronosporales	-	Na_H_Exchanger,SURF1	NA	951	0	89.05	6.49265	0.000454928	Upregulated
gene_00250.t1	0	0	0	611.92	611.92	455.79	MBPM02000001	1664503	1665775	-	gene_00250	AcoA	COG_Analysis	The pyruvate dehydrogenase complex catalyzes the overall conversion of pyruvate to acetyl-CoA and CO(2)	K00161	ko00010,ko00020,ko00620,ko01100,ko01110,ko01120,ko01130,ko01200,ko04066,ko04922,ko05230,map00010,map00020,map00620,map01100,map01110,map01120,map01130,map01200,map04066,map04922,map05230	M00307	R00014,R00209,R01699,R03270	RC00004,RC00027,RC00627,RC02742,RC02744,RC02882	br01601,ko00000,ko00001,ko00002,ko01000	-	-	8.07E-125	COG1071	223997	42.814	TPP-dependent pyruvate or acetoin dehydrogenase subunit alpha	C	Energy production and conversion	4792.ETI37519	C	COG0462@1|root,KOG0225@2759|Eukaryota,3QA8Q@4776|Peronosporales	4776|Peronosporales	-	E1_dh	K00161	738	0	559.877	9.13154	0.00853023	Upregulated
gene_00251.t1	0	0	0	51.3	51.3	33.65	MBPM02000001	1665937	1668003	+	gene_00251	UBP14	COG_Analysis	Ubiquitin Carboxyl-terminal Hydrolase-like zinc finger	ko:K12847	ko03040,map03040	M00354	-	-	ko00000,ko00001,ko00002,ko03041	-	-	7.23E-009	COG5207	227532	20.494	Uncharacterized Zn-finger protein, UBP-type	R	General function prediction only	4792.ETI37520	Z	KOG2026@1|root,KOG2026@2759|Eukaryota,3QCAG@4776|Peronosporales	4776|Peronosporales	-	UCH,zf-UBP	NA	857	0	45.4167	5.53657	0.01637	Upregulated
gene_00253.t1	0	0	0	29.98	29.98	52.85	MBPM02000001	1680158	1682143	+	gene_00253	Un-Annotated	NA	FYVE zinc finger	NA	-	-	-	-	-	-	-	NA	NA	NA	NA	NA	NA	NA	4787.PITG_03278T0	S	29KV0@1|root,2RU48@2759|Eukaryota,3Q8VE@4776|Peronosporales	4776|Peronosporales	-	FYVE	NA	945	0	37.6033	5.27065	0.0387277	Upregulated
gene_00255.t1	0	0	0	16.86	16.86	12.62	MBPM02000001	1701625	1703007	-	gene_00255	Un-Annotated	NA	-	NA	-	-	-	-	-	-	-	2.34E-209	NA	NA	NA	NA	NA	NA	67593.Physo134281	-	29C1M@1|root,2RJ56@2759|Eukaryota,3QAZ4@4776|Peronosporales	4776|Peronosporales	-	DUSP	NA	589	0	15.4467	4.03972	0.00826813	Upregulated
gene_00261.t1	0	0	0	37.89	37.89	17.32	MBPM02000001	1748698	1750100	+	gene_00261	Un-Annotated	NA	SPRY domain	NA	-	-	-	-	-	-	-	1.85E-207	NA	NA	NA	NA	NA	NA	4787.PITG_03243T0	S	KOG1477@1|root,KOG1477@2759|Eukaryota,3QE9V@4776|Peronosporales	4776|Peronosporales	-	SPRY	NA	586	0	31.0333	5.0015	0.0455102	Upregulated
gene_00262.t1	0	0	0	175.69	175.69	151.44	MBPM02000001	1750300	1752045	-	gene_00262	Un-Annotated	NA	PFU (PLAA family ubiquitin binding)	NA	-	-	-	-	-	-	-	1.39E-254	NA	NA	NA	NA	NA	NA	4792.ETI37483	S	28MC1@1|root,2QTVE@2759|Eukaryota,3QA01@4776|Peronosporales	4776|Peronosporales	-	PFU	NA	719	0	167.607	7.39752	0.00231786	Upregulated
gene_00263.t1	0	0	0	71.62	71.62	100.99	MBPM02000001	1760625	1761941	-	gene_00263	Un-Annotated	NA	Mycolic acid cyclopropane synthetase	NA	-	-	-	-	-	-	-	3.43E-134	NA	NA	NA	NA	NA	NA	67593.Physo133592	A	KOG0150@1|root,KOG2899@1|root,KOG0150@2759|Eukaryota,KOG2899@2759|Eukaryota,3QJ59@4776|Peronosporales	4776|Peronosporales	-	CMAS,WW	NA	428	0	81.41	6.36475	0.0141551	Upregulated
gene_00270.t1	0	0	0	1504.41	1504.41	1139.47	MBPM02000001	1821097	1822388	-	gene_00270	RPL14A	COG_Analysis	Ribosomal protein L6e	ko:K02934	ko03010,map03010	M00177	-	-	br01610,ko00000,ko00001,ko00002,ko03011	-	-	1.08E-015	COG2163	225074	26.891	Ribosomal protein L14E/L6E/L27E	J	Translation, ribosomal structure and biogenesis	4787.PITG_03294T0	J	COG2163@1|root,KOG1694@2759|Eukaryota,3QBH4@4776|Peronosporales	4776|Peronosporales	-	Ribosomal_L6e	NA	377	0	1382.76	10.4344	0.00765065	Upregulated
gene_00271.t1	0	0	0	402.38	402.38	308.01	MBPM02000001	1826053	1827006	-	gene_00271	SPS1	COG_Analysis	protein serine/threonine kinase activity	NA	-	-	-	-	-	-	-	3.98E-027	COG0515	223589	26.255	Serine/threonine protein kinase	T	Signal transduction mechanisms	4792.ETI37579	T	KOG0590@1|root,KOG0590@2759|Eukaryota	2759|Eukaryota	-	Pkinase	NA	444	0	370.923	8.53886	0.00711545	Upregulated
gene_00275.t1	0	0	0	51.45	51.45	29.02	MBPM02000001	1862817	1864352	+	gene_00275	Shy1	COG_Analysis	Probably involved in the biogenesis of the COX complex	ko:K14998	-	-	-	-	ko00000,ko03029	3.D.4.8	-	7.86E-029	COG3346	225883	26.293	Cytochrome oxidase assembly protein ShyY1	O	Posttranslational modification, protein turnover, chaperones	4792.ETI37543	C	COG3346@1|root,KOG1563@2759|Eukaryota,3QD0W@4776|Peronosporales	4776|Peronosporales	-	SURF1	NA	390	0	43.9733	5.491	0.0277132	Upregulated
gene_00278.t1	0	0	0	43.13	43.13	49.74	MBPM02000001	1882026	1883630	-	gene_00278	SIK1	COG_Analysis	Prp31 C terminal domain	ko:K12844	ko03040,map03040	M00354	-	-	ko00000,ko00001,ko00002,ko03041	-	-	1.07E-055	COG1498	224415	33.948	Box C/D ribonucleoprotein Nop56/Prp31/SIK1 subunit	J	Translation, ribosomal structure and biogenesis	164328.Phyra71399	A	COG1498@1|root,KOG2574@2759|Eukaryota,3QD2F@4776|Peronosporales	4776|Peronosporales	-	Nop,Prp31_C	NA	811	0	45.3333	5.53398	0.00235391	Upregulated
gene_00279.t1	0	0	0	49.67	49.67	25.37	MBPM02000001	1883758	1885563	+	gene_00279	SrmB	COG_Analysis	Type III restriction enzyme, res subunit	ko:K17679	-	-	-	-	ko00000,ko01000,ko03029	-	-	5.75E-105	COG0513	223587	31.453	Superfamily II DNA and RNA helicase	L	Replication, recombination and repair	4792.ETI37573	A	COG0513@1|root,KOG0342@2759|Eukaryota,3QCAV@4776|Peronosporales	4776|Peronosporales	-	DEAD,Helicase_C	NA	832	0	41.57	5.41177	0.0359334	Upregulated
gene_00280.t1	0	0	0	42.24	42.24	23.26	MBPM02000001	1892969	1893757	+	gene_00280	Un-Annotated	NA	-	NA	-	-	-	-	-	-	-	1.36E-096	NA	NA	NA	NA	NA	NA	4792.ETI37747	-	2E1Y5@1|root,2S97K@2759|Eukaryota,3QCPU@4776|Peronosporales	4776|Peronosporales	-	-	NA	291	0	35.9133	5.20607	0.0296603	Upregulated
gene_00281.t1	0	0	0	55.07	55.07	61.75	MBPM02000001	1894053	1894781	-	gene_00281	Un-Annotated	NA	emp24/gp25L/p24 family/GOLD	ko:K20347	-	-	-	-	ko00000,ko02000,ko04131	9.B.188.1.2	-	2.79E-084	NA	NA	NA	NA	NA	NA	164328.Phyra76203	U	KOG1692@1|root,KOG1692@2759|Eukaryota,3QCAQ@4776|Peronosporales	4776|Peronosporales	-	EMP24_GP25L	NA	255	0	57.2967	5.86534	0.00150685	Upregulated
gene_00283.t1	0	0	0	51.87	51.87	76.44	MBPM02000001	1898408	1900357	-	gene_00283	PepD	COG_Analysis	Peptidase family C69	NA	-	-	-	-	-	-	-	3.01E-074	COG4690	227034	24.015	Dipeptidase	E	Amino acid transport and metabolism	4792.ETI37744	E	COG4690@1|root,2QR8T@2759|Eukaryota,3QEXT@4776|Peronosporales	4776|Peronosporales	-	Peptidase_C69	NA	1110	0	60.06	5.93216	0.0180919	Upregulated
gene_00284.t1	0	0	0	133.3	133.3	203.58	MBPM02000001	1901951	1902679	-	gene_00284	Un-Annotated	NA	HSF-type DNA-binding	NA	-	-	-	-	-	-	-	8.65E-103	NA	NA	NA	NA	NA	NA	4787.PITG_03306T0	K	COG5169@1|root,KOG0627@2759|Eukaryota,3Q7S6@4776|Peronosporales	4776|Peronosporales	-	HSF_DNA-bind	NA	305	0	156.727	7.30128	0.0216207	Upregulated
gene_00286.t1	0	0	0	20.99	20.99	12.87	MBPM02000001	1907138	1909422	-	gene_00286	ATS1	COG_Analysis	Regulator of chromosome condensation (RCC1) repeat	NA	-	-	-	-	-	-	-	2.08E-051	COG5184	227511	30	Alpha-tubulin suppressor ATS1 and related RCC1 domain-containing proteins	D	Cell cycle control, cell division, chromosome partitioning	67593.Physo156900	DZ	COG5184@1|root,KOG1426@2759|Eukaryota,3Q9DB@4776|Peronosporales	4776|Peronosporales	-	RCC1	NA	796	0	18.2833	4.26928	0.0212208	Upregulated
gene_00289.t1	0	0	0	41.29	41.29	21.92	MBPM02000001	1915977	1917677	+	gene_00289	Un-Annotated	NA	CPL (NUC119) domain	ko:K14844	-	-	-	-	ko00000,ko03009,ko03019	-	-	NA	NA	NA	NA	NA	NA	NA	4792.ETI37734	J	KOG2050@1|root,KOG2050@2759|Eukaryota,3QA3C@4776|Peronosporales	4776|Peronosporales	-	CPL	NA	901	0	34.8333	5.16323	0.0326829	Upregulated
gene_00290.t1	0	0	0	3.03	3.03	1.34	MBPM02000001	1930454	1935143	+	gene_00290	ANKYR	COG_Analysis	RasGEF domain	NA	-	-	-	-	-	-	-	1.58E-017	COG0666	223738	34.586	Ankyrin repeat	T	Signal transduction mechanisms	4792.ETI37719	T	COG0666@1|root,KOG3417@1|root,KOG4270@1|root,KOG3417@2759|Eukaryota,KOG4177@2759|Eukaryota,KOG4270@2759|Eukaryota,3QBF6@4776|Peronosporales	4776|Peronosporales	-	Ank_2,Ank_4,Ank_5,PH,RasGEF	NA	1957	0	2.46667	1.79355	0.0484013	Upregulated
gene_00293.t1	0	0	0	34.37	34.37	41.94	MBPM02000001	1939999	1941888	+	gene_00293	ProS	COG_Analysis	Anticodon binding domain	K01881	-	-	-	-	-	-	-	2.51E-140	COG0442	223519	36.106	Prolyl-tRNA synthetase	J	Translation, ribosomal structure and biogenesis	4792.ETI37718	J	COG0442@1|root,KOG2324@2759|Eukaryota,3QCK7@4776|Peronosporales	4776|Peronosporales	-	HGTP_anticodon,tRNA-synt_2b	K01881	869	0	36.8933	5.24387	0.00464536	Upregulated
gene_00294.t1	0	0	0	47.65	47.65	62.27	MBPM02000001	1949965	1952055	+	gene_00294	YSH1	COG_Analysis	Beta-Casp domain	ko:K13148	-	-	-	-	ko00000,ko01000,ko03041	-	-	1.22E-033	COG1236	224157	19.2	RNA processing exonuclease, beta-lactamase fold, Cft2 family	J	Translation, ribosomal structure and biogenesis	4792.ETI37715	A	COG1236@1|root,KOG1136@2759|Eukaryota,3Q9FW@4776|Peronosporales	4776|Peronosporales	-	Beta-Casp,Lactamase_B_6	NA	1125	0	52.5233	5.7421	0.0084993	Upregulated
gene_00296.t1	0	0	0	47.58	47.58	46.27	MBPM02000001	1962218	1963474	+	gene_00296	ANKYR	COG_Analysis	Prolyl 4-hydroxylase alpha subunit homologues.	NA	-	-	-	-	-	-	-	0.004	COG0666	223738	35.088	Ankyrin repeat	T	Signal transduction mechanisms	4787.PITG_03327T0	S	29D75@1|root,2RKAZ@2759|Eukaryota,3Q93C@4776|Peronosporales	4776|Peronosporales	-	-	NA	571	0	47.1433	5.58926	8.57835e-05	Upregulated
gene_00297.t1	0	0	0	13.55	13.55	9.55	MBPM02000001	1963443	1967257	-	gene_00297	ANKYR	COG_Analysis	fatty-acyl-CoA binding	NA	-	-	-	-	-	-	-	2.18E-010	COG0666	223738	43.137	Ankyrin repeat	T	Signal transduction mechanisms	4792.ETI37707	I	COG4281@1|root,KOG3676@1|root,KOG0817@2759|Eukaryota,KOG3676@2759|Eukaryota,3QHWY@4776|Peronosporales	4776|Peronosporales	-	Ank_5,Ion_trans	NA	1457	0	12.2167	3.72429	0.011703	Upregulated
gene_00298.t1	0	0	0	39.3	39.3	43.3	MBPM02000001	1967401	1969725	-	gene_00298	TPR	COG_Analysis	Tetratricopeptide repeat	ko:K03350	ko04110,ko04111,ko04113,ko04114,ko04120,ko04914,ko05166,map04110,map04111,map04113,map04114,map04120,map04914,map05166	M00389	-	-	ko00000,ko00001,ko00002,ko01009,ko03036,ko04121	-	-	7.09E-017	COG0457	223533	19.93	Tetratricopeptide (TPR) repeat	R	General function prediction only	4787.PITG_03328T0	D	COG0457@1|root,KOG1126@2759|Eukaryota,3Q89Z@4776|Peronosporales	4776|Peronosporales	-	ANAPC3,TPR_1,TPR_16,TPR_8	NA	616	0	40.6333	5.37967	0.00107501	Upregulated
gene_00299.t1	0	0	0	115.8	115.8	124.43	MBPM02000001	1969862	1970614	+	gene_00299	Un-Annotated	NA	C-terminal duplication domain of Friend of PRMT1	NA	-	-	-	-	-	-	-	8.61E-050	NA	NA	NA	NA	NA	NA	325452.fgenesh_scip_prom.46568.7860	S	2DYWH@1|root,2S6VS@2759|Eukaryota,3Q7GF@4776|Peronosporales	4776|Peronosporales	-	FoP_duplication	NA	171	0	118.677	6.903	0.000587038	Upregulated
gene_00300.t1	0	0	0	37.95	37.95	62.42	MBPM02000001	1970990	1972173	-	gene_00300	Un-Annotated	NA	-	NA	-	-	-	-	-	-	-	2.9E-149	NA	NA	NA	NA	NA	NA	4792.ETI37698	-	2AVME@1|root,2RZWN@2759|Eukaryota,3QC79@4776|Peronosporales	4776|Peronosporales	-	Lipase_GDSL_2	NA	424	0	46.1067	5.55786	0.0299001	Upregulated
gene_00302.t1	0	0	0	877.01	877.01	1066.06	MBPM02000001	1974061	1975197	-	gene_00302	Un-Annotated	NA	Hyaluronan / mRNA binding family	ko:K13199	-	-	-	-	ko00000,ko03041	-	-	2.52E-116	NA	NA	NA	NA	NA	NA	164328.Phyra76182	S	KOG2945@1|root,KOG2945@2759|Eukaryota,3QCRI@4776|Peronosporales	4776|Peronosporales	-	HABP4_PAI-RBP1	NA	345	0	940.027	9.87809	0.0044639	Upregulated
gene_00304.t1	0	0	0	79.7	79.7	74.94	MBPM02000001	1980839	1988749	-	gene_00304	BglS	COG_Analysis	1,3-beta-glucan synthase subunit FKS1	ko:K11000	-	-	-	-	ko00000,ko01000,ko01003	-	-	2.64E-016	COG2273	225182	30.303	Beta-glucanase, GH16 family	G	Carbohydrate transport and metabolism	4792.ETI37691	M	KOG0916@1|root,KOG0916@2759|Eukaryota,3QDX7@4776|Peronosporales	4776|Peronosporales	GT48	DUF4203,FKS1_dom1,Glucan_synthase,SKN1	NA	4593	0	78.1133	6.30585	0.000412337	Upregulated
gene_00305.t1	0	0	0	111.23	111.23	94.26	MBPM02000001	1998945	2000543	+	gene_00305	Un-Annotated	NA	-	NA	-	-	-	-	-	-	-	3.03E-143	NA	NA	NA	NA	NA	NA	67593.Physo132068	-	2ADYH@1|root,2RYUH@2759|Eukaryota,3QD72@4776|Peronosporales	4776|Peronosporales	-	-	NA	431	0	105.573	6.7357	0.00285856	Upregulated
gene_00308.t1	0	0	0	56.5	56.5	59.27	MBPM02000001	2017235	2018943	-	gene_00308	Un-Annotated	NA	-	NA	-	-	-	-	-	-	-	6.49E-165	NA	NA	NA	NA	NA	NA	4792.ETI37672	-	2BNK7@1|root,2S1PV@2759|Eukaryota,3QA4W@4776|Peronosporales	4776|Peronosporales	-	-	NA	479	0	57.4233	5.86847	0.000258447	Upregulated
gene_00310.t1	0	0	0	23.98	23.98	38.75	MBPM02000001	2021204	2022882	+	gene_00310	Un-Annotated	NA	-	NA	-	-	-	-	-	-	-	2.11E-185	NA	NA	NA	NA	NA	NA	4787.PITG_03343T0	-	28PNT@1|root,2QWAW@2759|Eukaryota,3QF3R@4776|Peronosporales	4776|Peronosporales	-	-	NA	520	0	28.9033	4.90223	0.0278103	Upregulated
gene_00311.t1	0	0	0	449.13	449.13	395.66	MBPM02000001	2023047	2023878	-	gene_00311	AtpE	COG_Analysis	ATP synthase subunit C	K02124	ko00190,ko01100,ko04142,ko04145,ko04721,ko05110,ko05120,ko05152,ko05323,map00190,map01100,map04142,map04145,map04721,map05110,map05120,map05152,map05323	M00160	-	-	ko00000,ko00001,ko00002	3.A.2.2	-	4.39E-006	COG0636	223709	32.394	FoF1-type ATP synthase, membrane subunit c/Archaeal/vacuolar-type H+-ATPase, subunit K	C	Energy production and conversion	67593.Physo134225	P	COG0636@1|root,KOG0233@2759|Eukaryota,3QA7H@4776|Peronosporales	4776|Peronosporales	-	ATP-synt_C	K02124	328	0	431.307	8.75591	0.00170331	Upregulated
gene_00312.t1	0	0	0	93.33	93.33	47.44	MBPM02000001	2023957	2024519	+	gene_00312	RRM	COG_Analysis	RNA recognition motif. (a.k.a. RRM, RBD, or RNP domain)	ko:K09564	ko03040,map03040	M00355	-	-	ko00000,ko00001,ko00002,ko01000,ko03041,ko03110	-	-	1.4E-024	COG0724	223796	43.023	RNA recognition motif (RRM) domain	J	Translation, ribosomal structure and biogenesis	4792.ETI37665	A	COG0652@1|root,KOG0111@2759|Eukaryota,3QG5A@4776|Peronosporales	4776|Peronosporales	-	RRM_1	NA	193	0	78.0333	6.30439	0.0363447	Upregulated
gene_00313.t1	0	0	0	217.92	217.92	188.84	MBPM02000001	2024732	2025922	-	gene_00313	Un-Annotated	NA	PRA1 family protein	NA	-	-	-	-	-	-	-	6.31E-114	NA	NA	NA	NA	NA	NA	164328.Phyra76177	S	2B17F@1|root,2S09R@2759|Eukaryota,3Q96W@4776|Peronosporales	4776|Peronosporales	-	PRA1	NA	330	0	208.227	7.70892	0.00216005	Upregulated
gene_00318.t1	0	0	0	238.84	238.84	227.32	MBPM02000001	2038342	2039493	-	gene_00318	Un-Annotated	NA	PX domain	NA	-	-	-	-	-	-	-	1.29E-156	NA	NA	NA	NA	NA	NA	4792.ETI37663	S	2CXKK@1|root,2RY98@2759|Eukaryota,3Q9HU@4776|Peronosporales	4776|Peronosporales	-	PX	NA	454	0	235	7.88264	0.000266903	Upregulated
gene_00319.t1	0	0	0	71.79	71.79	33.22	MBPM02000001	2039943	2043425	-	gene_00319	TPR	COG_Analysis	Tetratricopeptide repeat	ko:K15176	-	-	-	-	ko00000,ko03021	-	-	1.13E-008	COG0457	223533	23.843	Tetratricopeptide (TPR) repeat	R	General function prediction only	4792.ETI37661	P	COG0457@1|root,KOG2002@2759|Eukaryota,3QCSZ@4776|Peronosporales	4776|Peronosporales	-	TPR_16,TPR_19,TPR_7,TPR_8	NA	1871	0	58.9333	5.90529	0.0444434	Upregulated
gene_00320.t1	0	0	0	9.84	9.84	11.03	MBPM02000001	2043585	2046120	+	gene_00320	Un-Annotated	NA	-	NA	-	-	-	-	-	-	-	2.37E-169	NA	NA	NA	NA	NA	NA	4792.ETI37646	-	2EG95@1|root,2SM90@2759|Eukaryota,3QG1K@4776|Peronosporales	4776|Peronosporales	-	-	NA	511	0	10.2367	3.49014	0.00149816	Upregulated
gene_00321.t1	0	0	0	10.73	10.73	14.19	MBPM02000001	2046247	2048112	-	gene_00321	Un-Annotated	NA	Leucine Rich repeat	NA	-	-	-	-	-	-	-	NA	NA	NA	NA	NA	NA	NA	4792.ETI37645	S	KOG4308@1|root,KOG4308@2759|Eukaryota,3Q9R2@4776|Peronosporales	4776|Peronosporales	-	LRR_6	NA	880	0	11.8833	3.68743	0.00928858	Upregulated
gene_00325.t1	0	0	0	30.45	30.45	16.95	MBPM02000001	2103600	2104826	-	gene_00325	ANKYR	COG_Analysis	spectrin binding	NA	-	-	-	-	-	-	-	7.23E-013	COG0666	223738	31.884	Ankyrin repeat	T	Signal transduction mechanisms	4792.ETI37616	I	COG0666@1|root,KOG4177@2759|Eukaryota	2759|Eukaryota	-	Ank_2,Ank_3,Ank_4	NA	397	0	25.95	4.75221	0.0287793	Upregulated
gene_00328.t1	0	0	0	38.22	38.22	67.36	MBPM02000001	2108552	2110204	+	gene_00328	PlsC	COG_Analysis	Phosphate acyltransferases	ko:K13507	ko00561,ko00564,ko01100,ko01110,map00561,map00564,map01100,map01110	M00089	R00851,R09380	RC00004,RC00039,RC00041	ko00000,ko00001,ko00002,ko01000,ko01004	-	-	3.21E-020	COG0204	223282	21.285	1-acyl-sn-glycerol-3-phosphate acyltransferase	I	Lipid transport and metabolism	164328.Phyra76149	I	COG0204@1|root,2QY9M@2759|Eukaryota,3Q8VN@4776|Peronosporales	4776|Peronosporales	-	Acyltransferase	NA	841	0	47.9333	5.61275	0.0386962	Upregulated
gene_00334.t1	0	0	0	112.39	112.39	74.28	MBPM02000001	2142871	2143833	+	gene_00334	Un-Annotated	NA	PX domain	NA	-	-	-	-	-	-	-	3.45E-185	NA	NA	NA	NA	NA	NA	4792.ETI40465	S	2EE6J@1|root,2SJNB@2759|Eukaryota,3QC54@4776|Peronosporales	4776|Peronosporales	-	PX	NA	520	0	99.6867	6.65373	0.0158539	Upregulated
gene_00335.t1	0	0	0	122.13	122.13	138.38	MBPM02000001	2143991	2145852	-	gene_00335	FtsZ	COG_Analysis	FtsZ family, C-terminal domain	K03531	ko04112,map04112	-	-	-	ko00000,ko00001,ko02048,ko03036,ko04812	-	-	2.61E-106	COG0206	223284	52.431	Cell division GTPase FtsZ	D	Cell cycle control, cell division, chromosome partitioning	4792.ETI40459	D	COG0206@1|root,2QRFN@2759|Eukaryota,3Q9A3@4776|Peronosporales	4776|Peronosporales	-	FtsZ_C,Tubulin	K03531	669	0	127.547	7.00615	0.00179868	Upregulated
gene_00337.t1	0	0	0	5.18	5.18	5.47	MBPM02000001	2149144	2151116	+	gene_00337	Un-Annotated	NA	CW-type Zinc Finger	NA	-	-	-	-	-	-	-	5.8E-214	NA	NA	NA	NA	NA	NA	4792.ETI40446	S	28QCH@1|root,2QX19@2759|Eukaryota,3QDXG@4776|Peronosporales	4776|Peronosporales	-	zf-CW	NA	617	0	5.27667	2.65	0.000335441	Upregulated
gene_00342.t1	0	0	0	38.19	38.19	42.74	MBPM02000001	2170050	2172689	-	gene_00342	Un-Annotated	NA	Ferric reductase NAD binding domain	ko:K13447	ko04016,ko04626,map04016,map04626	-	-	-	ko00000,ko00001,ko01000	-	-	1.13E-012	COG4097	226582	19.463	Predicted ferric reductase	P	Inorganic ion transport and metabolism	4787.PITG_03381T0	PQ	KOG0039@1|root,KOG0039@2759|Eukaryota,3QCJH@4776|Peronosporales	4776|Peronosporales	-	FAD_binding_8,Ferric_reduct,NAD_binding_6	NA	1394	0	39.7067	5.34719	0.00145581	Upregulated
gene_00343.t1	0	0	0	20.24	20.24	11.89	MBPM02000001	2173819	2174703	+	gene_00343	QCT, qpcT	BlastKOALA	Glutamine cyclotransferase	K22757	-	-	-	-	-	-	-	4.69E-065	COG3823	226344	35.573	Glutamine cyclotransferase	O	Posttranslational modification, protein turnover, chaperones	4787.PITG_03382T0	O	COG3823@1|root,2QUQC@2759|Eukaryota,3Q83S@4776|Peronosporales	4776|Peronosporales	-	Glu_cyclase_2	K22757	412	0	17.4567	4.20607	0.0244918	Upregulated
gene_00350.t1	0	0	0	360.25	360.25	322.56	MBPM02000001	2194844	2196152	-	gene_00350	GimC	COG_Analysis	Legume lectin domain	ko:K10082	ko04141,map04141	-	-	-	ko00000,ko00001,ko04091,ko04131	-	-	0.002	COG1382	224300	27.692	Prefoldin, chaperonin cofactor	O	Posttranslational modification, protein turnover, chaperones	4792.ETI40468	U	KOG3839@1|root,KOG3839@2759|Eukaryota,3QDBQ@4776|Peronosporales	4776|Peronosporales	-	Lectin_leg-like	NA	670	0	347.687	8.44579	0.00130312	Upregulated
gene_00357.t1	0	0	0	82.66	82.66	67.9	MBPM02000001	2380214	2382784	-	gene_00357	FrmA	COG_Analysis	Alcohol dehydrogenase GroES-like domain	K00121	ko00010,ko00071,ko00350,ko00625,ko00626,ko00680,ko00830,ko00980,ko00982,ko01100,ko01110,ko01120,ko01130,ko01200,ko01220,ko05204,map00010,map00071,map00350,map00625,map00626,map00680,map00830,map00980,map00982,map01100,map01110,map01120,map01130,map01200,map01220,map05204	-	R00623,R00754,R02124,R04880,R05233,R05234,R06917,R06927,R06983,R07105,R08281,R08306,R08310	RC00050,RC00087,RC00088,RC00099,RC00116,RC00649,RC01715,RC01734,RC02273	ko00000,ko00001,ko01000	-	-	4.33E-260	COG1062	223990	57.447	Zn-dependent alcohol/formaldehyde dehydrogenase	C	Energy production and conversion	4792.ETI49881	Q	COG1062@1|root,KOG0022@2759|Eukaryota,3Q8Q3@4776|Peronosporales	4776|Peronosporales	-	ADH_N,ADH_zinc_N	K00121	727	0	77.74	6.29902	0.00398145	Upregulated
gene_00358.t1	0	0	0	123.32	123.32	200.62	MBPM02000001	2390771	2392125	+	gene_00358	ANKYR	COG_Analysis	Ankyrin repeat	NA	-	-	-	-	-	-	-	5.27E-017	COG0666	223738	32.597	Ankyrin repeat	T	Signal transduction mechanisms	67593.Physo134150	S	COG0666@1|root,KOG0504@2759|Eukaryota,3QE2N@4776|Peronosporales	4776|Peronosporales	-	Ank_2,Ank_4	NA	403	0	149.087	7.22965	0.0285952	Upregulated
gene_00359.t1	0	0	0	80.35	80.35	76.81	MBPM02000001	2392256	2395066	-	gene_00359	Un-Annotated	NA	-	NA	-	-	-	-	-	-	-	1.42E-123	NA	NA	NA	NA	NA	NA	164328.Phyra76090	-	28UPV@1|root,2R1ET@2759|Eukaryota,3QBVU@4776|Peronosporales	4776|Peronosporales	-	-	NA	400	0	79.17	6.32499	0.000222074	Upregulated
gene_00360.t1	0	0	0	19.83	19.83	23.95	MBPM02000001	2395339	2416067	-	gene_00360	ATS1	COG_Analysis	guanyl-nucleotide exchange factor activity	NA	-	-	-	-	-	-	-	1.56E-041	COG5184	227511	29.26	Alpha-tubulin suppressor ATS1 and related RCC1 domain-containing proteins	D	Cell cycle control, cell division, chromosome partitioning	4792.ETI40533	DZ	COG5184@1|root,KOG0379@1|root,KOG2242@1|root,KOG4367@1|root,KOG0379@2759|Eukaryota,KOG1426@2759|Eukaryota,KOG2242@2759|Eukaryota,KOG4367@2759|Eukaryota,3QEY0@4776|Peronosporales	4776|Peronosporales	-	FHA,HECT,RCC1,SPRY,Vps62	NA	9619	0	21.2033	4.4727	0.0041689	Upregulated
gene_00361.t1	0	0	0	68.72	68.72	40.37	MBPM02000001	2422750	2423940	+	gene_00361	Un-Annotated	NA	Pleckstrin homology domain.	NA	-	-	-	-	-	-	-	3.66E-210	NA	NA	NA	NA	NA	NA	4792.ETI34282	T	29CM3@1|root,2RJQY@2759|Eukaryota,3Q8DD@4776|Peronosporales	4776|Peronosporales	-	-	NA	589	0	59.27	5.91337	0.024491	Upregulated
gene_00362.t1	0	0	0	71.17	71.17	38.17	MBPM02000001	2424535	2425439	-	gene_00362	Un-Annotated	NA	SPX domain	NA	-	-	-	-	-	-	-	6.04E-015	COG5036	227369	26.203	SPX domain-containing protein involved in vacuolar polyphosphate accumulation	P	Inorganic ion transport and metabolism	4792.ETI40528	P	COG5036@1|root,KOG1161@2759|Eukaryota,3QBBK@4776|Peronosporales	4776|Peronosporales	-	SPX	NA	317	0	60.17	5.93475	0.0318341	Upregulated
gene_00364.t1	0	0	0	24.44	24.44	27.16	MBPM02000001	2430311	2431918	-	gene_00364	AceB	COG_Analysis	Belongs to the malate synthase family	K01638	ko00620,ko00630,ko01100,ko01110,ko01120,ko01200,map00620,map00630,map01100,map01110,map01120,map01200	M00012	R00472	RC00004,RC00308,RC02747	ko00000,ko00001,ko00002,ko01000	-	-	0	COG2225	225135	46.286	Malate synthase	C	Energy production and conversion	67593.Physo108758	H	COG2225@1|root,KOG1261@2759|Eukaryota,3QB6N@4776|Peronosporales	4776|Peronosporales	-	Malate_synthase	K01638	1028	0	25.3467	4.71955	0.00127709	Upregulated
gene_00365.t1	0	0	0	44.71	44.71	78.78	MBPM02000001	2439983	2440903	+	gene_00365	IlvH	COG_Analysis	Small subunit of acetolactate synthase	K01653	-	-	-	-	-	-	-	1.95E-051	COG0440	223517	40.237	Acetolactate synthase, small subunit	E	Amino acid transport and metabolism	4787.PITG_03410T0	E	COG0440@1|root,KOG2663@2759|Eukaryota,3Q9Z1@4776|Peronosporales	4776|Peronosporales	-	ACT,ALS_ss_C	K01653	385	0	56.0667	5.83458	0.0386652	Upregulated
gene_00366.t1	0	0	0	19.55	19.55	12.45	MBPM02000001	2441150	2442727	-	gene_00366	SMP2	COG_Analysis	LNS2	NA	-	-	-	-	-	-	-	6.2E-029	COG5083	227415	36.145	Phosphatidate phosphatase PAH1, contains Lipin and LNS2 domains. can be involved in plasmid maintenance	I	Lipid transport and metabolism	4787.PITG_03443T0	IN	COG5083@1|root,KOG2116@2759|Eukaryota,3QB5B@4776|Peronosporales	4776|Peronosporales	-	HA,LNS2,Lipin_N	NA	780	0	17.1833	4.18454	0.0184464	Upregulated
gene_00367.t1	0	0	0	171.12	171.12	93.33	MBPM02000001	2443321	2444749	-	gene_00367	TIP49	COG_Analysis	TIP49 C-terminus	K07472	ko04310,map04310	-	-	-	ko00000,ko00001,ko03036	-	-	3.26999999999997e-311	COG1224	224145	56.828	DNA helicase TIP49, TBP-interacting protein	K	Transcription	4792.ETI40590	L	COG1224@1|root,KOG1942@2759|Eukaryota,3QB5F@4776|Peronosporales	4776|Peronosporales	-	TIP49	K07472	850	0	145.19	7.1917	0.0304465	Upregulated
gene_00368.t1	0	0	0	258.58	258.58	212.94	MBPM02000001	2466545	2467666	+	gene_00368	Un-Annotated	NA	Peptidase M50B-like	NA	-	-	-	-	-	-	-	1.07E-149	NA	NA	NA	NA	NA	NA	4792.ETI40575	S	2C6ZF@1|root,2QPXP@2759|Eukaryota,3QECM@4776|Peronosporales	4776|Peronosporales	-	Peptidase_M50B	NA	427	0	243.367	7.9329	0.00388499	Upregulated
gene_00369.t1	0	0	0	13.14	13.14	7.22	MBPM02000001	2467907	2471348	-	gene_00369	Un-Annotated	NA	1-phosphatidylinositol 4-kinase activity	ko:K19801	ko00562,ko01100,ko04070,map00562,map01100,map04070	M00130	R03361	RC00002,RC00078	ko00000,ko00001,ko00002,ko01000	-	-	NA	NA	NA	NA	NA	NA	NA	4792.ETI40579	TU	COG5032@1|root,KOG0903@2759|Eukaryota,3Q9BG@4776|Peronosporales	4776|Peronosporales	-	PH,PI3_PI4_kinase	NA	1875	0	11.1667	3.60486	0.029838	Upregulated
gene_00371.t1	0	0	0	510.92	510.92	580.9	MBPM02000001	2474870	2475484	-	gene_00371	Un-Annotated	NA	-	NA	-	-	-	-	-	-	-	1.09E-082	NA	NA	NA	NA	NA	NA	4787.PITG_03451T0	-	2E58I@1|root,2SC2P@2759|Eukaryota,3QCWI@4776|Peronosporales	4776|Peronosporales	-	-	NA	250	0	534.247	9.06406	0.001901	Upregulated
gene_00372.t1	0	0	0	15.7	15.7	10.87	MBPM02000001	2488360	2489895	+	gene_00372	Un-Annotated	NA	Endoplasmic Reticulum Oxidoreductin 1 (ERO1)	ko:K10950	ko04141,ko05110,map04141,map05110	-	-	-	ko00000,ko00001,ko01000	-	-	1.1E-306	NA	NA	NA	NA	NA	NA	4792.ETI40603	OU	COG5061@1|root,KOG2608@2759|Eukaryota,3Q7EK@4776|Peronosporales	4776|Peronosporales	-	ERO1	NA	843	0	14.09	3.91552	0.0128063	Upregulated
gene_00374.t1	0	0	0	66.81	66.81	39.96	MBPM02000001	2492489	2494383	+	gene_00374	AdhE	COG_Analysis	Belongs to the aldehyde dehydrogenase family	NA	-	-	-	-	-	-	-	7.75E-132	COG1012	223944	34.979	Acyl-CoA reductase or other NAD-dependent aldehyde dehydrogenase	I	Lipid transport and metabolism	4792.ETI40605	C	COG1012@1|root,KOG2450@2759|Eukaryota,3QBYH@4776|Peronosporales	4776|Peronosporales	-	Aldedh	NA	860	0	57.86	5.87922	0.0231012	Upregulated
gene_00375.t1	0	0	0	204.77	204.77	92.32	MBPM02000001	2494580	2495428	-	gene_00375	FabG	COG_Analysis	Enoyl-(Acyl carrier protein) reductase	NA	-	-	-	-	-	-	-	1.76E-060	COG1028	223959	39.231	NAD(P)-dependent dehydrogenase, short-chain alcohol dehydrogenase family	I	Lipid transport and metabolism	164328.Phyra71382	Q	COG1028@1|root,KOG0725@2759|Eukaryota,3QEAS@4776|Peronosporales	4776|Peronosporales	-	adh_short_C2	NA	507	0	167.287	7.39478	0.0467157	Upregulated
gene_00376.t1	0	0	0	95.89	95.89	172.67	MBPM02000001	2495584	2496634	+	gene_00376	GuaA1	COG_Analysis	Glutamine amidotransferase class-I	NA	-	-	-	-	-	-	-	3.87E-015	COG0518	223592	28.8	GMP synthase, glutamine amidotransferase domain	F	Nucleotide transport and metabolism	4792.ETI40607	S	28KWD@1|root,2QTCX@2759|Eukaryota,3Q86B@4776|Peronosporales	4776|Peronosporales	-	GATase	NA	563	0	121.483	6.93644	0.0416314	Upregulated
gene_00378.t1	0	0	0	213.66	213.66	280.74	MBPM02000001	2508682	2510043	-	gene_00378	SerS	COG_Analysis	Seryl-tRNA synthetase N-terminal domain	K01875	ko00970,map00970	M00359,M00360	R03662,R08218	RC00055,RC00523	ko00000,ko00001,ko00002,ko01000,ko01007,ko03016	-	-	6.12E-171	COG0172	223250	41.705	Seryl-tRNA synthetase	J	Translation, ribosomal structure and biogenesis	4792.ETI40609	J	COG0172@1|root,KOG2509@2759|Eukaryota,3QAKT@4776|Peronosporales	4776|Peronosporales	-	Seryl_tRNA_N,tRNA-synt_2b	K01875	859	0	236.02	7.88886	0.00885619	Upregulated
gene_00379.t1	0	0	0	179.67	179.67	208.78	MBPM02000001	2510130	2511380	-	gene_00379	Un-Annotated	NA	Maintenance of mitochondrial structure and function	ko:K12179	-	-	-	-	ko00000,ko04121	-	-	2.04E-207	NA	NA	NA	NA	NA	NA	4787.PITG_03459T0	OT	COG1310@1|root,KOG3050@2759|Eukaryota,3Q98S@4776|Peronosporales	4776|Peronosporales	-	JAB,MitMem_reg	NA	576	0	189.373	7.57269	0.00261516	Upregulated
gene_00380.t1	0	0	0	22.07	22.07	17.95	MBPM02000001	2511273	2514433	+	gene_00380	Un-Annotated	NA	ELMO/CED-12 family	NA	-	-	-	-	-	-	-	NA	NA	NA	NA	NA	NA	NA	4792.ETI40611	S	KOG2998@1|root,KOG2998@2759|Eukaryota,3QBFY@4776|Peronosporales	4776|Peronosporales	-	ELMO_CED12,PH	NA	1448	0	20.6967	4.4394	0.00437416	Upregulated
gene_00381.t1	0	0	0	11.47	11.47	16.85	MBPM02000001	2516827	2518033	+	gene_00381	POP4	COG_Analysis	ribonuclease P RNA binding	NA	-	-	-	-	-	-	-	1.31E-005	COG1588	224504	30.137	RNase P/RNase MRP subunit p29	J	Translation, ribosomal structure and biogenesis	4792.ETI40623	S	KOG4046@1|root,KOG4046@2759|Eukaryota,3Q93I@4776|Peronosporales	4776|Peronosporales	-	UPF0086	NA	322	0	13.2633	3.83424	0.0177952	Upregulated
gene_00382.t1	0	0	0	21.34	21.34	25.65	MBPM02000001	2530262	2534968	+	gene_00382	ANKYR	COG_Analysis	Ankyrin repeat	NA	-	-	-	-	-	-	-	3.74E-015	COG0666	223738	34.559	Ankyrin repeat	T	Signal transduction mechanisms	4792.ETI40598	M	COG0666@1|root,KOG4177@2759|Eukaryota,3QCZX@4776|Peronosporales	4776|Peronosporales	-	Ank_2,Ank_4	NA	2126	0	22.7767	4.57147	0.00395503	Upregulated
gene_00383.t1	0	0	0	45.3	45.3	32.29	MBPM02000001	2535736	2541855	-	gene_00383	Un-Annotated	NA	1,3-beta-glucan synthase subunit FKS1	ko:K11000	-	-	-	-	ko00000,ko01000,ko01003	-	-	NA	NA	NA	NA	NA	NA	NA	4792.ETI40597	M	KOG0916@1|root,KOG0916@2759|Eukaryota,3QDYZ@4776|Peronosporales	4776|Peronosporales	GT48	FKS1_dom1,Glucan_synthase	NA	3669	0	40.9633	5.39106	0.0110229	Upregulated
gene_00384.t1	0	0	0	28.41	28.41	30.75	MBPM02000001	2543530	2549683	-	gene_00384	Un-Annotated	NA	1,3-beta-glucan synthase component	ko:K11000	-	-	-	-	ko00000,ko01000,ko01003	-	-	NA	NA	NA	NA	NA	NA	NA	4787.PITG_03473T0	M	KOG0916@1|root,KOG0916@2759|Eukaryota,3QD8A@4776|Peronosporales	4776|Peronosporales	GT48	FKS1_dom1,Glucan_synthase	NA	3786	0	29.19	4.916	0.000713274	Upregulated
gene_00387.t1	0	0	0	26.33	26.33	12.89	MBPM02000001	2567925	2569603	-	gene_00387	Un-Annotated	NA	Domain in Tre-2, BUB2p, and Cdc16p. Probable Rab-GAPs.	ko:K20372	-	-	-	-	ko00000,ko04131	-	-	1.33E-180	NA	NA	NA	NA	NA	NA	4792.ETI40631	T	KOG2595@1|root,KOG2595@2759|Eukaryota,3QEJC@4776|Peronosporales	4776|Peronosporales	-	RabGAP-TBC	NA	516	0	21.85	4.51412	0.0395612	Upregulated
gene_00388.t1	0	0	0	75.9	75.9	98.09	MBPM02000001	2569729	2573171	-	gene_00388	Un-Annotated	NA	NA	NA	NA	NA	NA	NA	NA	NA	NA	NA	NA	NA	NA	NA	NA	NA	NA	NA	NA	NA	NA	NA	NA	NA	0	83.2967	6.3974	0.00779322	Upregulated
gene_00389.t1	0	0	0	3026.37	3026.37	2430.87	MBPM02000001	2582912	2584008	+	gene_00389	Rpl7Ae	COG_Analysis	Ribosomal protein L7Ae/L30e/S12e/Gadd45 family	ko:K02936	ko03010,map03010	M00177,M00179	-	-	br01610,ko00000,ko00001,ko00002,ko03009,ko03011	-	-	1.47E-021	COG1358	224277	42.593	Ribosomal protein L7Ae or related RNA K-turn-binding protein	J	Translation, ribosomal structure and biogenesis	67593.Physo156835	J	COG1358@1|root,KOG3166@2759|Eukaryota,3QC7P@4776|Peronosporales	4776|Peronosporales	-	Ribosomal_L7Ae	NA	456	0	2827.87	11.466	0.0048911	Upregulated
gene_00392.t1	0	0	0	40.64	40.64	51.31	MBPM02000001	2590741	2594371	+	gene_00392	TPR	COG_Analysis	Sel1-like repeats.	NA	-	-	-	-	-	-	-	5.2E-029	COG0790	223861	23.585	TPR repeat	R	General function prediction only	4792.ETI40663	MOT	COG0790@1|root,KOG1550@2759|Eukaryota,3QD54@4776|Peronosporales	4776|Peronosporales	-	Sel1	NA	557	0	44.1967	5.49814	0.00641377	Upregulated
gene_00393.t1	0	0	0	27.8	27.8	35.01	MBPM02000001	2594631	2596645	-	gene_00393	RRM	COG_Analysis	Necessary for the splicing of pre-mRNA	ko:K12837	ko03040,map03040	-	-	-	ko00000,ko00001,ko03041	-	-	3.34E-010	COG0724	223796	30.952	RNA recognition motif (RRM) domain	J	Translation, ribosomal structure and biogenesis	4792.ETI40662	A	KOG0120@1|root,KOG0120@2759|Eukaryota,3QEZR@4776|Peronosporales	4776|Peronosporales	-	RRM_1	NA	778	0	30.2033	4.96363	0.00627216	Upregulated
gene_00394.t1	0	0	0	126.6	126.6	72.64	MBPM02000001	2597286	2598390	+	gene_00394	ANKYR	COG_Analysis	Ankyrin repeats (many copies)	NA	-	-	-	-	-	-	-	4.15E-015	COG0666	223738	27.723	Ankyrin repeat	T	Signal transduction mechanisms	4792.ETI40659	M	COG0666@1|root,KOG4177@2759|Eukaryota,3QCI5@4776|Peronosporales	4776|Peronosporales	-	Ank_2	NA	357	0	108.613	6.77628	0.0263453	Upregulated
gene_00395.t1	0	0	0	28.71	28.71	21.6	MBPM02000001	2630318	2634727	+	gene_00395	ANKYR	COG_Analysis	Protein present in Fab1, YOTB, Vac1, and EEA1	ko:K20129	-	-	-	-	ko00000,ko04131	-	-	3.58E-019	COG0666	223738	27.638	Ankyrin repeat	T	Signal transduction mechanisms	164328.Phyra81341	S	COG0666@1|root,KOG0504@2759|Eukaryota,3QB27@4776|Peronosporales	4776|Peronosporales	-	Ank_2,Ank_3,BTB,FYVE	NA	1253	0	26.34	4.77294	0.00799889	Upregulated
gene_00396.t1	0	0	0	76.57	76.57	54.82	MBPM02000001	2634754	2635790	-	gene_00396	Un-Annotated	NA	Cyclin_C	ko:K21777	-	-	-	-	ko00000,ko03032,ko03036	-	-	2.94E-171	NA	NA	NA	NA	NA	NA	4792.ETI40652	D	COG5024@1|root,KOG0653@2759|Eukaryota,3QBXP@4776|Peronosporales	4776|Peronosporales	-	Cyclin_C,Cyclin_N	NA	483	0	69.32	6.13586	0.0107623	Upregulated
gene_00399.t1	0	0	0	39.02	39.02	21.42	MBPM02000001	2649384	2652068	+	gene_00399	Un-Annotated	NA	multicellular organismal reproductive process	NA	-	-	-	-	-	-	-	NA	NA	NA	NA	NA	NA	NA	4787.PITG_03487T0	S	28JA6@1|root,2QRNZ@2759|Eukaryota,3Q9K6@4776|Peronosporales	4776|Peronosporales	-	-	NA	1171	0	33.1533	5.09395	0.0299153	Upregulated
gene_00400.t1	0	0	0	2673.52	2673.52	3224.91	MBPM02000001	2652177	2652599	-	gene_00400	Un-Annotated	NA	60s Acidic ribosomal protein	ko:K02942	ko03010,map03010	M00177	-	-	br01610,ko00000,ko00001,ko00002,ko03011	-	-	1.04E-044	NA	NA	NA	NA	NA	NA	272952.HpaP802028	S	2D6V1@1|root,2S57R@2759|Eukaryota,3QG0Y@4776|Peronosporales	4776|Peronosporales	-	Ribosomal_60s	NA	148	0	2857.32	11.481	0.00411219	Upregulated
gene_00406.t1	0	0	0	7.53	7.53	5.75	MBPM02000001	2672462	2679357	+	gene_00406	Un-Annotated	NA	Peptidase family C50	ko:K02365	ko04110,ko04111,ko04113,ko04114,map04110,map04111,map04113,map04114	-	-	-	ko00000,ko00001,ko01000,ko01002,ko03036	-	-	NA	NA	NA	NA	NA	NA	NA	4792.ETI40644	D	COG5155@1|root,KOG1849@2759|Eukaryota,3Q9TC@4776|Peronosporales	4776|Peronosporales	-	Peptidase_C50	NA	2270	0	6.93667	2.98853	0.00723705	Upregulated
gene_00407.t1	0	0	0	31.9	31.9	34.36	MBPM02000001	2682581	2684461	+	gene_00407	Un-Annotated	NA	-	NA	-	-	-	-	-	-	-	3.89E-279	NA	NA	NA	NA	NA	NA	67593.Physo134765	-	2CRNU@1|root,2R8M6@2759|Eukaryota,3QHBP@4776|Peronosporales	4776|Peronosporales	-	-	NA	784	0	32.72	5.07553	0.000627469	Upregulated
gene_00408.t1	0	0	0	41.72	41.72	46.8	MBPM02000001	2685332	2689768	+	gene_00408	Smc	COG_Analysis	-	NA	-	-	-	-	-	-	-	2.66E-012	COG1196	224117	20.779	Chromosome segregation ATPase Smc	D	Cell cycle control, cell division, chromosome partitioning	4792.ETI48931	-	29IN9@1|root,2RRVU@2759|Eukaryota,3QAW1@4776|Peronosporales	4776|Peronosporales	-	DUF3668	NA	1479	0	43.4133	5.47292	0.00151792	Upregulated
gene_00409.t1	0	0	0	22.18	22.18	24.33	MBPM02000001	2689845	2693185	-	gene_00409	Un-Annotated	NA	DnaJ molecular chaperone homology domain	NA	-	-	-	-	-	-	-	4.69E-010	COG4372	226809	20.588	Uncharacterized protein, contains DUF3084 domain	S	Function unknown	4792.ETI48929	S	28HDE@1|root,2QPRN@2759|Eukaryota,3QDWP@4776|Peronosporales	4776|Peronosporales	-	-	NA	1007	0	22.8967	4.57874	0.000978255	Upregulated
gene_00411.t1	0	0	0	463.63	463.63	574.98	MBPM02000001	2701180	2703546	+	gene_00411	Acf2	COG_Analysis	Glycosyl hydrolase family 81	ko:K01180	-	-	-	-	ko00000,ko01000	-	-	3.97E-122	COG5498	227785	30.172	Endoglucanase Acf2	G	Carbohydrate transport and metabolism	4792.ETI48974	G	COG5498@1|root,KOG2254@2759|Eukaryota,3Q7DC@4776|Peronosporales	4776|Peronosporales	-	Glyco_hydro_81	NA	1226	0	500.747	8.97082	0.0054493	Upregulated
gene_00412.t1	0	0	0	109.12	109.12	144.25	MBPM02000001	2704290	2705861	+	gene_00412	SPS1	COG_Analysis	protein kinase C activity	NA	-	-	-	-	-	-	-	3.36E-055	COG0515	223589	32.581	Serine/threonine protein kinase	T	Signal transduction mechanisms	4792.ETI48973	T	KOG0696@1|root,KOG0696@2759|Eukaryota,3Q9PE@4776|Peronosporales	4776|Peronosporales	-	Pkinase	NA	682	0	120.83	6.92873	0.00926185	Upregulated
gene_00413.t1	0	0	0	10.95	10.95	20.26	MBPM02000001	2705939	2708836	-	gene_00413	CDC9	COG_Analysis	RNA ligase	ko:K10777	ko03450,map03450	-	R00381	RC00005	ko00000,ko00001,ko01000,ko03400	-	-	4.09E-048	COG1793	224706	25.714	ATP-dependent DNA ligase	L	Replication, recombination and repair	4787.PITG_03514T0	L	COG1793@1|root,KOG0966@2759|Eukaryota,3Q8ND@4776|Peronosporales	4776|Peronosporales	-	BRCT_2,DNA_ligase_A_C,DNA_ligase_A_M,DNA_ligase_A_N,DNA_ligase_IV	NA	1645	0	14.0533	3.91201	0.0454641	Upregulated
gene_00414.t1	0	0	0	16.4	16.4	7.23	MBPM02000001	2710349	2714192	+	gene_00414	PolX	COG_Analysis	Fingers domain of DNA polymerase lambda	ko:K03512	ko03410,ko03450,map03410,map03450	M00296	-	-	ko00000,ko00001,ko00002,ko01000,ko03400	-	-	1.3E-013	COG1796	224709	24.651	DNA polymerase/3'-5' exonuclease PolX	L	Replication, recombination and repair	4792.ETI48970	L	COG1796@1|root,KOG2534@2759|Eukaryota,3Q9HT@4776|Peronosporales	4776|Peronosporales	-	DNA_pol_B_palm,DNA_pol_B_thumb,DNA_pol_lambd_f,HHH_8	NA	922	0	13.3433	3.84231	0.0486771	Upregulated
gene_00415.t1	0	0	0	37.8	37.8	63.28	MBPM02000001	2714348	2715603	-	gene_00415	Un-Annotated	NA	-	NA	-	-	-	-	-	-	-	3.19E-201	NA	NA	NA	NA	NA	NA	4792.ETI48966	-	2CIWB@1|root,2RFGI@2759|Eukaryota,3Q8D2@4776|Peronosporales	4776|Peronosporales	-	-	NA	562	0	46.2933	5.56356	0.0320509	Upregulated
gene_00417.t1	0	0	0	88.63	88.63	52.06	MBPM02000001	2717149	2718028	-	gene_00417	GPI8	COG_Analysis	Peptidase C13 family	ko:K05290	ko00563,ko01100,map00563,map01100	-	-	-	ko00000,ko00001,ko01000	-	-	3.1E-055	COG5206	227531	46.795	Glycosylphosphatidylinositol transamidase (GPIT), subunit GPI8	O	Posttranslational modification, protein turnover, chaperones	4792.ETI48963	O	COG5206@1|root,KOG1349@2759|Eukaryota,3Q8PZ@4776|Peronosporales	4776|Peronosporales	-	Peptidase_C13	NA	350	0	76.44	6.27501	0.0245004	Upregulated
gene_00418.t1	0	0	0	28.68	28.68	16.25	MBPM02000001	2718878	2720536	+	gene_00418	Un-Annotated	NA	TFIIH p62 subunit, N-terminal domain	ko:K03141	ko03022,ko03420,ko05203,map03022,map03420,map05203	M00290	-	-	ko00000,ko00001,ko00002,ko03021,ko03400	-	-	NA	NA	NA	NA	NA	NA	NA	4792.ETI48962	KL	KOG2074@1|root,KOG2074@2759|Eukaryota,3Q9K8@4776|Peronosporales	4776|Peronosporales	-	BSD,PH_TFIIH	NA	922	0	24.5367	4.6745	0.0273503	Upregulated
gene_00420.t1	0	0	0	17.99	17.99	26.42	MBPM02000001	2721747	2722469	-	gene_00420	Un-Annotated	NA	DYW family of nucleic acid deaminases	NA	-	-	-	-	-	-	-	8.8E-112	NA	NA	NA	NA	NA	NA	4792.ETI48955	S	2B1JJ@1|root,2S0AK@2759|Eukaryota,3QD8K@4776|Peronosporales	4776|Peronosporales	-	DYW_deaminase	NA	327	0	20.8	4.44626	0.0177661	Upregulated
gene_00421.t1	0	0	0	43.28	43.28	36.77	MBPM02000001	2724017	2727046	+	gene_00421	Lys9	COG_Analysis	Alanine dehydrogenase/PNT, N-terminal domain	ko:K14157	ko00310,ko01100,ko01110,ko01130,map00310,map01100,map01110,map01130	M00032	R00716,R02313	RC00215,RC00217,RC00225,RC01532	ko00000,ko00001,ko00002,ko01000	-	-	1.97E-043	COG1748	224662	22.439	Saccharopine dehydrogenase, NADP-dependent	E	Amino acid transport and metabolism	4787.PITG_03530T0	E	COG1748@1|root,KOG0172@2759|Eukaryota,3Q9IR@4776|Peronosporales	4776|Peronosporales	-	AlaDh_PNT_N,Saccharop_dh_N,Sacchrp_dh_C,Sacchrp_dh_NADP	NA	1735	0	41.11	5.39609	0.00277469	Upregulated
gene_00422.t1	0	0	0	28.21	28.21	47.98	MBPM02000001	2727125	2730756	-	gene_00422	Smc	COG_Analysis	-	ko:K10352	ko04530,map04530	-	-	-	ko00000,ko00001,ko04147,ko04812	-	-	2.15E-008	COG1196	224117	16.437	Chromosome segregation ATPase Smc	D	Cell cycle control, cell division, chromosome partitioning	4792.ETI48953	-	2CNW5@1|root,2QYAX@2759|Eukaryota,3QCFB@4776|Peronosporales	4776|Peronosporales	-	-	NA	991	0	34.8	5.16189	0.0340397	Upregulated
gene_00423.t1	0	0	0	44.97	44.97	42.07	MBPM02000001	2730949	2732772	-	gene_00423	Un-Annotated	NA	-	NA	-	-	-	-	-	-	-	3.43E-196	NA	NA	NA	NA	NA	NA	4792.ETI48952	-	28NBI@1|root,2QUX0@2759|Eukaryota,3QCKU@4776|Peronosporales	4776|Peronosporales	-	-	NA	572	0	44.0033	5.49196	0.000482245	Upregulated
gene_00431.t1	0	0	0	108.5	108.5	145.7	MBPM02000001	2784309	2785391	-	gene_00431	Rri1	COG_Analysis	JAB/MPN domain	ko:K09613	-	-	-	-	ko00000,ko01000,ko01002,ko04121	-	-	2.42E-007	COG1310	224229	20.513	Proteasome lid subunit RPN8/RPN11, contains Jab1/MPN domain metalloenzyme (JAMM) motif	O	Posttranslational modification, protein turnover, chaperones	4787.PITG_03561T0	OT	COG1310@1|root,KOG1554@2759|Eukaryota,3Q9K0@4776|Peronosporales	4776|Peronosporales	-	JAB	NA	689	0	120.9	6.92955	0.0103563	Upregulated
gene_00432.t1	0	0	0	14.5	14.5	11.75	MBPM02000001	2785499	2797539	+	gene_00432	Un-Annotated	NA	-	NA	-	-	-	-	-	-	-	NA	NA	NA	NA	NA	NA	NA	4792.ETI49018	-	28MMI@1|root,2QU5A@2759|Eukaryota,3Q7D3@4776|Peronosporales	4776|Peronosporales	-	-	NA	5362	0	13.5833	3.86625	0.0045233	Upregulated
gene_00435.t1	0	0	0	43.17	43.17	22.83	MBPM02000001	2801454	2802825	-	gene_00435	Un-Annotated	NA	Etoposide-induced protein 2.4 (EI24)	ko:K10134	ko04115,map04115	-	-	-	ko00000,ko00001	-	-	1.38E-199	NA	NA	NA	NA	NA	NA	4787.PITG_03557T0	TV	KOG3966@1|root,KOG3966@2759|Eukaryota,3QBIC@4776|Peronosporales	4776|Peronosporales	-	EI24	NA	555	0	36.39	5.22458	0.0330043	Upregulated
gene_00436.t1	0	0	0	37.79	37.79	28.19	MBPM02000001	2807015	2810257	+	gene_00436	Un-Annotated	NA	Importin-beta N-terminal domain	ko:K20221	-	-	-	-	ko00000,ko03009	1.I.1	-	NA	NA	NA	NA	NA	NA	NA	4792.ETI49035	UY	KOG2171@1|root,KOG2171@2759|Eukaryota,3Q9V0@4776|Peronosporales	4776|Peronosporales	-	HEAT,IBN_N	NA	1798	0	34.59	5.1534	0.00845019	Upregulated
gene_00437.t1	0	0	0	19.97	19.97	30.17	MBPM02000001	2810459	2813248	-	gene_00437	Acf2	COG_Analysis	Glycosyl hydrolase family 81	NA	-	-	-	-	-	-	-	1.5E-132	COG5498	227785	30.68	Endoglucanase Acf2	G	Carbohydrate transport and metabolism	4792.ETI49036	G	COG5498@1|root,KOG2254@2759|Eukaryota,3QC7Q@4776|Peronosporales	4776|Peronosporales	-	Glyco_hydro_81	NA	1219	0	23.37	4.60703	0.0205169	Upregulated
gene_00438.t1	0	0	0	49.95	49.95	44.02	MBPM02000001	2814137	2815423	+	gene_00438	CDC6	COG_Analysis	AAA ATPase domain	K10725	ko04110,ko04111,ko04113,map04110,map04111,map04113	M00284	-	-	ko00000,ko00001,ko00002,ko03032,ko03036	-	-	1.8E-041	COG1474	224391	23.706	Cdc6-related protein, AAA superfamily ATPase	L	Replication, recombination and repair	4792.ETI49037	L	COG1474@1|root,KOG1514@2759|Eukaryota,3Q8FQ@4776|Peronosporales	4776|Peronosporales	-	AAA_16	K10725	709	0	47.9733	5.61392	0.00169341	Upregulated
gene_00442.t1	0	0	0	113.79	113.79	88.46	MBPM02000001	2818034	2821487	+	gene_00442	Un-Annotated	NA	The coatomer is a cytosolic protein complex that binds to dilysine motifs and reversibly associates with Golgi non- clathrin-coated vesicles, which further mediate biosynthetic protein transport from the ER, via the Golgi up to the trans Golgi network. Coatomer complex is required for budding from Golgi membranes, and is essential for the retrograde Golgi-to-ER transport of dilysine-tagged protei…	ko:K17267	-	-	-	-	ko00000,ko04131,ko04147	-	-	NA	NA	NA	NA	NA	NA	NA	67593.Physo134797	U	COG5240@1|root,KOG1078@2759|Eukaryota,3QD0D@4776|Peronosporales	4776|Peronosporales	-	Adaptin_N,COP-gamma_platf,Coatomer_g_Cpla	NA	1623	0	105.347	6.73263	0.00636247	Upregulated
gene_00443.t1	0	0	0	19.67	19.67	9.12	MBPM02000001	2821651	2823294	-	gene_00443	RoxA	COG_Analysis	Cupin superfamily protein	ko:K21760	-	-	-	-	ko00000,ko01000,ko03009,ko03036	-	-	5.04E-011	COG2850	225406	21.005	Ribosomal protein L16 Arg81 hydroxylase, contains JmjC domain	J	Translation, ribosomal structure and biogenesis	4792.ETI49044	S	KOG3706@1|root,KOG3706@2759|Eukaryota,3Q9ZJ@4776|Peronosporales	4776|Peronosporales	-	Cupin_4	NA	722	0	16.1533	4.10042	0.0442719	Upregulated
gene_00444.t1	0	0	0	55.16	55.16	24.91	MBPM02000001	2830043	2834151	+	gene_00444	Un-Annotated	NA	CXXC zinc finger domain	NA	-	-	-	-	-	-	-	NA	NA	NA	NA	NA	NA	NA	4792.ETI49045	B	COG0553@1|root,KOG1633@1|root,KOG0388@2759|Eukaryota,KOG1633@2759|Eukaryota,3Q8J8@4776|Peronosporales	4776|Peronosporales	-	zf-CXXC	NA	1331	0	45.0767	5.52596	0.0465708	Upregulated
gene_00445.t1	0	0	0	170.09	170.09	186.52	MBPM02000001	2834308	2836017	+	gene_00445	DnaK	COG_Analysis	MreB/Mbl protein	K04043	ko03040,ko04010,ko04141,ko04144,ko04213,ko04612,ko04915,ko05134,ko05145,ko05162,ko05164,ko05169,map03040,map04010,map04141,map04144,map04213,map04612,map04915,map05134,map05145,map05162,map05164,map05169	M00353,M00355	-	-	ko00000,ko00001,ko00002,ko01009,ko03009,ko03029,ko03041,ko03051,ko03110,ko04131,ko04147,ko04516	1.A.33.1	-	1.89E-131	COG0443	223520	36.891	Molecular chaperone DnaK (HSP70)	O	Posttranslational modification, protein turnover, chaperones	67593.Physo108803	O	COG0443@1|root,KOG0101@2759|Eukaryota,3Q9G7@4776|Peronosporales	4776|Peronosporales	-	HSP70	K04043	941	0	175.567	7.46407	0.000971662	Upregulated
gene_00446.t1	0	0	0	118.86	118.86	186.69	MBPM02000001	2836117	2837282	+	gene_00446	Un-Annotated	NA	Yip1 domain	NA	-	-	-	-	-	-	-	1.52E-171	NA	NA	NA	NA	NA	NA	67593.Physo134792	S	KOG3114@1|root,KOG3114@2759|Eukaryota,3QBQN@4776|Peronosporales	4776|Peronosporales	-	Yip1	NA	481	0	141.47	7.15451	0.0246042	Upregulated
gene_00449.t1	0	0	0	38.19	38.19	40.39	MBPM02000001	2884001	2885969	-	gene_00449	Un-Annotated	NA	Microfibril-associated/Pre-mRNA processing	ko:K13110	-	-	-	-	ko00000,ko03041	-	-	1.93E-171	NA	NA	NA	NA	NA	NA	164328.Phyra81396	Z	KOG1425@1|root,KOG1425@2759|Eukaryota,3QC62@4776|Peronosporales	4776|Peronosporales	-	MFAP1	NA	499	0	38.9233	5.31916	0.000354774	Upregulated
gene_00451.t1	0	0	0	17.13	17.13	10.07	MBPM02000001	2889674	2893042	+	gene_00451	Un-Annotated	NA	-	NA	-	-	-	-	-	-	-	2.21E-274	NA	NA	NA	NA	NA	NA	4792.ETI48990	-	2E1XX@1|root,2S97C@2759|Eukaryota,3QHU0@4776|Peronosporales	4776|Peronosporales	-	-	NA	808	0	14.7767	3.97972	0.0244379	Upregulated
gene_00452.t1	0	0	0	11.23	11.23	11.04	MBPM02000001	2893077	2906886	-	gene_00452	Un-Annotated	NA	internal peptidyl-lysine acetylation	ko:K08874	ko05166,map05166	-	-	-	ko00000,ko00001,ko01001,ko03021,ko03036	-	-	NA	NA	NA	NA	NA	NA	NA	4787.PITG_03571T0	BDLT	COG5032@1|root,KOG0889@2759|Eukaryota,3QBAP@4776|Peronosporales	4776|Peronosporales	-	FAT,PI3_PI4_kinase	NA	7089	0	11.1667	3.60486	3.2166e-05	Upregulated
gene_00454.t1	0	0	0	36.71	36.71	37.94	MBPM02000001	2930583	2933841	-	gene_00454	Un-Annotated	NA	regulatory subunit	ko:K15426	-	-	-	-	ko00000,ko01009,ko03400	-	-	NA	NA	NA	NA	NA	NA	NA	4787.PITG_03592T0	T	KOG0211@1|root,KOG0211@2759|Eukaryota,3QDFM@4776|Peronosporales	4776|Peronosporales	-	-	NA	1132	0	37.12	5.25248	0.000121975	Upregulated
gene_00455.t1	0	0	0	41.63	41.63	27.95	MBPM02000001	2934132	2935103	-	gene_00455	Smc	COG_Analysis	-	NA	-	-	-	-	-	-	-	6.88E-008	COG1196	224117	20.588	Chromosome segregation ATPase Smc	D	Cell cycle control, cell division, chromosome partitioning	4787.PITG_03591T0	-	2EI5T@1|root,2SNNH@2759|Eukaryota,3QC4A@4776|Peronosporales	4776|Peronosporales	-	-	NA	374	0	37.07	5.25058	0.0147966	Upregulated
gene_00456.t1	0	0	0	27.56	27.56	15.9	MBPM02000001	2936489	2939760	+	gene_00456	LysX	COG_Analysis	Histidine phosphatase superfamily (branch 2)	ko:K13024	ko04070,map04070	-	R05799,R08964	RC00002	ko00000,ko00001,ko01000	-	-	0.001	COG0189	223267	19.649	Glutathione synthase, LysX or RimK-type ligase, ATP-grasp superfamily	E	Amino acid transport and metabolism	4792.ETI43738	Z	KOG1057@1|root,KOG1057@2759|Eukaryota,3QERM@4776|Peronosporales	4776|Peronosporales	-	His_Phos_2	NA	1842	0	23.6733	4.62488	0.0259117	Upregulated
gene_00457.t1	0	0	0	604.98	604.98	432.29	MBPM02000001	2939857	2940180	-	gene_00457	Un-Annotated	NA	Transmembrane proteins 14C	NA	-	-	-	-	-	-	-	1.93E-015	COG5548	227835	31.522	Uncharacterized membrane protein, UPF0136 family	S	Function unknown	4792.ETI43737	S	KOG4267@1|root,KOG4267@2759|Eukaryota,3QG61@4776|Peronosporales	4776|Peronosporales	-	Tmemb_14	NA	186	0	547.417	9.09913	0.0108774	Upregulated
gene_00458.t1	0	0	0	187.95	187.95	200.97	MBPM02000001	2947396	2948624	-	gene_00458	ApaH	COG_Analysis	Protein phosphatase 2A homologues, catalytic domain.	ko:K15423	ko04922,map04922	-	-	-	ko00000,ko00001,ko01000,ko01009,ko03400	-	-	1.65E-037	COG0639	223712	44.231	Diadenosine tetraphosphatase ApaH/serine/threonine protein phosphatase, PP2A family	T	Signal transduction mechanisms	272952.HpaP801967	GT	COG0639@1|root,KOG0372@2759|Eukaryota,3Q7YS@4776|Peronosporales	4776|Peronosporales	-	Metallophos	NA	636	0	192.29	7.59462	0.000509019	Upregulated
gene_00459.t1	0	0	0	46.87	46.87	28.36	MBPM02000001	2948792	2951337	-	gene_00459	Un-Annotated	NA	Calcium-activated chloride channel	ko:K19327	-	-	-	-	ko00000,ko04040	1.A.17.1	-	NA	NA	NA	NA	NA	NA	NA	4792.ETI48984	D	KOG2513@1|root,KOG2513@2759|Eukaryota,3QCFC@4776|Peronosporales	4776|Peronosporales	-	Anoctamin	NA	1243	0	40.7	5.38198	0.0222186	Upregulated
gene_00460.t1	0	0	0	191.49	191.49	189.31	MBPM02000001	2951467	2952575	+	gene_00460	TRM10	COG_Analysis	tRNA (Guanine-1)-methyltransferase	ko:K15445	-	-	-	-	ko00000,ko01000,ko03016	-	-	1.69E-011	COG2419	225278	28.302	tRNA (A,G)9-N-methylase TRM10	J	Translation, ribosomal structure and biogenesis	4792.ETI43724	S	KOG2967@1|root,KOG2967@2759|Eukaryota,3QC1C@4776|Peronosporales	4776|Peronosporales	-	tRNA_m1G_MT	NA	412	0	190.763	7.58318	1.45101e-05	Upregulated
gene_00461.t1	0	0	0	120.6	120.6	86.41	MBPM02000001	2952625	2955377	-	gene_00461	DegQ	COG_Analysis	PDZ domain	ko:K08669	ko04210,ko04214,ko04215,ko05012,map04210,map04214,map04215,map05012	-	-	-	ko00000,ko00001,ko01000,ko01002,ko03110	-	-	5.54E-077	COG0265	223343	38.344	Periplasmic serine protease, S1-C subfamily, contain C-terminal PDZ domain	O	Posttranslational modification, protein turnover, chaperones	4792.ETI43731	O	COG0265@1|root,KOG1320@2759|Eukaryota,3Q9X0@4776|Peronosporales	4776|Peronosporales	-	PDZ_2,Trypsin_2	NA	574	0	109.203	6.78402	0.0107166	Upregulated
gene_00463.t1	0	0	0	29.94	29.94	23.09	MBPM02000001	2956631	2959555	+	gene_00463	SPS1	COG_Analysis	Protein tyrosine kinase	NA	-	-	-	-	-	-	-	1.03E-027	COG0515	223589	25.632	Serine/threonine protein kinase	T	Signal transduction mechanisms	4792.ETI43733	T	COG0515@1|root,KOG0192@2759|Eukaryota,3QHWH@4776|Peronosporales	4776|Peronosporales	-	Pkinase_Tyr	NA	761	0	27.6567	4.8408	0.00674724	Upregulated
gene_00464.t1	0	0	0	226.82	226.82	206.41	MBPM02000001	2959637	2960137	-	gene_00464	FN3	COG_Analysis	Sedlin, N-terminal conserved region	ko:K20300	-	-	-	-	ko00000,ko04131	-	-	0.005	COG3401	225936	26.374	Fibronectin type 3 domain	R	General function prediction only	4792.ETI43734	U	KOG3368@1|root,KOG3368@2759|Eukaryota,3Q9IU@4776|Peronosporales	4776|Peronosporales	-	Sybindin	NA	254	0	220.017	7.78801	0.000954795	Upregulated
gene_00465.t1	0	0	0	36.07	36.07	35.86	MBPM02000001	2960277	2964379	+	gene_00465	TPR	COG_Analysis	Rhodanese Homology Domain	ko:K17768	-	-	-	-	ko00000,ko02000,ko03029	3.A.8.1	-	7.16E-019	COG0457	223533	25.103	Tetratricopeptide (TPR) repeat	R	General function prediction only	164328.Phyra81409	U	KOG0547@1|root,KOG0547@2759|Eukaryota,3QBDR@4776|Peronosporales	4776|Peronosporales	-	Rhodanese,TPR_16	NA	1368	0	36	5.20945	3.78084e-06	Upregulated
gene_00467.t1	0	0	0	224.58	224.58	278.17	MBPM02000001	2975982	2977488	-	gene_00467	Un-Annotated	NA	-	ko:K19283	-	-	R11527	RC00017	ko00000,ko01000	-	-	3.12E-287	NA	NA	NA	NA	NA	NA	4787.PITG_03596T0	-	296Q8@1|root,2RDPG@2759|Eukaryota,3QEUD@4776|Peronosporales	4776|Peronosporales	-	His_Phos_2	NA	791	0	242.443	7.92744	0.005385	Upregulated
gene_00468.t1	0	0	0	166.35	166.35	144.23	MBPM02000001	2986367	2990544	+	gene_00468	WD40	COG_Analysis	Sec23-binding domain of Sec16	ko:K14005	ko04141,map04141	M00404	-	-	ko00000,ko00001,ko00002,ko04131	-	-	2.28E-024	COG2319	225201	20.739	WD40 repeat	R	General function prediction only	4792.ETI43742	U	KOG0307@1|root,KOG0307@2759|Eukaryota,3QEA1@4776|Peronosporales	4776|Peronosporales	-	Sec16_C,WD40	NA	1906	0	158.977	7.32172	0.00214419	Upregulated
gene_00470.t1	0	0	0	65.03	65.03	51.74	MBPM02000001	2993677	2995173	+	gene_00470	AspB	COG_Analysis	Aminotransferase class I and II	K14260	ko00220,ko00250,ko00710,ko01100,ko01120,ko01200,ko01210,ko01230,map00220,map00250,map00710,map01100,map01120,map01200,map01210,map01230	M00171	R00258	RC00006,RC00008	ko00000,ko00001,ko00002,ko01000,ko01007	-	-	3.25E-066	COG0436	223513	29.293	Aspartate/methionine/tyrosine aminotransferase	E	Amino acid transport and metabolism	4787.PITG_03599T0	E	COG0436@1|root,KOG0258@2759|Eukaryota,3QD3A@4776|Peronosporales	4776|Peronosporales	-	Aminotran_1_2	K14260	898	0	60.6	5.94486	0.00530149	Upregulated
gene_00471.t1	0	0	0	144.47	144.47	99.93	MBPM02000001	3003031	3004860	-	gene_00471	Un-Annotated	NA	Ciliary BBSome complex subunit 2, C-terminal	ko:K16747	-	-	-	-	ko00000,ko03036	-	-	NA	NA	NA	NA	NA	NA	NA	164328.Phyra81419	S	2C0K6@1|root,2QPWU@2759|Eukaryota,3QE30@4776|Peronosporales	4776|Peronosporales	-	BBS2_C,BBS2_Mid,BBS2_N	NA	1010	0	129.623	7.02927	0.0128661	Upregulated
gene_00472.t1	0	0	0	95.98	95.98	165.78	MBPM02000001	3004980	3006146	+	gene_00472	RdgB	COG_Analysis	Pyrophosphatase that hydrolyzes non-canonical purine nucleotides such as inosine triphosphate (ITP), deoxyinosine triphosphate (dITP) or xanthosine 5'-triphosphate (XTP) to their respective monophosphate derivatives. The enzyme does not distinguish between the deoxy- and ribose forms. Probably excludes non-canonical purines from RNA and DNA precursor pools, thus preventing their incorporation int…	ko:K01519	ko00230,ko00983,ko01100,map00230,map00983,map01100	-	R00426,R00720,R01855,R02100,R02720,R03531,R08243	RC00002	ko00000,ko00001,ko01000	-	GO:0003674,GO:0003824,GO:0005575,GO:0005622,GO:0005623,GO:0005737,GO:0006139,GO:0006725,GO:0006753,GO:0006793,GO:0006796,GO:0006807,GO:0008150,GO:0008152,GO:0009056,GO:0009058,GO:0009141,GO:0009143,GO:0009987,GO:0016462,GO:0016787,GO:0016817,GO:0016818,GO:0018130,GO:0019438,GO:0019439,GO:0019637,GO:0034404,GO:0034641,GO:0034654,GO:0034655,GO:0044237,GO:0044238,GO:0044248,GO:0044249,GO:0044270,GO:…	4.72E-052	COG0127	223205	36.17	Inosine/xanthosine triphosphate pyrophosphatase, all-alpha NTP-PPase family	F	Nucleotide transport and metabolism	325452.fgenesh_scip_prom.46568.761	F	COG0127@1|root,COG5105@1|root,KOG3222@2759|Eukaryota,KOG3772@2759|Eukaryota,3QA1D@4776|Peronosporales	4776|Peronosporales	-	Ham1p_like	NA	508	0	119.247	6.90985	0.0360248	Upregulated
gene_00473.t1	0	0	0	29.19	29.19	22.76	MBPM02000001	3006208	3009323	-	gene_00473	Un-Annotated	NA	twin BRCT domain	ko:K10728	ko03440,map03440	-	-	-	ko00000,ko00001,ko03032,ko03400	-	-	NA	NA	NA	NA	NA	NA	NA	4787.PITG_03604T0	L	KOG1929@1|root,KOG1929@2759|Eukaryota,3Q7W0@4776|Peronosporales	4776|Peronosporales	-	BRCT,PTCB-BRCT	NA	1286	0	27.0467	4.80976	0.00622135	Upregulated
gene_00474.t1	0	0	0	31.54	31.54	16.92	MBPM02000001	3010672	3013032	-	gene_00474	Un-Annotated	NA	COG4 transport protein	ko:K20291	-	-	-	-	ko00000,ko04131	-	-	NA	NA	NA	NA	NA	NA	NA	4792.ETI43755	U	KOG0412@1|root,KOG0412@2759|Eukaryota,3QBXD@4776|Peronosporales	4776|Peronosporales	-	COG4	NA	1104	0	26.6667	4.79008	0.0318125	Upregulated
gene_00476.t1	0	0	0	101.55	101.55	86.41	MBPM02000001	3016859	3018541	-	gene_00476	ApaH	COG_Analysis	PPP5 TPR repeat region	ko:K04460	ko04010,map04010	-	-	-	ko00000,ko00001,ko01000,ko01009	-	-	2.55E-024	COG0639	223712	36.129	Diadenosine tetraphosphatase ApaH/serine/threonine protein phosphatase, PP2A family	T	Signal transduction mechanisms	4787.PITG_03608T0	T	COG0639@1|root,KOG0376@2759|Eukaryota,3QC3G@4776|Peronosporales	4776|Peronosporales	-	Metallophos,PPP5,TPR_8	NA	902	0	96.5033	6.60738	0.00272363	Upregulated
gene_00477.t1	0	0	0	10.34	10.34	18.23	MBPM02000001	3018648	3022807	+	gene_00477	Un-Annotated	NA	endocytic recycling	NA	-	-	-	-	-	-	-	NA	NA	NA	NA	NA	NA	NA	4792.ETI43764	S	KOG2939@1|root,KOG2939@2759|Eukaryota,3QAQ4@4776|Peronosporales	4776|Peronosporales	-	DUF2451,Vps54_N	NA	1550	0	12.97	3.80426	0.0387441	Upregulated
gene_00478.t1	0	0	0	22.41	22.41	13.17	MBPM02000001	3022820	3024230	-	gene_00478	Un-Annotated	NA	PX domain	NA	-	-	-	-	-	-	-	2.45E-194	NA	NA	NA	NA	NA	NA	4792.ETI43774	S	29GZE@1|root,2RQ61@2759|Eukaryota,3Q8F0@4776|Peronosporales	4776|Peronosporales	-	PX	NA	550	0	19.33	4.34554	0.0244608	Upregulated
gene_00479.t1	0	0	0	221.53	221.53	172.1	MBPM02000001	3027316	3027776	+	gene_00479	Un-Annotated	NA	-	NA	-	-	-	-	-	-	-	1.5E-053	NA	NA	NA	NA	NA	NA	4792.ETI43790	-	2F001@1|root,2T18C@2759|Eukaryota,3QGM9@4776|Peronosporales	4776|Peronosporales	-	-	NA	171	0	205.053	7.68687	0.00639475	Upregulated
gene_00480.t1	0	0	0	439.97	439.97	303.49	MBPM02000001	3027850	3028210	-	gene_00480	Un-Annotated	NA	NA	NA	NA	NA	NA	NA	NA	NA	NA	NA	NA	NA	NA	NA	NA	NA	NA	NA	NA	NA	NA	NA	NA	NA	0	394.477	8.62745	0.0130404	Upregulated
gene_00482.t1	0	0	0	1413.99	1413.99	1559.76	MBPM02000001	3039056	3039409	-	gene_00482	Un-Annotated	NA	Histone H2B	ko:K11252	ko05034,ko05203,ko05322,map05034,map05203,map05322	-	-	-	ko00000,ko00001,ko03036,ko04147	-	-	2.4E-068	NA	NA	NA	NA	NA	NA	164328.Phyra71916	B	KOG1744@1|root,KOG1744@2759|Eukaryota,3QFV9@4776|Peronosporales	4776|Peronosporales	-	Histone	NA	207	0	1462.58	10.5153	0.00110188	Upregulated
gene_00483.t1	0	0	0	33.31	33.31	15.45	MBPM02000001	3039849	3040993	-	gene_00483	Un-Annotated	NA	G protein alpha subunit	ko:K04534	ko04015,ko04713,ko04723,ko04724,ko04725,ko04726,ko04727,ko04728,ko04730,ko04915,ko04916,ko04921,ko04926,ko05032,ko05034,ko05142,ko05145,map04015,map04713,map04723,map04724,map04725,map04726,map04727,map04728,map04730,map04915,map04916,map04921,map04926,map05032,map05034,map05142,map05145	-	-	-	ko00000,ko00001,ko04031,ko04147	-	-	7.37E-251	NA	NA	NA	NA	NA	NA	4792.ETI43778	DT	KOG0082@1|root,KOG0082@2759|Eukaryota,3Q8SI@4776|Peronosporales	4776|Peronosporales	-	G-alpha	NA	689	0	27.3567	4.82562	0.0442391	Upregulated
gene_00485.t1	0	0	0	27.64	27.64	48.72	MBPM02000001	3086371	3087129	+	gene_00485	Un-Annotated	NA	NA	NA	NA	NA	NA	NA	NA	NA	NA	NA	NA	NA	NA	NA	NA	NA	NA	NA	NA	NA	NA	NA	NA	NA	0	34.6667	5.1565	0.0387141	Upregulated
gene_00486.t1	0	0	0	973.99	973.99	701.86	MBPM02000001	3087674	3089604	-	gene_00486	SrmB	COG_Analysis	helicase superfamily c-terminal domain	ko:K12812	ko03013,ko03015,ko03040,ko05164,map03013,map03015,map03040,map05164	M00406,M00430	-	-	ko00000,ko00001,ko00002,ko01000,ko03019,ko03041	-	-	1.01E-131	COG0513	223587	40.16	Superfamily II DNA and RNA helicase	L	Replication, recombination and repair	164328.Phyra71909	A	COG0513@1|root,KOG0329@2759|Eukaryota,3QD7F@4776|Peronosporales	4776|Peronosporales	-	DEAD,Helicase_C	NA	845	0	883.28	9.78836	0.0103827	Upregulated
gene_00487.t1	0	0	0	75.02	75.02	38.47	MBPM02000001	3089813	3091723	+	gene_00487	LabA	COG_Analysis	NYN domain	NA	-	-	-	-	-	-	-	7.59E-007	COG1432	224349	31.944	NYN domain, predicted PIN-related RNAse, tRNA/rRNA maturation	R	General function prediction only	4792.ETI48997	S	2DZK6@1|root,2S73I@2759|Eukaryota,3QGE4@4776|Peronosporales	4776|Peronosporales	-	-	NA	427	0	62.8367	5.99631	0.0355977	Upregulated
gene_00489.t1	0	0	0	38.45	38.45	17.83	MBPM02000001	3092799	3094164	-	gene_00489	Un-Annotated	NA	Melanoma-associated antigen	NA	-	-	-	-	-	-	-	2.12E-172	NA	NA	NA	NA	NA	NA	4792.ETI49013	J	KOG4562@1|root,KOG4562@2759|Eukaryota,3QB4C@4776|Peronosporales	4776|Peronosporales	-	MAGE	NA	487	0	31.5767	5.02577	0.044259	Upregulated
gene_00491.t1	0	0	0	59.82	59.82	89.21	MBPM02000001	3102075	3103592	-	gene_00491	PfkA	COG_Analysis	Phosphofructokinase	K00850	ko00010,ko00030,ko00051,ko00052,ko00680,ko01100,ko01110,ko01120,ko01130,ko01200,ko01230,ko03018,ko04152,ko05230,map00010,map00030,map00051,map00052,map00680,map01100,map01110,map01120,map01130,map01200,map01230,map03018,map04152,map05230	M00001,M00345	R00756,R03236,R03237,R03238,R03239,R04779	RC00002,RC00017	ko00000,ko00001,ko00002,ko01000,ko01009,ko03019	-	-	1.91E-070	COG0205	223283	31.014	6-phosphofructokinase	G	Carbohydrate transport and metabolism	4787.PITG_03598T0	G	COG0205@1|root,KOG2440@2759|Eukaryota,3Q7V3@4776|Peronosporales	4776|Peronosporales	-	PFK	K00850	964	0	69.6167	6.14194	0.0192335	Upregulated
gene_00493.t1	0	0	0	9.68	9.68	7.32	MBPM02000001	3105806	3107095	+	gene_00493	Un-Annotated	NA	-	NA	-	-	-	-	-	-	-	8.41E-065	NA	NA	NA	NA	NA	NA	4792.ETI43750	-	2E4QD@1|root,2SBJK@2759|Eukaryota,3Q7HB@4776|Peronosporales	4776|Peronosporales	-	-	NA	223	0	8.89333	3.30646	0.00773377	Upregulated
gene_00496.t1	0	0	0	79.09	79.09	39.03	MBPM02000002	16124	28568	-	gene_00496	PhhA	COG_Analysis	Biopterin-dependent aromatic amino acid hydroxylase	ko:K00500	ko00360,ko00400,ko00790,ko01100,ko01230,map00360,map00400,map00790,map01100,map01230	-	R01795,R07211	RC00490	ko00000,ko00001,ko01000	-	-	3.71E-033	COG3186	225727	32.447	Phenylalanine-4-hydroxylase	E	Amino acid transport and metabolism	4792.ETI31942	E	COG3186@1|root,KOG3820@2759|Eukaryota,3Q9RN@4776|Peronosporales	4776|Peronosporales	-	Biopterin_H	NA	640	0	65.7367	6.06041	0.0388732	Upregulated
gene_00499.t1	0	0	0	39.88	39.88	38.33	MBPM02000002	48321	48959	-	gene_00499	Tmk	COG_Analysis	Thymidylate kinase	K00943	ko00240,ko01100,map00240,map01100	M00053	R02094,R02098	RC00002	ko00000,ko00001,ko00002,ko01000	-	-	8.94E-049	COG0125	223203	33.171	Thymidylate kinase	F	Nucleotide transport and metabolism	4787.PITG_02221T0	F	COG0125@1|root,KOG3327@2759|Eukaryota,3Q8HA@4776|Peronosporales	4776|Peronosporales	-	Thymidylate_kin	K00943	368	0	39.3633	5.33497	0.000172236	Upregulated
gene_00501.t1	0	0	0	33.56	33.56	34.8	MBPM02000002	52283	53257	+	gene_00501	Un-Annotated	NA	-	NA	-	-	-	-	-	-	-	1.17E-126	NA	NA	NA	NA	NA	NA	4787.PITG_02227T0	-	2BWJP@1|root,2S2DD@2759|Eukaryota,3Q8WH@4776|Peronosporales	4776|Peronosporales	-	-	NA	372	0	33.9733	5.12818	0.000147989	Upregulated
gene_00503.t1	0	0	0	124.51	124.51	80.47	MBPM02000002	55573	56862	+	gene_00503	YneE	COG_Analysis	Bestrophin, RFP-TM, chloride channel	NA	-	-	-	-	-	-	-	1.93E-015	COG3781	226304	21.184	Predicted membrane chloride channel, bestrophin family	P	Inorganic ion transport and metabolism	4787.PITG_02229T0	S	2CV3J@1|root,2RR16@2759|Eukaryota,3QF37@4776|Peronosporales	4776|Peronosporales	-	Bestrophin	NA	696	0	109.83	6.7922	0.0174004	Upregulated
gene_00504.t1	0	0	0	17.79	17.79	14.11	MBPM02000002	57168	59042	-	gene_00504	Un-Annotated	NA	-	NA	-	-	-	-	-	-	-	NA	NA	NA	NA	NA	NA	NA	4792.ETI34659	-	2C9BZ@1|root,2REPC@2759|Eukaryota,3QBES@4776|Peronosporales	4776|Peronosporales	-	-	NA	932	0	16.5633	4.13449	0.00544004	Upregulated
gene_00505.t1	0	0	0	108.44	108.44	168.14	MBPM02000002	83322	83963	-	gene_00505	Un-Annotated	NA	NA	NA	NA	NA	NA	NA	NA	NA	NA	NA	NA	NA	NA	NA	NA	NA	NA	NA	NA	NA	NA	NA	NA	NA	0	128.34	7.01502	0.0232089	Upregulated
gene_00506.t1	0	0	0	689.01	689.01	766.61	MBPM02000002	83978	84502	+	gene_00506	Un-Annotated	NA	-	NA	-	-	-	-	-	-	-	2.29E-048	NA	NA	NA	NA	NA	NA	4792.ETI36672	-	2EG6G@1|root,2SM76@2759|Eukaryota,3QESZ@4776|Peronosporales	4776|Peronosporales	-	-	NA	165	0	714.877	9.48357	0.00130667	Upregulated
gene_00511.t1	0	0	0	89.75	89.75	93.22	MBPM02000002	101745	103015	-	gene_00511	Un-Annotated	NA	TFIIH C1-like domain	ko:K03142	ko03022,ko03420,ko05203,map03022,map03420,map05203	M00290	-	-	ko00000,ko00001,ko00002,ko03021,ko03400	-	-	1.34E-247	NA	NA	NA	NA	NA	NA	4792.ETI51116	KL	COG5151@1|root,KOG2807@2759|Eukaryota,3QECP@4776|Peronosporales	4776|Peronosporales	-	C1_4,Ssl1	NA	683	0	90.9067	6.5221	0.000161853	Upregulated
gene_00512.t1	0	0	0	19.59	19.59	24.06	MBPM02000002	103115	106156	-	gene_00512	Un-Annotated	NA	Phosphatidylinositol-4-phosphate 5-Kinase	ko:K00889	ko00562,ko01100,ko04011,ko04070,ko04072,ko04139,ko04144,ko04666,ko04810,ko05231,map00562,map01100,map04011,map04070,map04072,map04139,map04144,map04666,map04810,map05231	M00130	R03469	RC00002,RC00078	ko00000,ko00001,ko00002,ko01000,ko04131	-	-	NA	NA	NA	NA	NA	NA	NA	4787.PITG_23066T0	T	COG5253@1|root,KOG0229@2759|Eukaryota,3QCHI@4776|Peronosporales	4776|Peronosporales	-	C1_4,PIP5K,Ssl1	NA	1071	0	21.08	4.46467	0.00495897	Upregulated
gene_00513.t1	0	0	0	22.73	22.73	15.55	MBPM02000002	106357	114293	+	gene_00513	WD40	COG_Analysis	microtubule binding	ko:K18598	-	-	-	-	ko00000	-	-	3.16E-020	COG2319	225201	20.276	WD40 repeat	R	General function prediction only	4792.ETI51114	S	COG2319@1|root,KOG2106@2759|Eukaryota,3Q80F@4776|Peronosporales	4776|Peronosporales	-	EF-hand_5,HELP,WD40	NA	3112	0	20.3367	4.41526	0.0135687	Upregulated
gene_00515.t1	0	0	0	23.75	23.75	27.91	MBPM02000002	117533	119523	-	gene_00515	Un-Annotated	NA	Basic region leucine zipper	NA	-	-	-	-	-	-	-	2.02E-209	NA	NA	NA	NA	NA	NA	4792.ETI51111	K	28NNZ@1|root,2QV8Q@2759|Eukaryota,3Q9UD@4776|Peronosporales	4776|Peronosporales	-	bZIP_2	NA	607	0	25.1367	4.708	0.00302937	Upregulated
gene_00516.t1	0	0	0	23.56	23.56	21.27	MBPM02000002	136154	137635	+	gene_00516	HslU	COG_Analysis	C-terminal, D2-small domain, of ClpB protein	K03667	-	-	-	-	ko00000,ko03110	-	-	2.52E-303	COG1220	224141	53.378	ATP-dependent protease HslVU (ClpYQ), ATPase subunit HslU	O	Posttranslational modification, protein turnover, chaperones	4792.ETI34672	O	COG1219@1|root,KOG0745@2759|Eukaryota,3QDZZ@4776|Peronosporales	4776|Peronosporales	-	AAA_2,ClpB_D2-small	K03667	834	0	22.7967	4.57269	0.00111932	Upregulated
gene_00517.t1	0	0	0	17.8	17.8	13.83	MBPM02000002	137747	139333	-	gene_00517	Un-Annotated	NA	Las1-like	ko:K16912	-	-	-	-	ko00000,ko03009	-	-	2.72E-260	NA	NA	NA	NA	NA	NA	4792.ETI34673	S	KOG2425@1|root,KOG2425@2759|Eukaryota,3Q9JP@4776|Peronosporales	4776|Peronosporales	-	Las1	NA	727	0	16.4767	4.12736	0.00638884	Upregulated
gene_00520.t1	0	0	0	68.54	68.54	34.84	MBPM02000002	143224	144534	-	gene_00520	Un-Annotated	NA	C2H2 type zinc-finger (2 copies)	ko:K14816	-	-	-	-	ko00000,ko03009	-	-	6.8E-233	NA	NA	NA	NA	NA	NA	4792.ETI34676	S	KOG2785@1|root,KOG2785@2759|Eukaryota,3Q7YF@4776|Peronosporales	4776|Peronosporales	-	zf-C2H2_2,zf-C2H2_jaz	NA	650	0	57.3067	5.86559	0.0363426	Upregulated
gene_00521.t1	0	0	0	8.7	8.7	9.04	MBPM02000002	144609	146066	+	gene_00521	GlcD	COG_Analysis	FAD linked oxidases, C-terminal domain	ko:K18204	-	-	-	-	ko00000,ko01000	-	-	3.69E-112	COG0277	223354	34.943	FAD/FMN-containing lactate dehydrogenase/glycolate oxidase	C	Energy production and conversion	4792.ETI34677	C	COG0277@1|root,KOG1232@2759|Eukaryota,3QDPP@4776|Peronosporales	4776|Peronosporales	-	FAD-oxidase_C,FAD_binding_4	NA	818	0	8.81333	3.29474	0.000165321	Upregulated
gene_00523.t1	0	0	0	39.69	39.69	19.98	MBPM02000002	150072	151316	-	gene_00523	Smc	COG_Analysis	-	NA	-	-	-	-	-	-	-	1.67E-005	COG1196	224117	16.906	Chromosome segregation ATPase Smc	D	Cell cycle control, cell division, chromosome partitioning	4792.ETI34681	-	2993Z@1|root,2RG5F@2759|Eukaryota,3QHQN@4776|Peronosporales	4776|Peronosporales	-	-	NA	370	0	33.12	5.09255	0.0371703	Upregulated
gene_00524.t1	0	0	0	76.25	76.25	34.5	MBPM02000002	151391	155540	-	gene_00524	Un-Annotated	NA	Bromodomain extra-terminal - transcription regulation	NA	-	-	-	-	-	-	-	NA	NA	NA	NA	NA	NA	NA	67593.Physo128473	K	COG5076@1|root,KOG1474@2759|Eukaryota,3QDHX@4776|Peronosporales	4776|Peronosporales	-	BET,Bromodomain	NA	1432	0	62.3333	5.98489	0.0464038	Upregulated
gene_00527.t1	0	0	0	805.88	805.88	1130.11	MBPM02000002	161015	161518	-	gene_00527	Un-Annotated	NA	Domain in histone families 1 and 5	ko:K11275	-	-	-	-	ko00000,ko03036	-	-	4.29E-046	NA	NA	NA	NA	NA	NA	4792.ETI34697	B	2CY5P@1|root,2S27A@2759|Eukaryota,3QFE5@4776|Peronosporales	4776|Peronosporales	-	Linker_histone	NA	155	0	913.957	9.83756	0.0136968	Upregulated
gene_00529.t1	0	0	0	168.85	168.85	241.04	MBPM02000002	174004	175352	-	gene_00529	TyrB	COG_Analysis	Aminotransferase class I and II	K00832	ko00220,ko00250,ko00270,ko00330,ko00350,ko00360,ko00400,ko00710,ko00950,ko00960,ko01100,ko01110,ko01120,ko01130,ko01200,ko01210,ko01230,ko04975,map00220,map00250,map00270,map00330,map00350,map00360,map00400,map00710,map00950,map00960,map01100,map01110,map01120,map01130,map01200,map01210,map01230,map04975	M00170,M00171	R00355,R00694,R00734,R00896,R02433,R02619,R05052	RC00006	ko00000,ko00001,ko00002,ko01000,ko01007	-	-	5.69E-282	COG1448	224365	48.241	Aspartate/aromatic aminotransferase	E	Amino acid transport and metabolism	164328.Phyra71804	E	COG1448@1|root,KOG1411@2759|Eukaryota,3QASQ@4776|Peronosporales	4776|Peronosporales	-	Aminotran_1_2	K00832	773	0	192.913	7.59927	0.0152052	Upregulated
gene_00530.t1	0	0	0	93.66	93.66	80.61	MBPM02000002	183487	184460	+	gene_00530	Un-Annotated	NA	-	NA	-	-	-	-	-	-	-	6.29E-173	NA	NA	NA	NA	NA	NA	164328.Phyra80463	-	28IGU@1|root,2QQTP@2759|Eukaryota,3QF35@4776|Peronosporales	4776|Peronosporales	-	-	NA	487	0	89.31	6.49681	0.00236394	Upregulated
gene_00532.t1	0	0	0	22.52	22.52	9.92	MBPM02000002	192484	196083	+	gene_00532	Un-Annotated	NA	Glycosyl hydrolase family 47	ko:K10085	ko04141,map04141	-	-	-	ko00000,ko00001,ko04091	-	-	NA	NA	NA	NA	NA	NA	NA	4792.ETI34712	G	KOG2429@1|root,KOG2443@1|root,KOG3394@1|root,KOG2429@2759|Eukaryota,KOG2442@2759|Eukaryota,KOG3394@2759|Eukaryota,3Q9ZU@4776|Peronosporales	4776|Peronosporales	-	Glyco_hydro_47,PA,PRKCSH	NA	1654	0	18.32	4.27202	0.0487479	Upregulated
gene_00533.t1	0	0	0	114.98	114.98	88.21	MBPM02000002	196277	199249	-	gene_00533	Un-Annotated	NA	The coatomer is a cytosolic protein complex that binds to dilysine motifs and reversibly associates with Golgi non- clathrin-coated vesicles, which further mediate biosynthetic protein transport from the ER, via the Golgi up to the trans Golgi network. Coatomer complex is required for budding from Golgi membranes, and is essential for the retrograde Golgi-to-ER transport of dilysine-tagged protei…	ko:K17301	-	-	-	-	ko00000,ko04131,ko04147	-	-	NA	NA	NA	NA	NA	NA	NA	164328.Phyra80460	U	COG5096@1|root,KOG1058@2759|Eukaryota,3Q7S0@4776|Peronosporales	4776|Peronosporales	-	Adaptin_N,Coatamer_beta_C,Coatomer_b_Cpla	NA	1783	0	106.057	6.74223	0.00700481	Upregulated
gene_00535.t1	0	0	0	100	100	49.06	MBPM02000002	205957	208084	+	gene_00535	ClcA	COG_Analysis	NEMP family	NA	-	-	-	-	-	-	-	0.003	COG0038	223116	29.487	H+/Cl- antiporter ClcA	P	Inorganic ion transport and metabolism	4792.ETI34706	S	2CSDD@1|root,2RBFK@2759|Eukaryota,3QDS2@4776|Peronosporales	4776|Peronosporales	-	NEMP	NA	860	0	83.02	6.39266	0.0393778	Upregulated
gene_00537.t1	0	0	0	306.61	306.61	350.34	MBPM02000002	210017	210412	-	gene_00537	Un-Annotated	NA	Protein kinase C conserved region 2 (CalB)	NA	-	-	-	-	-	-	-	4.4E-073	NA	NA	NA	NA	NA	NA	4787.PITG_02261T0	S	KOG1030@1|root,KOG1030@2759|Eukaryota,3QFQT@4776|Peronosporales	4776|Peronosporales	-	C2	NA	221	0	321.187	8.33175	0.00205335	Upregulated
gene_00540.t1	0	0	0	57.44	57.44	46.17	MBPM02000002	236645	238116	+	gene_00540	Nnr2	COG_Analysis	Catalyzes the dehydration of the S-form of NAD(P)HX at the expense of ATP, which is converted to ADP. Together with NAD(P)HX epimerase, which catalyzes the epimerization of the S- and R-forms, the enzyme allows the repair of both epimers of NAD(P)HX, a damaged form of NAD(P)H that is a result of enzymatic or heat-dependent hydration	ko:K17757	-	-	-	-	ko00000,ko01000	-	-	2.13E-054	COG0063	223141	32.143	NAD(P)H-hydrate repair enzyme Nnr, NAD(P)H-hydrate dehydratase domain	F	Nucleotide transport and metabolism	4792.ETI34634	G	COG0063@1|root,KOG3974@2759|Eukaryota,3Q7IN@4776|Peronosporales	4776|Peronosporales	-	Carb_kinase	NA	522	0	53.6833	5.77303	0.00486128	Upregulated
gene_00541.t1	0	0	0	14.22	14.22	7.18	MBPM02000002	238323	240006	-	gene_00541	Un-Annotated	NA	-	NA	-	-	-	-	-	-	-	3.6E-178	NA	NA	NA	NA	NA	NA	4792.ETI34637	-	2CF7F@1|root,2S3I3@2759|Eukaryota,3QBQC@4776|Peronosporales	4776|Peronosporales	-	-	NA	506	0	11.8733	3.68631	0.036913	Upregulated
gene_00542.t1	0	0	0	50.42	50.42	65.17	MBPM02000002	240120	240692	+	gene_00542	Un-Annotated	NA	-	NA	-	-	-	-	-	-	-	1.92E-062	NA	NA	NA	NA	NA	NA	4792.ETI37785	-	2CJ4R@1|root,2RGT2@2759|Eukaryota,3QIG6@4776|Peronosporales	4776|Peronosporales	-	-	NA	195	0	55.3367	5.816	0.00780207	Upregulated
gene_00544.t1	0	0	0	364.29	364.29	299.52	MBPM02000002	279440	280062	+	gene_00544	RplS	COG_Analysis	Ribosomal protein L19	K02884	ko03010,map03010	M00178	-	-	br01610,ko00000,ko00001,ko00002,ko03011	-	-	4.18E-024	COG0335	223412	42.982	Ribosomal protein L19	J	Translation, ribosomal structure and biogenesis	4792.ETI54754	J	COG0335@1|root,KOG1698@2759|Eukaryota,3QEDA@4776|Peronosporales	4776|Peronosporales	-	Ribosomal_L19	K02884	281	0	342.7	8.42501	0.00394549	Upregulated
gene_00545.t1	0	0	0	151.41	151.41	138.67	MBPM02000002	280276	283020	-	gene_00545	Un-Annotated	NA	Signal-recognition-particle assembly has a crucial role in targeting secretory proteins to the rough endoplasmic reticulum membrane	ko:K03108	ko03060,map03060	-	-	-	ko00000,ko00001,ko02044	3.A.5.9	-	NA	NA	NA	NA	NA	NA	NA	4792.ETI54753	U	KOG2376@1|root,KOG2376@2759|Eukaryota,3Q91Q@4776|Peronosporales	4776|Peronosporales	-	SRP_TPR_like	NA	1004	0	147.163	7.21104	0.000831678	Upregulated
gene_00548.t1	0	0	0	235.8	235.8	271.34	MBPM02000002	301797	303253	+	gene_00548	Un-Annotated	NA	motif in proteasome subunits, Int-6, Nip-1 and TRIP-15	ko:K03035	ko03050,ko05169,map03050,map05169	M00341	-	-	ko00000,ko00001,ko00002,ko03051	-	-	9.01E-280	NA	NA	NA	NA	NA	NA	4792.ETI34554	O	COG5071@1|root,KOG1498@2759|Eukaryota,3Q8FN@4776|Peronosporales	4776|Peronosporales	-	PCI	NA	769	0	247.647	7.95795	0.00228055	Upregulated
gene_00549.t1	0	0	0	77.78	77.78	129.22	MBPM02000002	303417	304108	-	gene_00549	Un-Annotated	NA	Regulator of volume decrease after cellular swelling	ko:K05019	ko03013,map03013	-	-	-	ko00000,ko00001,ko04040	1.A.47	-	4.36E-106	NA	NA	NA	NA	NA	NA	4792.ETI34555	P	KOG3238@1|root,KOG3238@2759|Eukaryota,3Q83H@4776|Peronosporales	4776|Peronosporales	-	Voldacs	NA	310	0	94.9267	6.58386	0.0311128	Upregulated
gene_00550.t1	0	0	0	19.28	19.28	18.03	MBPM02000002	304252	307566	-	gene_00550	VacB	COG_Analysis	3'-5'-exoribonuclease activity	ko:K18758	-	-	-	-	ko00000,ko01000,ko03019	-	-	2.44E-109	COG0557	223631	30.405	Exoribonuclease R	K	Transcription	4792.ETI34553	J	COG0557@1|root,KOG2102@2759|Eukaryota,3Q80K@4776|Peronosporales	4776|Peronosporales	-	RNB,Rrp44_CSD1	NA	1344	0	18.8633	4.31204	0.000487554	Upregulated
gene_00552.t1	0	0	0	78.1	78.1	66.35	MBPM02000002	330204	331988	+	gene_00552	Cls	COG_Analysis	phospholipase D activity	NA	-	-	-	-	-	-	-	3.3E-020	COG1502	224419	20.785	Phosphatidylserine/phosphatidylglycerophosphate/cardiolipin synthase	I	Lipid transport and metabolism	4787.PITG_10563T0	I	COG1502@1|root,KOG1329@2759|Eukaryota,3Q9IE@4776|Peronosporales	4776|Peronosporales	-	PLDc_2	NA	774	0	74.1833	6.23234	0.00277593	Upregulated
gene_00555.t1	0	0	0	57.56	57.56	33.37	MBPM02000002	341796	343442	-	gene_00555	Pfk2	COG_Analysis	ADP-specific Phosphofructokinase/Glucokinase conserved region	ko:K08074	ko00010,ko01100,ko01110,ko01130,ko01200,map00010,map01100,map01110,map01130,map01200	M00001	R05804,R09085,R09086	RC00002,RC00017	ko00000,ko00001,ko00002,ko01000	-	-	2.56E-014	COG4809	227146	19.943	Archaeal ADP-dependent glucokinase/phosphofructokinase	G	Carbohydrate transport and metabolism	4792.ETI46552	G	COG4809@1|root,KOG4184@2759|Eukaryota,3QA7G@4776|Peronosporales	4776|Peronosporales	-	ADP_PFK_GK	NA	881	0	49.4967	5.65812	0.0255268	Upregulated
gene_00557.t1	0	0	0	917.84	917.84	1642.74	MBPM02000002	349943	350260	+	gene_00557	Un-Annotated	NA	-	NA	-	-	-	-	-	-	-	1.22E-047	NA	NA	NA	NA	NA	NA	4792.ETI34450	-	2E4DE@1|root,2SBAC@2759|Eukaryota,3QG7T@4776|Peronosporales	4776|Peronosporales	-	-	NA	154	0	1159.47	10.1805	0.0407913	Upregulated
gene_00558.t1	0	0	0	40.06	40.06	38.67	MBPM02000002	350412	352390	-	gene_00558	Un-Annotated	NA	Fused Ig-PH domain of plant-specific actin-binding protein	NA	-	-	-	-	-	-	-	2.44E-280	NA	NA	NA	NA	NA	NA	4792.ETI34446	S	29QE2@1|root,2RX8E@2759|Eukaryota,3Q834@4776|Peronosporales	4776|Peronosporales	-	SCAB-IgPH	NA	784	0	39.5967	5.34329	0.000136893	Upregulated
gene_00559.t1	0	0	0	1319.1	1319.1	1907.43	MBPM02000002	376694	377176	+	gene_00559	IscU	COG_Analysis	Scaffold protein for the de novo synthesis of iron- sulfur (Fe-S) clusters within mitochondria, which is required for maturation of both mitochondrial and cytoplasmic 2Fe-2S and 4Fe-4S proteins	K04488	-	-	-	-	ko00000,ko03029	-	-	4.42E-051	COG0822	223892	49.655	Fe-S cluster assembly scaffold protein IscU, NifU family	O	Posttranslational modification, protein turnover, chaperones	4792.ETI34338	C	COG0822@1|root,KOG3361@2759|Eukaryota,3Q7EY@4776|Peronosporales	4776|Peronosporales	-	NifU_N	K04488	281	0	1515.21	10.5663	0.016342	Upregulated
gene_00560.t1	0	0	0	26.73	26.73	44.5	MBPM02000002	377670	379049	+	gene_00560	Un-Annotated	NA	Putative serine esterase (DUF676)	NA	-	-	-	-	-	-	-	6.86E-207	NA	NA	NA	NA	NA	NA	4787.PITG_02499T0	S	KOG4372@1|root,KOG4372@2759|Eukaryota,3QBDN@4776|Peronosporales	4776|Peronosporales	-	DUF676	NA	584	0	32.6533	5.07268	0.0313662	Upregulated
gene_00563.t1	0	0	0	35.43	35.43	45.58	MBPM02000002	386482	388310	+	gene_00563	Un-Annotated	NA	-	NA	-	-	-	-	-	-	-	2.53E-305	NA	NA	NA	NA	NA	NA	4792.ETI34352	-	2CMTN@1|root,2QRWP@2759|Eukaryota,3QC8J@4776|Peronosporales	4776|Peronosporales	-	-	NA	846	0	38.8133	5.31518	0.00751297	Upregulated
gene_00564.t1	0	0	0	34.86	34.86	45.05	MBPM02000002	388649	389512	+	gene_00564	CysD	COG_Analysis	Phosphoadenosine phosphosulfate reductase family	ko:K00953	ko00740,ko01100,ko01110,map00740,map01100,map01110	M00125	R00161	RC00002	ko00000,ko00001,ko00002,ko01000	-	-	1.13E-024	COG0175	223253	25.301	3'-phosphoadenosine 5'-phosphosulfate sulfotransferase (PAPS reductase)/FAD synthetase or related enzyme	E	Amino acid transport and metabolism	4792.ETI34348	EH	COG0175@1|root,KOG2644@2759|Eukaryota,3Q9UU@4776|Peronosporales	4776|Peronosporales	-	PAPS_reduct	NA	504	0	38.2567	5.29487	0.007791	Upregulated
gene_00567.t1	0	0	0	239.09	239.09	213.51	MBPM02000002	391381	393144	-	gene_00567	GroEL	COG_Analysis	assists the folding of proteins upon ATP hydrolysis	K22447	-	-	-	-	ko00000,ko03110,ko04147	-	-	4.1E-135	COG0459	223535	29.834	Chaperonin GroEL (HSP60 family)	O	Posttranslational modification, protein turnover, chaperones	325452.fgenesh_scip_prom.46568.681	O	COG0459@1|root,KOG0359@2759|Eukaryota,3QDV7@4776|Peronosporales	4776|Peronosporales	-	Cpn60_TCP1	K22447	938	0	230.563	7.85526	0.00136486	Upregulated
gene_00570.t1	0	0	0	58.5	58.5	67.03	MBPM02000002	406148	407878	+	gene_00570	Un-Annotated	NA	Peptide N-acetyl-beta-D-glucosaminyl asparaginase amidase A	NA	-	-	-	-	-	-	-	1.22E-266	NA	NA	NA	NA	NA	NA	164328.Phyra73331	S	arCOG05967@1|root,2QSXK@2759|Eukaryota,3QDNY@4776|Peronosporales	4776|Peronosporales	-	PNGaseA	NA	748	0	61.3433	5.96216	0.00214153	Upregulated
gene_00571.t1	0	0	0	62.21	62.21	46.49	MBPM02000002	408365	410833	-	gene_00571	FRQ1	COG_Analysis	LETM1-like protein	ko:K17800	ko04139,map04139	-	-	-	ko00000,ko00001,ko02000,ko03029	2.A.97.1	-	3.09E-006	COG5126	227455	29.07	Ca2+-binding protein, EF-hand superfamily	T	Signal transduction mechanisms	4792.ETI34357	S	KOG1043@1|root,KOG1043@2759|Eukaryota,3QA0W@4776|Peronosporales	4776|Peronosporales	-	EF-hand_8,LETM1	NA	1102	0	56.97	5.85723	0.00835413	Upregulated
gene_00572.t1	0	0	0	120.92	120.92	57.39	MBPM02000002	418577	421585	+	gene_00572	Un-Annotated	NA	BTB And C-terminal Kelch	NA	-	-	-	-	-	-	-	2.89E-008	COG5508	227795	28.302	Uncharacterized conserved protein, DUF1674 domain	S	Function unknown	4792.ETI34292	S	KOG0167@1|root,KOG0167@2759|Eukaryota,3QEC4@4776|Peronosporales	4776|Peronosporales	-	BACK,BTB,Kelch_4,Kelch_6	NA	797	0	99.7433	6.65454	0.0422407	Upregulated
gene_00573.t1	0	0	0	528.46	528.46	645.76	MBPM02000002	421882	422460	-	gene_00573	Un-Annotated	NA	TB2/DP1, HVA22 family	ko:K17279	-	-	-	-	ko00000,ko04147	-	-	5.68E-119	NA	NA	NA	NA	NA	NA	4787.PITG_08332T0	U	COG5052@1|root,KOG1725@2759|Eukaryota,3Q9DQ@4776|Peronosporales	4776|Peronosporales	-	TB2_DP1_HVA22	NA	342	0	567.56	9.15117	0.0047125	Upregulated
gene_00574.t1	0	0	0	89.36	89.36	41.45	MBPM02000002	428407	430060	+	gene_00574	Un-Annotated	NA	-	NA	-	-	-	-	-	-	-	6.3E-155	NA	NA	NA	NA	NA	NA	164328.Phyra74096	-	2A1I5@1|root,2RY0U@2759|Eukaryota,3QD65@4776|Peronosporales	4776|Peronosporales	-	-	NA	457	0	73.39	6.21704	0.0442336	Upregulated
gene_00575.t1	0	0	0	27.8	27.8	31.66	MBPM02000002	430108	432265	-	gene_00575	PotE	COG_Analysis	Amino acid permease	NA	-	-	-	-	-	-	-	4.96E-026	COG0531	223605	21.771	Serine transporter YbeC, amino acid:H+ symporter family	E	Amino acid transport and metabolism	67593.Physo143871	E	COG0531@1|root,KOG1287@2759|Eukaryota,3QAZF@4776|Peronosporales	4776|Peronosporales	-	AA_permease_2	NA	501	0	29.0867	4.91105	0.00195107	Upregulated
gene_00576.t1	0	0	0	330.69	330.69	379.84	MBPM02000002	432904	434640	+	gene_00576	GroEL	COG_Analysis	TCP-1/cpn60 chaperonin family	K04077	ko03018,ko04212,ko04940,ko05134,ko05152,map03018,map04212,map04940,map05134,map05152	-	-	-	ko00000,ko00001,ko03019,ko03029,ko03110,ko04147	-	-	0	COG0459	223535	45.055	Chaperonin GroEL (HSP60 family)	O	Posttranslational modification, protein turnover, chaperones	4792.ETI41692	O	COG0459@1|root,KOG0356@2759|Eukaryota,3Q7XA@4776|Peronosporales	4776|Peronosporales	-	Cpn60_TCP1	K04077	1018	0	347.073	8.44325	0.00222082	Upregulated
gene_00578.t1	0	0	0	87.29	87.29	81.12	MBPM02000002	462748	470924	+	gene_00578	Un-Annotated	NA	SNAP receptor activity	ko:K08489	ko04130,map04130	-	-	-	ko00000,ko00001,ko04131	-	-	3.22E-159	NA	NA	NA	NA	NA	NA	67593.Physo157609	U	COG5325@1|root,KOG0809@2759|Eukaryota,3QB0B@4776|Peronosporales	4776|Peronosporales	-	SNARE	NA	457	0	85.2333	6.43017	0.000581741	Upregulated
gene_00584.t1	0	0	0	39.83	39.83	36.47	MBPM02000002	488439	490057	-	gene_00584	Un-Annotated	NA	-	NA	-	-	-	-	-	-	-	1.48E-170	NA	NA	NA	NA	NA	NA	4792.ETI52091	-	2DSJX@1|root,2S6G3@2759|Eukaryota,3QE7Z@4776|Peronosporales	4776|Peronosporales	-	-	NA	496	0	38.71	5.31143	0.000836074	Upregulated
gene_00589.t1	0	0	0	43.88	43.88	62.67	MBPM02000002	522591	525449	-	gene_00589	Un-Annotated	NA	-	NA	-	-	-	-	-	-	-	NA	NA	NA	NA	NA	NA	NA	67593.Physo128532	-	28J5R@1|root,2QRHW@2759|Eukaryota,3QDWD@4776|Peronosporales	4776|Peronosporales	-	-	NA	1590	0	50.1433	5.67647	0.0152463	Upregulated
gene_00590.t1	0	0	0	9.55	9.55	8.42	MBPM02000002	529239	530390	+	gene_00590	SPS1	COG_Analysis	Kinase-like	NA	-	-	-	-	-	-	-	1.12E-033	COG0515	223589	23.929	Serine/threonine protein kinase	T	Signal transduction mechanisms	4792.ETI34233	D	KOG0588@1|root,KOG0588@2759|Eukaryota,3QC6K@4776|Peronosporales	4776|Peronosporales	-	Pkinase	NA	492	0	9.17333	3.34672	0.00168176	Upregulated
gene_00591.t1	0	0	0	47.65	47.65	59.99	MBPM02000002	530645	532165	-	gene_00591	Un-Annotated	NA	Condensin II non structural maintenance of chromosomes subunit	ko:K11492	-	-	-	-	ko00000,ko03036	-	-	1.19E-253	NA	NA	NA	NA	NA	NA	4792.ETI34234	S	KOG1949@1|root,KOG1949@2759|Eukaryota,3QAWB@4776|Peronosporales	4776|Peronosporales	-	Condensin2nSMC	NA	730	0	51.7633	5.72146	0.00625538	Upregulated
gene_00593.t1	0	0	0	246.93	246.93	198.43	MBPM02000002	534110	535851	+	gene_00593	GroEL	COG_Analysis	assists the folding of proteins upon ATP hydrolysis	K22447	-	-	-	-	ko00000,ko03036,ko03110,ko04147	-	-	1.27E-150	COG0459	223535	36.949	Chaperonin GroEL (HSP60 family)	O	Posttranslational modification, protein turnover, chaperones	4792.ETI34236	O	COG0459@1|root,KOG0360@2759|Eukaryota,3QAR3@4776|Peronosporales	4776|Peronosporales	-	Cpn60_TCP1	K22447	1007	0	230.763	7.85651	0.00487219	Upregulated
gene_00595.t1	0	0	0	30.17	30.17	55.71	MBPM02000002	537208	538700	+	gene_00595	Gem1	COG_Analysis	ADP-ribosylation factor family	ko:K07904	ko04144,ko04961,ko04962,ko04972,map04144,map04961,map04962,map04972	-	-	-	ko00000,ko00001,ko04031,ko04131,ko04147	-	-	7.19E-021	COG1100	224025	31.538	GTPase SAR1 family domain	R	General function prediction only	4792.ETI34239	U	COG1100@1|root,KOG0087@2759|Eukaryota,3QC5Q@4776|Peronosporales	4776|Peronosporales	-	Ras	NA	629	0	38.6833	5.31046	0.0451772	Upregulated
gene_00596.t1	0	0	0	29.73	29.73	48.66	MBPM02000002	539095	540873	+	gene_00596	Un-Annotated	NA	protein modification by small protein conjugation or removal	NA	-	-	-	-	-	-	-	1.69E-227	NA	NA	NA	NA	NA	NA	4792.ETI34240	O	KOG4628@1|root,KOG4628@2759|Eukaryota,3QBU5@4776|Peronosporales	4776|Peronosporales	-	PA,zf-RING_2	NA	635	0	36.04	5.21101	0.029313	Upregulated
gene_00599.t1	0	0	0	41.17	41.17	58.04	MBPM02000002	548676	549342	-	gene_00599	CaiD	COG_Analysis	Enoyl-CoA hydratase/isomerase	K01715	ko00280,ko01100,map00280,map01100	M00036	R02085	RC02416	ko00000,ko00001,ko00002,ko01000	-	-	1.34E-035	COG1024	223955	48.966	Enoyl-CoA hydratase/carnithine racemase	I	Lipid transport and metabolism	4792.ETI34248	I	COG1024@1|root,KOG1679@2759|Eukaryota,3Q7QT@4776|Peronosporales	4776|Peronosporales	-	ECH_1	K01715	290	0	46.7933	5.57874	0.0141362	Upregulated
gene_00600.t1	0	0	0	4752.27	4752.27	7684.6	MBPM02000002	549485	550105	+	gene_00600	RPL15A	COG_Analysis	Ribosomal_L15e	K02877	ko03010,map03010	M00177,M00179	-	-	br01610,ko00000,ko00001,ko00002,ko03011	-	-	2.68E-073	COG1632	224547	51.707	Ribosomal protein L15E	J	Translation, ribosomal structure and biogenesis	164328.Phyra71528	J	COG1632@1|root,KOG1678@2759|Eukaryota,3QBUW@4776|Peronosporales	4776|Peronosporales	-	Ribosomal_L15e	K02877	395	0	5729.71	12.4845	0.0278899	Upregulated
gene_00602.t1	0	0	0	3.2	3.2	5.45	MBPM02000002	552360	557660	-	gene_00602	Un-Annotated	NA	FerI	ko:K19949	-	-	-	-	ko00000,ko04131	-	-	NA	NA	NA	NA	NA	NA	NA	4792.ETI55569	M	KOG1326@1|root,KOG1326@2759|Eukaryota,3Q851@4776|Peronosporales	4776|Peronosporales	-	C2	NA	3064	0	3.95	2.30743	0.0342125	Upregulated
gene_00605.t1	0	0	0	24.75	24.75	25.99	MBPM02000002	568974	573705	+	gene_00605	OtsB	COG_Analysis	Phosphatidylinositol-4-phosphate 5-Kinase	ko:K00889	ko00562,ko01100,ko04011,ko04070,ko04072,ko04139,ko04144,ko04666,ko04810,ko05231,map00562,map01100,map04011,map04070,map04072,map04139,map04144,map04666,map04810,map05231	M00130	R03469	RC00002,RC00078	ko00000,ko00001,ko00002,ko01000,ko04131	-	-	1.02E-039	COG1877	224789	23.841	Trehalose-6-phosphate phosphatase	G	Carbohydrate transport and metabolism	4787.PITG_02574T0	T	COG5253@1|root,KOG0229@2759|Eukaryota,3Q93M@4776|Peronosporales	4776|Peronosporales	-	PIP5K	NA	1355	0	25.1633	4.70947	0.000269705	Upregulated
gene_00608.t1	0	0	0	35.09	35.09	37.36	MBPM02000002	595194	596909	-	gene_00608	PhrB	COG_Analysis	DNA photolyase	K01669	-	-	-	-	-	-	-	1.43E-054	COG0415	223492	22.336	Deoxyribodipyrimidine photolyase	L	Replication, recombination and repair	4787.PITG_20715T0	LT	COG0415@1|root,KOG0133@2759|Eukaryota,3QCP2@4776|Peronosporales	4776|Peronosporales	-	DNA_photolyase	K01669	854	0	35.8467	5.20346	0.000445268	Upregulated
gene_00610.t1	0	0	0	25.14	25.14	15.98	MBPM02000002	605515	608783	+	gene_00610	Un-Annotated	NA	MYND finger	NA	-	-	-	-	-	-	-	NA	NA	NA	NA	NA	NA	NA	4792.ETI34213	S	28ND9@1|root,2RH5M@2759|Eukaryota,3QDPE@4776|Peronosporales	4776|Peronosporales	-	zf-MYND	NA	1284	0	22.0867	4.52899	0.0185802	Upregulated
gene_00611.t1	0	0	0	58.48	58.48	58.12	MBPM02000002	609151	610866	-	gene_00611	PhrB	COG_Analysis	DNA photolyase	K01669	-	-	-	-	-	-	-	7.24E-055	COG0415	223492	22.358	Deoxyribodipyrimidine photolyase	L	Replication, recombination and repair	4787.PITG_20715T0	LT	COG0415@1|root,KOG0133@2759|Eukaryota,3QCP2@4776|Peronosporales	4776|Peronosporales	-	DNA_photolyase	K01669	846	0	58.36	5.89142	4.22794e-06	Upregulated
gene_00613.t1	0	0	0	284.1	284.1	253.91	MBPM02000002	617069	617914	+	gene_00613	Un-Annotated	NA	Eukaryotic initiation factor 4E	ko:K03259	ko01521,ko03013,ko04066,ko04150,ko04151,ko04211,ko04910,map01521,map03013,map04066,map04150,map04151,map04211,map04910	M00428	-	-	ko00000,ko00001,ko00002,ko03012,ko03019	-	-	5.15E-142	NA	NA	NA	NA	NA	NA	4792.ETI34250	J	COG5053@1|root,KOG1670@2759|Eukaryota,3QF99@4776|Peronosporales	4776|Peronosporales	-	IF4E	NA	400	0	274.037	8.10348	0.00134583	Upregulated
gene_00616.t1	0	0	0	44.94	44.94	60.92	MBPM02000002	632119	633747	+	gene_00616	SRAP	COG_Analysis	SOS response associated peptidase (SRAP)	NA	-	-	-	-	-	-	-	2.96E-054	COG2135	225046	31.513	ssDNA abasic site-binding protein YedK/HMCES, SRAP family	L	Replication, recombination and repair	4792.ETI34270	S	COG2135@1|root,KOG2618@2759|Eukaryota,3QDRA@4776|Peronosporales	4776|Peronosporales	-	SRAP	NA	493	0	50.2667	5.67995	0.0110436	Upregulated
gene_00618.t1	0	0	0	48.69	48.69	40.48	MBPM02000002	635976	637174	+	gene_00618	DnaJ	COG_Analysis	Domain of unknown function (DUF1977)	ko:K09518	ko04141,map04141	-	-	-	ko00000,ko00001,ko03110	-	-	1.65E-030	COG0484	223560	41.935	DnaJ-class molecular chaperone with C-terminal Zn finger domain	O	Posttranslational modification, protein turnover, chaperones	4787.PITG_02597T0	O	COG0484@1|root,KOG0714@2759|Eukaryota,3QC3Q@4776|Peronosporales	4776|Peronosporales	-	DUF1977,DnaJ,SRAP	NA	595	0	45.9533	5.55316	0.00352782	Upregulated
gene_00620.t1	0	0	0	1675.84	1675.84	1310.99	MBPM02000002	648580	650046	-	gene_00620	GadA	COG_Analysis	Pyridoxal-dependent decarboxylase conserved domain	K01580	ko00250,ko00410,ko00430,ko00650,ko01100,ko01110,ko01120,ko02024,ko04727,ko04940,map00250,map00410,map00430,map00650,map01100,map01110,map01120,map02024,map04727,map04940	M00027	R00261,R00489,R01682,R02466	RC00299	ko00000,ko00001,ko00002,ko01000	-	-	1.01E-124	COG0076	223154	36.131	Glutamate or tyrosine decarboxylase or a related PLP-dependent protein	E	Amino acid transport and metabolism	4792.ETI34267	E	COG0076@1|root,KOG1383@2759|Eukaryota,3Q7KR@4776|Peronosporales	4776|Peronosporales	-	Pyridoxal_deC	K01580	931	0	1554.22	10.6029	0.00606726	Upregulated
gene_00621.t1	0	0	0	40.78	40.78	30.09	MBPM02000002	650435	652264	-	gene_00621	Un-Annotated	NA	U3 small nucleolar ribonucleoprotein	ko:K14559	ko03008,map03008	-	-	-	ko00000,ko00001,ko01009,ko03009	-	-	1.61E-251	NA	NA	NA	NA	NA	NA	4792.ETI34265	A	COG5384@1|root,KOG2600@2759|Eukaryota,3Q9PQ@4776|Peronosporales	4776|Peronosporales	-	Mpp10	NA	710	0	37.2167	5.25613	0.00904306	Upregulated
gene_00622.t1	0	0	0	94.68	94.68	95.79	MBPM02000002	652451	653518	-	gene_00622	Rsc6	COG_Analysis	SWI complex, BAF60b domains	ko:K15223	-	-	-	-	ko00000,ko03021	-	-	1.09E-022	COG5531	227818	40.698	DNA-binding SWIB/MDM2 domain	B	Chromatin structure and dynamics	325452.fgenesh_scip_prom.46568.8572	K	COG5531@1|root,KOG1946@2759|Eukaryota,3QBYS@4776|Peronosporales	4776|Peronosporales	-	DEK_C,SWIB	NA	469	0	95.05	6.58571	1.51527e-05	Upregulated
gene_00626.t1	0	0	0	129.01	129.01	147.51	MBPM02000002	666202	668241	+	gene_00626	Un-Annotated	NA	-	NA	-	-	-	-	-	-	-	6.24E-126	NA	NA	NA	NA	NA	NA	4787.PITG_02598T0	-	2CGV1@1|root,2S9NB@2759|Eukaryota,3QA9X@4776|Peronosporales	4776|Peronosporales	-	-	NA	393	0	135.177	7.08934	0.00207465	Upregulated
gene_00627.t1	0	0	0	418.78	418.78	378.83	MBPM02000002	668770	669528	-	gene_00627	Un-Annotated	NA	-	NA	-	-	-	-	-	-	-	2.39E-154	NA	NA	NA	NA	NA	NA	4792.ETI34212	-	2CN0W@1|root,2QT6T@2759|Eukaryota,3Q9TI@4776|Peronosporales	4776|Peronosporales	-	-	NA	436	0	405.463	8.66698	0.00107693	Upregulated
gene_00628.t1	0	0	0	2.99	2.99	2.63	MBPM02000002	681615	683193	+	gene_00628	Un-Annotated	NA	-	NA	-	-	-	-	-	-	-	5.73E-178	NA	NA	NA	NA	NA	NA	4792.ETI34260	-	2A6RC@1|root,2RYCF@2759|Eukaryota,3QB0F@4776|Peronosporales	4776|Peronosporales	-	-	NA	509	0	2.87	1.95233	0.00174366	Upregulated
gene_00629.t1	0	0	0	44.21	44.21	42.95	MBPM02000002	684466	689544	+	gene_00629	SbcC	COG_Analysis	DnaJ molecular chaperone homology domain	NA	-	-	-	-	-	-	-	9.48E-009	COG0419	223496	17.269	DNA repair exonuclease SbcCD ATPase subunit	L	Replication, recombination and repair	4792.ETI34259	O	KOG1729@1|root,KOG1818@1|root,KOG1729@2759|Eukaryota,KOG1818@2759|Eukaryota,3Q73A@4776|Peronosporales	4776|Peronosporales	-	DnaJ,FYVE	NA	2461	0	43.79	5.4851	9.1979e-05	Upregulated
gene_00631.t1	0	0	0	59.3	59.3	87.36	MBPM02000002	708629	709341	-	gene_00631	Un-Annotated	NA	NA	NA	NA	NA	NA	NA	NA	NA	NA	NA	NA	NA	NA	NA	NA	NA	NA	NA	NA	NA	NA	NA	NA	NA	0	68.6533	6.12212	0.01806	Upregulated
gene_00634.t1	0	0	0	229.95	229.95	235.26	MBPM02000002	720821	721795	+	gene_00634	Un-Annotated	NA	Ubiquitin-conjugating enzyme E2, catalytic domain homologues	ko:K10579	ko04120,map04120	-	-	-	ko00000,ko00001,ko04121	-	-	8.96E-046	COG5078	227410	34.266	Ubiquitin-protein ligase	O	Posttranslational modification, protein turnover, chaperones	272952.HpaP812271	O	KOG0420@1|root,KOG0420@2759|Eukaryota,3Q8H9@4776|Peronosporales	4776|Peronosporales	-	UQ_con	NA	355	0	231.72	7.86245	5.8342e-05	Upregulated
gene_00635.t1	0	0	0	75.02	75.02	69.72	MBPM02000002	721826	723803	-	gene_00635	WD40	COG_Analysis	phosphatidylinositol-3,5-bisphosphate binding	ko:K17908	ko04136,ko04138,ko04140,map04136,map04138,map04140	-	-	-	ko00000,ko00001,ko02000,ko03029,ko04131	9.A.15.1	-	5.2E-015	COG2319	225201	28.889	WD40 repeat	R	General function prediction only	4787.PITG_02608T0	S	KOG2110@1|root,KOG2110@2759|Eukaryota,3QCRB@4776|Peronosporales	4776|Peronosporales	-	-	NA	697	0	73.2533	6.21438	0.000581133	Upregulated
gene_00636.t1	0	0	0	159.09	159.09	175.22	MBPM02000002	729267	730148	-	gene_00636	WcaG	COG_Analysis	NmrA-like family	NA	-	-	-	-	-	-	-	1.55E-014	COG0451	223528	25.843	Nucleoside-diphosphate-sugar epimerase	M	Cell wall/membrane/envelope biogenesis	67593.Physo144098	GM	COG0702@1|root,KOG4288@2759|Eukaryota,3Q77S@4776|Peronosporales	4776|Peronosporales	-	NAD_binding_10	NA	424	0	164.467	7.3704	0.00106703	Upregulated
gene_00637.t1	0	0	0	94.46	94.46	71.33	MBPM02000002	730416	731100	+	gene_00637	FRQ1	COG_Analysis	EF-hand domain	ko:K16465	-	-	-	-	ko00000,ko03036	-	-	5.13E-042	COG5126	227455	44.444	Ca2+-binding protein, EF-hand superfamily	T	Signal transduction mechanisms	4787.PITG_02616T0	T	COG5126@1|root,KOG0028@2759|Eukaryota,3QC46@4776|Peronosporales	4776|Peronosporales	-	EF-hand_1	NA	303	0	86.75	6.45533	0.00780658	Upregulated
gene_00638.t1	0	0	0	42.93	42.93	39.64	MBPM02000002	731179	733081	-	gene_00638	Un-Annotated	NA	Meckel syndrome type 1	ko:K19332	-	-	-	-	ko00000,ko03036	-	-	4.13E-173	NA	NA	NA	NA	NA	NA	4787.PITG_21763T0	S	KOG4446@1|root,KOG4446@2759|Eukaryota,3QHVA@4776|Peronosporales	4776|Peronosporales	-	-	NA	504	0	41.8333	5.42066	0.000686526	Upregulated
gene_00640.t1	0	0	0	99.64	99.64	55.58	MBPM02000002	734655	736115	-	gene_00640	ANKYR	COG_Analysis	Ankyrin repeat	NA	-	-	-	-	-	-	-	1.36E-010	COG0666	223738	22.831	Ankyrin repeat	T	Signal transduction mechanisms	4787.PITG_02620T0	M	COG0666@1|root,KOG4177@2759|Eukaryota,3QARH@4776|Peronosporales	4776|Peronosporales	-	Ank_2	NA	508	0	84.9533	6.42548	0.0286108	Upregulated
gene_00643.t1	0	0	0	53.95	53.95	28.33	MBPM02000002	753152	754827	-	gene_00643	Un-Annotated	NA	BSD domain	NA	-	-	-	-	-	-	-	2.57E-199	NA	NA	NA	NA	NA	NA	4792.ETI34386	S	28KCZ@1|root,2QSTU@2759|Eukaryota,3Q8B7@4776|Peronosporales	4776|Peronosporales	-	BSD	NA	571	0	45.41	5.53636	0.033596	Upregulated
gene_00644.t1	0	0	0	43.68	43.68	42.97	MBPM02000002	756108	757892	-	gene_00644	PyrG	COG_Analysis	Catalyzes the ATP-dependent amination of UTP to CTP with either L-glutamine or ammonia as the source of nitrogen	K01937	ko00240,ko01100,map00240,map01100	M00052	R00571,R00573	RC00010,RC00074	ko00000,ko00001,ko00002,ko01000	-	-	0	COG0504	223578	48.759	CTP synthase (UTP-ammonia lyase)	F	Nucleotide transport and metabolism	4792.ETI34180	F	COG0504@1|root,KOG2387@2759|Eukaryota,3Q9Z8@4776|Peronosporales	4776|Peronosporales	-	CTP_synth_N,GATase	K01937	946	0	43.4433	5.4739	2.96762e-05	Upregulated
gene_00645.t1	0	0	0	31.21	31.21	40.94	MBPM02000002	758299	760542	+	gene_00645	Un-Annotated	NA	B-Box-type zinc finger	NA	-	-	-	-	-	-	-	NA	NA	NA	NA	NA	NA	NA	4792.ETI34181	O	KOG2177@1|root,KOG2177@2759|Eukaryota,3QD0P@4776|Peronosporales	4776|Peronosporales	-	zf-B_box	NA	917	0	34.4533	5.14785	0.00874569	Upregulated
gene_00646.t1	0	0	0	83.6	83.6	56.68	MBPM02000002	760697	762888	+	gene_00646	CotH	COG_Analysis	Xylanase inhibitor N-terminal	NA	-	-	-	-	-	-	-	0.004	COG5337	227642	17.763	Spore coat protein CotH	M	Cell wall/membrane/envelope biogenesis	4787.PITG_02623T0	O	KOG1339@1|root,KOG1339@2759|Eukaryota,3Q8U7@4776|Peronosporales	4776|Peronosporales	-	TAXi_N	NA	708	0	74.6267	6.24082	0.0141522	Upregulated
gene_00650.t1	0	0	0	102.2	102.2	63.46	MBPM02000002	784870	786010	-	gene_00650	Un-Annotated	NA	MSP (Major sperm protein) domain	NA	-	-	-	-	-	-	-	4.42E-190	NA	NA	NA	NA	NA	NA	4792.ETI34192	U	COG5066@1|root,KOG0439@2759|Eukaryota,3Q9DR@4776|Peronosporales	4776|Peronosporales	-	Motile_Sperm	NA	533	0	89.2867	6.49644	0.020283	Upregulated
gene_00651.t1	0	0	0	65.72	65.72	48.21	MBPM02000002	786228	787368	-	gene_00651	Un-Annotated	NA	-	NA	-	-	-	-	-	-	-	9.43E-211	NA	NA	NA	NA	NA	NA	4792.ETI34193	-	28YSM@1|root,2R5KP@2759|Eukaryota,3Q94P@4776|Peronosporales	4776|Peronosporales	-	-	NA	587	0	59.8833	5.92798	0.00936661	Upregulated
gene_00652.t1	0	0	0	77.25	77.25	37.55	MBPM02000002	787712	789589	+	gene_00652	RRM	COG_Analysis	RNA recognition motif	ko:K11294	ko05130,map05130	-	-	-	ko00000,ko00001,ko03009,ko03036	-	-	2.04E-016	COG0724	223796	34.694	RNA recognition motif (RRM) domain	J	Translation, ribosomal structure and biogenesis	4787.PITG_02629T0	A	KOG0118@1|root,KOG0118@2759|Eukaryota,3QC9F@4776|Peronosporales	4776|Peronosporales	-	RRM_1	NA	401	0	64.0167	6.02274	0.0401744	Upregulated
gene_00653.t1	0	0	0	18.69	18.69	23.18	MBPM02000002	789775	792234	-	gene_00653	Un-Annotated	NA	Protein of unknown function (DUF1604)	ko:K13123	-	M00355	-	-	ko00000,ko00002,ko03041	-	-	2.31E-293	NA	NA	NA	NA	NA	NA	4792.ETI34141	A	KOG2138@1|root,KOG2138@2759|Eukaryota,3QDVR@4776|Peronosporales	4776|Peronosporales	-	DUF1604,G-patch	NA	832	0	20.1867	4.40508	0.00545203	Upregulated
gene_00655.t1	0	0	0	43.38	43.38	31.97	MBPM02000002	794437	796243	+	gene_00655	Un-Annotated	NA	SPX domain	NA	-	-	-	-	-	-	-	7.86E-011	COG5036	227369	23.81	SPX domain-containing protein involved in vacuolar polyphosphate accumulation	P	Inorganic ion transport and metabolism	4792.ETI34189	P	COG5036@1|root,KOG1161@2759|Eukaryota,3QEQ5@4776|Peronosporales	4776|Peronosporales	-	SPX	NA	497	0	39.5767	5.34258	0.00910929	Upregulated
gene_00656.t1	0	0	0	54.21	54.21	49.28	MBPM02000002	796273	797715	-	gene_00656	Un-Annotated	NA	MSP (Major sperm protein) domain	NA	-	-	-	-	-	-	-	1.08E-179	NA	NA	NA	NA	NA	NA	4792.ETI34192	U	COG5066@1|root,KOG0439@2759|Eukaryota,3Q9DR@4776|Peronosporales	4776|Peronosporales	-	Motile_Sperm	NA	508	0	52.5667	5.74326	0.000975875	Upregulated
gene_00657.t1	0	0	0	109.65	109.65	103.79	MBPM02000002	797933	799072	-	gene_00657	Un-Annotated	NA	-	NA	-	-	-	-	-	-	-	3.78E-200	NA	NA	NA	NA	NA	NA	4792.ETI34193	-	28YSM@1|root,2R5KP@2759|Eukaryota,3Q94P@4776|Peronosporales	4776|Peronosporales	-	-	NA	560	0	107.697	6.76416	0.000328802	Upregulated
gene_00659.t1	0	0	0	9.35	9.35	6.95	MBPM02000002	801482	803941	-	gene_00659	Un-Annotated	NA	Protein of unknown function (DUF1604)	ko:K13123	-	M00355	-	-	ko00000,ko00002,ko03041	-	-	1.32E-292	NA	NA	NA	NA	NA	NA	4792.ETI34141	A	KOG2138@1|root,KOG2138@2759|Eukaryota,3QDVR@4776|Peronosporales	4776|Peronosporales	-	DUF1604,G-patch	NA	830	0	8.55	3.2555	0.00864151	Upregulated
gene_00662.t1	0	0	0	33.27	33.27	19.55	MBPM02000002	812282	816064	+	gene_00662	Un-Annotated	NA	thiol-dependent ubiquitin-specific protease activity	NA	-	-	-	-	-	-	-	NA	NA	NA	NA	NA	NA	NA	4792.ETI34105	O	COG5077@1|root,KOG4598@2759|Eukaryota,3Q9KC@4776|Peronosporales	4776|Peronosporales	-	UCH	NA	1857	0	28.6967	4.89223	0.0244698	Upregulated
gene_00663.t1	0	0	0	23.44	23.44	10.87	MBPM02000002	816212	819072	-	gene_00663	Un-Annotated	NA	Kinesin motor, catalytic domain. ATPase.	ko:K10395	-	-	-	-	ko00000,ko04812	-	-	2.73E-159	NA	NA	NA	NA	NA	NA	4792.ETI34106	Z	COG5059@1|root,KOG0244@2759|Eukaryota,3Q7J0@4776|Peronosporales	4776|Peronosporales	-	Kinesin	NA	484	0	19.25	4.33985	0.0442556	Upregulated
gene_00664.t1	0	0	0	261.92	261.92	188.83	MBPM02000002	819300	820493	+	gene_00664	UBI4	COG_Analysis	DUF2407 C-terminal domain	NA	-	-	-	-	-	-	-	7.18E-008	COG5272	319244	31.507	Ubiquitin	O	Posttranslational modification, protein turnover, chaperones	4787.PITG_02662T0	S	28PYT@1|root,2QWME@2759|Eukaryota,3QCTM@4776|Peronosporales	4776|Peronosporales	-	DUF2407_C,ubiquitin	NA	474	0	237.557	7.89819	0.0103551	Upregulated
gene_00665.t1	0	0	0	108.17	108.17	95.34	MBPM02000002	820677	824463	+	gene_00665	SrmB	COG_Analysis	helicase superfamily c-terminal domain	ko:K12823	ko03040,ko05202,ko05205,map03040,map05202,map05205	-	-	-	ko00000,ko00001,ko01000,ko03009,ko03041	-	-	3.89E-146	COG0513	223587	41.31	Superfamily II DNA and RNA helicase	L	Replication, recombination and repair	325452.fgenesh_scip_prom.46568.854	A	COG0513@1|root,KOG0331@2759|Eukaryota,3Q95D@4776|Peronosporales	4776|Peronosporales	-	DEAD,Helicase_C	NA	1140	0	103.893	6.71278	0.00169018	Upregulated
gene_00666.t1	0	0	0	57.22	57.22	50.95	MBPM02000002	830188	833292	+	gene_00666	SPS1	COG_Analysis	Extension to Ser/Thr-type protein kinases	NA	-	-	-	-	-	-	-	1.77E-052	COG0515	223589	26.406	Serine/threonine protein kinase	T	Signal transduction mechanisms	4792.ETI34114	T	KOG0606@1|root,KOG0606@2759|Eukaryota,3Q8H0@4776|Peronosporales	4776|Peronosporales	-	Pkinase	NA	1315	0	55.13	5.8107	0.00143411	Upregulated
gene_00667.t1	0	0	0	19.1	19.1	19.24	MBPM02000002	833422	834555	-	gene_00667	Un-Annotated	NA	rRNA-processing protein Efg1	NA	-	-	-	-	-	-	-	4.25E-107	NA	NA	NA	NA	NA	NA	67593.Physo139095	A	KOG4484@1|root,KOG4484@2759|Eukaryota,3Q9MS@4776|Peronosporales	4776|Peronosporales	-	Efg1	NA	317	0	19.1467	4.33247	5.9405e-06	Upregulated
gene_00669.t1	0	0	0	4.58	4.58	8.07	MBPM02000002	862723	864697	-	gene_00669	HflC	COG_Analysis	prohibitin homologues	NA	-	-	-	-	-	-	-	1.11E-008	COG0330	223407	19.767	Regulator of protease activity HflC, stomatin/prohibitin superfamily	O	Posttranslational modification, protein turnover, chaperones	67593.Physo139083	S	2CP2U@1|root,2QZM8@2759|Eukaryota,3QABV@4776|Peronosporales	4776|Peronosporales	-	Band_7	NA	545	0	5.74333	2.75346	0.0386642	Upregulated
gene_00672.t1	0	0	0	42.44	42.44	58.16	MBPM02000002	869230	869977	+	gene_00672	Un-Annotated	NA	WW domain	NA	-	-	-	-	-	-	-	3.11E-013	NA	NA	NA	NA	NA	NA	4792.ETI34131	S	2CZKT@1|root,2SAU9@2759|Eukaryota,3QFRJ@4776|Peronosporales	4776|Peronosporales	-	WW	NA	73.9	0	47.68	5.60526	0.0118634	Upregulated
gene_00676.t1	0	0	0	45.78	45.78	52.62	MBPM02000002	888938	889959	+	gene_00676	Un-Annotated	NA	PAP2 superfamily C-terminal	ko:K04714	ko00600,ko01100,ko04071,map00600,map01100,map04071	-	R08969	RC00017	ko00000,ko00001,ko01000	-	-	1.54E-176	NA	NA	NA	NA	NA	NA	4792.ETI34127	S	KOG3058@1|root,KOG3058@2759|Eukaryota,3QCSJ@4776|Peronosporales	4776|Peronosporales	-	PAP2_C	NA	499	0	48.06	5.61648	0.00224305	Upregulated
gene_00678.t1	0	0	0	94.88	94.88	45.35	MBPM02000002	892630	893772	+	gene_00678	BaeS	COG_Analysis	Mitochondrial branched-chain alpha-ketoacid dehydrogenase kinase	ko:K00898	-	-	-	-	ko00000,ko01000,ko01001	-	-	0.002	COG0642	223715	15.819	Signal transduction histidine kinase	T	Signal transduction mechanisms	4792.ETI34125	T	COG0642@1|root,KOG0787@2759|Eukaryota,3Q70Z@4776|Peronosporales	4776|Peronosporales	-	BCDHK_Adom3	NA	653	0	78.37	6.31052	0.0416291	Upregulated
gene_00680.t1	0	0	0	67.82	67.82	53.71	MBPM02000002	897467	899185	-	gene_00680	Un-Annotated	NA	MSP (Major sperm protein) domain	NA	-	-	-	-	-	-	-	1.89E-155	NA	NA	NA	NA	NA	NA	4792.ETI34145	S	2EAI5@1|root,2SJFC@2759|Eukaryota,3QCFT@4776|Peronosporales	4776|Peronosporales	-	Motile_Sperm	NA	465	0	63.1167	6.00263	0.00550712	Upregulated
gene_00681.t1	0	0	0	60.52	60.52	52.03	MBPM02000002	899296	902369	+	gene_00681	TMEM231	eggNog_mapper	smoothened signaling pathway	ko:K10582,ko:K19362	ko04120,map04120	-	-	-	ko00000,ko00001,ko01000,ko03036,ko04121	-	GO:0001654,GO:0001701,GO:0001944,GO:0002065,GO:0005575,GO:0005623,GO:0005886,GO:0005929,GO:0006996,GO:0007030,GO:0007154,GO:0007165,GO:0007166,GO:0007224,GO:0007275,GO:0007346,GO:0007423,GO:0008150,GO:0009653,GO:0009790,GO:0009792,GO:0009888,GO:0009987,GO:0010256,GO:0016020,GO:0016043,GO:0022607,GO:0023052,GO:0030030,GO:0030031,GO:0030154,GO:0030326,GO:0030855,GO:0031090,GO:0031253,GO:0032501,GO:…	5.02E-145	NA	NA	NA	NA	NA	NA	4792.ETI34147	S	KOG4838@1|root,KOG4838@2759|Eukaryota	2759|Eukaryota	-	TM231	NA	422	0	57.69	5.87504	0.00239777	Upregulated
gene_00683.t1	0	0	0	139.35	139.35	126.09	MBPM02000002	924299	925195	+	gene_00683	Un-Annotated	NA	-	NA	-	-	-	-	-	-	-	2.56E-116	NA	NA	NA	NA	NA	NA	4792.ETI34160	-	2DZ1K@1|root,2S6W4@2759|Eukaryota,3QF96@4776|Peronosporales	4776|Peronosporales	-	-	NA	336	0	134.93	7.08672	0.00107134	Upregulated
gene_00684.t1	0	0	0	24.07	24.07	13.14	MBPM02000002	926610	929758	+	gene_00684	Un-Annotated	NA	ubiquitin modification-dependent histone binding	NA	-	-	-	-	-	-	-	NA	NA	NA	NA	NA	NA	NA	4792.ETI34154	L	KOG3548@1|root,KOG3548@2759|Eukaryota,3QFZP@4776|Peronosporales	4776|Peronosporales	-	BRCT_2	NA	937	0	20.4267	4.42134	0.030371	Upregulated
gene_00685.t1	0	0	0	65.46	65.46	65.03	MBPM02000002	929803	932447	-	gene_00685	Un-Annotated	NA	Peroxisomal protein PEX19 family protein. Source PGD	NA	-	-	-	-	-	-	-	8.32E-189	NA	NA	NA	NA	NA	NA	65071.PYU1_T008400	U	KOG3133@1|root,KOG3133@2759|Eukaryota,1MD19@121069|Pythiales	121069|Pythiales	-	Pex19	NA	544	0	65.3167	6.0513	4.81552e-06	Upregulated
gene_00687.t1	0	0	0	245.79	245.79	361.79	MBPM02000002	936957	937697	-	gene_00687	Un-Annotated	NA	START domain	NA	-	-	-	-	-	-	-	7.11E-131	NA	NA	NA	NA	NA	NA	164328.Phyra77485	S	2E68K@1|root,2SCZI@2759|Eukaryota,3Q911@4776|Peronosporales	4776|Peronosporales	-	START	NA	376	0	284.457	8.15713	0.0179806	Upregulated
gene_00692.t1	0	0	0	13.42	13.42	23.66	MBPM02000002	974652	978462	+	gene_00692	Un-Annotated	NA	-	NA	-	-	-	-	-	-	-	NA	NA	NA	NA	NA	NA	NA	4792.ETI34084	-	297G2@1|root,2REFS@2759|Eukaryota,3QCM9@4776|Peronosporales	4776|Peronosporales	-	-	NA	1501	0	16.8333	4.1565	0.0387429	Upregulated
gene_00695.t1	0	0	0	14.35	14.35	14.76	MBPM02000002	983527	985391	+	gene_00695	SrmB	COG_Analysis	HIT zinc finger	K11927	-	-	-	-	ko00000,ko01000	-	-	5.03E-061	COG0513	223587	28.836	Superfamily II DNA and RNA helicase	L	Replication, recombination and repair	4787.PITG_02677T0	A	COG0513@1|root,KOG0331@2759|Eukaryota,3Q7CJ@4776|Peronosporales	4776|Peronosporales	-	DEAD,Helicase_C,zf-HIT	K11927	575	0	14.4867	3.95295	8.89878e-05	Upregulated
gene_00696.t1	0	0	0	48.09	48.09	39.28	MBPM02000002	996726	998336	+	gene_00696	Un-Annotated	NA	Calcineurin-like phosphoesterase	ko:K01128	-	-	-	-	ko00000,ko01000	-	-	4.95E-255	NA	NA	NA	NA	NA	NA	4792.ETI34087	I	KOG3770@1|root,KOG3770@2759|Eukaryota,3QC7N@4776|Peronosporales	4776|Peronosporales	-	Metallophos	NA	711	0	45.1533	5.52836	0.00420325	Upregulated
gene_00697.t1	0	0	0	176.66	176.66	147.85	MBPM02000002	998446	999145	-	gene_00697	Pth2	COG_Analysis	Peptidyl-tRNA hydrolase PTH2	K04794	-	-	-	-	ko00000,ko01000,ko03012	-	-	4.22E-045	COG1990	224901	50.435	Peptidyl-tRNA hydrolase	J	Translation, ribosomal structure and biogenesis	4787.PITG_02684T0	S	COG1990@1|root,KOG3282@2759|Eukaryota,3QF0Z@4776|Peronosporales	4776|Peronosporales	-	PTH2	K04794	285	0	167.057	7.3928	0.00328829	Upregulated
gene_00698.t1	0	0	0	3132.7	3132.7	4573.57	MBPM02000002	1004444	1005085	+	gene_00698	RplW	COG_Analysis	Ribosomal protein L23, N-terminal domain	K02892	ko03010,map03010	M00177	-	-	br01610,ko00000,ko00001,ko00002,ko03011	-	-	2.14E-024	COG0089	223167	42.353	Ribosomal protein L23	J	Translation, ribosomal structure and biogenesis	4792.ETI34044	J	COG0089@1|root,KOG1751@2759|Eukaryota,3QFH7@4776|Peronosporales	4776|Peronosporales	-	Ribosomal_L23,Ribosomal_L23eN	K02892	274	0	3612.99	11.8194	0.0172165	Upregulated
gene_00700.t1	0	0	0	4.08	4.08	1.85	MBPM02000002	1007953	1021161	+	gene_00700	Un-Annotated	NA	N-terminal region of Chorein or VPS13	ko:K19525	-	-	-	-	ko00000	-	-	NA	NA	NA	NA	NA	NA	NA	4792.ETI34046	U	COG5043@1|root,KOG1796@1|root,KOG1796@2759|Eukaryota,KOG1809@2759|Eukaryota,3QDA4@4776|Peronosporales	4776|Peronosporales	-	Chorein_N,SHR-BD,VPS13,VPS13_C,VPS13_mid_rpt	NA	5034	0	3.33667	2.11659	0.0462163	Upregulated
gene_00701.t1	0	0	0	14.31	14.31	11.26	MBPM02000002	1021340	1028729	-	gene_00701	ATM1	COG_Analysis	-	NA	-	-	-	-	-	-	-	2.01E-169	COG5265	227590	45.098	ABC-type transport system involved in Fe-S cluster assembly, permease and ATPase components	O	Posttranslational modification, protein turnover, chaperones	4792.ETI34048	-	2C12V@1|root,2QZKA@2759|Eukaryota,3Q8RE@4776|Peronosporales	4776|Peronosporales	-	-	NA	1780	0	13.2933	3.83727	0.00579828	Upregulated
gene_00705.t1	0	0	0	32.92	32.92	30.62	MBPM02000002	1064339	1066168	+	gene_00705	Un-Annotated	NA	Belongs to the peptidase S1 family	ko:K01310	-	-	-	-	ko00000,ko01000,ko01002	-	-	5.25E-030	COG5640	227927	28.517	Secreted trypsin-like serine protease	O	Posttranslational modification, protein turnover, chaperones	4792.ETI34049	O	COG5640@1|root,KOG3627@2759|Eukaryota,3QC9I@4776|Peronosporales	4776|Peronosporales	-	Trypsin	NA	442	0	32.1533	5.05108	0.000568056	Upregulated
gene_00707.t1	0	0	0	73.09	73.09	80.99	MBPM02000002	1071396	1073027	+	gene_00707	Un-Annotated	NA	SUZ domain	NA	-	-	-	-	-	-	-	9.89E-224	NA	NA	NA	NA	NA	NA	4792.ETI34029	A	KOG2953@1|root,KOG2953@2759|Eukaryota,3QD5W@4776|Peronosporales	4776|Peronosporales	-	R3H,SUZ	NA	635	0	75.7233	6.26159	0.00120716	Upregulated
gene_00709.t1	0	0	0	51.33	51.33	34.8	MBPM02000002	1075183	1076421	+	gene_00709	Un-Annotated	NA	-	NA	-	-	-	-	-	-	-	6.04E-196	NA	NA	NA	NA	NA	NA	4792.ETI34024	-	2C7NY@1|root,2QQ11@2759|Eukaryota,3Q8EB@4776|Peronosporales	4776|Peronosporales	-	-	NA	550	0	45.82	5.54905	0.0141545	Upregulated
gene_00712.t1	0	0	0	4.19	4.19	4.92	MBPM02000002	1080102	1081969	+	gene_00712	Un-Annotated	NA	Sec7 domain	ko:K18442	ko04144,map04144	-	-	-	ko00000,ko00001,ko04131	-	-	7.3E-161	NA	NA	NA	NA	NA	NA	4792.ETI34022	U	COG5307@1|root,KOG1729@1|root,KOG2127@1|root,KOG0929@2759|Eukaryota,KOG1729@2759|Eukaryota,KOG2127@2759|Eukaryota,3QAU0@4776|Peronosporales	4776|Peronosporales	-	PH,Sec7,Sec7_N	NA	499	0	4.43333	2.44184	0.00299906	Upregulated
gene_00713.t1	0	0	0	21.46	21.46	13.29	MBPM02000002	1082091	1085100	+	gene_00713	Un-Annotated	NA	Sec7 domain	ko:K18442	ko04144,map04144	-	-	-	ko00000,ko00001,ko04131	-	-	5.71E-044	COG5307	227623	24.764	Guanine-nucleotide exchange factor YEL1, contains Sec7 domain	R	General function prediction only	4792.ETI34022	U	COG5307@1|root,KOG1729@1|root,KOG2127@1|root,KOG0929@2759|Eukaryota,KOG1729@2759|Eukaryota,KOG2127@2759|Eukaryota,3QAU0@4776|Peronosporales	4776|Peronosporales	-	PH,Sec7,Sec7_N	NA	1348	0	18.7367	4.30281	0.0204793	Upregulated
gene_00715.t1	0	0	0	19.34	19.34	12.53	MBPM02000002	1091904	1094558	-	gene_00715	Un-Annotated	NA	Mak10 subunit, NatC N(alpha)-terminal acetyltransferase	ko:K20823	-	-	-	-	ko00000,ko04131	-	-	NA	NA	NA	NA	NA	NA	NA	4787.PITG_02744T0	O	KOG2343@1|root,KOG2343@2759|Eukaryota,3Q8B8@4776|Peronosporales	4776|Peronosporales	-	Mak10	NA	1146	0	17.07	4.17552	0.0172285	Upregulated
gene_00717.t1	0	0	0	167.11	167.11	84.58	MBPM02000002	1099879	1100528	-	gene_00717	Un-Annotated	NA	Plays a complex role in regulating the basal catalytic activity of the alpha subunit	ko:K03115	ko03008,ko04064,ko04137,ko04139,ko04310,ko04520,ko04712,ko05162,ko05168,ko05169,map03008,map04064,map04137,map04139,map04310,map04520,map04712,map05162,map05168,map05169	-	-	-	ko00000,ko00001,ko03009	-	-	1.13E-108	NA	NA	NA	NA	NA	NA	4792.ETI33994	DKT	COG5041@1|root,KOG3092@2759|Eukaryota,3QDGB@4776|Peronosporales	4776|Peronosporales	-	CK_II_beta	NA	316	0	139.6	7.13545	0.0367088	Upregulated
gene_00719.t1	0	0	0	54.13	54.13	79.27	MBPM02000002	1107500	1110293	+	gene_00719	Smc	COG_Analysis	-	NA	-	-	-	-	-	-	-	1.72E-009	COG1196	224117	20.43	Chromosome segregation ATPase Smc	D	Cell cycle control, cell division, chromosome partitioning	4792.ETI33934	-	28NMX@1|root,2QV7M@2759|Eukaryota,3QF9R@4776|Peronosporales	4776|Peronosporales	-	-	NA	665	0	62.51	5.98891	0.0175013	Upregulated
gene_00720.t1	0	0	0	39.61	39.61	37.16	MBPM02000002	1110464	1113327	-	gene_00720	NadK	COG_Analysis	ATP-NAD kinase	ko:K00858	ko00760,ko01100,map00760,map01100	-	R00104	RC00002,RC00078	ko00000,ko00001,ko01000	-	-	3.03E-070	COG0061	223139	34.007	NAD kinase	H	Coenzyme transport and metabolism	4792.ETI33933	G	COG0061@1|root,KOG2178@2759|Eukaryota,3Q8X1@4776|Peronosporales	4776|Peronosporales	-	NAD_kinase	NA	849	0	38.7933	5.31445	0.000442881	Upregulated
gene_00721.t1	0	0	0	41.38	41.38	36.47	MBPM02000002	1114279	1115712	-	gene_00721	Un-Annotated	NA	FHA domain	ko:K10644	-	-	-	-	ko00000,ko01000,ko04121	-	-	1.82E-235	NA	NA	NA	NA	NA	NA	4792.ETI34037	O	COG1716@1|root,KOG3872@2759|Eukaryota,3Q99Q@4776|Peronosporales	4776|Peronosporales	-	FHA,zf-C3HC4	NA	660	0	39.7433	5.34849	0.00169157	Upregulated
gene_00722.t1	0	0	0	64.98	64.98	39.9	MBPM02000002	1116197	1118428	+	gene_00722	Un-Annotated	NA	Cullin	ko:K03347	ko04110,ko04111,ko04114,ko04120,ko04141,ko04310,ko04340,ko04341,ko04350,ko04710,ko05168,ko05200,map04110,map04111,map04114,map04120,map04141,map04310,map04340,map04341,map04350,map04710,map05168,map05200	M00379,M00380,M00381,M00382,M00387,M00407,M00411	-	-	ko00000,ko00001,ko00002,ko04121	-	-	NA	NA	NA	NA	NA	NA	NA	4792.ETI34038	D	COG5647@1|root,KOG2166@2759|Eukaryota,3QD4G@4776|Peronosporales	4776|Peronosporales	-	Cullin,Cullin_Nedd8	NA	1415	0	56.62	5.8485	0.0211129	Upregulated
gene_00723.t1	0	0	0	49.01	49.01	73.29	MBPM02000002	1118561	1119859	-	gene_00723	WD40	COG_Analysis	BING4CT (NUC141) domain	ko:K14768	-	-	-	-	ko00000,ko03009	-	-	5.68E-013	COG2319	225201	18.75	WD40 repeat	R	General function prediction only	4787.PITG_02725T0	A	KOG1272@1|root,KOG1272@2759|Eukaryota,3QDX6@4776|Peronosporales	4776|Peronosporales	-	BING4CT,WD40	NA	718	0	57.1033	5.86055	0.0195021	Upregulated
gene_00724.t1	0	0	0	75.51	75.51	93.76	MBPM02000002	1129053	1130138	+	gene_00724	Un-Annotated	NA	-	NA	-	-	-	-	-	-	-	2.36E-185	NA	NA	NA	NA	NA	NA	4792.ETI34033	-	2CI0C@1|root,2S03X@2759|Eukaryota,3QE1J@4776|Peronosporales	4776|Peronosporales	-	-	NA	527	0	81.5933	6.36795	0.00551278	Upregulated
gene_00725.t1	0	0	0	134.87	134.87	173.85	MBPM02000002	1130389	1133171	-	gene_00725	Un-Annotated	NA	Tubulin-tyrosine ligase family	ko:K16603	-	-	-	-	ko00000,ko01000,ko04812	-	-	1.48E-286	NA	NA	NA	NA	NA	NA	325452.fgenesh_scip_prom.46568.8246	O	KOG2157@1|root,KOG2265@1|root,KOG2157@2759|Eukaryota,KOG2265@2759|Eukaryota,3QCIZ@4776|Peronosporales	4776|Peronosporales	-	TTL	NA	799	0	147.863	7.21784	0.00763352	Upregulated
gene_00727.t1	0	0	0	16.37	16.37	27.92	MBPM02000002	1138308	1144484	+	gene_00727	Un-Annotated	NA	phosphatidylinositol-3,4-bisphosphate 4-phosphatase activity	NA	-	-	-	-	-	-	-	NA	NA	NA	NA	NA	NA	NA	4792.ETI34000	T	KOG4428@1|root,KOG4428@2759|Eukaryota,3QCAC@4776|Peronosporales	4776|Peronosporales	-	-	NA	2593	0	20.22	4.40735	0.0343947	Upregulated
gene_00730.t1	0	0	0	8.79	8.79	7.75	MBPM02000002	1150688	1153906	-	gene_00730	Smc	COG_Analysis	Pleckstrin homology domain.	NA	-	-	-	-	-	-	-	3E-009	COG1196	224117	20.485	Chromosome segregation ATPase Smc	D	Cell cycle control, cell division, chromosome partitioning	164328.Phyra79257	S	28NPN@1|root,2QV9F@2759|Eukaryota,3Q9NT@4776|Peronosporales	4776|Peronosporales	-	PH	NA	1182	0	8.44333	3.2393	0.00168151	Upregulated
gene_00734.t1	0	0	0	73.26	73.26	42.04	MBPM02000002	1158701	1160647	-	gene_00734	IlvB	COG_Analysis	Thiamine pyrophosphate enzyme, C-terminal TPP binding domain	K01652	ko00290,ko00650,ko00660,ko00770,ko01100,ko01110,ko01130,ko01210,ko01230,map00290,map00650,map00660,map00770,map01100,map01110,map01130,map01210,map01230	M00019,M00570	R00006,R00014,R00226,R03050,R04672,R04673,R08648	RC00027,RC00106,RC01192,RC02744,RC02893	ko00000,ko00001,ko00002,ko01000	-	-	0	COG0028	223107	44.561	Acetolactate synthase large subunit or other thiamine pyrophosphate-requiring enzyme	E	Amino acid transport and metabolism	4792.ETI33987	EH	COG0028@1|root,KOG4166@2759|Eukaryota,3QB7Y@4776|Peronosporales	4776|Peronosporales	-	TPP_enzyme_C,TPP_enzyme_M,TPP_enzyme_N	K01652	1183	0	62.8533	5.99669	0.0263355	Upregulated
gene_00735.t1	0	0	0	21.46	21.46	27.5	MBPM02000002	1168328	1169311	+	gene_00735	Un-Annotated	NA	-	NA	-	-	-	-	-	-	-	1.14E-082	NA	NA	NA	NA	NA	NA	4792.ETI33975	-	2E7HR@1|root,2SE3J@2759|Eukaryota,3QE8M@4776|Peronosporales	4776|Peronosporales	-	-	NA	260	0	23.4733	4.61314	0.00727648	Upregulated
gene_00736.t1	0	0	0	78.33	78.33	45.12	MBPM02000002	1169989	1172752	+	gene_00736	LRR	COG_Analysis	Source PGD	NA	-	-	-	-	-	-	-	0.000288	COG4886	227223	17.68	Leucine-rich repeat (LRR) protein	K	Transcription	42099.EPrPV00000018332	S	COG4886@1|root,KOG4561@1|root,KOG1644@2759|Eukaryota,KOG4561@2759|Eukaryota,1MAHD@121069|Pythiales	121069|Pythiales	-	-	NA	686	0	67.26	6.09297	0.0260351	Upregulated
gene_00737.t1	0	0	0	37.39	37.39	45.61	MBPM02000002	1174440	1176365	-	gene_00737	RsmB	COG_Analysis	N-terminal domain of 16S rRNA methyltransferase RsmF	K22901	-	-	-	-	ko00000,ko01000,ko03009	-	-	4.52E-107	COG0144	223222	37.607	16S rRNA C967 or C1407 C5-methylase, RsmB/RsmF family	J	Translation, ribosomal structure and biogenesis	4792.ETI33935	A	COG0144@1|root,KOG1122@2759|Eukaryota,3Q80P@4776|Peronosporales	4776|Peronosporales	-	Methyltr_RsmB-F,Methyltr_RsmF_N	K22901	881	0	40.13	5.36212	0.00462955	Upregulated
gene_00740.t1	0	0	0	18.96	18.96	25.7	MBPM02000002	1195427	1196983	-	gene_00740	ElaC	COG_Analysis	3'-tRNA processing endoribonuclease activity	K00784	ko03013,map03013	-	-	-	ko00000,ko00001,ko01000,ko03016	-	-	9.62E-066	COG1234	224155	30.833	Ribonuclease BN, tRNA processing enzyme	J	Translation, ribosomal structure and biogenesis	4792.ETI33945	S	COG1234@1|root,KOG2121@2759|Eukaryota,3QA3X@4776|Peronosporales	4776|Peronosporales	-	-	K00784	676	0	21.2067	4.47292	0.0110381	Upregulated
gene_00741.t1	0	0	0	31.71	31.71	15.91	MBPM02000002	1197068	1201544	+	gene_00741	Smc	COG_Analysis	sister chromatid cohesion	NA	-	-	-	-	-	-	-	6.49E-055	COG1196	224117	19.88	Chromosome segregation ATPase Smc	D	Cell cycle control, cell division, chromosome partitioning	4792.ETI33938	BDL	COG1196@1|root,KOG0979@2759|Eukaryota,3Q9N5@4776|Peronosporales	4776|Peronosporales	-	SMC_N	NA	1624	0	26.4433	4.77838	0.0374535	Upregulated
gene_00742.t1	0	0	0	64.72	64.72	69.01	MBPM02000002	1201633	1204417	-	gene_00742	Un-Annotated	NA	ENTH domain	NA	-	-	-	-	-	-	-	NA	NA	NA	NA	NA	NA	NA	4787.PITG_02754T0	S	28KWV@1|root,2QTDF@2759|Eukaryota,3Q70X@4776|Peronosporales	4776|Peronosporales	-	ENTH	NA	944	0	66.15	6.06932	0.000466991	Upregulated
gene_00747.t1	0	0	0	48.82	48.82	45.38	MBPM02000002	1272587	1274464	-	gene_00747	Un-Annotated	NA	Nucleotidyltransferase domain	ko:K03514	ko03018,map03018	M00393	-	-	ko00000,ko00001,ko00002,ko01000,ko03016,ko03019	-	-	3.54E-210	NA	NA	NA	NA	NA	NA	4792.ETI33892	L	COG5260@1|root,KOG1906@2759|Eukaryota,3QCTT@4776|Peronosporales	4776|Peronosporales	-	NTP_transf_2,PAP_assoc	NA	608	0	47.6733	5.60506	0.000578025	Upregulated
gene_00748.t1	0	0	0	23.91	23.91	31.02	MBPM02000002	1274985	1278525	+	gene_00748	Un-Annotated	NA	Protein of unknown function, DUF547	NA	-	-	-	-	-	-	-	NA	NA	NA	NA	NA	NA	NA	4792.ETI33891	S	28IMD@1|root,2R35N@2759|Eukaryota,3Q7G7@4776|Peronosporales	4776|Peronosporales	-	DUF547	NA	1449	0	26.28	4.76977	0.00803502	Upregulated
gene_00751.t1	0	0	0	93.7	93.7	67.26	MBPM02000002	1288583	1289449	+	gene_00751	Un-Annotated	NA	N-terminal domain of NEFA-interacting nuclear protein NIP30	NA	-	-	-	-	-	-	-	1.21E-082	NA	NA	NA	NA	NA	NA	4787.PITG_21873T0	S	2CSAW@1|root,2S494@2759|Eukaryota,3QFCE@4776|Peronosporales	4776|Peronosporales	-	Nefa_Nip30_N	NA	252	0	84.8867	6.42436	0.0106083	Upregulated
gene_00752.t1	0	0	0	24.28	24.28	34.24	MBPM02000002	1289486	1290992	-	gene_00752	Un-Annotated	NA	-	NA	-	-	-	-	-	-	-	9.46E-120	NA	NA	NA	NA	NA	NA	4792.ETI33854	-	2DI7N@1|root,2S5Y1@2759|Eukaryota,3Q81P@4776|Peronosporales	4776|Peronosporales	-	-	NA	366	0	27.6	4.83794	0.014163	Upregulated
gene_00753.t1	0	0	0	23.12	23.12	27.95	MBPM02000002	1291065	1293506	+	gene_00753	MutS	COG_Analysis	DNA-binding domain of DNA mismatch repair MUTS family	ko:K08735	ko01524,ko03430,ko05200,ko05210,map01524,map03430,map05200,map05210	M00295	-	-	ko00000,ko00001,ko00002,ko03400	-	-	1.26E-158	COG0249	223327	34.434	DNA mismatch repair ATPase MutS	L	Replication, recombination and repair	4792.ETI33853	L	COG0249@1|root,KOG0219@2759|Eukaryota,3QCZ5@4776|Peronosporales	4776|Peronosporales	-	MutS_III,MutS_IV,MutS_V	NA	1293	0	24.73	4.68538	0.00421166	Upregulated
gene_00754.t1	0	0	0	8.47	8.47	5.82	MBPM02000002	1300027	1313681	+	gene_00754	FRQ1	COG_Analysis	Down-regulated in metastasis	ko:K14772	-	-	-	-	ko00000,ko03009	-	-	2.33E-014	COG5126	227455	26.786	Ca2+-binding protein, EF-hand superfamily	T	Signal transduction mechanisms	4792.ETI33827	V	KOG1823@1|root,KOG1823@2759|Eukaryota,3Q8PG@4776|Peronosporales	4776|Peronosporales	-	DRIM	NA	4150	0	7.58667	3.1021	0.0132869	Upregulated
gene_00755.t1	0	0	0	48.03	48.03	49.5	MBPM02000002	1313740	1316651	-	gene_00755	TPR	COG_Analysis	cell division	ko:K03353	ko04110,ko04111,ko04113,ko04114,ko04120,ko04914,ko05166,map04110,map04111,map04113,map04114,map04120,map04914,map05166	M00389	-	-	ko00000,ko00001,ko00002,ko01009,ko03036,ko04121	-	-	2.31E-017	COG0457	223533	25.346	Tetratricopeptide (TPR) repeat	R	General function prediction only	4792.ETI33829	DO	KOG1173@1|root,KOG1173@2759|Eukaryota,3Q85N@4776|Peronosporales	4776|Peronosporales	-	ANAPC3,TPR_2,TPR_8	NA	727	0	48.52	5.62994	0.000101973	Upregulated
gene_00756.t1	0	0	0	227.14	227.14	350.21	MBPM02000002	1322359	1323057	-	gene_00756	Un-Annotated	NA	-	NA	-	-	-	-	-	-	-	6.2E-106	NA	NA	NA	NA	NA	NA	4787.PITG_02814T0	-	2AB2I@1|root,2RYNB@2759|Eukaryota,3Q9N8@4776|Peronosporales	4776|Peronosporales	-	-	NA	311	0	268.163	8.07234	0.0226118	Upregulated
gene_00757.t1	0	0	0	356.83	356.83	541.37	MBPM02000002	1323476	1324208	+	gene_00757	Un-Annotated	NA	Protein of unknown function (DUF1077)	NA	-	-	-	-	-	-	-	8.4E-092	NA	NA	NA	NA	NA	NA	4787.PITG_02813T0	S	KOG3318@1|root,KOG3318@2759|Eukaryota,3Q90I@4776|Peronosporales	4776|Peronosporales	-	DUF1077	NA	271	0	418.343	8.71199	0.020944	Upregulated
gene_00758.t1	0	0	0	9.13	9.13	12.68	MBPM02000002	1324456	1329957	-	gene_00758	Un-Annotated	NA	phosphatidylinositol-3,4-bisphosphate 4-phosphatase activity	NA	-	-	-	-	-	-	-	NA	NA	NA	NA	NA	NA	NA	4787.PITG_02812T0	T	KOG4428@1|root,KOG4428@2759|Eukaryota,3QAU2@4776|Peronosporales	4776|Peronosporales	-	-	NA	2835	0	10.3133	3.49995	0.0129105	Upregulated
gene_00764.t1	0	0	0	124.12	124.12	93.73	MBPM02000002	1358674	1359770	+	gene_00764	Un-Annotated	NA	STAS domain	ko:K03321	-	-	-	-	ko00000,ko02000	2.A.53.3	-	3.51E-075	NA	NA	NA	NA	NA	NA	4792.ETI33835	P	COG0659@1|root,KOG0236@2759|Eukaryota,3QDEB@4776|Peronosporales	4776|Peronosporales	-	STAS,Sulfate_transp,cNMP_binding	NA	250	0	113.99	6.84536	0.00780508	Upregulated
gene_00766.t1	0	0	0	19.68	19.68	24.02	MBPM02000002	1366709	1376705	+	gene_00766	WD40	COG_Analysis	Beige/BEACH domain	NA	-	-	-	-	-	-	-	5.37E-008	COG2319	225201	23.415	WD40 repeat	R	General function prediction only	4792.ETI56299	U	KOG1787@1|root,KOG2998@1|root,KOG1787@2759|Eukaryota,KOG2998@2759|Eukaryota,3Q7KU@4776|Peronosporales	4776|Peronosporales	-	Beach,DUF4704,ELMO_CED12,Laminin_G_3,PH_BEACH	NA	5272	0	21.1267	4.46771	0.00465622	Upregulated
gene_00767.t1	0	0	0	27.45	27.45	24.18	MBPM02000002	1376844	1377947	-	gene_00767	TrmB	COG_Analysis	Catalyzes the formation of N(7)-methylguanine at position 46 (m7G46) in tRNA	K03439	-	-	-	-	ko00000,ko01000,ko03016	-	-	3.07E-041	COG0220	223298	26.432	tRNA G46 N7-methylase TrmB	J	Translation, ribosomal structure and biogenesis	4792.ETI56295	J	COG0220@1|root,KOG3115@2759|Eukaryota,3Q9YW@4776|Peronosporales	4776|Peronosporales	-	Methyltransf_4	K03439	472	0	26.36	4.774	0.00170549	Upregulated
gene_00771.t1	0	0	0	82.63	82.63	80.25	MBPM02000002	1390492	1391592	+	gene_00771	Un-Annotated	NA	Domain of unknown function (DUF4460)	NA	-	-	-	-	-	-	-	4.53E-179	NA	NA	NA	NA	NA	NA	164328.Phyra73853	S	2E290@1|root,2S9H5@2759|Eukaryota,3QE3Z@4776|Peronosporales	4776|Peronosporales	-	DUF4460	NA	508	0	81.8367	6.3722	9.39624e-05	Upregulated
gene_00773.t1	0	0	0	137.83	137.83	127.5	MBPM02000002	1394535	1395194	-	gene_00773	Un-Annotated	NA	Domain of unknown function (DUF4460)	NA	-	-	-	-	-	-	-	4.97E-120	NA	NA	NA	NA	NA	NA	67593.Physo127785	S	28K5U@1|root,2QSKE@2759|Eukaryota,3Q9Q7@4776|Peronosporales	4776|Peronosporales	-	DUF4460	NA	352	0	134.387	7.08094	0.000655871	Upregulated
gene_00778.t1	0	0	0	164.81	164.81	154.51	MBPM02000002	1401019	1402707	-	gene_00778	Un-Annotated	NA	Gtr1/RagA G protein conserved region	ko:K16186	ko04140,ko04150,map04140,map04150	-	-	-	ko00000,ko00001	-	-	2.81E-250	NA	NA	NA	NA	NA	NA	4787.PITG_02827T0	U	KOG3887@1|root,KOG3887@2759|Eukaryota,3QE5C@4776|Peronosporales	4776|Peronosporales	-	Gtr1_RagA	NA	688	0	161.377	7.3432	0.00045233	Upregulated
gene_00781.t1	0	0	0	31.21	31.21	13.88	MBPM02000002	1412389	1413244	+	gene_00781	Un-Annotated	NA	-	NA	-	-	-	-	-	-	-	3.73E-104	NA	NA	NA	NA	NA	NA	4792.ETI57397	-	2BXU4@1|root,2S6ER@2759|Eukaryota,3Q7VM@4776|Peronosporales	4776|Peronosporales	-	-	NA	310	0	25.4333	4.72429	0.0479108	Upregulated
gene_00783.t1	0	0	0	59.66	59.66	64.33	MBPM02000002	1424660	1426109	+	gene_00783	Un-Annotated	NA	Adaptor complexes medium subunit family	ko:K11826	ko04144,ko04721,ko04961,ko05016,map04144,map04721,map04961,map05016	-	-	-	ko00000,ko00001,ko04131	-	-	3.80000000213545e-315	NA	NA	NA	NA	NA	NA	4792.ETI57404	U	KOG0938@1|root,KOG0938@2759|Eukaryota,3QC0J@4776|Peronosporales	4776|Peronosporales	-	Adap_comp_sub,Clat_adaptor_s	NA	858	0	61.2167	5.95923	0.000645998	Upregulated
gene_00784.t1	0	0	0	55.49	55.49	73.42	MBPM02000002	1426329	1427600	+	gene_00784	TrpB	COG_Analysis	Pyridoxal-phosphate dependent enzyme	K01696	-	-	-	-	-	-	-	6.69E-284	COG0133	223211	68.557	Tryptophan synthase beta chain	E	Amino acid transport and metabolism	4792.ETI57403	E	COG0133@1|root,KOG1395@2759|Eukaryota,3QAJE@4776|Peronosporales	4776|Peronosporales	-	PALP	K01696	778	0	61.4667	5.96501	0.0093225	Upregulated
gene_00786.t1	0	0	0	46.02	46.02	38.42	MBPM02000002	1446398	1447837	+	gene_00786	SrmB	COG_Analysis	helicase superfamily c-terminal domain	K11927	-	-	-	-	ko00000,ko01000,ko03009	-	-	1.3E-140	COG0513	223587	38.724	Superfamily II DNA and RNA helicase	L	Replication, recombination and repair	4792.ETI33821	A	COG0513@1|root,KOG0330@2759|Eukaryota,3Q8Y6@4776|Peronosporales	4776|Peronosporales	-	DEAD,Helicase_C	K11927	844	0	43.4867	5.4753	0.00337651	Upregulated
gene_00792.t1	0	0	0	130.25	130.25	155.31	MBPM02000002	1472610	1474367	+	gene_00792	Un-Annotated	NA	-	NA	-	-	-	-	-	-	-	1.35E-176	NA	NA	NA	NA	NA	NA	4792.ETI33767	-	28UFI@1|root,2R169@2759|Eukaryota,3QB4T@4776|Peronosporales	4776|Peronosporales	-	-	NA	523	0	138.603	7.12519	0.00361255	Upregulated
gene_00793.t1	0	0	0	28.49	28.49	24.11	MBPM02000002	1474589	1477471	+	gene_00793	Un-Annotated	NA	Protein of unknown function (DUF1765)	NA	-	-	-	-	-	-	-	NA	NA	NA	NA	NA	NA	NA	4792.ETI33769	S	28N8J@1|root,2RS8K@2759|Eukaryota,3QC0Y@4776|Peronosporales	4776|Peronosporales	-	DUF1765	NA	1071	0	27.03	4.8089	0.00290481	Upregulated
gene_00797.t1	0	0	0	64.46	64.46	37.87	MBPM02000002	1505001	1506531	+	gene_00797	ArgE	COG_Analysis	Peptidase dimerisation domain	ko:K14677	ko00220,ko01100,ko01110,ko01130,ko01210,ko01230,map00220,map01100,map01110,map01130,map01210,map01230	M00028	R00669,R10553	RC00064,RC00300	ko00000,ko00001,ko00002,ko01000,ko01002,ko04147	-	-	1.88E-063	COG0624	223697	26.005	Acetylornithine deacetylase/Succinyl-diaminopimelate desuccinylase or related deacylase	E	Amino acid transport and metabolism	4792.ETI33803	E	COG0624@1|root,KOG2275@2759|Eukaryota,3QDMW@4776|Peronosporales	4776|Peronosporales	-	M20_dimer,Peptidase_M20,Peptidase_M28	NA	751	0	55.5967	5.82265	0.0244858	Upregulated
gene_00798.t1	0	0	0	670.1	670.1	557.52	MBPM02000002	1506656	1507735	-	gene_00798	CaiD	COG_Analysis	Enoyl-CoA hydratase/isomerase	ko:K13238	ko00071,map00071	-	R04756	RC01078	ko00000,ko00001,ko01000	-	-	4.5E-041	COG1024	223955	29.237	Enoyl-CoA hydratase/carnithine racemase	I	Lipid transport and metabolism	4792.ETI33806	I	COG1024@1|root,KOG1683@2759|Eukaryota,3Q88A@4776|Peronosporales	4776|Peronosporales	-	ECH_1	NA	446	0	632.573	9.30737	0.00350085	Upregulated
gene_00799.t1	0	0	0	314.33	314.33	160.66	MBPM02000002	1507906	1509069	+	gene_00799	Asd	COG_Analysis	Semialdehyde dehydrogenase, dimerisation domain	K00133	-	-	-	-	-	-	-	5.75E-125	COG0136	223214	45.906	Aspartate-semialdehyde dehydrogenase	E	Amino acid transport and metabolism	4792.ETI33807	E	COG0136@1|root,KOG4777@2759|Eukaryota,3Q988@4776|Peronosporales	4776|Peronosporales	-	Semialdhyde_dh,Semialdhyde_dhC	K00133	654	0	263.107	8.04498	0.0358756	Upregulated
gene_00801.t1	0	0	0	124.19	124.19	59.29	MBPM02000002	1510705	1512802	+	gene_00801	SrmB	COG_Analysis	helicase superfamily c-terminal domain	K11927	ko04622,ko05161,ko05203,map04622,map05161,map05203	-	-	-	ko00000,ko00001,ko01000,ko03019,ko03036,ko03041	-	-	6.98E-140	COG0513	223587	39.614	Superfamily II DNA and RNA helicase	L	Replication, recombination and repair	4792.ETI33809	A	COG0513@1|root,KOG0335@2759|Eukaryota,3Q77M@4776|Peronosporales	4776|Peronosporales	-	DEAD,Helicase_C	K11927	966	0	102.557	6.69428	0.0417304	Upregulated
gene_00804.t1	0	0	0	94.25	94.25	166.1	MBPM02000002	1533555	1534519	+	gene_00804	Un-Annotated	NA	COQ9	ko:K18587	-	-	-	-	ko00000	-	-	3.07E-036	COG5590	227877	32.402	Ubiquinone biosynthesis protein COQ9	H	Coenzyme transport and metabolism	164328.Phyra72835	S	COG5590@1|root,KOG2969@2759|Eukaryota,3Q815@4776|Peronosporales	4776|Peronosporales	-	COQ9	NA	425	0	118.2	6.89724	0.038689	Upregulated
gene_00808.t1	0	0	0	12.25	12.25	15.87	MBPM02000002	1548853	1551237	-	gene_00808	Un-Annotated	NA	CEP76 C2 domain	ko:K16457	-	-	-	-	ko00000,ko03036	-	-	NA	NA	NA	NA	NA	NA	NA	4792.ETI33203	S	28I44@1|root,2QQEI@2759|Eukaryota,3Q80T@4776|Peronosporales	4776|Peronosporales	-	CEP76-C2	NA	1065	0	13.4567	3.85366	0.00794511	Upregulated
gene_00809.t1	0	0	0	2.77	2.77	3.49	MBPM02000002	1551336	1553471	+	gene_00809	Crp	COG_Analysis	Ion transport protein	NA	-	-	-	-	-	-	-	9.46E-009	COG0664	223736	30	cAMP-binding domain of CRP or a regulatory subunit of cAMP-dependent protein kinases	T	Signal transduction mechanisms	4792.ETI33202	P	KOG0498@1|root,KOG0498@2759|Eukaryota,3QCXY@4776|Peronosporales	4776|Peronosporales	-	Ion_trans,cNMP_binding	NA	972	0	3.01	2.0036	0.00629755	Upregulated
gene_00811.t1	0	0	0	9.58	9.58	5.24	MBPM02000002	1557755	1560196	-	gene_00811	WD40	COG_Analysis	WD domain, G-beta repeat	ko:K11374	-	-	-	-	ko00000,ko03016,ko03036	-	-	8.06E-021	COG2319	225201	18.543	WD40 repeat	R	General function prediction only	4792.ETI33199	BK	KOG1063@1|root,KOG1063@2759|Eukaryota,3Q8QS@4776|Peronosporales	4776|Peronosporales	-	WD40	NA	1027	0	8.13333	3.19114	0.030211	Upregulated
gene_00812.t1	0	0	0	23.56	23.56	19.13	MBPM02000002	1568666	1571780	-	gene_00812	EnvC	COG_Analysis	Iguana/Dzip1-like DAZ-interacting protein N-terminal	ko:K16470	-	-	-	-	ko00000,ko03036	-	-	0.000329	COG4942	227278	18.113	Septal ring factor EnvC, activator of murein hydrolases AmiA and AmiB	D	Cell cycle control, cell division, chromosome partitioning	4792.ETI33198	S	28IYV@1|root,2QRAI@2759|Eukaryota,3Q7R1@4776|Peronosporales	4776|Peronosporales	-	Dzip-like_N	NA	900	0	22.0833	4.52878	0.00444155	Upregulated
gene_00813.t1	0	0	0	34.39	34.39	29.1	MBPM02000002	1677494	1678789	+	gene_00813	Un-Annotated	NA	Mo25-like	ko:K08272	ko04150,ko04152,map04150,map04152	-	-	-	ko00000,ko00001	-	-	1.08E-245	NA	NA	NA	NA	NA	NA	272952.HpaP800893	S	KOG1566@1|root,KOG1566@2759|Eukaryota,3Q9P9@4776|Peronosporales	4776|Peronosporales	-	Mo25	NA	682	0	32.6267	5.07153	0.00290821	Upregulated
gene_00815.t1	0	0	0	16.43	16.43	28.96	MBPM02000002	1682651	1687489	-	gene_00815	Smc	COG_Analysis	-	NA	-	-	-	-	-	-	-	1.84E-023	COG1196	224117	19.802	Chromosome segregation ATPase Smc	D	Cell cycle control, cell division, chromosome partitioning	4792.ETI34661	-	2E9QB@1|root,2SG19@2759|Eukaryota,3QASW@4776|Peronosporales	4776|Peronosporales	-	-	NA	1241	0	20.6067	4.4334	0.0387115	Upregulated
gene_00816.t1	0	0	0	39.4	39.4	45.94	MBPM02000002	1691816	1694455	-	gene_00816	Un-Annotated	NA	Ring finger	ko:K22377	-	-	-	-	ko00000,ko01000,ko04121	-	-	NA	NA	NA	NA	NA	NA	NA	4792.ETI34669	O	COG5219@1|root,KOG0803@2759|Eukaryota,3QAXH@4776|Peronosporales	4776|Peronosporales	-	-	NA	1175	0	41.58	5.4121	0.00273752	Upregulated
gene_00818.t1	0	0	0	75.76	75.76	42.67	MBPM02000002	1717589	1719130	+	gene_00818	HslU	COG_Analysis	C-terminal, D2-small domain, of ClpB protein	K03667	-	-	-	-	ko00000,ko03110	-	-	1.65000000000019e-311	COG1220	224141	53.378	ATP-dependent protease HslVU (ClpYQ), ATPase subunit HslU	O	Posttranslational modification, protein turnover, chaperones	4792.ETI34672	O	COG1219@1|root,KOG0745@2759|Eukaryota,3QDZZ@4776|Peronosporales	4776|Peronosporales	-	AAA_2,ClpB_D2-small	K03667	855	0	64.73	6.03848	0.0278298	Upregulated
gene_00819.t1	0	0	0	17.8	17.8	16.6	MBPM02000002	1719242	1720828	-	gene_00819	Un-Annotated	NA	Las1-like	ko:K16912	-	-	-	-	ko00000,ko03009	-	-	4.73E-261	NA	NA	NA	NA	NA	NA	4792.ETI34673	S	KOG2425@1|root,KOG2425@2759|Eukaryota,3Q9JP@4776|Peronosporales	4776|Peronosporales	-	Las1	NA	729	0	17.4	4.20163	0.000528053	Upregulated
gene_00821.t1	0	0	0	61.68	61.68	46.45	MBPM02000002	1724718	1726028	-	gene_00821	Un-Annotated	NA	C2H2 type zinc-finger (2 copies)	ko:K14816	-	-	-	-	ko00000,ko03009	-	-	1.95E-232	NA	NA	NA	NA	NA	NA	4792.ETI34676	S	KOG2785@1|root,KOG2785@2759|Eukaryota,3Q7YF@4776|Peronosporales	4776|Peronosporales	-	zf-C2H2_2,zf-C2H2_jaz	NA	649	0	56.6033	5.84808	0.00794825	Upregulated
gene_00822.t1	0	0	0	23.23	23.23	21.15	MBPM02000002	1726103	1727638	+	gene_00822	GlcD	COG_Analysis	FAD linked oxidases, C-terminal domain	ko:K18204	-	-	-	-	ko00000,ko01000	-	-	7.26E-124	COG0277	223354	35.408	FAD/FMN-containing lactate dehydrogenase/glycolate oxidase	C	Energy production and conversion	4792.ETI34677	C	COG0277@1|root,KOG1232@2759|Eukaryota,3QDPP@4776|Peronosporales	4776|Peronosporales	-	FAD-oxidase_C,FAD_binding_4	NA	873	0	22.5367	4.55684	0.000945124	Upregulated
gene_00823.t1	0	0	0	6.52	6.52	6.71	MBPM02000002	1728590	1731505	+	gene_00823	Smc	COG_Analysis	-	NA	-	-	-	-	-	-	-	1.01E-008	COG1196	224117	17.445	Chromosome segregation ATPase Smc	D	Cell cycle control, cell division, chromosome partitioning	4792.ETI34680	-	28H8C@1|root,2QPM4@2759|Eukaryota,3QBMX@4776|Peronosporales	4776|Peronosporales	-	-	NA	1421	0	6.58333	2.92283	9.25364e-05	Upregulated
gene_00825.t1	0	0	0	52.66	52.66	39.69	MBPM02000002	1733040	1737036	-	gene_00825	Un-Annotated	NA	Bromodomain extra-terminal - transcription regulation	NA	-	-	-	-	-	-	-	NA	NA	NA	NA	NA	NA	NA	67593.Physo128473	K	COG5076@1|root,KOG1474@2759|Eukaryota,3QDHX@4776|Peronosporales	4776|Peronosporales	-	BET,Bromodomain	NA	1411	0	48.3367	5.62459	0.00790516	Upregulated
gene_00828.t1	0	0	0	1114	1114	1291.61	MBPM02000002	1742511	1743014	-	gene_00828	Un-Annotated	NA	Domain in histone families 1 and 5	ko:K11275	-	-	-	-	ko00000,ko03036	-	-	4.29E-046	NA	NA	NA	NA	NA	NA	4792.ETI34697	B	2CY5P@1|root,2S27A@2759|Eukaryota,3QFE5@4776|Peronosporales	4776|Peronosporales	-	Linker_histone	NA	155	0	1173.2	10.1975	0.00253683	Upregulated
gene_00832.t1	0	0	0	16.92	16.92	28.04	MBPM02000002	1763495	1766341	-	gene_00832	PksG	COG_Analysis	synthase	ko:K01641	ko00072,ko00280,ko00650,ko00900,ko01100,ko01110,ko01130,map00072,map00280,map00650,map00900,map01100,map01110,map01130	M00088,M00095	R01978	RC00004,RC00503	ko00000,ko00001,ko00002,ko01000	-	-	2.13E-089	COG3425	225959	26.786	3-hydroxy-3-methylglutaryl CoA synthase	I	Lipid transport and metabolism	4792.ETI52027	I	COG0304@1|root,COG3425@1|root,KOG1393@2759|Eukaryota,KOG1394@2759|Eukaryota,3QD3G@4776|Peronosporales	4776|Peronosporales	-	HMG_CoA_synt_C,HMG_CoA_synt_N,Ketoacyl-synt_C,ketoacyl-synt	NA	1427	0	20.6267	4.43474	0.0308085	Upregulated
gene_00834.t1	0	0	0	74.46	74.46	43.37	MBPM02000002	1777507	1779216	-	gene_00834	Un-Annotated	NA	Uncharacterized conserved protein (DUF2363)	NA	-	-	-	-	-	-	-	2.7E-284	NA	NA	NA	NA	NA	NA	4792.ETI52033	O	COG3823@1|root,KOG4508@2759|Eukaryota,3QDHB@4776|Peronosporales	4776|Peronosporales	-	DUF2363	NA	781	0	64.0967	6.02451	0.025159	Upregulated
gene_00836.t1	0	0	0	13.18	13.18	18.25	MBPM02000002	1781284	1782294	+	gene_00836	Un-Annotated	NA	-	NA	-	-	-	-	-	-	-	8.14E-157	NA	NA	NA	NA	NA	NA	4792.ETI52030	-	2C4ZQ@1|root,2S2WY@2759|Eukaryota,3QHH3@4776|Peronosporales	4776|Peronosporales	-	-	NA	449	0	14.87	3.98823	0.0126717	Upregulated
gene_00840.t1	0	0	0	57.44	57.44	46.17	MBPM02000002	1824033	1825504	+	gene_00840	Nnr2	COG_Analysis	Catalyzes the dehydration of the S-form of NAD(P)HX at the expense of ATP, which is converted to ADP. Together with NAD(P)HX epimerase, which catalyzes the epimerization of the S- and R-forms, the enzyme allows the repair of both epimers of NAD(P)HX, a damaged form of NAD(P)H that is a result of enzymatic or heat-dependent hydration	ko:K17757	-	-	-	-	ko00000,ko01000	-	-	2.13E-054	COG0063	223141	32.143	NAD(P)H-hydrate repair enzyme Nnr, NAD(P)H-hydrate dehydratase domain	F	Nucleotide transport and metabolism	4792.ETI34634	G	COG0063@1|root,KOG3974@2759|Eukaryota,3Q7IN@4776|Peronosporales	4776|Peronosporales	-	Carb_kinase	NA	522	0	53.6833	5.77303	0.00486128	Upregulated
gene_00842.t1	0	0	0	50.42	50.42	65.17	MBPM02000002	1827510	1828082	+	gene_00842	Un-Annotated	NA	-	NA	-	-	-	-	-	-	-	1.92E-062	NA	NA	NA	NA	NA	NA	4792.ETI37785	-	2CJ4R@1|root,2RGT2@2759|Eukaryota,3QIG6@4776|Peronosporales	4776|Peronosporales	-	-	NA	195	0	55.3367	5.816	0.00780207	Upregulated
gene_00844.t1	0	0	0	99.73	99.73	84.5	MBPM02000002	1840543	1842773	+	gene_00844	DnaK	COG_Analysis	Hsp70 protein	NA	-	-	-	-	-	-	-	7.88E-042	COG0443	223520	25.06	Molecular chaperone DnaK (HSP70)	O	Posttranslational modification, protein turnover, chaperones	67593.Physo128466	O	COG0443@1|root,COG0545@1|root,KOG0103@2759|Eukaryota,KOG0543@2759|Eukaryota,3Q932@4776|Peronosporales	4776|Peronosporales	-	HSP70,TPR_8	NA	1102	0	94.6533	6.57974	0.00286429	Upregulated
gene_00845.t1	0	0	0	90.91	90.91	65.08	MBPM02000002	1842933	1843682	-	gene_00845	Un-Annotated	NA	Protein kinase C conserved region 2 (CalB)	NA	-	-	-	-	-	-	-	1.37E-168	NA	NA	NA	NA	NA	NA	4792.ETI34703	S	KOG1030@1|root,KOG1030@2759|Eukaryota,3QDQ8@4776|Peronosporales	4776|Peronosporales	-	C2	NA	472	0	82.3	6.38024	0.0107683	Upregulated
gene_00846.t1	0	0	0	8.45	8.45	14.89	MBPM02000002	1846390	1847661	-	gene_00846	Cfa	COG_Analysis	Mycolic acid cyclopropane synthetase	K00574	-	-	-	-	-	-	-	2.16E-115	COG2230	225139	42.294	Cyclopropane fatty-acyl-phospholipid synthase and related methyltransferases	I	Lipid transport and metabolism	4787.PITG_02277T0	M	COG2230@1|root,2QSMW@2759|Eukaryota,3QDAU@4776|Peronosporales	4776|Peronosporales	-	CMAS	K00574	791	0	10.5967	3.53564	0.0386734	Upregulated
gene_00847.t1	0	0	0	14.93	14.93	11.9	MBPM02000002	1853993	1858327	+	gene_00847	XdhB	COG_Analysis	CO dehydrogenase flavoprotein C-terminal domain	K13482	ko00230,ko00232,ko00983,ko01100,ko01110,ko01120,ko04146,map00230,map00232,map00983,map01100,map01110,map01120,map04146	M00546	R01768,R01769,R02103,R02107,R07942,R07977,R07978,R07979,R08235	RC00143,RC02017,RC02199	ko00000,ko00001,ko00002,ko01000,ko04147	-	-	0	COG4631	226978	41.488	Xanthine dehydrogenase, molybdopterin-binding subunit XdhB	F	Nucleotide transport and metabolism	4792.ETI34608	F	COG4631@1|root,KOG0430@2759|Eukaryota,3QAK3@4776|Peronosporales	4776|Peronosporales	-	Ald_Xan_dh_C,Ald_Xan_dh_C2,CO_deh_flav_C,FAD_binding_5,Fer2,Fer2_2	K13482	2439	0	13.92	3.89918	0.00522337	Upregulated
gene_00848.t1	0	0	0	19.57	19.57	31.35	MBPM02000002	1858332	1859945	-	gene_00848	Un-Annotated	NA	-	NA	-	-	-	-	-	-	-	3.01E-146	NA	NA	NA	NA	NA	NA	4792.ETI34609	-	28NN6@1|root,2QV7X@2759|Eukaryota,3QDTQ@4776|Peronosporales	4776|Peronosporales	-	-	NA	424	0	23.4967	4.61451	0.0268097	Upregulated
gene_00849.t1	0	0	0	63.67	63.67	66.83	MBPM02000002	1860013	1864279	+	gene_00849	HepA	COG_Analysis	SLIDE	ko:K11654	-	-	-	-	ko00000,ko01000,ko03021,ko03036	-	-	1.63E-107	COG0553	223627	29.73	Superfamily II DNA or RNA helicase, SNF2 family	K	Transcription	4792.ETI34612	K	COG0553@1|root,KOG0385@2759|Eukaryota,3Q8H4@4776|Peronosporales	4776|Peronosporales	-	HMG_box_2,Helicase_C,SLIDE,SNF2_N	NA	2313	0	64.7233	6.03833	0.000264751	Upregulated
gene_00855.t1	0	0	0	54.09	54.09	26.61	MBPM02000002	1883694	1885088	-	gene_00855	PTC1	COG_Analysis	Sigma factor PP2C-like phosphatases	NA	-	-	-	-	-	-	-	7.25E-035	COG0631	223704	23.567	Serine/threonine protein phosphatase PrpC	T	Signal transduction mechanisms	67593.Physo128425	T	COG0631@1|root,KOG0698@2759|Eukaryota,3QDEG@4776|Peronosporales	4776|Peronosporales	-	PP2C	NA	667	0	44.93	5.52136	0.0391401	Upregulated
gene_00856.t1	0	0	0	17.41	17.41	25.57	MBPM02000002	1885335	1887077	-	gene_00856	Un-Annotated	NA	Mannosyltransferase putative	ko:K05535	ko00513,ko01100,map00513,map01100	M00074	-	-	ko00000,ko00001,ko00002,ko01000,ko01003	-	-	NA	NA	NA	NA	NA	NA	NA	4792.ETI34622	S	29K71@1|root,2RTFY@2759|Eukaryota,3Q9CM@4776|Peronosporales	4776|Peronosporales	GT71	Mannosyl_trans3	NA	1093	0	20.13	4.40122	0.0177726	Upregulated
gene_00857.t1	0	0	0	58.11	58.11	51.21	MBPM02000002	1894447	1895861	+	gene_00857	Un-Annotated	NA	modification-dependent protein catabolic process	ko:K01265,ko:K03094	ko04110,ko04111,ko04114,ko04120,ko04141,ko04310,ko04341,ko04350,ko04710,ko05168,ko05200,map04110,map04111,map04114,map04120,map04141,map04310,map04341,map04350,map04710,map05168,map05200	M00379,M00380,M00381,M00382,M00387,M00407,M00411	-	-	ko00000,ko00001,ko00002,ko01000,ko01002,ko03036,ko04121	-	-	1.05E-182	NA	NA	NA	NA	NA	NA	4792.ETI34618	O	COG5201@1|root,KOG1724@2759|Eukaryota,3QBYE@4776|Peronosporales	2759|Eukaryota	-	CAP,Skp1,Skp1_POZ	NA	522	0	55.81	5.82807	0.00169405	Upregulated
gene_00858.t1	0	0	0	75.27	75.27	44.85	MBPM02000002	1895987	1897597	-	gene_00858	Un-Annotated	NA	Acetyl-coenzyme A transporter 1	ko:K03372	ko00604,ko01100,map00604,map01100	-	-	-	ko00000,ko00001,ko01000,ko02000	2.A.1.25	-	NA	NA	NA	NA	NA	NA	NA	4792.ETI34620	P	COG0477@1|root,KOG3574@2759|Eukaryota,3QBH8@4776|Peronosporales	4776|Peronosporales	-	Acatn	NA	948	0	65.13	6.04723	0.0233918	Upregulated
gene_00859.t1	0	0	0	32.3	32.3	39.69	MBPM02000002	1897761	1899672	+	gene_00859	Un-Annotated	NA	Protein kinase C conserved region 2 (CalB)	NA	-	-	-	-	-	-	-	NA	NA	NA	NA	NA	NA	NA	164328.Phyra80480	TU	KOG1028@1|root,KOG1028@2759|Eukaryota,3Q8XZ@4776|Peronosporales	4776|Peronosporales	-	C2,FYVE	NA	994	0	34.7633	5.16041	0.00498365	Upregulated
gene_00861.t1	0	0	0	25.88	25.88	17.31	MBPM02000002	1911704	1913929	-	gene_00861	TPR	COG_Analysis	Tetratricopeptide repeat	ko:K03354	ko04110,ko04111,ko04113,ko04114,ko04120,ko04914,ko05166,map04110,map04111,map04113,map04114,map04120,map04914,map05166	M00389	-	-	ko00000,ko00001,ko00002,ko03036,ko04121	-	-	3.76E-005	COG0457	223533	21.978	Tetratricopeptide (TPR) repeat	R	General function prediction only	4792.ETI34598	DO	KOG1174@1|root,KOG1174@2759|Eukaryota,3QAEN@4776|Peronosporales	4776|Peronosporales	-	TPR_16,TPR_2,TPR_8	NA	857	0	23.0233	4.58636	0.0150485	Upregulated
gene_00863.t1	0	0	0	153.37	153.37	80.45	MBPM02000002	1923441	1924475	+	gene_00863	AtpF	COG_Analysis	-	NA	-	-	-	-	-	-	-	0.002	COG0711	223783	36.508	FoF1-type ATP synthase, membrane subunit b or b'	C	Energy production and conversion	4792.ETI34627	-	28NC3@1|root,2QUXH@2759|Eukaryota,3QEKN@4776|Peronosporales	4776|Peronosporales	-	-	NA	478	0	129.063	7.02307	0.0336867	Upregulated
gene_00865.t1	0	0	0	273.82	273.82	472.13	MBPM02000002	1930717	1931448	+	gene_00865	Un-Annotated	NA	-	NA	-	-	-	-	-	-	-	2.05E-077	NA	NA	NA	NA	NA	NA	4792.ETI34602	-	2DAHY@1|root,2S5FV@2759|Eukaryota,3QAP2@4776|Peronosporales	4776|Peronosporales	-	-	NA	240	0	339.923	8.4133	0.0357985	Upregulated
gene_00866.t1	0	0	0	111.97	111.97	127.32	MBPM02000002	1931695	1935339	+	gene_00866	OtsA	COG_Analysis	Trehalose-phosphatase	ko:K16055	ko00500,ko01100,map00500,map01100	-	R02737,R02778	RC00005,RC00017,RC00049,RC02748	ko00000,ko00001,ko01000,ko01003	-	-	3.32E-120	COG0380	223457	37.694	Trehalose-6-phosphate synthase, GT20 family	G	Carbohydrate transport and metabolism	4792.ETI34601	G	COG1877@1|root,KOG1050@2759|Eukaryota,3QCMS@4776|Peronosporales	4776|Peronosporales	GT20	Glyco_transf_20,Trehalose_PPase	NA	1895	0	117.087	6.8837	0.00190422	Upregulated
gene_00867.t1	0	0	0	25.12	25.12	34.43	MBPM02000002	1935367	1937178	-	gene_00867	Un-Annotated	NA	Guanine nucleotide exchange factor synembryn	NA	-	-	-	-	-	-	-	1.53E-148	NA	NA	NA	NA	NA	NA	4792.ETI34600	S	299BQ@1|root,2RGDG@2759|Eukaryota,3QI15@4776|Peronosporales	4776|Peronosporales	-	-	NA	435	0	28.2233	4.86905	0.0118754	Upregulated
gene_00868.t1	0	0	0	1319.12	1319.12	943.74	MBPM02000002	1937230	1937892	+	gene_00868	FkpA	COG_Analysis	FKBP-type peptidyl-prolyl cis-trans isomerase	K01802	-	-	-	-	ko00000,ko01000,ko03110	-	-	1.04E-043	COG0545	223619	61.538	FKBP-type peptidyl-prolyl cis-trans isomerase	O	Posttranslational modification, protein turnover, chaperones	4787.PITG_02305T0	O	COG0545@1|root,KOG0549@2759|Eukaryota,3QFQ5@4776|Peronosporales	4776|Peronosporales	-	FKBP_C	K01802	262	0	1193.99	10.2228	0.0108047	Upregulated
gene_00871.t1	0	0	0	192.1	192.1	203.15	MBPM02000002	2007563	2008747	+	gene_00871	Pgl	COG_Analysis	Lactonase, 7-bladed beta-propeller	K07404	-	-	-	-	-	-	-	2.7E-086	COG2706	225333	34.085	6-phosphogluconolactonase, cycloisomerase 2 family	G	Carbohydrate transport and metabolism	4792.ETI34605	G	COG2706@1|root,2S51V@2759|Eukaryota,3QBY9@4776|Peronosporales	4776|Peronosporales	-	Lactonase	K07404	553	0	195.783	7.62046	0.000353753	Upregulated
gene_00872.t1	0	0	0	68.22	68.22	57.25	MBPM02000002	2017571	2018704	+	gene_00872	Pgl	COG_Analysis	Lactonase, 7-bladed beta-propeller	K07404	-	-	-	-	-	-	-	6.36E-087	COG2706	225333	35.429	6-phosphogluconolactonase, cycloisomerase 2 family	G	Carbohydrate transport and metabolism	4792.ETI34605	G	COG2706@1|root,2S51V@2759|Eukaryota,3QBY9@4776|Peronosporales	4776|Peronosporales	-	Lactonase	K07404	578	0	64.5633	6.03482	0.00319239	Upregulated
gene_00874.t1	0	0	0	79.58	79.58	63.02	MBPM02000002	2033785	2035474	-	gene_00874	PasT	COG_Analysis	Polyketide cyclase / dehydrase and lipid transport	ko:K18588	-	-	-	-	ko00000	-	-	2.82E-037	COG2867	225422	36.735	Ribosome association toxin PasT (RatA) of the RatAB toxin-antitoxin module	J	Translation, ribosomal structure and biogenesis	4792.ETI34579	I	COG2867@1|root,KOG3177@2759|Eukaryota,3QEFK@4776|Peronosporales	4776|Peronosporales	-	Polyketide_cyc	NA	707	0	74.06	6.22997	0.00550947	Upregulated
gene_00876.t1	0	0	0	13.21	13.21	8.22	MBPM02000002	2046903	2049278	-	gene_00876	TolA	COG_Analysis	-	NA	-	-	-	-	-	-	-	2.69E-006	COG3064	225606	21.387	Membrane protein TolA involved in colicin uptake	M	Cell wall/membrane/envelope biogenesis	4792.ETI34584	-	29IN3@1|root,2RRVM@2759|Eukaryota,3QCZB@4776|Peronosporales	4776|Peronosporales	-	-	NA	474	0	11.5467	3.64923	0.0201269	Upregulated
gene_00880.t1	0	0	0	80.32	80.32	81.4	MBPM02000002	2083415	2084106	-	gene_00880	Un-Annotated	NA	Regulator of volume decrease after cellular swelling	ko:K05019	ko03013,map03013	-	-	-	ko00000,ko00001,ko04040	1.A.47	-	4.36E-106	NA	NA	NA	NA	NA	NA	4792.ETI34555	P	KOG3238@1|root,KOG3238@2759|Eukaryota,3Q83H@4776|Peronosporales	4776|Peronosporales	-	Voldacs	NA	310	0	80.68	6.35191	1.99095e-05	Upregulated
gene_00881.t1	0	0	0	13.84	13.84	9.49	MBPM02000002	2084250	2087564	-	gene_00881	VacB	COG_Analysis	3'-5'-exoribonuclease activity	ko:K18758	-	-	-	-	ko00000,ko01000,ko03019	-	-	5.93E-108	COG0557	223631	30.405	Exoribonuclease R	K	Transcription	4792.ETI34553	J	COG0557@1|root,KOG2102@2759|Eukaryota,3Q80K@4776|Peronosporales	4776|Peronosporales	-	RNB,Rrp44_CSD1	NA	1344	0	12.39	3.74308	0.0134209	Upregulated
gene_00882.t1	0	0	0	68.97	68.97	73.97	MBPM02000002	2087898	2089349	-	gene_00882	Un-Annotated	NA	Transcription initiation factor IIF, alpha subunit (TFIIF-alpha)	ko:K03138	ko03022,map03022	-	-	-	ko00000,ko00001,ko03021	-	-	1.3E-260	NA	NA	NA	NA	NA	NA	4787.PITG_02327T0	K	KOG2393@1|root,KOG2393@2759|Eukaryota,3Q81U@4776|Peronosporales	4776|Peronosporales	-	TFIIF_alpha	NA	724	0	70.6367	6.16263	0.000556256	Upregulated
gene_00884.t1	0	0	0	439.98	439.98	664.21	MBPM02000002	2102634	2103227	+	gene_00884	Un-Annotated	NA	Tctex-1 family	ko:K10420	-	-	-	-	ko00000,ko04812	-	-	9.64E-068	NA	NA	NA	NA	NA	NA	4787.PITG_02342T0	N	KOG4081@1|root,KOG4081@2759|Eukaryota,3QGBJ@4776|Peronosporales	4776|Peronosporales	-	Tctex-1	NA	206	0	514.723	9.01045	0.0204418	Upregulated
gene_00885.t1	0	0	0	112.09	112.09	65.85	MBPM02000002	2103301	2104239	-	gene_00885	Un-Annotated	NA	NA	NA	NA	NA	NA	NA	NA	NA	NA	NA	NA	NA	NA	NA	NA	NA	NA	NA	NA	NA	NA	NA	NA	NA	0	96.6767	6.60994	0.0244887	Upregulated
gene_00888.t1	0	0	0	320.5	320.5	273.58	MBPM02000002	2131355	2132173	-	gene_00888	Un-Annotated	NA	CAF1 family ribonuclease	ko:K12581	ko03018,map03018	-	-	-	ko00000,ko00001,ko03019	-	-	7.76E-193	NA	NA	NA	NA	NA	NA	4792.ETI34536	A	COG5228@1|root,KOG0304@2759|Eukaryota,3Q8R1@4776|Peronosporales	4776|Peronosporales	-	CAF1	NA	535	0	304.86	8.25673	0.00262157	Upregulated
gene_00889.t1	0	0	0	58.28	58.28	68.48	MBPM02000002	2132479	2133465	+	gene_00889	Un-Annotated	NA	zinc finger	NA	-	-	-	-	-	-	-	1.64E-086	NA	NA	NA	NA	NA	NA	4792.ETI34535	S	2BWND@1|root,2S90E@2759|Eukaryota,3QFH0@4776|Peronosporales	4776|Peronosporales	-	zf-CCHC	NA	270	0	61.68	5.96993	0.00302479	Upregulated
gene_00890.t1	0	0	0	40.89	40.89	59.48	MBPM02000002	2133522	2137534	-	gene_00890	HyuB	COG_Analysis	Hydantoinase B/oxoprolinase	K01469	ko00480,map00480	-	R00251	RC00553	ko00000,ko00001,ko01000	-	-	0	COG0146	223224	49.548	N-methylhydantoinase B/oxoprolinase/acetone carboxylase, alpha subunit	E	Amino acid transport and metabolism	4792.ETI34534	E	COG0145@1|root,KOG1939@2759|Eukaryota,3QCGA@4776|Peronosporales	4776|Peronosporales	-	Hydant_A_N,Hydantoinase_A,Hydantoinase_B	K01469	2271	0	47.0867	5.58757	0.0168816	Upregulated
gene_00892.t1	0	0	0	70.01	70.01	74.85	MBPM02000002	2142010	2142477	+	gene_00892	LarC	COG_Analysis	Protein of unknown function DUF111	NA	-	-	-	-	-	-	-	4.59E-029	COG1641	224556	41.284	CTP-dependent cyclometallase, nickel-pincer nucleotide (NPN) cofactor biosynthesis	H	Coenzyme transport and metabolism	67593.Physo128375	S	COG1641@1|root,2QSJA@2759|Eukaryota,3QBCM@4776|Peronosporales	4776|Peronosporales	-	DUF111	NA	170	0	71.6233	6.18236	0.000507001	Upregulated
gene_00894.t1	0	0	0	36.04	36.04	43.21	MBPM02000002	2158610	2161936	-	gene_00894	MgtA	COG_Analysis	P-type ATPase (P-ATPase) superfamily	K01537	-	-	-	-	-	-	-	0	COG0474	223550	33.27	Magnesium-transporting ATPase (P-type)	P	Inorganic ion transport and metabolism	4792.ETI34522	P	COG0474@1|root,KOG0202@2759|Eukaryota,3QA4J@4776|Peronosporales	4776|Peronosporales	-	Cation_ATPase,Cation_ATPase_C,Cation_ATPase_N,E1-E2_ATPase,Hydrolase	K01537	1878	0	38.43	5.30122	0.00384542	Upregulated
gene_00895.t1	0	0	0	39.22	39.22	42.06	MBPM02000002	2175029	2178622	+	gene_00895	MgtA	COG_Analysis	P-type ATPase (P-ATPase) superfamily	K01537	-	-	-	-	-	-	-	0	COG0474	223550	33.648	Magnesium-transporting ATPase (P-type)	P	Inorganic ion transport and metabolism	4792.ETI34522	P	COG0474@1|root,KOG0202@2759|Eukaryota,3QA4J@4776|Peronosporales	4776|Peronosporales	-	Cation_ATPase,Cation_ATPase_C,Cation_ATPase_N,E1-E2_ATPase,Hydrolase	K01537	2032	0	40.1667	5.3634	0.00055501	Upregulated
gene_00897.t1	0	0	0	13.83	13.83	12.19	MBPM02000002	2186663	2188113	-	gene_00897	Un-Annotated	NA	-	NA	-	-	-	-	-	-	-	2.31E-133	NA	NA	NA	NA	NA	NA	4792.ETI34511	-	2C3FJ@1|root,2SAN5@2759|Eukaryota,3Q8JT@4776|Peronosporales	4776|Peronosporales	-	-	NA	397	0	13.2833	3.83626	0.00168939	Upregulated
gene_00898.t1	0	0	0	122.88	122.88	110.78	MBPM02000002	2188426	2189172	-	gene_00898	GRAMD1C	eggNog_mapper	intracellular sterol transport	NA	-	-	-	-	-	-	-	6.77E-166	NA	NA	NA	NA	NA	NA	4792.ETI34542	S	KOG1032@1|root,KOG1032@2759|Eukaryota	2759|Eukaryota	-	C2,DUF4782,GRAM	NA	465	0	118.847	6.90505	0.00114975	Upregulated
gene_00899.t1	0	0	0	14.39	14.39	22.19	MBPM02000002	2189660	2190902	+	gene_00899	Un-Annotated	NA	mTERF	ko:K15032	-	-	-	-	ko00000,ko03012,ko03029	-	-	1.14E-056	NA	NA	NA	NA	NA	NA	4792.ETI34490	K	KOG1267@1|root,KOG1267@2759|Eukaryota,3QE5Y@4776|Peronosporales	4776|Peronosporales	-	mTERF	NA	195	0	16.99	4.16912	0.0226267	Upregulated
gene_00900.t1	0	0	0	12.2	12.2	12.9	MBPM02000002	2198590	2200089	+	gene_00900	PhoE	COG_Analysis	positive regulation of mitochondrial fission	ko:K15637	ko04137,ko04217,ko04668,map04137,map04217,map04668	-	-	-	ko00000,ko00001,ko01000	-	-	1.05E-010	COG0406	223483	19.07	Broad specificity phosphatase PhoE	G	Carbohydrate transport and metabolism	4792.ETI34459	S	KOG4609@1|root,KOG4609@2759|Eukaryota,3QCCA@4776|Peronosporales	4776|Peronosporales	-	His_Phos_1	NA	464	0	12.4333	3.74775	0.000352005	Upregulated
gene_00901.t1	0	0	0	282.64	282.64	349.84	MBPM02000002	2201031	2203200	+	gene_00901	Un-Annotated	NA	Papain family cysteine protease	ko:K08568	ko04142,ko04210,map04142,map04210	-	-	-	ko00000,ko00001,ko01000,ko01002	-	-	2.7E-011	COG4870	227207	19.577	Cysteine protease, C1A family	O	Posttranslational modification, protein turnover, chaperones	4787.PITG_02423T0	O	COG4870@1|root,KOG1543@2759|Eukaryota,3QBFQ@4776|Peronosporales	4776|Peronosporales	-	Peptidase_C1	NA	1164	0	305.04	8.25758	0.00534918	Upregulated
gene_00903.t1	0	0	0	11.91	11.91	7	MBPM02000002	2206724	2210334	-	gene_00903	RpoB	COG_Analysis	DNA-dependent RNA polymerase catalyzes the transcription of DNA into RNA using the four ribonucleoside triphosphates as substrates	K13798	ko00230,ko00240,ko01100,ko03020,map00230,map00240,map01100,map03020	M00182	R00435,R00441,R00442,R00443	RC02795	br01611,ko00000,ko00001,ko00002,ko01000,ko03021	-	-	0	COG0085	223163	24.895	DNA-directed RNA polymerase, beta subunit/140 kD subunit	K	Transcription	4792.ETI34455	K	COG0085@1|root,KOG0216@2759|Eukaryota,3QAYN@4776|Peronosporales	4776|Peronosporales	-	RNA_pol_Rpa2_4,RNA_pol_Rpb2_1,RNA_pol_Rpb2_2,RNA_pol_Rpb2_3,RNA_pol_Rpb2_6,RNA_pol_Rpb2_7	K13798	2252	0	10.2733	3.49484	0.0244532	Upregulated
gene_00904.t1	0	0	0	10.31	10.31	6.61	MBPM02000002	2210797	2214497	+	gene_00904	Un-Annotated	NA	voltage-gated potassium channel activity	ko:K04885	-	-	-	-	ko00000,ko04040	1.A.1.2.1,1.A.1.2.11	-	NA	NA	NA	NA	NA	NA	NA	4792.ETI34454	J	COG2126@1|root,KOG3713@2759|Eukaryota	2759|Eukaryota	-	BTB_2,Ion_trans	NA	1410	0	9.07667	3.33295	0.0179672	Upregulated
gene_00906.t1	0	0	0	4.66	4.66	8.21	MBPM02000002	2216722	2218521	-	gene_00906	Smc	COG_Analysis	outer dynein arm assembly	NA	-	-	-	-	-	-	-	3.52E-009	COG1196	224117	17.879	Chromosome segregation ATPase Smc	D	Cell cycle control, cell division, chromosome partitioning	4792.ETI34452	S	28K4A@1|root,2QSIU@2759|Eukaryota,3Q72E@4776|Peronosporales	4776|Peronosporales	-	-	NA	741	0	5.84333	2.7747	0.0386484	Upregulated
gene_00908.t1	0	0	0	917.84	917.84	1642.74	MBPM02000002	2226548	2226865	+	gene_00908	Un-Annotated	NA	-	NA	-	-	-	-	-	-	-	1.22E-047	NA	NA	NA	NA	NA	NA	4792.ETI34450	-	2E4DE@1|root,2SBAC@2759|Eukaryota,3QG7T@4776|Peronosporales	4776|Peronosporales	-	-	NA	154	0	1159.47	10.1805	0.0407913	Upregulated
gene_00909.t1	0	0	0	40.06	40.06	38.67	MBPM02000002	2227017	2228995	-	gene_00909	Un-Annotated	NA	Fused Ig-PH domain of plant-specific actin-binding protein	NA	-	-	-	-	-	-	-	2.44E-280	NA	NA	NA	NA	NA	NA	4792.ETI34446	S	29QE2@1|root,2RX8E@2759|Eukaryota,3Q834@4776|Peronosporales	4776|Peronosporales	-	SCAB-IgPH	NA	784	0	39.5967	5.34329	0.000136893	Upregulated
gene_00911.t1	0	0	0	46.18	46.18	51.17	MBPM02000002	2238314	2239796	+	gene_00911	Un-Annotated	NA	-	NA	-	-	-	-	-	-	-	6.48E-158	NA	NA	NA	NA	NA	NA	164328.Phyra82128	-	2CS5G@1|root,2RAH0@2759|Eukaryota,3Q9WS@4776|Peronosporales	4776|Peronosporales	-	PrsW-protease	NA	467	0	47.8433	5.61009	0.00120651	Upregulated
gene_00912.t1	0	0	0	35.05	35.05	61.75	MBPM02000002	2240035	2240631	+	gene_00912	Un-Annotated	NA	PLAC8 family	NA	-	-	-	-	-	-	-	3.51E-107	NA	NA	NA	NA	NA	NA	4792.ETI41815	S	2CZ6S@1|root,2S8SK@2759|Eukaryota,3QDDG@4776|Peronosporales	4776|Peronosporales	-	PLAC8	NA	310	0	43.95	5.49025	0.0386459	Upregulated
gene_00913.t1	0	0	0	68.37	68.37	69.87	MBPM02000002	2264862	2266568	-	gene_00913	Un-Annotated	NA	BT1 family	NA	-	-	-	-	-	-	-	NA	NA	NA	NA	NA	NA	NA	4792.ETI34487	S	2CSMW@1|root,2RCG3@2759|Eukaryota,3QCWG@4776|Peronosporales	4776|Peronosporales	-	BT1	NA	978	0	68.87	6.1266	5.27042e-05	Upregulated
gene_00914.t1	0	0	0	27.34	27.34	13.49	MBPM02000002	2267507	2269146	-	gene_00914	SdaC	COG_Analysis	Transmembrane amino acid transporter protein	NA	-	-	-	-	-	-	-	1.18E-015	COG0814	223884	18.182	Amino acid permease	E	Amino acid transport and metabolism	4792.ETI34485	E	COG0814@1|root,KOG1305@2759|Eukaryota,3Q7NU@4776|Peronosporales	4776|Peronosporales	-	Aa_trans	NA	603	0	22.7233	4.56823	0.0388857	Upregulated
gene_00915.t1	0	0	0	307.29	307.29	409.72	MBPM02000002	2269343	2269997	-	gene_00915	Un-Annotated	NA	-	NA	-	-	-	-	-	-	-	1.81E-087	NA	NA	NA	NA	NA	NA	4792.ETI34500	-	2E5D3@1|root,2SC70@2759|Eukaryota,3QFKW@4776|Peronosporales	4776|Peronosporales	-	-	NA	262	0	341.433	8.41968	0.00985246	Upregulated
gene_00918.t1	0	0	0	11.44	11.44	8.96	MBPM02000002	2282231	2283613	-	gene_00918	Un-Annotated	NA	Rubisco LSMT substrate-binding	ko:K19199	ko00310,map00310	-	R03875,R04866,R04867	RC00003,RC00060,RC00181,RC00496	ko00000,ko00001,ko01000,ko03036	-	-	2.95E-223	NA	NA	NA	NA	NA	NA	4792.ETI34462	S	KOG1337@1|root,KOG1337@2759|Eukaryota,3Q8SJ@4776|Peronosporales	4776|Peronosporales	-	Rubis-subs-bind,SET	NA	628	0	10.6133	3.53771	0.00601211	Upregulated
gene_00921.t1	0	0	0	291.55	291.55	244.48	MBPM02000002	2293267	2293729	-	gene_00921	Un-Annotated	NA	Mitotic-spindle organizing gamma-tubulin ring associated	NA	-	-	-	-	-	-	-	2.73E-045	NA	NA	NA	NA	NA	NA	4792.ETI34467	S	2CYW9@1|root,2S6UI@2759|Eukaryota,3QIEP@4776|Peronosporales	4776|Peronosporales	-	MOZART1	NA	147	0	275.86	8.11301	0.00321934	Upregulated
gene_00923.t1	0	0	0	84.4	84.4	98.01	MBPM02000002	2295710	2297474	-	gene_00923	Un-Annotated	NA	ALG3 protein	ko:K03845	ko00510,ko00513,ko01100,map00510,map00513,map01100	M00055	R06258	-	ko00000,ko00001,ko00002,ko01000,ko01003	-	-	3.22E-005	COG5542	227829	16.372	Mannosyltransferase related to Gpi18	G	Carbohydrate transport and metabolism	4787.PITG_02432T0	G	KOG2762@1|root,KOG2762@2759|Eukaryota,3QCVJ@4776|Peronosporales	4776|Peronosporales	GT58	ALG3	NA	1020	0	88.9367	6.49084	0.00259192	Upregulated
gene_00924.t1	0	0	0	25.42	25.42	17.71	MBPM02000002	2305305	2313459	-	gene_00924	AtpF	COG_Analysis	Calpain family cysteine protease	ko:K08574	-	-	-	-	ko00000,ko01000,ko01002	-	-	0.002	COG0711	223783	21.176	FoF1-type ATP synthase, membrane subunit b or b'	C	Energy production and conversion	4792.ETI34387	OT	KOG0045@1|root,KOG0045@2759|Eukaryota,3QE43@4776|Peronosporales	4776|Peronosporales	-	Peptidase_C2	NA	2617	0	22.85	4.57592	0.012415	Upregulated
gene_00925.t1	0	0	0	20.72	20.72	16.23	MBPM02000002	2314480	2315410	+	gene_00925	Un-Annotated	NA	NA	NA	NA	NA	NA	NA	NA	NA	NA	NA	NA	NA	NA	NA	NA	NA	NA	NA	NA	NA	NA	NA	NA	NA	0	19.2233	4.33795	0.00600711	Upregulated
gene_00928.t1	0	0	0	4.3	4.3	6.31	MBPM02000002	2333431	2335760	-	gene_00928	Smc	COG_Analysis	-	ko:K18626	-	-	-	-	ko00000,ko04812	-	-	7.97E-008	COG1196	224117	18.182	Chromosome segregation ATPase Smc	D	Cell cycle control, cell division, chromosome partitioning	4792.ETI34390	-	298MA@1|root,2RFN6@2759|Eukaryota,3QA2T@4776|Peronosporales	4776|Peronosporales	-	-	NA	464	0	4.97	2.57773	0.0176926	Upregulated
gene_00929.t1	0	0	0	33.61	33.61	26.92	MBPM02000002	2335958	2337015	+	gene_00929	Un-Annotated	NA	Centriolar protein SAS N-terminal	NA	-	-	-	-	-	-	-	1.08E-149	NA	NA	NA	NA	NA	NA	4787.PITG_02445T0	S	299C8@1|root,2RGE2@2759|Eukaryota,3Q84W@4776|Peronosporales	4776|Peronosporales	-	SAS-6_N	NA	423	0	31.38	5.01703	0.00501221	Upregulated
gene_00930.t1	0	0	0	103.17	103.17	55.77	MBPM02000002	2337143	2338797	-	gene_00930	SPS1	COG_Analysis	Serine/Threonine protein kinases, catalytic domain	ko:K08819	-	-	-	-	ko00000,ko01000,ko01001	-	-	7.21E-047	COG0515	223589	27.635	Serine/threonine protein kinase	T	Signal transduction mechanisms	4792.ETI34392	T	KOG0600@1|root,KOG0600@2759|Eukaryota,3QA3R@4776|Peronosporales	4776|Peronosporales	-	Pkinase	NA	763	0	87.37	6.46548	0.0311816	Upregulated
gene_00932.t1	0	0	0	142.59	142.59	189.7	MBPM02000002	2339823	2340371	+	gene_00932	Un-Annotated	NA	Complex I intermediate-associated protein 30 (CIA30)	ko:K18159	ko04714,map04714	-	-	-	ko00000,ko00001,ko03029	-	-	2.58E-062	NA	NA	NA	NA	NA	NA	164328.Phyra77637	S	KOG2435@1|root,KOG2435@2759|Eukaryota,3QCT6@4776|Peronosporales	4776|Peronosporales	-	CIA30	NA	197	0	158.293	7.31554	0.0096985	Upregulated
gene_00933.t1	0	0	0	362.66	362.66	570.06	MBPM02000002	2340499	2340876	-	gene_00933	Trm112	COG_Analysis	Trm112p-like protein	ko:K15448	-	-	-	-	ko00000,ko03012,ko03016	-	-	2.07E-009	COG2835	225391	43.75	RNA methyltransferase activator Trm112/YbaR	J	Translation, ribosomal structure and biogenesis	4792.ETI34395	S	KOG1088@1|root,KOG1088@2759|Eukaryota,3QFVX@4776|Peronosporales	4776|Peronosporales	-	Trm112p	NA	228	0	431.793	8.75753	0.024689	Upregulated
gene_00934.t1	0	0	0	254.47	254.47	229.3	MBPM02000002	2341308	2342116	-	gene_00934	Un-Annotated	NA	-	NA	-	-	-	-	-	-	-	1.86E-079	NA	NA	NA	NA	NA	NA	4792.ETI34396	-	2CZJ1@1|root,2SAKU@2759|Eukaryota,3QE5V@4776|Peronosporales	4776|Peronosporales	-	-	NA	246	0	246.08	7.94883	0.00116042	Upregulated
gene_00938.t1	0	0	0	191.36	191.36	86.47	MBPM02000002	2348987	2349962	+	gene_00938	PBP1	COG_Analysis	zinc finger	NA	-	-	-	-	-	-	-	0.000116	COG5180	227507	25.51	PAB1-binding protein, interacts with poly(A)-binding protein	A	RNA processing and modification	4787.PITG_02453T0	S	KOG2893@1|root,KOG2893@2759|Eukaryota,3QCPZ@4776|Peronosporales	4776|Peronosporales	-	-	NA	339	0	156.397	7.29826	0.0465175	Upregulated
gene_00939.t1	0	0	0	141.29	141.29	128.38	MBPM02000002	2350241	2352817	-	gene_00939	Un-Annotated	NA	Mlo family	NA	-	-	-	-	-	-	-	3.08E-280	NA	NA	NA	NA	NA	NA	4792.ETI34407	S	28PWF@1|root,2QWJ2@2759|Eukaryota,3QD1X@4776|Peronosporales	4776|Peronosporales	-	Mlo	NA	806	0	136.987	7.10839	0.000985397	Upregulated
gene_00945.t1	0	0	0	201.77	201.77	100.69	MBPM02000002	2388465	2390335	+	gene_00945	SEC63	COG_Analysis	Sec63 Brl domain	ko:K09540	ko03060,ko04141,map03060,map04141	-	-	-	ko00000,ko00001,ko02044,ko03110	3.A.5.8,3.A.5.9	-	7.4E-033	COG5407	227694	21.766	Preprotein translocase subunit Sec63	U	Intracellular trafficking, secretion, and vesicular transport	4792.ETI34427	AO	COG1204@1|root,COG5407@1|root,KOG0721@2759|Eukaryota,KOG0951@2759|Eukaryota,3QDKN@4776|Peronosporales	4776|Peronosporales	-	DnaJ,Sec63	NA	1063	0	168.077	7.40153	0.0379151	Upregulated
gene_00947.t1	0	0	0	18.92	18.92	14.82	MBPM02000002	2393685	2394676	+	gene_00947	TatD	COG_Analysis	TatD related DNase	K03424	-	-	-	-	ko00000,ko01000	-	-	5.24E-050	COG0084	223162	27.483	3'->5' ssDNA/RNA exonuclease TatD	N	Cell motility	4787.PITG_02459T0	L	COG0084@1|root,KOG3020@2759|Eukaryota,3Q852@4776|Peronosporales	4776|Peronosporales	-	TatD_DNase	K03424	423	0	17.5533	4.21361	0.00600729	Upregulated
gene_00948.t1	0	0	0	9.63	9.63	9.54	MBPM02000002	2394747	2404484	-	gene_00948	Un-Annotated	NA	DNA primase activity	NA	-	-	-	-	-	-	-	1.51E-287	NA	NA	NA	NA	NA	NA	4792.ETI34418	S	28JNI@1|root,2QS1Q@2759|Eukaryota,3QCBY@4776|Peronosporales	4776|Peronosporales	-	Herpes_UL52	NA	817	0	9.6	3.40599	9.76548e-06	Upregulated
gene_00949.t1	0	0	0	12.2	12.2	7.92	MBPM02000002	2404591	2407095	+	gene_00949	Un-Annotated	NA	-	NA	-	-	-	-	-	-	-	NA	NA	NA	NA	NA	NA	NA	4792.ETI34421	-	29KKR@1|root,2RTVU@2759|Eukaryota,3QE0T@4776|Peronosporales	4776|Peronosporales	-	-	NA	905	0	10.7733	3.55745	0.0170884	Upregulated
gene_00950.t1	0	0	0	14.76	14.76	18.59	MBPM02000002	2407103	2412325	-	gene_00950	Un-Annotated	NA	Tetratricopeptide repeat	NA	-	-	-	-	-	-	-	3.83E-189	NA	NA	NA	NA	NA	NA	4792.ETI34422	S	2E8DT@1|root,2SEWF@2759|Eukaryota,3QCEC@4776|Peronosporales	4776|Peronosporales	-	SH2,TPR_12	NA	583	0	16.0367	4.09057	0.00627801	Upregulated
gene_00953.t1	0	0	0	4.71	4.71	4.98	MBPM02000002	2445414	2451833	-	gene_00953	Un-Annotated	NA	FATC domain	ko:K06640	ko03460,ko04110,ko04115,ko04214,ko04218,ko05165,ko05166,map03460,map04110,map04115,map04214,map04218,map05165,map05166	M00691	-	-	ko00000,ko00001,ko00002,ko01000,ko01001,ko03400	-	-	NA	NA	NA	NA	NA	NA	NA	4792.ETI34333	BDLT	COG5032@1|root,KOG0890@2759|Eukaryota,3QBFZ@4776|Peronosporales	4776|Peronosporales	-	FAT,FATC,PI3_PI4_kinase,PfkB,UME	NA	3402	0	4.8	2.53605	0.000351377	Upregulated
gene_00956.t1	0	0	0	897.26	897.26	1585.1	MBPM02000002	2454603	2455137	+	gene_00956	Un-Annotated	NA	Mitochondrial ribosomal protein L51 / S25 / CI-B8 domain	ko:K17424	-	-	-	-	br01610,ko00000,ko03011	-	-	6.6E-083	NA	NA	NA	NA	NA	NA	67593.Physo128268	J	KOG3445@1|root,KOG3445@2759|Eukaryota,3QFE7@4776|Peronosporales	4776|Peronosporales	-	-	NA	245	0	1126.54	10.139	0.0390147	Upregulated
gene_00958.t1	0	0	0	16.67	16.67	17.56	MBPM02000002	2455987	2463079	+	gene_00958	WD40	COG_Analysis	WD domain, G-beta repeat	ko:K18598	-	-	-	-	ko00000	-	-	5.72E-021	COG2319	225201	20.971	WD40 repeat	R	General function prediction only	4792.ETI34330	S	COG2319@1|root,KOG2106@2759|Eukaryota,3Q9E7@4776|Peronosporales	4776|Peronosporales	-	ANAPC4_WD40,HELP,WD40	NA	3698	0	16.9667	4.16725	0.000305594	Upregulated
gene_00959.t1	0	0	0	271.75	271.75	340.96	MBPM02000002	2463183	2463833	-	gene_00959	YabA	COG_Analysis	Protein of unknown function (DUF1279)	NA	-	-	-	-	-	-	-	0.004	COG4467	226873	35	Regulator of replication initiation timing YabA	L	Replication, recombination and repair	4792.ETI34329	S	2B8SQ@1|root,2S0SF@2759|Eukaryota,3QCRH@4776|Peronosporales	4776|Peronosporales	-	DUF1279	NA	276	0	294.82	8.20858	0.00606757	Upregulated
gene_00963.t1	0	0	0	66.76	66.76	32.36	MBPM02000002	2480643	2481882	+	gene_00963	Un-Annotated	NA	-	NA	-	-	-	-	-	-	-	2.24E-181	NA	NA	NA	NA	NA	NA	4792.ETI34375	-	28P9F@1|root,2QVWK@2759|Eukaryota,3Q970@4776|Peronosporales	4776|Peronosporales	-	-	NA	516	0	55.2933	5.81489	0.0404167	Upregulated
gene_00964.t1	0	0	0	40.07	40.07	53.67	MBPM02000002	2483192	2484502	-	gene_00964	Un-Annotated	NA	GTPase-activator protein for Ras-like GTPase	NA	-	-	-	-	-	-	-	5.42E-147	NA	NA	NA	NA	NA	NA	4792.ETI34377	S	2DR2Q@1|root,2S66P@2759|Eukaryota,3QD6P@4776|Peronosporales	4776|Peronosporales	-	RasGAP	NA	425	0	44.6033	5.51107	0.0101727	Upregulated
gene_00965.t1	0	0	0	99.58	99.58	101.03	MBPM02000002	2487445	2488288	-	gene_00965	Un-Annotated	NA	Zinc finger, C2H2 type	ko:K18487	ko04550,map04550	-	-	-	ko00000,ko00001,ko03000	-	-	4.83E-059	NA	NA	NA	NA	NA	NA	4792.ETI34440	S	KOG1721@1|root,KOG1721@2759|Eukaryota,3QBMV@4776|Peronosporales	4776|Peronosporales	-	zf-C2H2	NA	194	0	100.063	6.65912	2.33307e-05	Upregulated
gene_00966.t1	0	0	0	3.95	3.95	4.18	MBPM02000002	2488963	2491444	+	gene_00966	HrpA	COG_Analysis	Helicase associated domain (HA2) Add an annotation	ko:K12818	ko03040,map03040	-	-	-	ko00000,ko00001,ko01000,ko03041	-	-	1.24E-137	COG1643	224557	32.357	HrpA-like RNA helicase	J	Translation, ribosomal structure and biogenesis	4792.ETI34370	A	COG1643@1|root,KOG0922@2759|Eukaryota,3QFAQ@4776|Peronosporales	4776|Peronosporales	-	DEAD,HA2,Helicase_C,OB_NTP_bind,S1	NA	870	0	4.02667	2.3296	0.000362315	Upregulated
gene_00967.t1	0	0	0	228.54	228.54	267.07	MBPM02000002	2491815	2492863	-	gene_00967	YdfG	COG_Analysis	KR domain	ko:K04708	ko00600,ko01100,map00600,map01100	M00094,M00099	R02978	RC00089	ko00000,ko00001,ko00002,ko01000	-	-	1.04E-045	COG4221	226674	37.245	NADP-dependent 3-hydroxy acid dehydrogenase YdfG	C	Energy production and conversion	4792.ETI34371	Q	KOG1210@1|root,KOG1210@2759|Eukaryota,3Q8JD@4776|Peronosporales	4776|Peronosporales	-	adh_short	NA	531	0	241.383	7.92115	0.00281904	Upregulated
gene_00968.t1	0	0	0	127.51	127.51	159.7	MBPM02000002	2509782	2513030	+	gene_00968	YdfG	COG_Analysis	KR domain	ko:K04708	ko00600,ko01100,map00600,map01100	M00094,M00099	R02978	RC00089	ko00000,ko00001,ko00002,ko01000	-	-	4.23E-046	COG4221	226674	37.755	NADP-dependent 3-hydroxy acid dehydrogenase YdfG	C	Energy production and conversion	4792.ETI34371	Q	KOG1210@1|root,KOG1210@2759|Eukaryota,3Q8JD@4776|Peronosporales	4776|Peronosporales	-	adh_short	NA	536	0	138.24	7.12143	0.00597075	Upregulated
gene_00969.t1	0	0	0	28.69	28.69	17.89	MBPM02000002	2513159	2516695	-	gene_00969	HrpA	COG_Analysis	Helicase associated domain (HA2) Add an annotation	ko:K12818	ko03040,map03040	-	-	-	ko00000,ko00001,ko01000,ko03041	-	-	0	COG1643	224557	41.022	HrpA-like RNA helicase	J	Translation, ribosomal structure and biogenesis	4792.ETI34370	A	COG1643@1|root,KOG0922@2759|Eukaryota,3QFAQ@4776|Peronosporales	4776|Peronosporales	-	DEAD,HA2,Helicase_C,OB_NTP_bind,S1	NA	1975	0	25.09	4.70543	0.0199728	Upregulated
gene_00972.t1	0	0	0	33.63	33.63	41.99	MBPM02000002	2528197	2530512	+	gene_00972	SrmB	COG_Analysis	DUF4217	ko:K14806	-	-	-	-	ko00000,ko01000,ko01009,ko03009	-	-	9.44E-096	COG0513	223587	30.905	Superfamily II DNA and RNA helicase	L	Replication, recombination and repair	4792.ETI34438	A	COG0513@1|root,KOG0348@2759|Eukaryota,3QCDI@4776|Peronosporales	4776|Peronosporales	-	DEAD,DUF4217,Helicase_C	NA	1131	0	36.4167	5.22561	0.00580464	Upregulated
gene_00975.t1	0	0	0	11.39	11.39	6.69	MBPM02000002	2533300	2534075	+	gene_00975	Un-Annotated	NA	function. Source PGD	NA	-	-	-	-	-	-	-	3.27E-093	NA	NA	NA	NA	NA	NA	42099.EPrPV00000023676	S	2CJ4G@1|root,2SQNF@2759|Eukaryota,1MIG5@121069|Pythiales	121069|Pythiales	-	-	NA	281	0	9.82333	3.43607	0.0245042	Upregulated
gene_00977.t1	0	0	0	51.4	51.4	77	MBPM02000002	2559698	2560559	+	gene_00977	Un-Annotated	NA	-	NA	-	-	-	-	-	-	-	4E-098	NA	NA	NA	NA	NA	NA	4792.ETI34433	-	2CKKW@1|root,2SASN@2759|Eukaryota,3QANQ@4776|Peronosporales	4776|Peronosporales	-	-	NA	295	0	59.9333	5.92916	0.0196759	Upregulated
gene_00979.t1	0	0	0	8.96	8.96	7.9	MBPM02000002	2619722	2622883	+	gene_00979	Un-Annotated	NA	-	NA	-	-	-	-	-	-	-	NA	NA	NA	NA	NA	NA	NA	4792.ETI34290	-	28KDH@1|root,2QSUA@2759|Eukaryota,3Q8RN@4776|Peronosporales	4776|Peronosporales	-	-	NA	1315	0	8.60667	3.26404	0.00168114	Upregulated
gene_00980.t1	0	0	0	220.27	220.27	276.49	MBPM02000002	2622979	2623698	-	gene_00980	Un-Annotated	NA	Elicitin	NA	-	-	-	-	-	-	-	1.43E-065	NA	NA	NA	NA	NA	NA	4792.ETI34351	S	2EP8Y@1|root,2SSH8@2759|Eukaryota,3Q8KX@4776|Peronosporales	4776|Peronosporales	-	Elicitin	NA	210	0	239.01	7.90695	0.00609151	Upregulated
gene_00981.t1	0	0	0	28.83	28.83	21.33	MBPM02000002	2623986	2638082	-	gene_00981	Un-Annotated	NA	Dynein heavy chain and region D6 of dynein motor	ko:K10413	ko04145,ko04962,ko05132,map04145,map04962,map05132	-	-	-	ko00000,ko00001,ko03036,ko04147,ko04812	-	-	NA	NA	NA	NA	NA	NA	NA	4792.ETI34289	Z	COG5245@1|root,KOG3595@2759|Eukaryota,3Q8SV@4776|Peronosporales	4776|Peronosporales	-	AAA_5,AAA_6,AAA_7,AAA_8,AAA_9,DHC_N1,DHC_N2,Dynein_heavy,MT	NA	7170	0	26.33	4.77241	0.00889515	Upregulated
gene_00982.t1	0	0	0	1408.13	1408.13	2499.28	MBPM02000002	2638367	2638920	-	gene_00982	Un-Annotated	NA	C-terminus of histone H2A	ko:K11251	ko04217,ko05034,ko05322,map04217,map05034,map05322	-	-	-	ko00000,ko00001,ko03036,ko04147	-	-	1.24E-079	NA	NA	NA	NA	NA	NA	4787.PITG_02527T0	B	COG5262@1|root,KOG1757@2759|Eukaryota,3QFHU@4776|Peronosporales	4776|Peronosporales	-	Histone,Histone_H2A_C	NA	238	0	1771.85	10.7919	0.0396488	Upregulated
gene_00983.t1	0	0	0	10.77	10.77	6.96	MBPM02000002	2647698	2649779	+	gene_00983	ELP3	COG_Analysis	Radical_SAM C-terminal domain	K07739	-	-	-	-	-	-	-	7.8E-145	COG1243	224164	36.773	tRNA U34 5-carboxymethylaminomethylation enzyme Elp3 (RNA elongator complex protein 3), contains radical SAM and acetyltransferase domains	J	Translation, ribosomal structure and biogenesis	4792.ETI34296	BK	COG1243@1|root,KOG2535@2759|Eukaryota,3Q8QK@4776|Peronosporales	4776|Peronosporales	-	Acetyltransf_1,Radical_SAM,Radical_SAM_C	K07739	1158	0	9.5	3.39232	0.0174062	Upregulated
gene_00984.t1	0	0	0	470.57	470.57	432.3	MBPM02000002	2659109	2660803	+	gene_00984	FRQ1	COG_Analysis	Sodium/calcium exchanger protein	NA	-	-	-	-	-	-	-	2.47E-005	COG5126	227455	28.333	Ca2+-binding protein, EF-hand superfamily	T	Signal transduction mechanisms	67593.Physo128229	S	28NP9@1|root,2QV8Y@2759|Eukaryota,3QEIZ@4776|Peronosporales	4776|Peronosporales	-	EF-hand_7,Na_Ca_ex	NA	957	0	457.813	8.84176	0.000775518	Upregulated
gene_00986.t1	0	0	0	19.38	19.38	17.94	MBPM02000002	2662190	2664629	+	gene_00986	LRR	COG_Analysis	Leucine Rich Repeat	NA	-	-	-	-	-	-	-	8.37E-013	COG4886	227223	29.778	Leucine-rich repeat (LRR) protein	K	Transcription	65071.PYU1_T004470	S	COG4886@1|root,KOG4641@2759|Eukaryota,1MAAQ@121069|Pythiales	121069|Pythiales	-	LRR_1,LRR_6,V-SNARE,V-SNARE_C	NA	544	0	18.9	4.3147	0.000644375	Upregulated
gene_00990.t1	0	0	0	7.85	7.85	6.92	MBPM02000002	2672495	2674276	-	gene_00990	Un-Annotated	NA	Sugar (and other) transporter	ko:K08145	-	-	-	-	ko00000,ko02000	2.A.1.1.46	-	3.81e-308	NA	NA	NA	NA	NA	NA	4792.ETI34228	U	KOG0254@1|root,KOG0254@2759|Eukaryota,3Q80V@4776|Peronosporales	4776|Peronosporales	-	Sugar_tr	NA	852	0	7.54	3.09424	0.00168609	Upregulated
gene_00993.t1	0	0	0	43.16	43.16	39.5	MBPM02000002	2686642	2688794	-	gene_00993	Un-Annotated	NA	Ubiquitin carboxyl-terminal hydrolase	NA	-	-	-	-	-	-	-	2.05E-011	COG5533	227820	24.084	Ubiquitin C-terminal hydrolase	O	Posttranslational modification, protein turnover, chaperones	4792.ETI34222	O	COG5171@1|root,KOG1864@1|root,KOG1868@1|root,KOG0864@2759|Eukaryota,KOG1864@2759|Eukaryota,KOG1868@2759|Eukaryota,3Q8II@4776|Peronosporales	4776|Peronosporales	-	Laminin_G_3,UCH,zf-RanBP	NA	1003	0	41.94	5.42425	0.000845108	Upregulated
gene_00996.t1	0	0	0	25.89	25.89	19.97	MBPM02000002	2698489	2700588	+	gene_00996	DusA	COG_Analysis	Dihydrouridine synthase (Dus)	ko:K05544	-	-	-	-	ko00000,ko01000,ko03016	-	-	4.86E-064	COG0042	223120	29.358	tRNA-dihydrouridine synthase	J	Translation, ribosomal structure and biogenesis	4787.PITG_02557T0	J	COG0042@1|root,KOG2333@2759|Eukaryota,3Q92W@4776|Peronosporales	4776|Peronosporales	-	Dus	NA	1037	0	23.9167	4.63904	0.00673895	Upregulated
gene_00997.t1	0	0	0	9.89	9.89	12.2	MBPM02000002	2708867	2712595	+	gene_00997	Un-Annotated	NA	-	NA	-	-	-	-	-	-	-	9.4E-287	NA	NA	NA	NA	NA	NA	4787.PITG_02550T0	-	2BWSQ@1|root,2QVEV@2759|Eukaryota,3QFQK@4776|Peronosporales	4776|Peronosporales	-	-	NA	864	0	10.66	3.5435	0.00517707	Upregulated
gene_01002.t1	0	0	0	27.47	27.47	24.59	MBPM02000002	2730938	2732663	-	gene_01002	Un-Annotated	NA	NA	NA	NA	NA	NA	NA	NA	NA	NA	NA	NA	NA	NA	NA	NA	NA	NA	NA	NA	NA	NA	NA	NA	NA	0	26.51	4.78188	0.00130879	Upregulated
gene_01003.t1	0	0	0	31.05	31.05	29.37	MBPM02000002	2732831	2735601	-	gene_01003	Un-Annotated	NA	microtubule motor activity	ko:K13146	-	-	-	-	ko00000,ko03041	-	-	1.2E-010	COG1782	224696	23.404	Predicted metal-dependent RNase, contains metallo-beta-lactamase and KH domains	R	General function prediction only	164328.Phyra77564	A	COG1236@1|root,KOG1138@2759|Eukaryota,3Q8EI@4776|Peronosporales	4776|Peronosporales	-	Beta-Casp,Lactamase_B_6	NA	1035	0	30.49	4.97682	0.000337164	Upregulated
gene_01005.t1	0	0	0	15.47	15.47	8.6	MBPM02000002	2750409	2754247	+	gene_01005	Un-Annotated	NA	Calponin homology domain	ko:K19951	-	-	-	-	ko00000,ko04131	-	-	NA	NA	NA	NA	NA	NA	NA	4792.ETI34310	Z	COG5210@1|root,KOG4347@2759|Eukaryota,3Q9UW@4776|Peronosporales	4776|Peronosporales	-	CH,RabGAP-TBC	NA	1274	0	13.18	3.82579	0.0288867	Upregulated
gene_01008.t1	0	0	0	43.11	43.11	63.33	MBPM02000002	2781578	2783580	+	gene_01008	Smc	COG_Analysis	-	NA	-	-	-	-	-	-	-	4.55E-006	COG1196	224117	25.455	Chromosome segregation ATPase Smc	D	Cell cycle control, cell division, chromosome partitioning	4792.ETI34231	-	28NPK@1|root,2QV9A@2759|Eukaryota,3QASV@4776|Peronosporales	4776|Peronosporales	-	WHIM1	NA	585	0	49.85	5.66818	0.0177941	Upregulated
gene_01010.t1	0	0	0	9.55	9.55	8.42	MBPM02000002	2792390	2793541	+	gene_01010	SPS1	COG_Analysis	Kinase-like	NA	-	-	-	-	-	-	-	1.12E-033	COG0515	223589	23.929	Serine/threonine protein kinase	T	Signal transduction mechanisms	4792.ETI34233	D	KOG0588@1|root,KOG0588@2759|Eukaryota,3QC6K@4776|Peronosporales	4776|Peronosporales	-	Pkinase	NA	492	0	9.17333	3.34672	0.00168176	Upregulated
gene_01013.t1	0	0	0	246.93	246.93	198.43	MBPM02000002	2797261	2799002	+	gene_01013	GroEL	COG_Analysis	assists the folding of proteins upon ATP hydrolysis	K22447	-	-	-	-	ko00000,ko03036,ko03110,ko04147	-	-	1.27E-150	COG0459	223535	36.949	Chaperonin GroEL (HSP60 family)	O	Posttranslational modification, protein turnover, chaperones	4792.ETI34236	O	COG0459@1|root,KOG0360@2759|Eukaryota,3QAR3@4776|Peronosporales	4776|Peronosporales	-	Cpn60_TCP1	K22447	1007	0	230.763	7.85651	0.00487219	Upregulated
gene_01016.t1	0	0	0	29.73	29.73	48.66	MBPM02000002	2802247	2804025	+	gene_01016	Un-Annotated	NA	protein modification by small protein conjugation or removal	NA	-	-	-	-	-	-	-	1.69E-227	NA	NA	NA	NA	NA	NA	4792.ETI34240	O	KOG4628@1|root,KOG4628@2759|Eukaryota,3QBU5@4776|Peronosporales	4776|Peronosporales	-	PA,zf-RING_2	NA	635	0	36.04	5.21101	0.029313	Upregulated
gene_01019.t1	0	0	0	26.86	26.86	25.24	MBPM02000002	2836910	2838642	-	gene_01019	Un-Annotated	NA	-	NA	-	-	-	-	-	-	-	9.41E-286	NA	NA	NA	NA	NA	NA	4792.ETI33953	-	2BY64@1|root,2QPYV@2759|Eukaryota,3QE7C@4776|Peronosporales	4776|Peronosporales	-	-	NA	789	0	26.32	4.77189	0.00042067	Upregulated
gene_01020.t1	0	0	0	15.33	15.33	12.12	MBPM02000002	2839047	2841006	+	gene_01020	PykF	COG_Analysis	Pyruvate kinase, alpha/beta domain	K00873	ko00010,ko00230,ko00620,ko01100,ko01110,ko01120,ko01130,ko01200,ko01230,ko04922,ko04930,ko05165,ko05203,ko05230,map00010,map00230,map00620,map01100,map01110,map01120,map01130,map01200,map01230,map04922,map04930,map05165,map05203,map05230	M00001,M00002,M00049,M00050	R00200,R00430,R01138,R01858,R02320	RC00002,RC00015	ko00000,ko00001,ko00002,ko01000,ko04131,ko04147	-	-	1.81E-129	COG0469	223545	43.351	Pyruvate kinase	G	Carbohydrate transport and metabolism	4792.ETI33948	G	COG0469@1|root,KOG2323@2759|Eukaryota,3Q80M@4776|Peronosporales	4776|Peronosporales	-	PK,PK_C	K00873	673	0	14.26	3.93168	0.00558315	Upregulated
gene_01021.t1	0	0	0	18.96	18.96	25.7	MBPM02000002	2841125	2842681	-	gene_01021	ElaC	COG_Analysis	3'-tRNA processing endoribonuclease activity	K00784	ko03013,map03013	-	-	-	ko00000,ko00001,ko01000,ko03016	-	-	9.62E-066	COG1234	224155	30.833	Ribonuclease BN, tRNA processing enzyme	J	Translation, ribosomal structure and biogenesis	4792.ETI33945	S	COG1234@1|root,KOG2121@2759|Eukaryota,3QA3X@4776|Peronosporales	4776|Peronosporales	-	-	K00784	676	0	21.2067	4.47292	0.0110381	Upregulated
gene_01022.t1	0	0	0	31.71	31.71	15.91	MBPM02000002	2842766	2847242	+	gene_01022	Smc	COG_Analysis	sister chromatid cohesion	NA	-	-	-	-	-	-	-	6.49E-055	COG1196	224117	19.88	Chromosome segregation ATPase Smc	D	Cell cycle control, cell division, chromosome partitioning	4792.ETI33938	BDL	COG1196@1|root,KOG0979@2759|Eukaryota,3Q9N5@4776|Peronosporales	4776|Peronosporales	-	SMC_N	NA	1624	0	26.4433	4.77838	0.0374535	Upregulated
gene_01029.t1	0	0	0	107.97	107.97	175.6	MBPM02000002	2870863	2871510	+	gene_01029	Un-Annotated	NA	Cysteine dioxygenase type I	ko:K00456	ko00270,ko00430,ko01100,map00270,map00430,map01100	-	R00893	RC00404	ko00000,ko00001,ko01000	-	-	2.36E-123	NA	NA	NA	NA	NA	NA	4792.ETI33966	E	KOG4064@1|root,KOG4064@2759|Eukaryota,3QFAF@4776|Peronosporales	4776|Peronosporales	-	CDO_I	NA	353	0	130.513	7.03907	0.0285629	Upregulated
gene_01030.t1	0	0	0	15.18	15.18	21.88	MBPM02000002	2871615	2872984	-	gene_01030	Un-Annotated	NA	3'5'-cyclic nucleotide phosphodiesterase	ko:K13293	ko00230,ko04024,ko05032,map00230,map04024,map05032	-	R00191	RC00296	ko00000,ko00001,ko01000	-	-	1.34E-231	NA	NA	NA	NA	NA	NA	4792.ETI33967	T	KOG3689@1|root,KOG3689@2759|Eukaryota,3Q7RB@4776|Peronosporales	4776|Peronosporales	-	PDEase_I	NA	661	0	17.4133	4.20268	0.0160541	Upregulated
gene_01031.t1	0	0	0	86.76	86.76	103.95	MBPM02000002	2874353	2875208	+	gene_01031	DnaJ	COG_Analysis	DnaJ molecular chaperone homology domain	ko:K09512	-	-	-	-	ko00000,ko03110	-	-	2.56E-044	COG0484	223560	58.416	DnaJ-class molecular chaperone with C-terminal Zn finger domain	O	Posttranslational modification, protein turnover, chaperones	4792.ETI33968	O	COG0484@1|root,KOG0714@2759|Eukaryota,3QDK4@4776|Peronosporales	4776|Peronosporales	-	DnaJ	NA	372	0	92.49	6.54674	0.00381617	Upregulated
gene_01033.t1	0	0	0	7.36	7.36	3.71	MBPM02000002	2886804	2887733	-	gene_01033	Un-Annotated	NA	-	ko:K03103	ko00010,ko00562,ko01100,map00010,map00562,map01100	-	R03434,R09532	RC00017,RC00078	ko00000,ko00001,ko01000	-	-	1.12E-121	NA	NA	NA	NA	NA	NA	4792.ETI33915	-	2EG5T@1|root,2SM6Q@2759|Eukaryota,3QCJE@4776|Peronosporales	4776|Peronosporales	-	-	NA	358	0	6.14333	2.8366	0.0370561	Upregulated
gene_01035.t1	0	0	0	41.34	41.34	32.78	MBPM02000002	2891609	2892550	+	gene_01035	Un-Annotated	NA	-	NA	-	-	-	-	-	-	-	1.2E-124	NA	NA	NA	NA	NA	NA	67593.Physo135066	-	2CZ35@1|root,2S85D@2759|Eukaryota,3Q841@4776|Peronosporales	4776|Peronosporales	-	-	NA	366	0	38.4867	5.30329	0.00545157	Upregulated
gene_01036.t1	0	0	0	36.06	36.06	56.41	MBPM02000002	2893370	2895539	+	gene_01036	Un-Annotated	NA	protein folding	ko:K22390	-	-	-	-	ko00000	-	-	NA	NA	NA	NA	NA	NA	NA	4792.ETI33912	G	COG1409@1|root,KOG1378@2759|Eukaryota,3QCJC@4776|Peronosporales	4776|Peronosporales	-	Metallophos,Metallophos_C,Pur_ac_phosph_N	NA	1070	0	42.8433	5.45429	0.0241631	Upregulated
gene_01037.t1	0	0	0	7.36	7.36	3.71	MBPM02000002	2895925	2896854	-	gene_01037	Un-Annotated	NA	-	ko:K03103	ko00010,ko00562,ko01100,map00010,map00562,map01100	-	R03434,R09532	RC00017,RC00078	ko00000,ko00001,ko01000	-	-	7.44E-120	NA	NA	NA	NA	NA	NA	4792.ETI33915	-	2EG5T@1|root,2SM6Q@2759|Eukaryota,3QCJE@4776|Peronosporales	4776|Peronosporales	-	-	NA	354	0	6.14333	2.8366	0.0370561	Upregulated
gene_01039.t1	0	0	0	33.07	33.07	47.35	MBPM02000002	2900736	2901677	+	gene_01039	Un-Annotated	NA	-	NA	-	-	-	-	-	-	-	5.61E-123	NA	NA	NA	NA	NA	NA	67593.Physo135066	-	2CZ35@1|root,2S85D@2759|Eukaryota,3Q841@4776|Peronosporales	4776|Peronosporales	-	-	NA	362	0	37.83	5.2791	0.0154659	Upregulated
gene_01041.t1	0	0	0	45.5	45.5	49.88	MBPM02000002	2921735	2924932	+	gene_01041	DnaX	COG_Analysis	WD40 repeats	NA	-	-	-	-	-	-	-	4.33E-028	COG2812	225369	25.524	DNA polymerase III, gamma/tau subunits	L	Replication, recombination and repair	67593.Physo135053	S	2CME1@1|root,2QQ39@2759|Eukaryota,3QAM7@4776|Peronosporales	4776|Peronosporales	-	-	NA	659	0	46.96	5.58376	0.000965207	Upregulated
gene_01042.t1	0	0	0	95.37	95.37	68.77	MBPM02000002	2932144	2934604	-	gene_01042	Un-Annotated	NA	RPR	NA	-	-	-	-	-	-	-	5.63E-256	NA	NA	NA	NA	NA	NA	4787.PITG_19639T0	AK	KOG0132@1|root,KOG0132@2759|Eukaryota,3Q90Y@4776|Peronosporales	4776|Peronosporales	-	CTD_bind,zf-CCCH	NA	727	0	86.5033	6.45127	0.0103437	Upregulated
gene_01043.t1	0	0	0	6.64	6.64	3.05	MBPM02000002	2940065	2945593	-	gene_01043	Un-Annotated	NA	NA	NA	NA	NA	NA	NA	NA	NA	NA	5.84E-005	COG4372	226809	19.732	Uncharacterized protein, contains DUF3084 domain	S	Function unknown	NA	NA	NA	NA	NA	NA	NA	NA	0	5.44333	2.68781	0.0450866	Upregulated
gene_01044.t1	0	0	0	394.43	394.43	208.15	MBPM02000002	2946339	2949263	+	gene_01044	Fba	COG_Analysis	Fructose-bisphosphate aldolase class-II	ko:K01624	ko00010,ko00030,ko00051,ko00680,ko00710,ko01100,ko01110,ko01120,ko01130,ko01200,ko01230,map00010,map00030,map00051,map00680,map00710,map01100,map01110,map01120,map01130,map01200,map01230	M00001,M00003,M00165,M00167,M00344,M00345	R01068,R01070,R01829,R02568	RC00438,RC00439,RC00603,RC00604	ko00000,ko00001,ko00002,ko01000	-	-	6.95E-103	COG0191	223269	33.851	Fructose/tagatose bisphosphate aldolase	G	Carbohydrate transport and metabolism	4787.PITG_02786T0	G	COG0191@1|root,KOG4153@2759|Eukaryota,3Q7MP@4776|Peronosporales	4776|Peronosporales	-	F_bP_aldolase	NA	641	0	332.337	8.38084	0.033181	Upregulated
gene_01047.t1	0	0	0	12.25	12.25	15.42	MBPM02000002	2953180	2959242	+	gene_01047	Un-Annotated	NA	Nucleolar pre-ribosomal-associated protein 1	ko:K14861	-	-	-	-	ko00000,ko03009	-	-	NA	NA	NA	NA	NA	NA	NA	4792.ETI33903	S	KOG1791@1|root,KOG1791@2759|Eukaryota,3Q8TW@4776|Peronosporales	4776|Peronosporales	-	NopRA1,Npa1	NA	2164	0	13.3067	3.83862	0.00624674	Upregulated
gene_01048.t1	0	0	0	49.67	49.67	45.39	MBPM02000002	2974490	2975748	-	gene_01048	Un-Annotated	NA	Grap2 and cyclin-D-interacting	ko:K21626	-	-	-	-	ko00000,ko03000	-	-	3E-190	NA	NA	NA	NA	NA	NA	4792.ETI33886	S	2ATRM@1|root,2RZSJ@2759|Eukaryota,3QB09@4776|Peronosporales	4776|Peronosporales	-	GCIP	NA	534	0	48.2433	5.62186	0.000873376	Upregulated
gene_01050.t1	0	0	0	54.86	54.86	101.54	MBPM02000002	2977635	2979729	-	gene_01050	SYLF	COG_Analysis	Las17-binding protein actin regulator	ko:K20523	-	-	-	-	ko00000,ko04131	-	-	7.14E-050	COG2930	225482	39.336	Lipid-binding SYLF domain, Ysc84/FYVE family	I	Lipid transport and metabolism	164328.Phyra80614	DTZ	COG2930@1|root,COG5126@1|root,KOG0027@2759|Eukaryota,KOG1843@2759|Eukaryota,3QBV0@4776|Peronosporales	4776|Peronosporales	-	EF-hand_1,EF-hand_7,Ysc84	NA	917	0	70.42	6.15826	0.0455158	Upregulated
gene_01051.t1	0	0	0	104.54	104.54	80.71	MBPM02000002	2981815	2983737	+	gene_01051	Un-Annotated	NA	Protein present in Fab1, YOTB, Vac1, and EEA1	NA	-	-	-	-	-	-	-	NA	NA	NA	NA	NA	NA	NA	4792.ETI43847	T	COG5253@1|root,KOG0230@2759|Eukaryota,3Q8G8@4776|Peronosporales	4776|Peronosporales	-	FYVE,START	NA	1049	0	96.5967	6.60876	0.00669427	Upregulated
gene_01053.t1	0	0	0	5041.32	5041.32	2964.84	MBPM02000002	2986494	2986721	-	gene_01053	RPS30	COG_Analysis	Belongs to the eukaryotic ribosomal protein eS30 family	K02983	ko03010,map03010	M00177,M00179	-	-	br01610,ko00000,ko00001,ko00002,ko03011,ko04121	-	-	1.95E-006	COG4919	227256	43.182	Ribosomal protein S30	J	Translation, ribosomal structure and biogenesis	4787.PITG_19669T0	J	KOG0009@1|root,KOG0009@2759|Eukaryota,3QG8F@4776|Peronosporales	4776|Peronosporales	-	Ribosomal_S30	K02983	145	0	4349.16	12.0869	0.0244047	Upregulated
gene_01055.t1	0	0	0	151.16	151.16	221.07	MBPM02000002	3007488	3008693	-	gene_01055	HflC	COG_Analysis	C-terminal region of band_7	NA	-	-	-	-	-	-	-	4.94E-056	COG0330	223407	35.018	Regulator of protease activity HflC, stomatin/prohibitin superfamily	O	Posttranslational modification, protein turnover, chaperones	4792.ETI33877	C	COG0330@1|root,KOG2620@2759|Eukaryota,3Q9VI@4776|Peronosporales	4776|Peronosporales	-	Band_7,Band_7_C	NA	527	0	174.463	7.45503	0.0173776	Upregulated
gene_01057.t1	0	0	0	24.71	24.71	14.07	MBPM02000002	3015163	3019296	+	gene_01057	LRR	COG_Analysis	axoneme assembly	NA	-	-	-	-	-	-	-	0.002	COG4886	227223	24.8	Leucine-rich repeat (LRR) protein	K	Transcription	4792.ETI33875	T	COG4886@1|root,KOG0531@2759|Eukaryota,3QIWX@4776|Peronosporales	4776|Peronosporales	-	-	NA	1496	0	21.1633	4.4701	0.0269545	Upregulated
gene_01059.t1	0	0	0	5.7	5.7	5.91	MBPM02000002	3022639	3027327	+	gene_01059	Un-Annotated	NA	Myosin. Large ATPases.	ko:K10357	-	-	-	-	ko00000,ko03019,ko03029,ko04131,ko04812	-	-	NA	NA	NA	NA	NA	NA	NA	4787.PITG_02796T0	Z	COG5022@1|root,KOG1818@1|root,KOG0160@2759|Eukaryota,KOG1818@2759|Eukaryota,3QAAF@4776|Peronosporales	4776|Peronosporales	-	FYVE,IQ,Myosin_head	NA	1751	0	5.77	2.75916	0.000147146	Upregulated
gene_01065.t1	0	0	0	18.21	18.21	13.37	MBPM02000002	3115169	3116446	+	gene_01065	Un-Annotated	NA	Domain of Kin17 curved DNA-binding protein	ko:K13102	-	-	-	-	ko00000,ko03041	-	-	8.22E-224	NA	NA	NA	NA	NA	NA	4792.ETI39154	A	KOG2837@1|root,KOG2837@2759|Eukaryota,3QAR4@4776|Peronosporales	4776|Peronosporales	-	Kin17_mid	NA	624	0	16.5967	4.13723	0.00931759	Upregulated
gene_01066.t1	0	0	0	43.45	43.45	41.76	MBPM02000002	3116885	3117552	+	gene_01066	Un-Annotated	NA	-	NA	-	-	-	-	-	-	-	1.2E-036	NA	NA	NA	NA	NA	NA	4792.ETI39102	-	2D6KE@1|root,2T2A2@2759|Eukaryota	2759|Eukaryota	-	-	NA	133	0	42.8867	5.45571	0.000172494	Upregulated
gene_01068.t1	0	0	0	77.9	77.9	100.95	MBPM02000002	3123190	3124346	+	gene_01068	Un-Annotated	NA	-	NA	-	-	-	-	-	-	-	5.29E-117	NA	NA	NA	NA	NA	NA	67593.Physo136248	-	2EK95@1|root,2SQ7J@2759|Eukaryota,3Q8F3@4776|Peronosporales	4776|Peronosporales	-	-	NA	360	0	85.5833	6.43602	0.00796359	Upregulated
gene_01069.t1	0	0	0	169.18	169.18	143.41	MBPM02000002	3124455	3125917	+	gene_01069	Un-Annotated	NA	Tweety	NA	-	-	-	-	-	-	-	4.36E-259	NA	NA	NA	NA	NA	NA	4792.ETI39119	S	29QWY@1|root,2RX9K@2759|Eukaryota,3QDC3@4776|Peronosporales	4776|Peronosporales	-	Tweety	NA	718	0	160.59	7.33619	0.00284899	Upregulated
gene_01071.t1	0	0	0	40.09	40.09	31.41	MBPM02000002	3139386	3142565	-	gene_01071	Un-Annotated	NA	Ubiquitin elongating factor core	ko:K10597	ko04120,ko04141,map04120,map04141	-	-	-	ko00000,ko00001,ko01000,ko04121	-	-	NA	NA	NA	NA	NA	NA	NA	4787.PITG_02867T0	O	COG5113@1|root,KOG2042@2759|Eukaryota,3Q6ZZ@4776|Peronosporales	4776|Peronosporales	-	U-box,Ufd2P_core	NA	1694	0	37.1967	5.25537	0.0059961	Upregulated
gene_01074.t1	0	0	0	51.74	51.74	70.15	MBPM02000002	3146451	3148377	-	gene_01074	Smc	COG_Analysis	-	NA	-	-	-	-	-	-	-	0.000567	COG1196	224117	23.711	Chromosome segregation ATPase Smc	D	Cell cycle control, cell division, chromosome partitioning	4792.ETI39099	-	2CVMG@1|root,2RSAU@2759|Eukaryota,3Q8YM@4776|Peronosporales	4776|Peronosporales	-	-	NA	637	0	57.8767	5.87962	0.0110563	Upregulated
gene_01076.t1	0	0	0	22.7	22.7	10.78	MBPM02000002	3182414	3184318	-	gene_01076	SelO	COG_Analysis	Uncharacterized ACR, YdiU/UPF0061 family	K08997	-	-	-	-	-	-	-	3.81E-157	COG0397	223474	33.503	Protein adenylyltransferase (AMPylase) SelO/YdiU (selenoprotein O)	O	Posttranslational modification, protein turnover, chaperones	4792.ETI39105	S	COG0397@1|root,KOG2542@2759|Eukaryota,3QE7W@4776|Peronosporales	4776|Peronosporales	-	UPF0061	K08997	998	0	18.7267	4.30208	0.0421898	Upregulated
gene_01077.t1	0	0	0	29.63	29.63	41.48	MBPM02000002	3197482	3201060	+	gene_01077	Un-Annotated	NA	Protein of unknown function (DUF663)	ko:K14569	ko03008,map03008	-	-	-	ko00000,ko00001,ko03009	-	-	NA	NA	NA	NA	NA	NA	NA	4787.PITG_02887T0	J	COG5192@1|root,KOG1951@2759|Eukaryota,3Q8TJ@4776|Peronosporales	4776|Peronosporales	-	AARP2CN,RIBIOP_C	NA	1777	0	33.58	5.11187	0.013556	Upregulated
gene_01080.t1	0	0	0	67.87	67.87	33.64	MBPM02000002	3209006	3210427	+	gene_01080	Un-Annotated	NA	GDP-D-glucose phosphorylase activity	NA	-	-	-	-	-	-	-	5.05E-113	NA	NA	NA	NA	NA	NA	4792.ETI39111	G	KOG2720@1|root,KOG2720@2759|Eukaryota,3QI24@4776|Peronosporales	4776|Peronosporales	-	-	NA	338	0	56.46	5.84449	0.0384974	Upregulated
gene_01081.t1	0	0	0	47.07	47.07	41.48	MBPM02000002	3210538	3212012	-	gene_01081	SIR2	COG_Analysis	-	NA	-	-	-	-	-	-	-	5.47E-011	COG0846	223915	20.285	NAD-dependent protein deacetylase, SIR2 family	O	Posttranslational modification, protein turnover, chaperones	272952.HpaP813558	-	2C7VF@1|root,2QTSC@2759|Eukaryota,3Q850@4776|Peronosporales	4776|Peronosporales	-	-	NA	432	0	45.2067	5.53003	0.00169462	Upregulated
gene_01082.t1	0	0	0	43.1	43.1	40.1	MBPM02000002	3224934	3227603	-	gene_01082	PepN	COG_Analysis	ERAP1-like C-terminal domain	K13722	-	-	-	-	ko00000,ko01000,ko01002	-	-	2.26E-142	COG0308	223385	26.63	Aminopeptidase N, contains DUF3458 domain	E	Amino acid transport and metabolism	4792.ETI39122	EO	COG0308@1|root,KOG1046@2759|Eukaryota,3Q9TA@4776|Peronosporales	4776|Peronosporales	-	ERAP1_C,Peptidase_M1	K13722	1375	0	42.1	5.42962	0.000563727	Upregulated
gene_01084.t1	0	0	0	2.74	2.74	2.76	MBPM02000002	3261374	3265793	-	gene_01084	SET	COG_Analysis	histone-lysine N-methyltransferase activity	NA	-	-	-	-	-	-	-	2.04E-016	COG2940	225491	18.393	SET domain-containing protein (function unknown)	R	General function prediction only	4792.ETI39152	K	COG2940@1|root,KOG1079@2759|Eukaryota,3QHH2@4776|Peronosporales	4776|Peronosporales	-	SET	NA	1255	0	2.74667	1.90561	5.89117e-06	Upregulated
gene_01085.t1	0	0	0	192.4	192.4	177.78	MBPM02000002	3286682	3287751	-	gene_01085	Un-Annotated	NA	-	NA	-	-	-	-	-	-	-	5.77E-152	NA	NA	NA	NA	NA	NA	4792.ETI39153	-	2EK95@1|root,2SQ7J@2759|Eukaryota,3Q8F3@4776|Peronosporales	4776|Peronosporales	-	-	NA	446	0	187.527	7.55862	0.000674662	Upregulated
gene_01088.t1	0	0	0	111.85	111.85	67.75	MBPM02000002	3306222	3306954	-	gene_01088	Un-Annotated	NA	-	NA	-	-	-	-	-	-	-	2.73E-090	NA	NA	NA	NA	NA	NA	4787.PITG_02909T0	-	2EK95@1|root,2SQ7J@2759|Eukaryota,3Q8F3@4776|Peronosporales	4776|Peronosporales	-	-	NA	283	0	97.15	6.61692	0.022138	Upregulated
gene_01089.t1	0	0	0	100.93	100.93	160.11	MBPM02000002	3322855	3324390	+	gene_01089	GlcD	COG_Analysis	Belongs to the oxygen-dependent FAD-linked oxidoreductase family	NA	-	-	-	-	-	-	-	4.01E-016	COG0277	223354	23.464	FAD/FMN-containing lactate dehydrogenase/glycolate oxidase	C	Energy production and conversion	4787.PITG_02935T0	C	COG0277@1|root,2QVWT@2759|Eukaryota,3QCTN@4776|Peronosporales	4776|Peronosporales	-	BBE,FAD_binding_4	NA	734	0	120.657	6.92667	0.0257042	Upregulated
gene_01091.t1	0	0	0	97.15	97.15	131.7	MBPM02000002	3344420	3345241	+	gene_01091	PhoE	COG_Analysis	Histidine phosphatase superfamily (branch 1)	NA	-	-	-	-	-	-	-	3.37E-015	COG0406	223483	22.872	Broad specificity phosphatase PhoE	G	Carbohydrate transport and metabolism	4792.ETI39134	G	KOG4754@1|root,KOG4754@2759|Eukaryota,3Q8WP@4776|Peronosporales	4776|Peronosporales	-	His_Phos_1	NA	426	0	108.667	6.77698	0.0110463	Upregulated
gene_01092.t1	0	0	0	13.53	13.53	18.55	MBPM02000002	3357886	3359091	+	gene_01092	Un-Annotated	NA	-	NA	-	-	-	-	-	-	-	3.94E-160	NA	NA	NA	NA	NA	NA	4792.ETI39220	-	2ABNM@1|root,2RYPJ@2759|Eukaryota,3QC8B@4776|Peronosporales	4776|Peronosporales	-	-	NA	463	0	15.2033	4.01822	0.0118982	Upregulated
gene_01095.t1	0	0	0	136.21	136.21	211.37	MBPM02000002	3361854	3363339	-	gene_01095	Un-Annotated	NA	PAP2 superfamily C-terminal	ko:K04714	ko00600,ko01100,ko04071,map00600,map01100,map04071	-	R08969	RC00017	ko00000,ko00001,ko01000	-	-	9.98E-245	NA	NA	NA	NA	NA	NA	4792.ETI39227	S	KOG3058@1|root,KOG3058@2759|Eukaryota,3QBYA@4776|Peronosporales	4776|Peronosporales	-	PAP2_C	NA	677	0	161.263	7.34219	0.0232956	Upregulated
gene_01103.t1	0	0	0	144.61	144.61	116.48	MBPM02000002	3488905	3490732	-	gene_01103	BetA	COG_Analysis	Belongs to the GMC oxidoreductase family	K00108	ko00260,ko01100,map00260,map01100	M00555	R01025	RC00087	ko00000,ko00001,ko00002,ko01000	-	-	2.22E-173	COG2303	225186	41.486	Choline dehydrogenase or related flavoprotein	I	Lipid transport and metabolism	4787.PITG_02961T0	E	COG2303@1|root,KOG1238@2759|Eukaryota,3QDG2@4776|Peronosporales	4776|Peronosporales	-	GMC_oxred_C,GMC_oxred_N	K00108	939	0	135.233	7.08994	0.00477322	Upregulated
gene_01105.t1	0	0	0	91	91	106.65	MBPM02000002	3493136	3496285	+	gene_01105	ValS	COG_Analysis	Valyl tRNA synthetase tRNA binding arm	K01873	ko00970,map00970	M00359,M00360	R03665	RC00055,RC00523	ko00000,ko00001,ko00002,ko01000,ko01007,ko03016	-	-	0	COG0525	223599	43.196	Valyl-tRNA synthetase	J	Translation, ribosomal structure and biogenesis	4792.ETI39177	J	COG0525@1|root,KOG0432@2759|Eukaryota,3QBMH@4776|Peronosporales	4776|Peronosporales	-	Anticodon_1,Val_tRNA-synt_C,tRNA-synt_1	K01873	1768	0	96.2167	6.60313	0.00292668	Upregulated
gene_01107.t1	0	0	0	64.41	64.41	100.44	MBPM02000002	3508335	3510125	+	gene_01107	Un-Annotated	NA	Protein-only RNase P	ko:K17655,ko:K18213	ko03013,map03013	-	-	-	ko00000,ko00001,ko01000,ko03016,ko03029	-	-	5.54E-266	NA	NA	NA	NA	NA	NA	4792.ETI39170	V	COG0534@1|root,KOG1347@2759|Eukaryota,3Q88N@4776|Peronosporales	4776|Peronosporales	-	PPR_long,PRORP	NA	738	0	76.42	6.27463	0.0238197	Upregulated
gene_01110.t1	0	0	0	34.56	34.56	25.65	MBPM02000002	3528670	3530011	+	gene_01110	UppS	COG_Analysis	Adds multiple copies of isopentenyl pyrophosphate (IPP) to farnesyl pyrophosphate (FPP) to produce dehydrodolichyl diphosphate (Dedol-PP), a precursor of dolichol which is utilized as a sugar carrier in protein glycosylation in the endoplasmic reticulum (ER)	K00806	-	-	-	-	-	-	-	3.35E-092	COG0020	223099	48.707	Undecaprenyl pyrophosphate synthase	I	Lipid transport and metabolism	4792.ETI37838	I	COG0020@1|root,KOG1602@2759|Eukaryota,3Q9JZ@4776|Peronosporales	4776|Peronosporales	-	Prenyltransf	K00806	539	0	31.59	5.02636	0.00872372	Upregulated
gene_01114.t1	0	0	0	37.73	37.73	41.55	MBPM02000002	3580200	3580811	-	gene_01114	Un-Annotated	NA	Ubiquitin carboxyl-terminal hydrolase	NA	-	-	-	-	-	-	-	1.44E-045	NA	NA	NA	NA	NA	NA	4787.PITG_16214T0	O	KOG1887@1|root,KOG1887@2759|Eukaryota,3QCD4@4776|Peronosporales	4776|Peronosporales	-	PDZ,UCH	NA	167	0	39.0033	5.32205	0.00106411	Upregulated
gene_01117.t1	0	0	0	162.8	162.8	240.62	MBPM02000002	3613133	3614227	+	gene_01117	Un-Annotated	NA	-	NA	-	-	-	-	-	-	-	7.93E-075	NA	NA	NA	NA	NA	NA	67593.Physo136246	-	2EK95@1|root,2SQ7J@2759|Eukaryota,3Q8F3@4776|Peronosporales	4776|Peronosporales	-	-	NA	245	0	188.74	7.56788	0.0183702	Upregulated
gene_01118.t1	0	0	0	53.37	53.37	65.84	MBPM02000002	3615535	3616661	-	gene_01118	MutT	COG_Analysis	NUDIX domain	ko:K18665	-	-	-	-	ko00000,ko01000	-	-	9.91E-010	COG0494	223568	23.239	8-oxo-dGTP pyrophosphatase MutT and related house-cleaning NTP pyrophosphohydrolases, NUDIX family	V	Defense mechanisms	4792.ETI33102	L	COG0494@1|root,KOG3069@2759|Eukaryota,3QCU6@4776|Peronosporales	4776|Peronosporales	-	NUDIX	NA	488	0	57.5267	5.87102	0.00518044	Upregulated
gene_01119.t1	0	0	0	286.4	286.4	138.88	MBPM02000002	3623993	3624404	+	gene_01119	Un-Annotated	NA	Replication factor A protein 3	ko:K10740	ko03030,ko03420,ko03430,ko03440,ko03460,map03030,map03420,map03430,map03440,map03460	M00288	-	-	ko00000,ko00001,ko00002,ko03032,ko03400	-	-	7.02E-066	NA	NA	NA	NA	NA	NA	4792.ETI33140	S	2CZSS@1|root,2SBIR@2759|Eukaryota,3QG2S@4776|Peronosporales	4776|Peronosporales	-	Rep_fac-A_3	NA	201	0	237.227	7.89619	0.040382	Upregulated
gene_01122.t1	0	0	0	58.43	58.43	65.7	MBPM02000002	3630745	3632486	+	gene_01122	Un-Annotated	NA	Domain of unknown function (DUF4524)	NA	-	-	-	-	-	-	-	0.002	COG2936	225487	19.697	Predicted acyl esterase	R	General function prediction only	4792.ETI33122	S	2CXIY@1|root,2RXXD@2759|Eukaryota,3QA8J@4776|Peronosporales	4776|Peronosporales	-	DUF4520,DUF4524	NA	671	0	60.8533	5.95078	0.00158207	Upregulated
gene_01123.t1	0	0	0	485.85	485.85	298.04	MBPM02000002	3632600	3633312	-	gene_01123	Un-Annotated	NA	Preprotein translocase subunit Sec66	NA	-	-	-	-	-	-	-	1.39E-111	NA	NA	NA	NA	NA	NA	4787.PITG_06131T0	S	2BH0U@1|root,2R32G@2759|Eukaryota,3Q88D@4776|Peronosporales	4776|Peronosporales	-	Sec66	NA	325	0	423.247	8.72876	0.0211853	Upregulated
gene_01124.t1	0	0	0	37.75	37.75	18.15	MBPM02000002	3634994	3636136	-	gene_01124	SfsA	COG_Analysis	Sugar fermentation stimulation protein	K06206	-	-	-	-	-	-	-	1.72E-077	COG1489	224406	39.114	DNA-binding protein, stimulates sugar fermentation	G	Carbohydrate transport and metabolism	4792.ETI33075	S	COG1489@1|root,2S0XH@2759|Eukaryota,3Q9BI@4776|Peronosporales	4776|Peronosporales	-	SfsA	K06206	462	0	31.2167	5.00974	0.0411195	Upregulated
gene_01126.t1	0	0	0	154.9	154.9	152.67	MBPM02000002	3660242	3662902	+	gene_01126	DnaJ	COG_Analysis	Tetratricopeptide repeat	ko:K16531	-	-	-	-	ko00000,ko03036	-	-	3.72E-104	COG0484	223560	39.489	DnaJ-class molecular chaperone with C-terminal Zn finger domain	O	Posttranslational modification, protein turnover, chaperones	67593.Physo136217	O	COG0457@1|root,COG0484@1|root,COG1515@1|root,KOG0712@2759|Eukaryota,KOG1124@2759|Eukaryota,KOG4417@2759|Eukaryota,3Q8WR@4776|Peronosporales	4776|Peronosporales	-	TPR_16,TPR_8	NA	927	0	154.157	7.27758	2.32502e-05	Upregulated
gene_01128.t1	0	0	0	99.43	99.43	111.21	MBPM02000002	3664245	3665701	-	gene_01128	Un-Annotated	NA	-	NA	-	-	-	-	-	-	-	2.09E-067	NA	NA	NA	NA	NA	NA	164328.Phyra80507	-	2EUX1@1|root,2SX01@2759|Eukaryota,3QFF7@4776|Peronosporales	4776|Peronosporales	-	-	NA	218	0	103.357	6.70538	0.00144023	Upregulated
gene_01129.t1	0	0	0	59.65	59.65	67.29	MBPM02000002	3666298	3667900	-	gene_01129	TPR	COG_Analysis	Tetratricopeptide repeat	ko:K16531	-	-	-	-	ko00000,ko03036	-	-	6.52E-013	COG0457	223533	24.296	Tetratricopeptide (TPR) repeat	R	General function prediction only	4792.ETI39148	O	COG0457@1|root,KOG1124@2759|Eukaryota,3Q8WR@4776|Peronosporales	4776|Peronosporales	-	TPR_16,TPR_8	NA	727	0	62.1967	5.98178	0.00167232	Upregulated
gene_01133.t1	0	0	0	37.09	37.09	16.34	MBPM02000003	42272	44236	+	gene_01133	Un-Annotated	NA	-	NA	-	-	-	-	-	-	-	1.97E-235	NA	NA	NA	NA	NA	NA	164328.Phyra72616	-	2AM28@1|root,2RZAZ@2759|Eukaryota,3Q7SP@4776|Peronosporales	4776|Peronosporales	-	-	NA	675	0	30.1733	4.96224	0.0487374	Upregulated
gene_01135.t1	0	0	0	27.2	27.2	20.54	MBPM02000003	47173	48252	+	gene_01135	HepA	COG_Analysis	SNF2 family N-terminal domain	ko:K15173	ko04918,map04918	-	-	-	ko00000,ko00001,ko01000,ko03021	-	-	1.54E-034	COG0553	223627	29.487	Superfamily II DNA or RNA helicase, SNF2 family	K	Transcription	4792.ETI47949	KL	COG0553@1|root,KOG1001@2759|Eukaryota,3Q9Q8@4776|Peronosporales	4776|Peronosporales	-	Helicase_C,SNF2_N	NA	426	0	24.98	4.69933	0.00780572	Upregulated
gene_01136.t1	0	0	0	52.22	52.22	42.95	MBPM02000003	48321	49394	-	gene_01136	Un-Annotated	NA	Cyclin, N-terminal domain	NA	-	-	-	-	-	-	-	3.52E-198	NA	NA	NA	NA	NA	NA	4792.ETI47948	D	COG5024@1|root,KOG0654@2759|Eukaryota,3QA3S@4776|Peronosporales	4776|Peronosporales	-	Cyclin_N	NA	556	0	49.13	5.6476	0.00393238	Upregulated
gene_01137.t1	0	0	0	73.32	73.32	129.21	MBPM02000003	52087	53087	+	gene_01137	Aes	COG_Analysis	Catalyzes the hydrolysis of N-formyl-L-kynurenine to L- kynurenine, the second step in the kynurenine pathway of tryptophan degradation. Required for elimination of toxic metabolites	NA	-	-	-	-	-	-	-	1.62E-025	COG0657	223730	25.106	Acetyl esterase/lipase	I	Lipid transport and metabolism	4792.ETI47983	I	COG2272@1|root,KOG1516@2759|Eukaryota,3Q7WX@4776|Peronosporales	4776|Peronosporales	-	Abhydrolase_3	NA	456	0	91.95	6.53838	0.0386845	Upregulated
gene_01138.t1	0	0	0	133.1	133.1	99.68	MBPM02000003	53168	54051	-	gene_01138	AlaS	COG_Analysis	Functions as component of the Arp2 3 complex which is involved in regulation of actin polymerization and together with an activating nucleation-promoting factor (NPF) mediates the formation of branched actin networks	ko:K05754	ko04144,ko04666,ko04810,ko05100,ko05130,ko05131,ko05132,map04144,map04666,map04810,map05100,map05130,map05131,map05132	-	-	-	ko00000,ko00001,ko04131,ko04812	-	-	0.000454	COG0013	223092	16.822	Alanyl-tRNA synthetase	J	Translation, ribosomal structure and biogenesis	164328.Phyra72632	Z	KOG3380@1|root,KOG3380@2759|Eukaryota,3QFV7@4776|Peronosporales	4776|Peronosporales	-	P16-Arc	NA	219	0	121.96	6.94205	0.00824027	Upregulated
gene_01139.t1	0	0	0	194.27	194.27	117.49	MBPM02000003	54180	55544	+	gene_01139	Un-Annotated	NA	Scavenger mRNA decapping enzyme (DcpS) N-terminal	ko:K12584	ko03018,map03018	-	R04368	RC00002	ko00000,ko00001,ko01000,ko03019	-	-	1.06E-216	NA	NA	NA	NA	NA	NA	4792.ETI47988	S	COG5075@1|root,KOG3969@2759|Eukaryota,3QAAX@4776|Peronosporales	4776|Peronosporales	-	DcpS,DcpS_C	NA	600	0	168.677	7.40664	0.0222563	Upregulated
gene_01143.t1	0	0	0	143.66	143.66	81.15	MBPM02000003	75771	78128	-	gene_01143	Un-Annotated	NA	NA	NA	NA	NA	NA	NA	NA	NA	NA	NA	NA	NA	NA	NA	NA	NA	NA	NA	NA	NA	NA	NA	NA	NA	0	122.823	6.95214	0.0275945	Upregulated
gene_01144.t1	0	0	0	166.67	166.67	220.23	MBPM02000003	90237	92794	+	gene_01144	Acf2	COG_Analysis	Glycosyl hydrolase family 81	ko:K01180	-	-	-	-	ko00000,ko01000	-	-	1.06E-086	COG5498	227785	24.584	Endoglucanase Acf2	G	Carbohydrate transport and metabolism	4787.PITG_14173T0	G	COG5498@1|root,KOG2254@2759|Eukaryota,3Q7HF@4776|Peronosporales	4776|Peronosporales	-	Glyco_hydro_81	NA	1229	0	184.523	7.53546	0.00923186	Upregulated
gene_01146.t1	0	0	0	35.07	35.07	39.24	MBPM02000003	93772	102396	+	gene_01146	Un-Annotated	NA	Protein kinase C conserved region 2 (CalB)	NA	-	-	-	-	-	-	-	NA	NA	NA	NA	NA	NA	NA	4792.ETI48689	U	COG5043@1|root,KOG1809@2759|Eukaryota,3Q9BZ@4776|Peronosporales	4776|Peronosporales	-	C2,EF-hand_5,EF-hand_6,EF-hand_7,SHR-BD,VPS13_C	NA	4524	0	36.46	5.22728	0.00145028	Upregulated
gene_01148.t1	0	0	0	18.16	18.16	19.48	MBPM02000003	113998	117788	+	gene_01148	Un-Annotated	NA	NA	NA	NA	NA	NA	NA	NA	NA	NA	NA	NA	NA	NA	NA	NA	NA	NA	NA	NA	NA	NA	NA	NA	NA	0	18.6	4.29278	0.000559133	Upregulated
gene_01153.t1	0	0	0	118.72	118.72	79.31	MBPM02000003	143831	146670	+	gene_01153	Iap	COG_Analysis	Peptidase family M28	ko:K01301	-	-	-	-	ko00000,ko01000,ko01002	-	-	1E-006	COG2234	225143	32.967	Zn-dependent amino- or carboxypeptidase, M28 family	O	Posttranslational modification, protein turnover, chaperones	4792.ETI47943	OP	COG2234@1|root,KOG2195@2759|Eukaryota,3Q9NE@4776|Peronosporales	4776|Peronosporales	-	PA,Peptidase_M28,TFR_dimer	NA	1355	0	105.583	6.73584	0.0151299	Upregulated
gene_01154.t1	0	0	0	4.42	4.42	2.6	MBPM02000003	146945	151135	-	gene_01154	Un-Annotated	NA	RyR domain	ko:K04990	ko04742,map04742	-	-	-	ko00000,ko00001,ko04040	1.A.5.1.3,1.A.5.2.2	-	NA	NA	NA	NA	NA	NA	NA	4792.ETI47942	PT	KOG2243@1|root,KOG3599@1|root,KOG2243@2759|Eukaryota,KOG3599@2759|Eukaryota,3Q7BH@4776|Peronosporales	4776|Peronosporales	-	PKD_channel,RyR	NA	2181	0	3.81333	2.26704	0.0243878	Upregulated
gene_01156.t1	0	0	0	122.43	122.43	77.82	MBPM02000003	158992	159954	-	gene_01156	CaiD	COG_Analysis	Enoyl-CoA hydratase/isomerase	NA	-	-	-	-	-	-	-	1.28E-060	COG1024	223955	32.8	Enoyl-CoA hydratase/carnithine racemase	I	Lipid transport and metabolism	4792.ETI47958	I	KOG1681@1|root,KOG1681@2759|Eukaryota,3QB6R@4776|Peronosporales	4776|Peronosporales	-	ECH_1,Mito_carr	NA	509	0	107.56	6.76235	0.0185816	Upregulated
gene_01157.t1	0	0	0	2217.01	2217.01	3483.12	MBPM02000003	161332	161766	+	gene_01157	Un-Annotated	NA	Plectin/S10 domain	ko:K02947	ko03010,map03010	M00177	-	-	br01610,ko00000,ko00001,ko00002,ko03011	-	-	1.61E-097	NA	NA	NA	NA	NA	NA	164328.Phyra71025	J	COG5045@1|root,KOG3344@2759|Eukaryota,3Q7Y7@4776|Peronosporales	4776|Peronosporales	-	S10_plectin	NA	283	0	2639.05	11.3663	0.0246334	Upregulated
gene_01161.t1	0	0	0	93.01	93.01	165.74	MBPM02000003	170511	173555	+	gene_01161	ProP	COG_Analysis	Zinc-binding domain, present in Dystrophin, CREB-binding protein.	NA	-	-	-	-	-	-	-	0.000357	COG0477	223553	21.569	MFS family permease, includes anhydromuropeptide permease AmpG	G	Carbohydrate transport and metabolism	67593.Physo130118	S	2DZR3@1|root,2QVHS@2759|Eukaryota,3QD2R@4776|Peronosporales	4776|Peronosporales	-	ZZ	NA	660	0	117.253	6.88574	0.0401902	Upregulated
gene_01163.t1	0	0	0	36.96	36.96	37.07	MBPM02000003	175786	177301	-	gene_01163	CpdA	COG_Analysis	Iron/zinc purple acid phosphatase-like protein C	ko:K22390	-	-	-	-	ko00000	-	-	8.63E-006	COG1409	224327	19.101	3',5'-cyclic AMP phosphodiesterase CpdA	T	Signal transduction mechanisms	4792.ETI47941	G	COG1409@1|root,KOG1378@2759|Eukaryota,3QAI0@4776|Peronosporales	4776|Peronosporales	-	Metallophos,Metallophos_C,Pur_ac_phosph_N	NA	725	0	36.9967	5.2478	9.82239e-07	Upregulated
gene_01164.t1	0	0	0	17.41	17.41	14.35	MBPM02000003	178598	180307	-	gene_01164	PhrB	COG_Analysis	FAD binding domain of DNA photolyase	K02295	ko04710,map04710	-	-	-	ko00000,ko00001,ko03400	-	-	2.54E-097	COG0415	223492	30.22	Deoxyribodipyrimidine photolyase	L	Replication, recombination and repair	4792.ETI56382	LT	COG0415@1|root,KOG0133@2759|Eukaryota,3Q8HF@4776|Peronosporales	4776|Peronosporales	-	DNA_photolyase,FAD_binding_7	K02295	972	0	16.39	4.12019	0.0038506	Upregulated
gene_01165.t1	0	0	0	20.33	20.33	30.66	MBPM02000003	180501	183583	+	gene_01165	Un-Annotated	NA	CNH domain	ko:K20183	ko04138,map04138	-	-	-	ko00000,ko00001,ko04131	-	-	NA	NA	NA	NA	NA	NA	NA	4787.PITG_01719T0	U	KOG2063@1|root,KOG2063@2759|Eukaryota,3Q7FW@4776|Peronosporales	4776|Peronosporales	-	CNH,Vps39_2	NA	1749	0	23.7733	4.63072	0.0203408	Upregulated
gene_01167.t1	0	0	0	15.07	15.07	17.72	MBPM02000003	185106	187826	-	gene_01167	RhaT	COG_Analysis	EamA-like transporter family	NA	-	-	-	-	-	-	-	1.4E-018	COG0697	223769	20.984	Permease of the drug/metabolite transporter (DMT) superfamily	G	Carbohydrate transport and metabolism	4792.ETI56388	S	29D5M@1|root,2RK9E@2759|Eukaryota,3Q7C4@4776|Peronosporales	4776|Peronosporales	-	EamA,NTP_transf_3	NA	1423	0	15.9533	4.0835	0.00305179	Upregulated
gene_01176.t1	0	0	0	179.95	179.95	130.6	MBPM02000003	233618	235387	-	gene_01176	SPS1	COG_Analysis	Serine/Threonine protein kinases, catalytic domain	ko:K20872	-	-	-	-	ko00000,ko01000,ko01001,ko01009,ko03036	-	-	3.19E-046	COG0515	223589	30.903	Serine/threonine protein kinase	T	Signal transduction mechanisms	4792.ETI47862	T	KOG1826@1|root,KOG1826@2759|Eukaryota,3Q77K@4776|Peronosporales	4776|Peronosporales	-	Pkinase	NA	707	0	163.5	7.36194	0.00997154	Upregulated
gene_01177.t1	0	0	0	60.3	60.3	45.82	MBPM02000003	235666	237779	-	gene_01177	NarK	COG_Analysis	Major Facilitator Superfamily	NA	-	-	-	-	-	-	-	2.74E-007	COG2223	225133	23.936	Nitrate/nitrite transporter NarK	P	Inorganic ion transport and metabolism	4792.ETI47861	G	COG0477@1|root,KOG4686@2759|Eukaryota,3QD90@4776|Peronosporales	4776|Peronosporales	-	MFS_1	NA	898	0	55.4733	5.8195	0.00748563	Upregulated
gene_01178.t1	0	0	0	325.4	325.4	528.99	MBPM02000003	247254	247658	+	gene_01178	Un-Annotated	NA	-	NA	-	-	-	-	-	-	-	5.75E-065	NA	NA	NA	NA	NA	NA	4792.ETI47865	-	2DVZU@1|root,2S6PA@2759|Eukaryota,3QFUU@4776|Peronosporales	4776|Peronosporales	-	-	NA	200	0	393.263	8.62302	0.0285112	Upregulated
gene_01179.t1	0	0	0	18.99	18.99	10.36	MBPM02000003	248010	251468	-	gene_01179	Un-Annotated	NA	Belongs to the TRAFAC class myosin-kinesin ATPase superfamily. Kinesin family	ko:K10396	ko04144,ko04728,map04144,map04728	-	-	-	ko00000,ko00001,ko04131,ko04147,ko04812	-	-	NA	NA	NA	NA	NA	NA	NA	4792.ETI47866	Z	COG5059@1|root,KOG0240@2759|Eukaryota,3QCY5@4776|Peronosporales	4776|Peronosporales	-	Kinesin,ZZ	NA	1566	0	16.1133	4.09705	0.0304249	Upregulated
gene_01180.t1	0	0	0	516.88	516.88	650.75	MBPM02000003	251943	253410	+	gene_01180	PqqL	COG_Analysis	Insulinase (Peptidase family M16)	ko:K17732	-	-	-	-	ko00000,ko01000,ko01002,ko03029	-	-	1.14E-101	COG0612	223685	33.787	Predicted Zn-dependent peptidase, M16 family	R	General function prediction only	4792.ETI47867	O	COG0612@1|root,KOG0960@2759|Eukaryota,3QA0P@4776|Peronosporales	4776|Peronosporales	-	Peptidase_M16,Peptidase_M16_C	NA	898	0	561.503	9.13572	0.00625646	Upregulated
gene_01182.t1	0	0	0	87.22	87.22	57.37	MBPM02000003	258857	260212	-	gene_01182	Un-Annotated	NA	-	NA	-	-	-	-	-	-	-	1.54E-171	NA	NA	NA	NA	NA	NA	4787.PITG_00212T0	-	292BD@1|root,2R97T@2759|Eukaryota,3QF1H@4776|Peronosporales	4776|Peronosporales	-	-	NA	495	0	77.27	6.29039	0.0161802	Upregulated
gene_01184.t1	0	0	0	6.25	6.25	7.13	MBPM02000003	261719	265982	+	gene_01184	Un-Annotated	NA	NRDE-2, necessary for RNA interference, domain containing	NA	-	-	-	-	-	-	-	NA	NA	NA	NA	NA	NA	NA	4792.ETI47858	S	KOG1972@1|root,KOG1972@2759|Eukaryota,3QEPY@4776|Peronosporales	4776|Peronosporales	-	NRDE-2	NA	1405	0	6.54333	2.9152	0.00200363	Upregulated
gene_01185.t1	0	0	0	81.66	81.66	115.1	MBPM02000003	279861	280940	-	gene_01185	Un-Annotated	NA	Sjogren's syndrome/scleroderma autoantigen 1 (Autoantigen p27)	NA	-	-	-	-	-	-	-	0.00025	COG1645	224559	26.316	Uncharacterized Zn-finger containing protein, UPF0148 family	R	General function prediction only	164328.Phyra93250	S	2CY4X@1|root,2S226@2759|Eukaryota,3QDNT@4776|Peronosporales	4776|Peronosporales	-	Auto_anti-p27	NA	213	0	92.8067	6.55162	0.0141207	Upregulated
gene_01189.t1	0	0	0	14.6	14.6	23.6	MBPM02000003	306952	308855	+	gene_01189	PotE	COG_Analysis	Amino acid permease	K03294	-	-	-	-	ko00000	2.A.3.2	-	7.24E-051	COG0531	223605	32.564	Serine transporter YbeC, amino acid:H+ symporter family	E	Amino acid transport and metabolism	4792.ETI47898	E	COG0531@1|root,KOG1286@2759|Eukaryota,3QENQ@4776|Peronosporales	4776|Peronosporales	-	AA_permease_2,AA_permease_C	K03294	762	0	17.6	4.21723	0.0278468	Upregulated
gene_01191.t1	0	0	0	62.7	62.7	36.39	MBPM02000003	310784	312925	-	gene_01191	SrmB	COG_Analysis	Type III restriction enzyme, res subunit	ko:K14810	-	-	-	-	ko00000,ko01000,ko03009	-	-	1.19E-077	COG0513	223587	23.368	Superfamily II DNA and RNA helicase	L	Replication, recombination and repair	67593.Physo130074	A	COG0513@1|root,KOG0346@2759|Eukaryota,3QAWD@4776|Peronosporales	4776|Peronosporales	-	DEAD,Helicase_C	NA	1030	0	53.93	5.77952	0.0254399	Upregulated
gene_01192.t1	0	0	0	3714.82	3714.82	5851.97	MBPM02000003	313086	314174	+	gene_01192	Un-Annotated	NA	Ribonuclease H protein	ko:K13506	ko00561,ko00564,ko01100,ko01110,map00561,map00564,map01100,map01110	M00089	R00851,R09380	RC00004,RC00039,RC00041	ko00000,ko00001,ko00002,ko01000,ko01004	-	-	3.49E-068	NA	NA	NA	NA	NA	NA	67593.Physo129312	E	KOG1075@1|root,KOG1075@2759|Eukaryota	2759|Eukaryota	-	Exo_endo_phos_2,RVT_1	NA	235	0	4427.2	12.1125	0.0249281	Upregulated
gene_01193.t1	0	0	0	296.6	296.6	294.71	MBPM02000003	315356	316594	-	gene_01193	Un-Annotated	NA	-	NA	-	-	-	-	-	-	-	3.31E-103	NA	NA	NA	NA	NA	NA	4792.ETI47878	-	2CNHT@1|root,2QWEI@2759|Eukaryota,3Q9Y4@4776|Peronosporales	4776|Peronosporales	-	-	NA	319	0	295.97	8.21417	4.53088e-06	Upregulated
gene_01194.t1	0	0	0	38.85	38.85	39.13	MBPM02000003	366824	368297	+	gene_01194	Scw11	COG_Analysis	Glycosyl hydrolases family 17	NA	-	-	-	-	-	-	-	4.15E-042	COG5309	227625	27.152	Exo-beta-1,3-glucanase, GH17 family	G	Carbohydrate transport and metabolism	4787.PITG_00219T0	G	COG5309@1|root,2QUX1@2759|Eukaryota,3Q7QV@4776|Peronosporales	4776|Peronosporales	-	Glyco_hydro_17	NA	515	0	38.9433	5.31988	5.74386e-06	Upregulated
gene_01195.t1	0	0	0	53.97	53.97	53.26	MBPM02000003	368379	369290	-	gene_01195	Sbp	COG_Analysis	-	NA	-	-	-	-	-	-	-	0.001	COG1613	224529	34.831	ABC-type sulfate transport system, periplasmic component	P	Inorganic ion transport and metabolism	4792.ETI47852	-	28KV4@1|root,2QTBH@2759|Eukaryota,3QA7E@4776|Peronosporales	4776|Peronosporales	-	-	NA	459	0	53.7333	5.77435	1.93988e-05	Upregulated
gene_01198.t1	0	0	0	28.16	28.16	37.22	MBPM02000003	375196	376285	+	gene_01198	Pcm	COG_Analysis	Papain family cysteine protease	K00573	ko04142,ko04210,map04142,map04210	-	-	-	ko00000,ko00001,ko01000,ko01002	-	-	7.6E-023	COG2518	225316	30.729	Protein-L-isoaspartate O-methyltransferase	O	Posttranslational modification, protein turnover, chaperones	67593.Physo130084	O	COG2518@1|root,COG4870@1|root,KOG1543@2759|Eukaryota,KOG1661@2759|Eukaryota,3Q803@4776|Peronosporales	4776|Peronosporales	-	Peptidase_C1	K00573	367	0	31.18	5.00809	0.00925129	Upregulated
gene_01200.t1	0	0	0	459.03	459.03	539.29	MBPM02000003	377906	378445	-	gene_01200	NtpI	COG_Analysis	cwf18 pre-mRNA splicing factor	NA	-	-	-	-	-	-	-	0.002	COG1269	224188	21.26	Archaeal/vacuolar-type H+-ATPase subunit I/STV1	C	Energy production and conversion	4792.ETI47917	S	KOG3407@1|root,KOG3407@2759|Eukaryota,3QGBA@4776|Peronosporales	4776|Peronosporales	-	cwf18	NA	144	0	485.783	8.92714	0.00301926	Upregulated
gene_01201.t1	0	0	0	69.09	69.09	69.87	MBPM02000003	387698	391939	-	gene_01201	CtpA	COG_Analysis	-	NA	-	-	-	-	-	-	-	4.32E-005	COG0793	223864	28.235	C-terminal processing protease CtpA/Prc, contains a PDZ domain	O	Posttranslational modification, protein turnover, chaperones	4787.PITG_00263T0	-	2CMVU@1|root,2QS8Z@2759|Eukaryota,3Q8GF@4776|Peronosporales	4776|Peronosporales	-	C2,PH	NA	2192	0	69.35	6.13648	1.40554e-05	Upregulated
gene_01202.t1	0	0	0	35.8	35.8	54.39	MBPM02000003	404757	407495	+	gene_01202	Un-Annotated	NA	Nup93/Nic96	ko:K14309	ko03013,map03013	M00427	-	-	ko00000,ko00001,ko00002,ko03019	1.I.1	-	NA	NA	NA	NA	NA	NA	NA	4792.ETI47922	D	KOG2168@1|root,KOG2168@2759|Eukaryota,3QDGV@4776|Peronosporales	4776|Peronosporales	-	Nic96	NA	1542	0	41.9967	5.42615	0.0210853	Upregulated
gene_01203.t1	0	0	0	22.96	22.96	42.59	MBPM02000003	407673	408512	-	gene_01203	Un-Annotated	NA	-	NA	-	-	-	-	-	-	-	2.32E-087	NA	NA	NA	NA	NA	NA	4792.ETI47923	-	2E2E9@1|root,2S9N4@2759|Eukaryota,3QF1X@4776|Peronosporales	4776|Peronosporales	-	-	NA	268	0	29.5033	4.9309	0.0458325	Upregulated
gene_01206.t1	0	0	0	7.55	7.55	8.43	MBPM02000003	410561	413762	-	gene_01206	Un-Annotated	NA	-	NA	-	-	-	-	-	-	-	5.81E-240	NA	NA	NA	NA	NA	NA	4792.ETI47926	-	2E1RM@1|root,2RF4Q@2759|Eukaryota,3QGE3@4776|Peronosporales	4776|Peronosporales	-	-	NA	714	0	7.84333	3.14459	0.00139576	Upregulated
gene_01207.t1	0	0	0	18.19	18.19	23.7	MBPM02000003	414535	417026	+	gene_01207	PhoE	COG_Analysis	ATP-NAD kinase	ko:K00858	ko00760,ko01100,map00760,map01100	-	R00104	RC00002,RC00078	ko00000,ko00001,ko01000	-	-	1.13E-024	COG0406	223483	29.73	Broad specificity phosphatase PhoE	G	Carbohydrate transport and metabolism	4792.ETI47927	S	KOG4180@1|root,KOG4180@2759|Eukaryota,3QB8H@4776|Peronosporales	4776|Peronosporales	-	His_Phos_1,NAD_kinase	NA	1184	0	20.0267	4.39415	0.00830627	Upregulated
gene_01209.t1	0	0	0	7.65	7.65	13.5	MBPM02000003	418694	419119	+	gene_01209	Un-Annotated	NA	-	NA	-	-	-	-	-	-	-	4.31E-029	NA	NA	NA	NA	NA	NA	4792.ETI47933	-	2EMDI@1|root,2SR2X@2759|Eukaryota,3QG5H@4776|Peronosporales	4776|Peronosporales	-	-	NA	110	0	9.6	3.40599	0.03887	Upregulated
gene_01211.t1	0	0	0	3.94	3.94	3.79	MBPM02000003	422512	426810	+	gene_01211	Un-Annotated	NA	non-motile cilium assembly	NA	-	-	-	-	-	-	-	NA	NA	NA	NA	NA	NA	NA	67593.Physo130097	S	KOG2933@1|root,KOG2933@2759|Eukaryota,3Q7NP@4776|Peronosporales	4776|Peronosporales	-	CLASP_N	NA	1527	0	3.89	2.28983	0.000165171	Upregulated
gene_01212.t1	0	0	0	78.9	78.9	52.14	MBPM02000003	426941	427768	+	gene_01212	Un-Annotated	NA	-	NA	-	-	-	-	-	-	-	4.89E-026	NA	NA	NA	NA	NA	NA	67593.Physo130096	-	2C8WU@1|root,2SRAA@2759|Eukaryota,3QFJC@4776|Peronosporales	4776|Peronosporales	-	-	NA	112	0	69.98	6.14934	0.0158618	Upregulated
gene_01216.t1	0	0	0	36.96	36.96	37.07	MBPM02000003	560343	561858	-	gene_01216	CpdA	COG_Analysis	Iron/zinc purple acid phosphatase-like protein C	ko:K22390	-	-	-	-	ko00000	-	-	8.63E-006	COG1409	224327	19.101	3',5'-cyclic AMP phosphodiesterase CpdA	T	Signal transduction mechanisms	4792.ETI47941	G	COG1409@1|root,KOG1378@2759|Eukaryota,3QAI0@4776|Peronosporales	4776|Peronosporales	-	Metallophos,Metallophos_C,Pur_ac_phosph_N	NA	725	0	36.9967	5.2478	9.82239e-07	Upregulated
gene_01223.t1	0	0	0	36.79	36.79	35.84	MBPM02000003	579402	582773	+	gene_01223	Un-Annotated	NA	Rab-GTPase-TBC domain	ko:K03843,ko:K18081	ko00510,ko00513,ko00562,ko01100,ko04070,map00510,map00513,map00562,map01100,map04070	M00055	R05973,R06238	-	ko00000,ko00001,ko00002,ko01000,ko01003,ko01009	-	-	NA	NA	NA	NA	NA	NA	NA	4792.ETI48011	IU	COG5210@1|root,KOG4471@1|root,KOG1091@2759|Eukaryota,KOG4471@2759|Eukaryota,3QC5Z@4776|Peronosporales	4776|Peronosporales	GT4	Glyco_transf_4,Glycos_transf_1,Myotub-related,RabGAP-TBC	NA	1686	0	36.4733	5.22779	7.53711e-05	Upregulated
gene_01225.t1	0	0	0	137.61	137.61	149.26	MBPM02000003	584337	585954	-	gene_01225	Un-Annotated	NA	elongation factor-2 kinase activity	ko:K08292	ko04152,ko04921,map04152,map04921	-	-	-	ko00000,ko00001,ko01000,ko01001	-	-	6.88E-271	NA	NA	NA	NA	NA	NA	67593.Physo130132	S	28NQ8@1|root,2QVA3@2759|Eukaryota,3Q908@4776|Peronosporales	4776|Peronosporales	-	Alpha_kinase,SHOCT	NA	749	0	141.493	7.15475	0.000752397	Upregulated
gene_01227.t1	0	0	0	165.01	165.01	177.86	MBPM02000003	587423	589463	-	gene_01227	WD40	COG_Analysis	-	NA	-	-	-	-	-	-	-	4.55E-032	COG2319	225201	27.609	WD40 repeat	R	General function prediction only	272952.HpaP811119	-	2CYSD@1|root,2S64A@2759|Eukaryota,3QGNK@4776|Peronosporales	4776|Peronosporales	-	-	NA	147	0	169.293	7.41188	0.000639539	Upregulated
gene_01229.t1	0	0	0	205.48	205.48	201.34	MBPM02000003	596953	598554	+	gene_01229	Un-Annotated	NA	NA	NA	NA	NA	NA	NA	NA	NA	NA	NA	NA	NA	NA	NA	NA	NA	NA	NA	NA	NA	NA	NA	NA	NA	0	204.1	7.68018	4.57133e-05	Upregulated
gene_01230.t1	0	0	0	31.33	31.33	13.81	MBPM02000003	599726	601712	+	gene_01230	FabB	COG_Analysis	Beta-ketoacyl-acyl-carrier-protein synthase II	K09458	ko00061,ko00780,ko01100,ko01212,map00061,map00780,map01100,map01212	M00083,M00572	R04355,R04726,R04952,R04957,R04960,R04963,R04968,R07762,R10115,R10119	RC00039,RC02728,RC02729,RC02888	ko00000,ko00001,ko00002,ko01000,ko01004	-	-	3.88E-132	COG0304	223381	42.584	3-oxoacyl-(acyl-carrier-protein) synthase	I	Lipid transport and metabolism	164328.Phyra71026	IQ	COG0304@1|root,KOG1394@2759|Eukaryota,3Q97U@4776|Peronosporales	4776|Peronosporales	-	Ketoacyl-synt_C,ketoacyl-synt	K09458	650	0	25.49	4.72738	0.0486894	Upregulated
gene_01232.t1	0	0	0	67.03	67.03	31.94	MBPM02000003	604893	606861	+	gene_01232	PheT	COG_Analysis	B3/4 domain	K01890	ko00970,map00970	M00359,M00360	R03660	RC00055,RC00523	ko00000,ko00001,ko00002,ko01000,ko01007,ko03016	-	-	5.59E-097	COG0072	223150	25.958	Phenylalanyl-tRNA synthetase beta subunit	J	Translation, ribosomal structure and biogenesis	67593.Physo108453	J	COG0072@1|root,KOG2472@2759|Eukaryota,3Q756@4776|Peronosporales	4776|Peronosporales	-	B3_4,B5	K01890	1152	0	55.3333	5.81592	0.0418958	Upregulated
gene_01237.t1	0	0	0	23.38	23.38	44.38	MBPM02000003	615529	616801	+	gene_01237	TPR	COG_Analysis	Sel1-like repeats.	NA	-	-	-	-	-	-	-	5.1E-034	COG0790	223861	28.916	TPR repeat	R	General function prediction only	164328.Phyra93275	MOT	COG0790@1|root,KOG1550@2759|Eukaryota,3Q98R@4776|Peronosporales	4776|Peronosporales	-	Sel1	NA	346	0	30.38	4.97177	0.0492054	Upregulated
gene_01242.t1	0	0	0	56.49	56.49	33.18	MBPM02000003	637292	637915	-	gene_01242	Un-Annotated	NA	HCNGP-like protein	NA	-	-	-	-	-	-	-	5.35E-069	NA	NA	NA	NA	NA	NA	164328.Phyra72647	K	KOG2959@1|root,KOG2959@2759|Eukaryota,3QFF1@4776|Peronosporales	4776|Peronosporales	-	HCNGP	NA	216	0	48.72	5.63575	0.0245037	Upregulated
gene_01243.t1	0	0	0	13.97	13.97	7.57	MBPM02000003	637969	639991	+	gene_01243	ATS1	COG_Analysis	Tryptophan/tyrosine permease family	ko:K14992	ko04727,map04727	-	-	-	ko00000,ko00001,ko02000	2.A.18.6.8	-	1.7E-029	COG5184	227511	23.097	Alpha-tubulin suppressor ATS1 and related RCC1 domain-containing proteins	D	Cell cycle control, cell division, chromosome partitioning	4792.ETI48026	E	COG0814@1|root,COG5021@1|root,KOG0941@2759|Eukaryota,KOG1305@2759|Eukaryota,3QASY@4776|Peronosporales	4776|Peronosporales	-	Aa_trans,RCC1	NA	667	0	11.8367	3.6822	0.0309815	Upregulated
gene_01245.t1	0	0	0	930.33	930.33	718.64	MBPM02000003	653835	654457	+	gene_01245	CBS	COG_Analysis	Domain in cystathionine beta-synthase and other proteins.	NA	-	-	-	-	-	-	-	2.03E-013	COG0517	223591	28.829	CBS domain	T	Signal transduction mechanisms	4787.PITG_00314T0	S	COG0517@1|root,2QQ7J@2759|Eukaryota,3QBXG@4776|Peronosporales	4776|Peronosporales	-	CBS	NA	310	0	859.767	9.74948	0.00666862	Upregulated
gene_01246.t1	0	0	0	16.48	16.48	8.3	MBPM02000003	654803	658464	+	gene_01246	Un-Annotated	NA	phosphatidylinositol dephosphorylation	NA	-	-	-	-	-	-	-	NA	NA	NA	NA	NA	NA	NA	4792.ETI48016	T	COG5411@1|root,KOG0565@2759|Eukaryota,3QBPS@4776|Peronosporales	4776|Peronosporales	-	7tm_2,Exo_endo_phos	NA	1373	0	13.7533	3.88297	0.0371298	Upregulated
gene_01249.t1	0	0	0	32.66	32.66	15.35	MBPM02000003	666576	668150	+	gene_01249	Un-Annotated	NA	-	NA	-	-	-	-	-	-	-	8.74E-169	NA	NA	NA	NA	NA	NA	67593.Physo130166	-	28NFN@1|root,2QV19@2759|Eukaryota,3QDRV@4776|Peronosporales	4776|Peronosporales	-	-	NA	495	0	26.89	4.80168	0.0430895	Upregulated
gene_01252.t1	0	0	0	7.05	7.05	8.28	MBPM02000003	673611	675707	+	gene_01252	ASAH2	BlastKOALA	Neutral/alkaline non-lysosomal ceramidase, C-terminal	K12349	-	-	-	-	-	-	-	NA	NA	NA	NA	NA	NA	NA	4792.ETI48057	T	KOG2232@1|root,KOG2232@2759|Eukaryota,3QGYK@4776|Peronosporales	4776|Peronosporales	-	Ceramidase_alk,Ceramidse_alk_C	K12349	1145	0	7.46	3.08066	0.00300696	Upregulated
gene_01254.t1	0	0	0	45.92	45.92	46.54	MBPM02000003	684035	685610	+	gene_01254	AraJ	COG_Analysis	Sugar (and other) transporter	K08178	-	-	-	-	ko00000,ko02000	2.A.1.12	-	1.45E-013	COG2814	225371	19.527	Predicted arabinose efflux permease AraJ, MFS family	G	Carbohydrate transport and metabolism	4787.PITG_00329T0	EGP	COG0477@1|root,2QPK1@2759|Eukaryota,3QDJ0@4776|Peronosporales	4776|Peronosporales	-	Sugar_tr	K08178	860	0	46.1267	5.55847	2.00735e-05	Upregulated
gene_01256.t1	0	0	0	310.89	310.89	249.86	MBPM02000003	702514	703083	+	gene_01256	Un-Annotated	NA	-	NA	-	-	-	-	-	-	-	4.43E-082	NA	NA	NA	NA	NA	NA	4792.ETI48043	-	2EMVW@1|root,2SRFC@2759|Eukaryota,3QGJI@4776|Peronosporales	4776|Peronosporales	-	-	NA	246	0	290.547	8.18758	0.00486668	Upregulated
gene_01257.t1	0	0	0	18.8	18.8	12.67	MBPM02000003	703186	706196	-	gene_01257	Un-Annotated	NA	7 transmembrane receptor (Secretin family)	NA	-	-	-	-	-	-	-	NA	NA	NA	NA	NA	NA	NA	4792.ETI48041	U	COG5411@1|root,KOG0565@2759|Eukaryota,3QA8W@4776|Peronosporales	4776|Peronosporales	-	7tm_2,Dicty_CAR,Exo_endo_phos	NA	1514	0	16.7567	4.15029	0.0145461	Upregulated
gene_01259.t1	0	0	0	50.76	50.76	26.32	MBPM02000003	718678	722169	+	gene_01259	SbcC	COG_Analysis	Autophagy-related protein 11	ko:K08330	ko04136,ko04138,ko04139,map04136,map04138,map04139	-	-	-	ko00000,ko00001,ko02000,ko03029,ko04131	9.A.15.1	-	1.6E-005	COG0419	223496	16.539	DNA repair exonuclease SbcCD ATPase subunit	L	Replication, recombination and repair	4792.ETI48044	S	28MXS@1|root,2QUG9@2759|Eukaryota,3Q9A6@4776|Peronosporales	4776|Peronosporales	-	APG17,ATG11	NA	1313	0	42.6133	5.4467	0.0346595	Upregulated
gene_01274.t1	0	0	0	45.01	45.01	31.26	MBPM02000003	785992	788095	+	gene_01274	MscS	COG_Analysis	Mechanosensitive ion channel	NA	-	-	-	-	-	-	-	8.05E-013	COG0668	223740	17.105	Small-conductance mechanosensitive channel	M	Cell wall/membrane/envelope biogenesis	4792.ETI48070	S	29KW9@1|root,2RU5I@2759|Eukaryota,3QAYJ@4776|Peronosporales	4776|Peronosporales	-	MS_channel	NA	552	0	40.4267	5.37249	0.012611	Upregulated
gene_01277.t1	0	0	0	80.98	80.98	99.15	MBPM02000003	795169	799116	+	gene_01277	Un-Annotated	NA	Belongs to the TRAFAC class myosin-kinesin ATPase superfamily. Myosin family	ko:K10357	-	-	-	-	ko00000,ko03019,ko03029,ko04131,ko04812	-	-	NA	NA	NA	NA	NA	NA	NA	4792.ETI48091	Z	COG5022@1|root,KOG0163@2759|Eukaryota,3QIWC@4776|Peronosporales	4776|Peronosporales	-	Myosin_head	NA	1746	0	87.0367	6.46003	0.00480753	Upregulated
gene_01278.t1	0	0	0	23.83	23.83	31.51	MBPM02000003	799221	800738	-	gene_01278	TPR	COG_Analysis	Tetratricopeptide repeat	NA	-	-	-	-	-	-	-	0.000101	COG0457	223533	25.234	Tetratricopeptide (TPR) repeat	R	General function prediction only	4792.ETI48087	S	29EUF@1|root,2RMZI@2759|Eukaryota,3QAS5@4776|Peronosporales	4776|Peronosporales	-	TPR_16	NA	579	0	26.39	4.77558	0.00927947	Upregulated
gene_01279.t1	0	0	0	76.21	76.21	68.47	MBPM02000003	800827	802315	+	gene_01279	Un-Annotated	NA	26S proteasome subunit RPN7	ko:K12175	-	-	-	-	ko00000,ko04121	-	-	4.55E-253	NA	NA	NA	NA	NA	NA	4787.PITG_00350T0	OT	KOG0686@1|root,KOG0686@2759|Eukaryota,3Q8DA@4776|Peronosporales	4776|Peronosporales	-	PCI,RPN7	NA	698	0	73.63	6.22168	0.00122555	Upregulated
gene_01280.t1	0	0	0	32.87	32.87	15.8	MBPM02000003	802746	803957	-	gene_01280	BaeS	COG_Analysis	Mitochondrial branched-chain alpha-ketoacid dehydrogenase kinase	ko:K00898	-	-	-	-	ko00000,ko01000,ko01001	-	-	9.9E-011	COG0642	223715	26.087	Signal transduction histidine kinase	T	Signal transduction mechanisms	4792.ETI48084	T	COG0642@1|root,KOG0787@2759|Eukaryota,3QFBF@4776|Peronosporales	4776|Peronosporales	-	BCDHK_Adom3,HATPase_c	NA	684	0	27.18	4.8166	0.0411399	Upregulated
gene_01281.t1	0	0	0	48.33	48.33	34.07	MBPM02000003	813132	813971	-	gene_01281	Un-Annotated	NA	-	NA	-	-	-	-	-	-	-	5.29E-072	NA	NA	NA	NA	NA	NA	4792.ETI39744	-	28KZG@1|root,2S0CE@2759|Eukaryota,3QAW5@4776|Peronosporales	4776|Peronosporales	-	-	NA	230	0	43.5767	5.47822	0.0116902	Upregulated
gene_01282.t1	0	0	0	40.48	40.48	37.77	MBPM02000003	815395	816243	-	gene_01282	Un-Annotated	NA	-	NA	-	-	-	-	-	-	-	2E-064	NA	NA	NA	NA	NA	NA	4792.ETI39744	-	28KZG@1|root,2S0CE@2759|Eukaryota,3QAW5@4776|Peronosporales	4776|Peronosporales	-	-	NA	211	0	39.5767	5.34258	0.000520569	Upregulated
gene_01287.t1	0	0	0	4.44	4.44	5.22	MBPM02000003	836116	837455	+	gene_01287	Un-Annotated	NA	-	NA	-	-	-	-	-	-	-	4.18E-150	NA	NA	NA	NA	NA	NA	67593.Physo132308	-	2EHZ0@1|root,2SNHF@2759|Eukaryota,3Q7RC@4776|Peronosporales	4776|Peronosporales	-	-	NA	439	0	4.7	2.51096	0.00304623	Upregulated
gene_01293.t1	0	0	0	12.04	12.04	7.07	MBPM02000003	855927	856969	-	gene_01293	Un-Annotated	NA	-	NA	-	-	-	-	-	-	-	5.54E-063	NA	NA	NA	NA	NA	NA	4792.ETI39744	-	28KZG@1|root,2S0CE@2759|Eukaryota,3QAW5@4776|Peronosporales	4776|Peronosporales	-	-	NA	208	0	10.3833	3.50885	0.0245238	Upregulated
gene_01298.t1	0	0	0	7.55	7.55	7.76	MBPM02000003	887502	892370	+	gene_01298	Un-Annotated	NA	Jacalin-like lectin domain	NA	-	-	-	-	-	-	-	NA	NA	NA	NA	NA	NA	NA	4792.ETI48082	S	2CM7I@1|root,2QPIS@2759|Eukaryota,3Q87Z@4776|Peronosporales	4776|Peronosporales	-	Jacalin	NA	1503	0	7.62	3.10769	8.43784e-05	Upregulated
gene_01301.t1	0	0	0	10.18	10.18	5.13	MBPM02000003	896412	897770	-	gene_01301	Un-Annotated	NA	-	NA	-	-	-	-	-	-	-	6.81E-129	NA	NA	NA	NA	NA	NA	4792.ETI48111	-	2E2PY@1|root,2S9WV@2759|Eukaryota,3QGCV@4776|Peronosporales	4776|Peronosporales	-	-	NA	384	0	8.49667	3.24742	0.0370809	Upregulated
gene_01303.t1	0	0	0	27.33	27.33	16.06	MBPM02000003	900867	903341	+	gene_01303	Un-Annotated	NA	Protein similar to CwfJ C-terminus 1	NA	-	-	-	-	-	-	-	3.33E-216	NA	NA	NA	NA	NA	NA	4792.ETI48109	S	KOG2477@1|root,KOG2477@2759|Eukaryota,3Q91W@4776|Peronosporales	4776|Peronosporales	-	CwfJ_C_1,CwfJ_C_2	NA	640	0	23.5733	4.61902	0.0244677	Upregulated
gene_01304.t1	0	0	0	45.68	45.68	58.53	MBPM02000003	903361	904170	-	gene_01304	Un-Annotated	NA	-	NA	-	-	-	-	-	-	-	7.38E-062	NA	NA	NA	NA	NA	NA	4792.ETI48104	-	2BD89@1|root,2S120@2759|Eukaryota,3Q6ZX@4776|Peronosporales	4776|Peronosporales	-	-	NA	197	0	49.9633	5.67139	0.00726951	Upregulated
gene_01305.t1	0	0	0	87.54	87.54	79.19	MBPM02000003	913966	916731	-	gene_01305	Un-Annotated	NA	-	NA	-	-	-	-	-	-	-	NA	NA	NA	NA	NA	NA	NA	4792.ETI48174	-	2D2BH@1|root,2SM9M@2759|Eukaryota,3Q7M2@4776|Peronosporales	4776|Peronosporales	-	Jacalin	NA	1016	0	84.7567	6.42218	0.00107667	Upregulated
gene_01307.t1	0	0	0	12.01	12.01	21.16	MBPM02000003	930033	932699	+	gene_01307	Un-Annotated	NA	-	NA	-	-	-	-	-	-	-	1.16E-214	NA	NA	NA	NA	NA	NA	4792.ETI48163	-	2C43F@1|root,2SKRA@2759|Eukaryota,3QHXD@4776|Peronosporales	4776|Peronosporales	-	-	NA	622	0	15.06	4.0054	0.0386532	Upregulated
gene_01308.t1	0	0	0	160.31	160.31	129.92	MBPM02000003	932775	934592	-	gene_01308	GadA	COG_Analysis	Pyridoxal-dependent decarboxylase conserved domain	K01634	ko00600,ko01100,ko04071,map00600,map01100,map04071	M00100	R02464,R06516	RC00264,RC00721,RC01266	ko00000,ko00001,ko00002,ko01000	-	-	3.19E-071	COG0076	223154	27.82	Glutamate or tyrosine decarboxylase or a related PLP-dependent protein	E	Amino acid transport and metabolism	4792.ETI48162	E	COG0076@1|root,KOG1383@2759|Eukaryota,3QAUS@4776|Peronosporales	4776|Peronosporales	-	Pyridoxal_deC	K01634	950	0	150.18	7.24012	0.00451901	Upregulated
gene_01312.t1	0	0	0	80.94	80.94	133.36	MBPM02000003	951215	952279	-	gene_01312	PhoE	COG_Analysis	Phosphoglycerate mutase family	NA	-	-	-	-	-	-	-	0.000337	COG0406	223483	20.217	Broad specificity phosphatase PhoE	G	Carbohydrate transport and metabolism	4787.PITG_00383T0	S	2ASAB@1|root,2RZPE@2759|Eukaryota,3QEEY@4776|Peronosporales	4776|Peronosporales	-	His_Phos_1	NA	489	0	98.4133	6.63537	0.0301077	Upregulated
gene_01314.t1	0	0	0	44.34	44.34	57.65	MBPM02000003	962983	965223	-	gene_01314	Un-Annotated	NA	Ig-like domain from next to BRCA1 gene	ko:K17987	ko04137,map04137	-	-	-	ko00000,ko00001,ko03029,ko04131	-	-	3.29E-198	NA	NA	NA	NA	NA	NA	4787.PITG_00391T0	DZ	KOG4351@1|root,KOG4582@1|root,KOG4351@2759|Eukaryota,KOG4582@2759|Eukaryota,3QBD5@4776|Peronosporales	4776|Peronosporales	-	N_BRCA1_IG,PB1,ZZ	NA	588	0	48.7767	5.6374	0.00817222	Upregulated
gene_01315.t1	0	0	0	264.08	264.08	221.48	MBPM02000003	965131	966938	+	gene_01315	Un-Annotated	NA	Ig-like domain from next to BRCA1 gene	ko:K17987	ko04137,map04137	-	-	-	ko00000,ko00001,ko03029,ko04131	-	-	2.14E-260	NA	NA	NA	NA	NA	NA	4792.ETI48143	S	KOG4351@1|root,KOG4351@2759|Eukaryota,3Q8PI@4776|Peronosporales	4776|Peronosporales	-	N_BRCA1_IG,PB1	NA	726	0	249.88	7.97085	0.00321378	Upregulated
gene_01316.t1	0	0	0	51.85	51.85	49.86	MBPM02000003	967054	969189	-	gene_01316	Un-Annotated	NA	-	NA	-	-	-	-	-	-	-	3.59E-235	NA	NA	NA	NA	NA	NA	4792.ETI48144	-	2EGMU@1|root,2SMIJ@2759|Eukaryota,3QF8R@4776|Peronosporales	4776|Peronosporales	-	B2-adapt-app_C	NA	671	0	51.1867	5.70561	0.000167896	Upregulated
gene_01318.t1	0	0	0	8.09	8.09	11.41	MBPM02000003	971669	972805	-	gene_01318	Un-Annotated	NA	-	NA	-	-	-	-	-	-	-	7.85E-086	NA	NA	NA	NA	NA	NA	4792.ETI48151	-	2EGJD@1|root,2SMGV@2759|Eukaryota,3QFJ3@4776|Peronosporales	4776|Peronosporales	-	-	NA	272	0	9.19667	3.35003	0.014173	Upregulated
gene_01320.t1	0	0	0	75.46	75.46	73.25	MBPM02000003	980537	982105	+	gene_01320	Un-Annotated	NA	transmembrane transport	NA	-	-	-	-	-	-	-	5.69E-277	NA	NA	NA	NA	NA	NA	4792.ETI48134	S	2CMU1@1|root,2QRYG@2759|Eukaryota,3Q7G4@4776|Peronosporales	4776|Peronosporales	-	MFS_1	NA	770	0	74.7233	6.24267	9.71776e-05	Upregulated
gene_01323.t1	0	0	0	685.97	685.97	407.12	MBPM02000003	998862	1000215	-	gene_01323	Un-Annotated	NA	Papain family cysteine protease	ko:K08568	ko04142,ko04210,map04142,map04210	-	-	-	ko00000,ko00001,ko01000,ko01002	-	-	1.21E-008	COG4870	227207	25.904	Cysteine protease, C1A family	O	Posttranslational modification, protein turnover, chaperones	4792.ETI48138	O	COG4870@1|root,KOG1543@2759|Eukaryota,3Q9ZR@4776|Peronosporales	4776|Peronosporales	-	Peptidase_C1	NA	744	0	593.02	9.21437	0.0236977	Upregulated
gene_01324.t1	0	0	0	68.23	68.23	48.11	MBPM02000003	1000400	1002571	+	gene_01324	AlbA	COG_Analysis	Alba	NA	-	-	-	-	-	-	-	4E-006	COG1581	224497	37.879	DNA/RNA-binding protein AlbA/Ssh10b	K	Transcription	4787.PITG_00396T0	S	KOG2567@1|root,KOG2567@2759|Eukaryota,3QER9@4776|Peronosporales	4776|Peronosporales	-	Alba	NA	509	0	61.5233	5.96632	0.0116755	Upregulated
gene_01326.t1	0	0	0	149.17	149.17	100.88	MBPM02000003	1006895	1007971	-	gene_01326	Un-Annotated	NA	-	NA	-	-	-	-	-	-	-	4.03E-170	NA	NA	NA	NA	NA	NA	4792.ETI48208	-	29F64@1|root,2RNBH@2759|Eukaryota,3Q83D@4776|Peronosporales	4776|Peronosporales	-	-	NA	486	0	133.073	7.06688	0.014318	Upregulated
gene_01327.t1	0	0	0	57.14	57.14	56.64	MBPM02000003	1008022	1009360	+	gene_01327	Un-Annotated	NA	Calmodulin-binding	NA	-	-	-	-	-	-	-	4.75E-155	NA	NA	NA	NA	NA	NA	4792.ETI48209	S	28MI4@1|root,2QU1P@2759|Eukaryota,3QA99@4776|Peronosporales	4776|Peronosporales	-	Enkurin	NA	445	0	56.9733	5.85732	8.55753e-06	Upregulated
gene_01328.t1	0	0	0	101.4	101.4	53.3	MBPM02000003	1009417	1010544	-	gene_01328	Sdo1	COG_Analysis	Shwachman-Bodian-Diamond syndrome (SBDS) protein	ko:K14574	ko03008,map03008	-	-	-	ko00000,ko00001,ko03009	-	-	1.06E-053	COG1500	224417	29.258	Ribosome maturation protein Sdo1	J	Translation, ribosomal structure and biogenesis	4792.ETI48210	J	COG1500@1|root,KOG2917@2759|Eukaryota,3Q7GE@4776|Peronosporales	4776|Peronosporales	-	SBDS,SBDS_C	NA	601	0	85.3667	6.4324	0.0335122	Upregulated
gene_01331.t1	0	0	0	44.25	44.25	32.84	MBPM02000003	1033800	1035287	+	gene_01331	Un-Annotated	NA	-	NA	-	-	-	-	-	-	-	1.12E-192	NA	NA	NA	NA	NA	NA	4792.ETI48192	-	293UY@1|root,2RARU@2759|Eukaryota,3QE4R@4776|Peronosporales	4776|Peronosporales	-	-	NA	552	0	40.4467	5.37318	0.00872668	Upregulated
gene_01332.t1	0	0	0	64.96	64.96	34.84	MBPM02000003	1035597	1036349	-	gene_01332	Un-Annotated	NA	Protein of unknown function (DUF1681)	ko:K20069	-	-	-	-	ko00000,ko04131	-	-	2.07E-124	NA	NA	NA	NA	NA	NA	4792.ETI48194	S	KOG2500@1|root,KOG2500@2759|Eukaryota,3QF6C@4776|Peronosporales	4776|Peronosporales	-	DUF1681	NA	360	0	54.92	5.80529	0.0318328	Upregulated
gene_01333.t1	0	0	0	171.31	171.31	142.24	MBPM02000003	1036498	1037763	-	gene_01333	Un-Annotated	NA	Bystin	ko:K14797	-	-	-	-	ko00000,ko03009	-	-	5.87E-254	NA	NA	NA	NA	NA	NA	4787.PITG_00410T0	W	KOG3871@1|root,KOG3871@2759|Eukaryota,3QDWS@4776|Peronosporales	4776|Peronosporales	-	Bystin	NA	702	0	161.62	7.34536	0.00357539	Upregulated
gene_01335.t1	0	0	0	25.3	25.3	44.59	MBPM02000003	1038785	1039597	-	gene_01335	Un-Annotated	NA	intermembrane phospholipid transfer	NA	-	-	-	-	-	-	-	9.51E-140	NA	NA	NA	NA	NA	NA	164328.Phyra72711	E	KOG1470@1|root,KOG1470@2759|Eukaryota	2759|Eukaryota	-	CRAL_TRIO,HLH	NA	414	0	31.73	5.03254	0.0386979	Upregulated
gene_01338.t1	0	0	0	48.12	48.12	25.75	MBPM02000003	1047847	1049778	+	gene_01338	PTR2	COG_Analysis	POT family	ko:K14638	-	-	-	-	ko00000,ko02000	2.A.17.3	-	5.64E-036	COG3104	225646	21.043	Dipeptide/tripeptide permease	E	Amino acid transport and metabolism	67593.Physo130243	E	COG3104@1|root,KOG1237@2759|Eukaryota,3QDSN@4776|Peronosporales	4776|Peronosporales	-	PTR2	NA	1151	0	40.6633	5.38071	0.0320203	Upregulated
gene_01339.t1	0	0	0	7.72	7.72	4.54	MBPM02000003	1055799	1059899	+	gene_01339	Un-Annotated	NA	WD domain, G-beta repeat	NA	-	-	-	-	-	-	-	NA	NA	NA	NA	NA	NA	NA	4792.ETI48177	Z	KOG0274@1|root,KOG2127@1|root,KOG0274@2759|Eukaryota,KOG2127@2759|Eukaryota,3QEIR@4776|Peronosporales	4776|Peronosporales	-	DENN,Kinesin,WD40,uDENN	NA	1660	0	6.66	2.93734	0.024408	Upregulated
gene_01343.t1	0	0	0	51.35	51.35	31.03	MBPM02000003	1063160	1064389	+	gene_01343	Un-Annotated	NA	Histone methylation protein DOT1	NA	-	-	-	-	-	-	-	2.99E-212	NA	NA	NA	NA	NA	NA	4792.ETI48185	S	2AVA3@1|root,2RZVU@2759|Eukaryota,3QAM2@4776|Peronosporales	4776|Peronosporales	-	DOT1	NA	595	0	44.5767	5.51022	0.0223182	Upregulated
gene_01344.t1	0	0	0	100.83	100.83	64.61	MBPM02000003	1064552	1065265	-	gene_01344	Un-Annotated	NA	Ribosome-assembly protein 3	NA	-	-	-	-	-	-	-	2.06E-081	NA	NA	NA	NA	NA	NA	4792.ETI48186	S	2ANRH@1|root,2RZF0@2759|Eukaryota,3Q7F2@4776|Peronosporales	4776|Peronosporales	-	Rsa3	NA	250	0	88.7567	6.48795	0.0180052	Upregulated
gene_01346.t1	0	0	0	170.76	170.76	115.67	MBPM02000003	1079723	1081225	+	gene_01346	Un-Annotated	NA	Calcineurin-like phosphoesterase	NA	-	-	-	-	-	-	-	1.36999999984676e-314	NA	NA	NA	NA	NA	NA	67593.Physo130258	O	COG1409@1|root,KOG2679@2759|Eukaryota,3Q8RG@4776|Peronosporales	4776|Peronosporales	-	Metallophos	NA	862	0	152.397	7.26112	0.0142108	Upregulated
gene_01349.t1	0	0	0	323.38	323.38	469.27	MBPM02000003	1084428	1085583	+	gene_01349	Un-Annotated	NA	Ribonuclease H protein	ko:K13506	ko00561,ko00564,ko01100,ko01110,map00561,map00564,map01100,map01110	M00089	R00851,R09380	RC00004,RC00039,RC00041	ko00000,ko00001,ko00002,ko01000,ko01004	-	-	1.4E-068	NA	NA	NA	NA	NA	NA	67593.Physo129312	E	KOG1075@1|root,KOG1075@2759|Eukaryota	2759|Eukaryota	-	Exo_endo_phos_2,RVT_1	NA	237	0	372.01	8.54307	0.0166624	Upregulated
gene_01350.t1	0	0	0	147.31	147.31	138.08	MBPM02000003	1092128	1093600	-	gene_01350	RRM	COG_Analysis	Domain with 2 conserved Trp (W) residues	ko:K13207	-	-	-	-	ko00000,ko03041	-	-	5.5E-013	COG0724	223796	34.524	RNA recognition motif (RRM) domain	J	Translation, ribosomal structure and biogenesis	4787.PITG_09748T0	A	KOG0144@1|root,KOG0144@2759|Eukaryota,3QEHC@4776|Peronosporales	4776|Peronosporales	-	RRM_1,WW	NA	339	0	144.233	7.18223	0.000454709	Upregulated
gene_01352.t1	0	0	0	19.17	19.17	24.4	MBPM02000003	1108616	1110985	+	gene_01352	ThiF	COG_Analysis	ThiF family	K21147	ko04122,map04122	-	R07459,R07461	RC00043	ko00000,ko00001,ko01000,ko03016,ko04121	-	-	2.88E-084	COG0476	223552	47.308	Molybdopterin or thiamine biosynthesis adenylyltransferase	H	Coenzyme transport and metabolism	4792.ETI48222	H	COG0476@1|root,KOG2017@2759|Eukaryota,3QBND@4776|Peronosporales	4776|Peronosporales	-	Rhodanese,ThiF	K21147	641	0	20.9133	4.45374	0.00687727	Upregulated
gene_01353.t1	0	0	0	59.96	59.96	98.76	MBPM02000003	1111089	1113368	-	gene_01353	Un-Annotated	NA	PHD-finger	NA	-	-	-	-	-	-	-	3.57E-199	NA	NA	NA	NA	NA	NA	4787.PITG_00426T0	S	KOG4299@1|root,KOG4299@2759|Eukaryota,3QBAA@4776|Peronosporales	4776|Peronosporales	-	PHD	NA	574	0	72.8933	6.20737	0.0300681	Upregulated
gene_01356.t1	0	0	0	25.63	25.63	42.67	MBPM02000003	1118786	1120178	-	gene_01356	Un-Annotated	NA	Olfactory receptor 4-like	NA	-	-	-	-	-	-	-	1.4E-175	NA	NA	NA	NA	NA	NA	4787.PITG_00437T0	S	2B7H3@1|root,2S0PH@2759|Eukaryota,3Q9S4@4776|Peronosporales	4776|Peronosporales	-	ODR4-like	NA	503	0	31.31	5.01391	0.0313698	Upregulated
gene_01358.t1	0	0	0	11.75	11.75	11.5	MBPM02000003	1133956	1135429	+	gene_01358	Un-Annotated	NA	-	NA	-	-	-	-	-	-	-	2.35E-140	NA	NA	NA	NA	NA	NA	4792.ETI52634	-	2BR2D@1|root,2S1VK@2759|Eukaryota,3QDU5@4776|Peronosporales	4776|Peronosporales	-	-	NA	416	0	11.6667	3.66297	5.10165e-05	Upregulated
gene_01359.t1	0	0	0	3.57	3.57	2.52	MBPM02000003	1135634	1140081	-	gene_01359	Un-Annotated	NA	Myotubularin-like phosphatase domain	ko:K18081	ko00562,ko01100,ko04070,map00562,map01100,map04070	-	-	-	ko00000,ko00001,ko01000,ko01009	-	-	NA	NA	NA	NA	NA	NA	NA	4792.ETI52633	IU	KOG4471@1|root,KOG4471@2759|Eukaryota,3Q73B@4776|Peronosporales	4776|Peronosporales	-	Myotub-related	NA	1606	0	3.22	2.07724	0.0116094	Upregulated
gene_01367.t1	0	0	0	39.13	39.13	34.49	MBPM02000003	1201746	1207543	+	gene_01367	Un-Annotated	NA	Rab guanyl-nucleotide exchange factor activity	NA	-	-	-	-	-	-	-	NA	NA	NA	NA	NA	NA	NA	4787.PITG_00450T0	S	KOG2127@1|root,KOG2127@2759|Eukaryota,3QC8U@4776|Peronosporales	4776|Peronosporales	-	DENN,uDENN	NA	1828	0	37.5833	5.26991	0.00168928	Upregulated
gene_01368.t1	0	0	0	18.68	18.68	32.92	MBPM02000003	1207664	1208847	-	gene_01368	AcoB	COG_Analysis	Transketolase, C-terminal domain	K00167	ko00280,ko00640,ko01100,ko01110,ko01130,map00280,map00640,map01100,map01110,map01130	M00036	R07599,R07600,R07601,R07602,R07603,R07604,R10996,R10997	RC00027,RC00627,RC02743,RC02883,RC02949,RC02953	br01601,ko00000,ko00001,ko00002,ko01000	-	-	1.84E-152	COG0022	223101	53.135	Pyruvate/2-oxoglutarate/acetoin dehydrogenase complex, dehydrogenase (E1) component, beta subunit	C	Energy production and conversion	4792.ETI52613	C	COG0022@1|root,KOG0525@2759|Eukaryota,3Q9XM@4776|Peronosporales	4776|Peronosporales	-	Transket_pyr,Transketolase_C	K00167	583	0	23.4267	4.61039	0.0386873	Upregulated
gene_01371.t1	0	0	0	36.98	36.98	20.58	MBPM02000003	1212899	1215526	-	gene_01371	ATS1	COG_Analysis	Regulator of chromosome condensation (RCC1) repeat	ko:K11494	-	-	-	-	ko00000,ko03036	-	-	8.51E-039	COG5184	227511	26.301	Alpha-tubulin suppressor ATS1 and related RCC1 domain-containing proteins	D	Cell cycle control, cell division, chromosome partitioning	4787.PITG_00454T0	DZ	COG5184@1|root,KOG1426@2759|Eukaryota,3Q910@4776|Peronosporales	4776|Peronosporales	-	BTB,RCC1	NA	812	0	31.5133	5.02296	0.0287988	Upregulated
gene_01372.t1	0	0	0	556.67	556.67	928.74	MBPM02000003	1216191	1217374	+	gene_01372	Un-Annotated	NA	-	NA	-	-	-	-	-	-	-	4.31E-240	NA	NA	NA	NA	NA	NA	67593.Physo130280	-	28KB7@1|root,2QSS2@2759|Eukaryota,3QEF6@4776|Peronosporales	4776|Peronosporales	-	-	NA	663	0	680.693	9.41298	0.0316307	Upregulated
gene_01374.t1	0	0	0	530.2	530.2	538.09	MBPM02000003	1221943	1222915	+	gene_01374	FRQ1	COG_Analysis	EF-hand, calcium binding motif	ko:K06268	ko04010,ko04020,ko04022,ko04114,ko04218,ko04310,ko04360,ko04370,ko04380,ko04650,ko04658,ko04659,ko04660,ko04662,ko04720,ko04724,ko04921,ko04922,ko04924,ko05010,ko05014,ko05031,ko05152,ko05166,ko05167,map04010,map04020,map04022,map04114,map04218,map04310,map04360,map04370,map04380,map04650,map04658,map04659,map04660,map04662,map04720,map04724,map04921,map04922,map04924,map05010,map05014,map05031,m…	-	-	-	ko00000,ko00001,ko01009	-	-	1.21E-007	COG5126	227455	24.031	Ca2+-binding protein, EF-hand superfamily	T	Signal transduction mechanisms	4792.ETI52584	T	COG5126@1|root,KOG0034@2759|Eukaryota,3Q75E@4776|Peronosporales	4776|Peronosporales	-	EF-hand_7	NA	381	0	532.83	9.06024	2.43623e-05	Upregulated
gene_01375.t1	0	0	0	224.22	224.22	367.67	MBPM02000003	1223042	1223817	-	gene_01375	AceF	COG_Analysis	Biotin-requiring enzyme	ko:K00627	ko00010,ko00020,ko00620,ko01100,ko01110,ko01120,ko01130,ko01200,map00010,map00020,map00620,map01100,map01110,map01120,map01130,map01200	M00307	R00209,R02569	RC00004,RC02742,RC02857	br01601,ko00000,ko00001,ko00002,ko01000	-	-	1.86E-023	COG0508	223582	30.469	Pyruvate/2-oxoglutarate dehydrogenase complex, dihydrolipoamide acyltransferase (E2) component	C	Energy production and conversion	67593.Physo130283	C	COG0508@1|root,KOG0557@2759|Eukaryota,3QA2H@4776|Peronosporales	4776|Peronosporales	-	Biotin_lipoyl	NA	307	0	272.037	8.09295	0.0295342	Upregulated
gene_01377.t1	0	0	0	58	58	51.12	MBPM02000003	1240669	1243623	+	gene_01377	Un-Annotated	NA	Phosphatidylinositol-4-phosphate 5-Kinase	ko:K00889	ko00562,ko01100,ko04011,ko04070,ko04072,ko04139,ko04144,ko04666,ko04810,ko05231,map00562,map01100,map04011,map04070,map04072,map04139,map04144,map04666,map04810,map05231	M00130	R03469	RC00002,RC00078	ko00000,ko00001,ko00002,ko01000,ko04131	-	-	NA	NA	NA	NA	NA	NA	NA	4792.ETI52572	T	COG5253@1|root,KOG0229@2759|Eukaryota,3Q8R4@4776|Peronosporales	4776|Peronosporales	-	Clat_adaptor_s,PIP5K	NA	1693	0	55.7067	5.82545	0.00169051	Upregulated
gene_01378.t1	0	0	0	379.93	379.93	245.73	MBPM02000003	1243778	1244882	+	gene_01378	Un-Annotated	NA	Clathrin adaptor complex small chain	ko:K20472	-	-	-	-	ko00000,ko04131	-	-	1.04E-110	NA	NA	NA	NA	NA	NA	4792.ETI52573	U	COG5541@1|root,KOG3343@2759|Eukaryota,3QDFF@4776|Peronosporales	4776|Peronosporales	-	Clat_adaptor_s	NA	320	0	335.197	8.39316	0.0173479	Upregulated
gene_01379.t1	0	0	0	290.53	290.53	240.01	MBPM02000003	1248422	1249300	+	gene_01379	Un-Annotated	NA	Mitochondrial carrier protein	NA	-	-	-	-	-	-	-	2.5E-199	NA	NA	NA	NA	NA	NA	4792.ETI52571	C	KOG0756@1|root,KOG0756@2759|Eukaryota,3Q780@4776|Peronosporales	4776|Peronosporales	-	Mito_carr	NA	553	0	273.69	8.10166	0.00376451	Upregulated
gene_01381.t1	0	0	0	17.87	17.87	11.55	MBPM02000003	1268273	1271227	+	gene_01381	Un-Annotated	NA	Protein of unknown function (DUF1765)	NA	-	-	-	-	-	-	-	NA	NA	NA	NA	NA	NA	NA	4792.ETI52557	S	28N8J@1|root,2QUTU@2759|Eukaryota,3Q8EA@4776|Peronosporales	4776|Peronosporales	-	DUF1765	NA	1404	0	15.7633	4.06724	0.0173959	Upregulated
gene_01383.t1	0	0	0	31.21	31.21	51.57	MBPM02000003	1272591	1273821	+	gene_01383	SPS1	COG_Analysis	Kinase-like	NA	-	-	-	-	-	-	-	7.04E-023	COG0515	223589	20.95	Serine/threonine protein kinase	T	Signal transduction mechanisms	4792.ETI52561	T	KOG0585@1|root,KOG0585@2759|Eukaryota,3QBRZ@4776|Peronosporales	4776|Peronosporales	-	Pkinase	NA	409	0	37.9967	5.28528	0.0304526	Upregulated
gene_01384.t1	0	0	0	22.89	22.89	28.82	MBPM02000003	1274363	1275490	-	gene_01384	Un-Annotated	NA	-	NA	-	-	-	-	-	-	-	6E-205	NA	NA	NA	NA	NA	NA	4792.ETI52562	-	2BVDC@1|root,2S25I@2759|Eukaryota,3QEDJ@4776|Peronosporales	4776|Peronosporales	-	-	NA	574	0	24.8667	4.69302	0.00625949	Upregulated
gene_01386.t1	0	0	0	62.41	62.41	49.89	MBPM02000003	1295833	1298183	+	gene_01386	TyrS	COG_Analysis	tRNA synthetases class I (W and Y)	ko:K01866	ko00970,map00970	M00359,M00360	R02918	RC00055,RC00523	ko00000,ko00001,ko00002,ko01000,ko01007,ko03016,ko03029	-	-	2.16E-045	COG0162	223240	22.131	Tyrosyl-tRNA synthetase	J	Translation, ribosomal structure and biogenesis	4792.ETI39935	J	COG0162@1|root,KOG2144@2759|Eukaryota,3Q7CB@4776|Peronosporales	4776|Peronosporales	-	PP2C,tRNA-synt_1b	NA	1311	0	58.2367	5.88842	0.00509616	Upregulated
gene_01388.t1	0	0	0	44.48	44.48	38.65	MBPM02000003	1301747	1304365	+	gene_01388	Un-Annotated	NA	Vacuolar protein sorting-associated protein	ko:K20299	-	-	-	-	ko00000,ko04131	-	-	NA	NA	NA	NA	NA	NA	NA	4792.ETI39943	U	KOG2180@1|root,KOG2180@2759|Eukaryota,3QCSC@4776|Peronosporales	4776|Peronosporales	-	Vps53_N	NA	1434	0	42.5367	5.44416	0.00208071	Upregulated
gene_01389.t1	0	0	0	44.09	44.09	31.09	MBPM02000003	1305218	1308097	+	gene_01389	Un-Annotated	NA	-	NA	-	-	-	-	-	-	-	1.14999999998317e-314	NA	NA	NA	NA	NA	NA	4792.ETI39952	-	2CXMQ@1|root,2RYHS@2759|Eukaryota,3Q9K5@4776|Peronosporales	4776|Peronosporales	-	-	NA	896	0	39.7567	5.34896	0.0116726	Upregulated
gene_01394.t1	0	0	0	46.65	46.65	28.35	MBPM02000003	1450179	1450868	-	gene_01394	Un-Annotated	NA	-	NA	-	-	-	-	-	-	-	1.28E-105	NA	NA	NA	NA	NA	NA	4792.ETI52692	-	2BI8Z@1|root,2S1DR@2759|Eukaryota,3QAF8@4776|Peronosporales	4776|Peronosporales	-	-	NA	311	0	40.55	5.37678	0.0218894	Upregulated
gene_01395.t1	0	0	0	733.32	733.32	751.1	MBPM02000003	1452165	1453474	-	gene_01395	RplV	COG_Analysis	Ribosomal protein L22p/L17e	ko:K02890	ko03010,map03010	M00178,M00179	-	-	br01610,ko00000,ko00001,ko00002,ko03011	-	-	6.24E-029	COG0091	223169	33.628	Ribosomal protein L22	J	Translation, ribosomal structure and biogenesis	4787.PITG_00523T0	J	COG0091@1|root,KOG1711@2759|Eukaryota,3QBG2@4776|Peronosporales	4776|Peronosporales	-	Ribosomal_L22	NA	293	0	739.247	9.53186	6.42688e-05	Upregulated
gene_01397.t1	0	0	0	48.01	48.01	21.76	MBPM02000003	1457338	1459323	-	gene_01397	SPS1	COG_Analysis	EF hand	ko:K13412	ko04626,ko05145,map04626,map05145	-	-	-	ko00000,ko00001,ko01000,ko01001	-	-	3.91E-041	COG0515	223589	28.571	Serine/threonine protein kinase	T	Signal transduction mechanisms	4792.ETI52684	T	KOG0032@1|root,KOG0032@2759|Eukaryota,3QDHV@4776|Peronosporales	4776|Peronosporales	-	EF-hand_1,EF-hand_5,Pkinase	NA	723	0	39.26	5.33128	0.0462534	Upregulated
gene_01399.t1	0	0	0	1685.91	1685.91	1569.57	MBPM02000003	1463295	1465265	-	gene_01399	DnaK	COG_Analysis	Belongs to the heat shock protein 70 family	K04043	ko03060,ko04141,ko04918,ko05020,map03060,map04141,map04918,map05020	-	-	-	ko00000,ko00001,ko03110,ko04131,ko04147	1.A.33	-	0	COG0443	223520	51.466	Molecular chaperone DnaK (HSP70)	O	Posttranslational modification, protein turnover, chaperones	4787.PITG_00527T0	O	COG0443@1|root,KOG0100@2759|Eukaryota,3QCHQ@4776|Peronosporales	4776|Peronosporales	-	HSP70	K04043	1190	0	1647.13	10.6866	0.000553859	Upregulated
gene_01400.t1	0	0	0	41.97	41.97	21.14	MBPM02000003	1465915	1466880	+	gene_01400	PhnP	COG_Analysis	Beta-lactamase superfamily domain	K06167	-	-	-	-	-	-	-	1.18E-021	COG1235	224156	24.085	Phosphoribosyl 1,2-cyclic phosphate phosphodiesterase	P	Inorganic ion transport and metabolism	4787.PITG_00528T0	S	COG1235@1|root,2QWBK@2759|Eukaryota,3Q711@4776|Peronosporales	4776|Peronosporales	-	Lactamase_B_2	K06167	528	0	35.0267	5.17099	0.0371209	Upregulated
gene_01403.t1	0	0	0	76.31	76.31	97.82	MBPM02000003	1478312	1479782	+	gene_01403	Un-Annotated	NA	Rubisco LSMT substrate-binding	ko:K00592	-	-	R05179	RC01974	ko00000,ko01000	-	-	4.21E-234	NA	NA	NA	NA	NA	NA	4792.ETI52674	S	KOG1337@1|root,KOG1337@2759|Eukaryota,3QAQK@4776|Peronosporales	4776|Peronosporales	-	Rubis-subs-bind,SET	NA	652	0	83.48	6.40054	0.00729626	Upregulated
gene_01404.t1	0	0	0	54.95	54.95	69.72	MBPM02000003	1479808	1480883	-	gene_01404	SET	COG_Analysis	uterine gland development	ko:K06101,ko:K16675	ko00310,ko04391,map00310,map04391	-	R03875,R03938,R04866,R04867	RC00003,RC00060,RC00181,RC00496	ko00000,ko00001,ko01000,ko03036	-	-	2.24E-005	COG2940	225491	31.884	SET domain-containing protein (function unknown)	R	General function prediction only	4792.ETI52675	H	COG2940@1|root,KOG1083@2759|Eukaryota	2759|Eukaryota	-	SET	NA	282	0	59.8733	5.92774	0.00669382	Upregulated
gene_01405.t1	0	0	0	183.67	183.67	178.87	MBPM02000003	1508360	1509199	-	gene_01405	Un-Annotated	NA	-	NA	-	-	-	-	-	-	-	4.82E-119	NA	NA	NA	NA	NA	NA	4792.ETI52720	-	2CZ3P@1|root,2S87W@2759|Eukaryota,3Q8E7@4776|Peronosporales	4776|Peronosporales	-	-	NA	349	0	182.07	7.51625	7.7217e-05	Upregulated
gene_01406.t1	0	0	0	58.58	58.58	91.07	MBPM02000003	1509889	1510548	+	gene_01406	Un-Annotated	NA	RNA polymerase II transcription elongation factor	NA	-	-	-	-	-	-	-	7.97E-063	NA	NA	NA	NA	NA	NA	4792.ETI52721	K	KOG4795@1|root,KOG4795@2759|Eukaryota,3QFYE@4776|Peronosporales	4776|Peronosporales	-	EAF	NA	201	0	69.41	6.13771	0.0234907	Upregulated
gene_01407.t1	0	0	0	311.37	311.37	344.05	MBPM02000003	1510791	1511655	+	gene_01407	Un-Annotated	NA	Ubiquitin-conjugating enzyme E2, catalytic domain homologues	ko:K10576	ko04120,map04120	-	-	-	ko00000,ko00001,ko01000,ko04121	-	-	2.3E-050	COG5078	227410	39.735	Ubiquitin-protein ligase	O	Posttranslational modification, protein turnover, chaperones	4787.PITG_00537T0	O	KOG0416@1|root,KOG0416@2759|Eukaryota,3QCGD@4776|Peronosporales	4776|Peronosporales	-	UQ_con	NA	331	0	322.263	8.33657	0.00114066	Upregulated
gene_01410.t1	0	0	0	62.19	62.19	73.08	MBPM02000003	1528338	1528784	+	gene_01410	TrxA	COG_Analysis	Thioredoxin-like domain	ko:K17609	-	-	-	-	ko00000,ko01000,ko01009	-	-	4.59E-006	COG0526	223600	23.077	Thiol-disulfide isomerase or thioredoxin	O	Posttranslational modification, protein turnover, chaperones	4792.ETI52751	O	KOG2501@1|root,KOG2501@2759|Eukaryota,3QETZ@4776|Peronosporales	4776|Peronosporales	-	Thioredoxin_8	NA	269	0	65.82	6.06221	0.00302776	Upregulated
gene_01412.t1	0	0	0	14.87	14.87	17.47	MBPM02000003	1534246	1535070	-	gene_01412	Un-Annotated	NA	MYND finger	NA	-	-	-	-	-	-	-	1.55E-151	NA	NA	NA	NA	NA	NA	4792.ETI52749	S	2A985@1|root,2RYI0@2759|Eukaryota,3QB1S@4776|Peronosporales	4776|Peronosporales	-	zf-MYND	NA	431	0	15.7367	4.06494	0.00301931	Upregulated
gene_01413.t1	0	0	0	47.21	47.21	29.72	MBPM02000003	1547689	1549285	-	gene_01413	TruA	COG_Analysis	tRNA pseudouridine synthase	ko:K01855	-	-	-	-	ko00000,ko01000,ko03016	-	-	1.1E-062	COG0101	223179	26.846	tRNA U38,U39,U40 pseudouridine synthase TruA	J	Translation, ribosomal structure and biogenesis	4787.PITG_00558T0	J	COG0101@1|root,KOG2554@2759|Eukaryota,3QC3Z@4776|Peronosporales	4776|Peronosporales	-	DNA_primase_lrg,PseudoU_synth_1	NA	717	0	41.38	5.40531	0.0192777	Upregulated
gene_01416.t1	0	0	0	42.4	42.4	23.78	MBPM02000003	1563061	1564639	-	gene_01416	Un-Annotated	NA	Tricarboxylate carrier	NA	-	-	-	-	-	-	-	6.18E-203	NA	NA	NA	NA	NA	NA	4792.ETI52781	S	KOG3767@1|root,KOG3767@2759|Eukaryota,3QE3A@4776|Peronosporales	4776|Peronosporales	-	Mtc	NA	565	0	36.1933	5.21697	0.0281709	Upregulated
gene_01417.t1	0	0	0	37.48	37.48	43.54	MBPM02000003	1583557	1586474	+	gene_01417	Un-Annotated	NA	CRT-like, chloroquine-resistance transporter-like	NA	-	-	-	-	-	-	-	3.7E-005	COG5283	227608	12.791	Phage-related tail protein	X	Mobilome: prophages, transposons	67593.Physo158576	S	28N84@1|root,2QUTE@2759|Eukaryota,3Q82R@4776|Peronosporales	4776|Peronosporales	-	CRT-like	NA	846	0	39.5	5.33985	0.00260501	Upregulated
gene_01418.t1	0	0	0	98.9	98.9	114.47	MBPM02000003	1586583	1587959	-	gene_01418	HemE	COG_Analysis	Uroporphyrinogen decarboxylase (URO-D)	K01599	ko00860,ko01100,ko01110,map00860,map01100,map01110	M00121	R03197,R04972	RC00872	ko00000,ko00001,ko00002,ko01000	-	-	1.88E-130	COG0407	223484	43.966	Uroporphyrinogen-III decarboxylase HemE	H	Coenzyme transport and metabolism	4792.ETI52770	H	COG0407@1|root,KOG2872@2759|Eukaryota,3QD7R@4776|Peronosporales	4776|Peronosporales	-	URO-D	K01599	711	0	104.09	6.71548	0.00247686	Upregulated
gene_01419.t1	0	0	0	569.37	569.37	495.96	MBPM02000003	1588075	1588739	-	gene_01419	Un-Annotated	NA	MAPEG family	ko:K00799	ko00480,ko00980,ko00982,ko00983,ko01524,ko05200,ko05204,ko05225,ko05418,map00480,map00980,map00982,map00983,map01524,map05200,map05204,map05225,map05418	-	R03522,R07002,R07003,R07004,R07023,R07024,R07025,R07026,R07069,R07070,R07083,R07084,R07091,R07092,R07093,R07094,R07100,R07113,R07116,R08280,R09409,R11905	RC00004,RC00069,RC00840,RC00948,RC01704,RC01705,RC01706,RC01758,RC01759,RC01765,RC01767,RC01769,RC02243,RC02527,RC02939,RC02940,RC02942,RC02943,RC02944	ko00000,ko00001,ko01000,ko02000	1.A.12.2.2,1.A.12.3.2	-	2.87E-082	NA	NA	NA	NA	NA	NA	4792.ETI52772	S	2CUIV@1|root,2S4E5@2759|Eukaryota,3QFM8@4776|Peronosporales	4776|Peronosporales	-	MAPEG	NA	245	0	544.9	9.09249	0.00201059	Upregulated
gene_01436.t1	0	0	0	108.1	108.1	51.17	MBPM02000003	1627560	1629410	+	gene_01436	PurH	COG_Analysis	AICARFT/IMPCHase bienzyme	K00602	ko00230,ko00670,ko01100,ko01110,ko01130,ko01523,map00230,map00670,map01100,map01110,map01130,map01523	M00048	R01127,R04560	RC00026,RC00263,RC00456	ko00000,ko00001,ko00002,ko01000,ko04147	-	-	0	COG0138	223216	38.347	AICAR transformylase/IMP cyclohydrolase PurH	F	Nucleotide transport and metabolism	4792.ETI52798	F	COG0138@1|root,KOG2555@2759|Eukaryota,3QB3J@4776|Peronosporales	4776|Peronosporales	-	AICARFT_IMPCHas,MGS	K00602	1113	0	89.1233	6.49383	0.0424701	Upregulated
gene_01437.t1	0	0	0	8.46	8.46	7.93	MBPM02000003	1629586	1630956	-	gene_01437	Un-Annotated	NA	Phosphatidyl serine synthase	ko:K08730	ko00564,ko01100,ko01110,map00564,map01100,map01110	-	R07376	RC00017,RC02950	ko00000,ko00001,ko01000	-	-	1.01e-308	NA	NA	NA	NA	NA	NA	4787.PITG_00570T0	I	KOG2735@1|root,KOG2735@2759|Eukaryota,3Q8VT@4776|Peronosporales	4776|Peronosporales	-	PSS	NA	843	0	8.28333	3.21464	0.000454572	Upregulated
gene_01441.t1	0	0	0	9.42	9.42	4.15	MBPM02000003	1641654	1644477	+	gene_01441	SPS1	COG_Analysis	Serine/Threonine protein kinases, catalytic domain	NA	-	-	-	-	-	-	-	6.06E-057	COG0515	223589	32.184	Serine/threonine protein kinase	T	Signal transduction mechanisms	4792.ETI52810	T	KOG0694@1|root,KOG0694@2759|Eukaryota,3QAJR@4776|Peronosporales	4776|Peronosporales	-	Pkinase	NA	908	0	7.66333	3.11492	0.048737	Upregulated
gene_01442.t1	0	0	0	312.52	312.52	461.72	MBPM02000003	1644568	1646021	-	gene_01442	RPT1	COG_Analysis	Belongs to the AAA ATPase family	K03420	ko03050,ko05169,map03050,map05169	M00341	-	-	ko00000,ko00001,ko00002,ko03051	-	-	2.56E-275	COG1222	224143	54.43	ATP-dependent 26S proteasome regulatory subunit	O	Posttranslational modification, protein turnover, chaperones	4787.PITG_00613T0	O	COG0554@1|root,KOG0728@2759|Eukaryota,3QCU8@4776|Peronosporales	4776|Peronosporales	-	AAA	K03420	754	0	362.253	8.50483	0.0183315	Upregulated
gene_01443.t1	0	0	0	14.86	14.86	6.99	MBPM02000003	1646186	1648031	+	gene_01443	Un-Annotated	NA	SHQ1 protein	NA	-	-	-	-	-	-	-	7.21E-268	NA	NA	NA	NA	NA	NA	4792.ETI52812	S	KOG3247@1|root,KOG3247@2759|Eukaryota,3QH8N@4776|Peronosporales	4776|Peronosporales	-	SHQ1	NA	750	0	12.2367	3.72647	0.0430163	Upregulated
gene_01447.t1	0	0	0	31.34	31.34	26.12	MBPM02000003	1653297	1656089	-	gene_01447	Smc	COG_Analysis	BRE1 E3 ubiquitin ligase	NA	-	-	-	-	-	-	-	2.01E-013	COG1196	224117	17.202	Chromosome segregation ATPase Smc	D	Cell cycle control, cell division, chromosome partitioning	4792.ETI52816	S	2CJ7Q@1|root,2QQ91@2759|Eukaryota,3QE8E@4776|Peronosporales	4776|Peronosporales	-	BRE1	NA	1272	0	29.6	4.93546	0.00343772	Upregulated
gene_01448.t1	0	0	0	92.56	92.56	63.84	MBPM02000003	1656249	1657643	+	gene_01448	DnaJ	COG_Analysis	DnaJ central domain	K03686	-	-	-	-	ko00000,ko03029,ko03110	-	-	2.94E-170	COG0484	223560	50.388	DnaJ-class molecular chaperone with C-terminal Zn finger domain	O	Posttranslational modification, protein turnover, chaperones	4787.PITG_00594T0	O	COG0484@1|root,KOG0715@2759|Eukaryota,3QD3T@4776|Peronosporales	4776|Peronosporales	-	DnaJ,DnaJ_C,DnaJ_CXXCXGXG	K03686	706	0	82.9867	6.39209	0.013048	Upregulated
gene_01449.t1	0	0	0	274.65	274.65	169.25	MBPM02000003	1657816	1658197	-	gene_01449	Un-Annotated	NA	Antibiotic biosynthesis monooxygenase	NA	-	-	-	-	-	-	-	2.46E-037	NA	NA	NA	NA	NA	NA	4792.ETI52818	S	2DBD1@1|root,2S5HR@2759|Eukaryota,3QG19@4776|Peronosporales	4776|Peronosporales	-	ABM	NA	127	0	239.517	7.90999	0.0208459	Upregulated
gene_01456.t1	0	0	0	41.03	41.03	36.16	MBPM02000003	1690217	1692157	+	gene_01456	Un-Annotated	NA	Belongs to the TRAFAC class myosin-kinesin ATPase superfamily. Kinesin family	ko:K10406	-	-	-	-	ko00000,ko04812	-	-	9.39E-139	NA	NA	NA	NA	NA	NA	4792.ETI52855	Z	COG5059@1|root,KOG0239@2759|Eukaryota,3Q77Z@4776|Peronosporales	4776|Peronosporales	-	Kinesin	NA	437	0	39.4067	5.33652	0.00169267	Upregulated
gene_01457.t1	0	0	0	28.59	28.59	13.26	MBPM02000003	1692231	1695371	-	gene_01457	Un-Annotated	NA	Pep3/Vps18/deep orange family	ko:K20181	ko04138,map04138	-	-	-	ko00000,ko00001,ko04131	-	-	NA	NA	NA	NA	NA	NA	NA	4792.ETI52853	U	KOG2034@1|root,KOG2034@2759|Eukaryota,3Q8VR@4776|Peronosporales	4776|Peronosporales	-	Clathrin,Pep3_Vps18	NA	1646	0	23.48	4.61353	0.0442441	Upregulated
gene_01458.t1	0	0	0	664.09	664.09	431.68	MBPM02000003	1695493	1695864	+	gene_01458	Un-Annotated	NA	-	NA	-	-	-	-	-	-	-	7.94E-033	NA	NA	NA	NA	NA	NA	4792.ETI52851	-	2E8JZ@1|root,2SF1X@2759|Eukaryota,3QGMH@4776|Peronosporales	4776|Peronosporales	-	-	NA	117	0	586.62	9.19874	0.0169969	Upregulated
gene_01459.t1	0	0	0	448.59	448.59	288.66	MBPM02000003	1695936	1697195	-	gene_01459	ArgD	COG_Analysis	Aminotransferase class-III	K00823	ko00250,ko00410,ko00640,ko00650,ko01100,ko01120,map00250,map00410,map00640,map00650,map01100,map01120	M00027	R00908,R01648	RC00006,RC00062	ko00000,ko00001,ko00002,ko01000,ko01007	-	-	4.47E-158	COG0160	223238	45.667	Acetylornithine aminotransferase/4-aminobutyrate aminotransferase	E	Amino acid transport and metabolism	4792.ETI52850	E	COG4992@1|root,KOG1401@2759|Eukaryota,3QJ3N@4776|Peronosporales	4776|Peronosporales	-	Aminotran_3	K00823	724	0	395.28	8.63038	0.0177073	Upregulated
gene_01460.t1	0	0	0	33.68	33.68	27.21	MBPM02000003	1697584	1699212	-	gene_01460	Un-Annotated	NA	-	NA	-	-	-	-	-	-	-	0.003	COG4913	227250	19.383	Uncharacterized conserved protein, contains a C-terminal ATPase domain	S	Function unknown	4792.ETI52848	-	2EVCI@1|root,2SXCN@2759|Eukaryota,3QI2M@4776|Peronosporales	4776|Peronosporales	-	-	NA	167	0	31.5233	5.0234	0.00464799	Upregulated
gene_01461.t1	0	0	0	45.37	45.37	54.04	MBPM02000003	1699374	1699813	+	gene_01461	HmoA	COG_Analysis	Antibiotic biosynthesis monooxygenase	NA	-	-	-	-	-	-	-	5.09E-013	COG2329	225209	30.769	Heme-degrading monooxygenase HmoA and related ABM domain proteins	H	Coenzyme transport and metabolism	164328.Phyra72874	S	2D2U4@1|root,2SP0Z@2759|Eukaryota,3QG1W@4776|Peronosporales	4776|Peronosporales	-	ABM	NA	188	0	48.26	5.62234	0.00356691	Upregulated
gene_01462.t1	0	0	0	27.19	27.19	23.96	MBPM02000003	1704187	1706181	+	gene_01462	Un-Annotated	NA	Pleckstrin homology domain.	NA	-	-	-	-	-	-	-	4.47E-297	NA	NA	NA	NA	NA	NA	4792.ETI52843	T	28P6I@1|root,2QVTE@2759|Eukaryota,3QCJG@4776|Peronosporales	4776|Peronosporales	-	PH	NA	825	0	26.1133	4.76093	0.00169563	Upregulated
gene_01463.t1	0	0	0	37.37	37.37	43.9	MBPM02000003	1706353	1707183	-	gene_01463	Un-Annotated	NA	Domain of unknown function (DUF4464)	NA	-	-	-	-	-	-	-	1.29E-150	NA	NA	NA	NA	NA	NA	4787.PITG_00627T0	S	28K8J@1|root,2QSP8@2759|Eukaryota,3Q75A@4776|Peronosporales	4776|Peronosporales	-	DUF4464	NA	425	0	39.5467	5.34151	0.00301575	Upregulated
gene_01465.t1	0	0	0	37.58	37.58	32.23	MBPM02000003	1726096	1727766	+	gene_01465	Un-Annotated	NA	hemolysis in other organism	NA	-	-	-	-	-	-	-	8.22E-194	NA	NA	NA	NA	NA	NA	4792.ETI52841	S	COG3568@1|root,2QWP1@2759|Eukaryota,3Q8MF@4776|Peronosporales	4776|Peronosporales	-	-	NA	561	0	35.7967	5.2015	0.00247267	Upregulated
gene_01467.t1	0	0	0	54.87	54.87	38.24	MBPM02000003	1736044	1738701	-	gene_01467	Un-Annotated	NA	Spc97 / Spc98 family	ko:K16571	-	-	-	-	ko00000,ko03036,ko04812	-	-	NA	NA	NA	NA	NA	NA	NA	4792.ETI52859	Z	KOG2065@1|root,KOG2065@2759|Eukaryota,3QA1Q@4776|Peronosporales	4776|Peronosporales	-	Spc97_Spc98	NA	1081	0	49.3267	5.65325	0.012395	Upregulated
gene_01468.t1	0	0	0	1241.47	1241.47	1431.78	MBPM02000003	1738842	1739834	+	gene_01468	PRE1	COG_Analysis	Proteasome subunit	K03432	ko03050,map03050	M00337,M00340	-	-	ko00000,ko00001,ko00002,ko01000,ko01002,ko03051,ko04131	-	-	2.01E-066	COG0638	223711	47.393	20S proteasome, alpha and beta subunits	O	Posttranslational modification, protein turnover, chaperones	67593.Physo140976	O	COG0638@1|root,KOG0183@2759|Eukaryota,3QC70@4776|Peronosporales	4776|Peronosporales	-	Proteasome,Proteasome_A_N	K03432	435	0	1304.91	10.3508	0.00235497	Upregulated
gene_01469.t1	0	0	0	462.61	462.61	614.8	MBPM02000003	1739950	1742660	-	gene_01469	Stt3	COG_Analysis	Oligosaccharyl transferase STT3 subunit	ko:K07151	ko00510,ko00513,ko01100,ko04141,map00510,map00513,map01100,map04141	M00072	R04216,R05976	RC00005,RC00482	ko00000,ko00001,ko00002,ko01000,ko01003	-	-	2.95E-062	COG1287	224206	22.671	Asparagine N-glycosylation enzyme, membrane subunit Stt3	O	Posttranslational modification, protein turnover, chaperones	4792.ETI52861	O	COG1287@1|root,KOG2292@2759|Eukaryota,3Q9UB@4776|Peronosporales	4776|Peronosporales	GT66	STT3	NA	1545	0	513.34	9.00658	0.00962529	Upregulated
gene_01470.t1	0	0	0	3819.12	3819.12	4257.06	MBPM02000003	1742924	1743493	+	gene_01470	RpsN	COG_Analysis	Ribosomal protein S14p/S29e	K02954	ko03010,map03010	M00177	-	-	br01610,ko00000,ko00001,ko00002,ko03011	-	-	3.25E-010	COG0199	223277	33.898	Ribosomal protein S14	J	Translation, ribosomal structure and biogenesis	272952.HpaP803114	J	COG0199@1|root,KOG3506@2759|Eukaryota,3QGN1@4776|Peronosporales	4776|Peronosporales	-	Ribosomal_S14	K02954	133	0	3965.1	11.9535	0.00135268	Upregulated
gene_01472.t1	0	0	0	56.18	56.18	71.69	MBPM02000003	1755301	1757528	-	gene_01472	Un-Annotated	NA	Protein of unknown function (DUF2009)	NA	-	-	-	-	-	-	-	NA	NA	NA	NA	NA	NA	NA	4792.ETI52879	S	28J77@1|root,2QRJJ@2759|Eukaryota,3QA6X@4776|Peronosporales	4776|Peronosporales	-	DUF2009,zf-B_box	NA	1042	0	61.35	5.96232	0.00702677	Upregulated
gene_01473.t1	0	0	0	123.9	123.9	117.88	MBPM02000003	1757570	1758609	+	gene_01473	Un-Annotated	NA	FOP N terminal dimerisation domain	ko:K16535	-	-	-	-	ko00000,ko03036	-	-	2.72E-092	NA	NA	NA	NA	NA	NA	4792.ETI52878	S	2B269@1|root,2S0C1@2759|Eukaryota,3QFK9@4776|Peronosporales	4776|Peronosporales	-	FOP_dimer	NA	273	0	121.893	6.94126	0.000270903	Upregulated
gene_01476.t1	0	0	0	23.68	23.68	35.61	MBPM02000003	1779807	1782734	+	gene_01476	Un-Annotated	NA	Centromere/kinetochore Zw10	ko:K11578	-	-	-	-	ko00000,ko03036,ko04131	-	-	NA	NA	NA	NA	NA	NA	NA	4792.ETI52929	D	KOG2163@1|root,KOG2163@2759|Eukaryota,3QBAT@4776|Peronosporales	4776|Peronosporales	-	Zw10	NA	1006	0	27.6567	4.8408	0.0200548	Upregulated
gene_01479.t1	0	0	0	21.02	21.02	12.35	MBPM02000003	1785927	1786875	+	gene_01479	Un-Annotated	NA	NA	NA	NA	NA	NA	NA	NA	NA	NA	NA	NA	NA	NA	NA	NA	NA	NA	NA	NA	NA	NA	NA	NA	NA	0	18.13	4.25776	0.0244805	Upregulated
gene_01480.t1	0	0	0	80.23	80.23	151.34	MBPM02000003	1787965	1789943	+	gene_01480	RpnC	COG_Analysis	Aspartyl protease	ko:K09537,ko:K11885	-	-	-	-	ko00000,ko03051,ko03110	-	-	6.84E-005	COG5464	227751	21.488	Recombination-promoting DNA endonuclease RpnC/YadD	L	Replication, recombination and repair	4787.PITG_00654T0	O	KOG0012@1|root,KOG0012@2759|Eukaryota,3QCSG@4776|Peronosporales	4776|Peronosporales	-	Asp_protease,DnaJ,Rad60-SLD,UBA,ubiquitin	NA	658	0	103.933	6.71333	0.0482772	Upregulated
gene_01481.t1	0	0	0	32.97	32.97	61.97	MBPM02000003	1790037	1791074	+	gene_01481	DnaJ	COG_Analysis	DnaJ molecular chaperone homology domain	ko:K09537	-	-	-	-	ko00000,ko03110	-	-	2.71E-011	COG0484	223560	39.683	DnaJ-class molecular chaperone with C-terminal Zn finger domain	O	Posttranslational modification, protein turnover, chaperones	4792.ETI52921	O	COG2214@1|root,KOG0691@2759|Eukaryota,3Q7SJ@4776|Peronosporales	4776|Peronosporales	-	DnaJ	NA	439	0	42.6367	5.44747	0.047751	Upregulated
gene_01483.t1	0	0	0	451.69	451.69	354.47	MBPM02000003	1791697	1792317	+	gene_01483	Un-Annotated	NA	emp24/gp25L/p24 family/GOLD	ko:K20352	-	-	-	-	ko00000,ko02000,ko04131	9.B.188	-	4.92E-130	NA	NA	NA	NA	NA	NA	164328.Phyra93380	U	KOG1691@1|root,KOG1691@2759|Eukaryota,3QDC6@4776|Peronosporales	4776|Peronosporales	-	EMP24_GP25L	NA	371	0	419.283	8.71522	0.00592084	Upregulated
gene_01484.t1	0	0	0	9.86	9.86	16.15	MBPM02000003	1792502	1796872	+	gene_01484	Un-Annotated	NA	-	NA	-	-	-	-	-	-	-	8.77E-007	COG4372	226809	19.084	Uncharacterized protein, contains DUF3084 domain	S	Function unknown	4792.ETI52918	-	28NXP@1|root,2QVI4@2759|Eukaryota,3QB5Q@4776|Peronosporales	4776|Peronosporales	-	-	NA	1295	0	11.9567	3.69562	0.0294002	Upregulated
gene_01489.t1	0	0	0	41.98	41.98	34.82	MBPM02000003	1810173	1813358	-	gene_01489	Un-Annotated	NA	NA	NA	NA	NA	NA	NA	NA	NA	NA	NA	NA	NA	NA	NA	NA	NA	NA	NA	NA	NA	NA	NA	NA	NA	0	39.5933	5.34317	0.00361393	Upregulated
gene_01491.t1	0	0	0	19.28	19.28	18.23	MBPM02000003	1834272	1839889	+	gene_01491	Un-Annotated	NA	-	NA	-	-	-	-	-	-	-	NA	NA	NA	NA	NA	NA	NA	4792.ETI52914	-	2CMXN@1|root,2QSJW@2759|Eukaryota,3QAYP@4776|Peronosporales	4776|Peronosporales	-	-	NA	2444	0	18.93	4.31687	0.000341674	Upregulated
gene_01492.t1	0	0	0	69.38	69.38	96.08	MBPM02000003	1840047	1841165	-	gene_01492	DYS1	COG_Analysis	Deoxyhypusine synthase	K00809	-	-	-	-	ko00000,ko01000	-	-	8.22E-128	COG1899	224811	38.571	Deoxyhypusine synthase	O	Posttranslational modification, protein turnover, chaperones	4787.PITG_00661T0	O	COG1899@1|root,KOG2924@2759|Eukaryota,3QERX@4776|Peronosporales	4776|Peronosporales	-	DS	K00809	670	0	78.28	6.30889	0.0126811	Upregulated
gene_01493.t1	0	0	0	16.13	16.13	12.86	MBPM02000003	1841887	1845915	+	gene_01493	Un-Annotated	NA	-	NA	-	-	-	-	-	-	-	NA	NA	NA	NA	NA	NA	NA	4792.ETI52912	-	28KHS@1|root,2QSZ0@2759|Eukaryota,3Q81S@4776|Peronosporales	4776|Peronosporales	-	-	NA	1829	0	15.04	4.0036	0.00521137	Upregulated
gene_01494.t1	0	0	0	141.76	141.76	74	MBPM02000003	1845981	1849848	-	gene_01494	RlmE	COG_Analysis	methyltransferase involved in the maturation of rRNA and in the biogenesis of ribosomal subunits	ko:K14857	-	-	-	-	ko00000,ko01000,ko03009	-	-	1.36E-074	COG0293	223370	40.609	23S rRNA U2552 (ribose-2'-O)-methylase RlmE/FtsJ	J	Translation, ribosomal structure and biogenesis	4792.ETI52911	A	COG0293@1|root,KOG1098@2759|Eukaryota,3Q7Q4@4776|Peronosporales	4776|Peronosporales	-	DUF3381,FtsJ,Spb1_C	NA	1320	0	119.173	6.90897	0.0340944	Upregulated
gene_01495.t1	0	0	0	53.5	53.5	52.88	MBPM02000003	1850084	1853762	-	gene_01495	Un-Annotated	NA	-	NA	-	-	-	-	-	-	-	NA	NA	NA	NA	NA	NA	NA	4792.ETI52905	-	28JWK@1|root,2QSAS@2759|Eukaryota,3QBSX@4776|Peronosporales	4776|Peronosporales	-	Metallophos	NA	1905	0	53.2933	5.7627	1.50378e-05	Upregulated
gene_01497.t1	0	0	0	692.8	692.8	437.76	MBPM02000003	1866787	1867619	-	gene_01497	Un-Annotated	NA	PB1 domain	NA	-	-	-	-	-	-	-	6.71E-098	NA	NA	NA	NA	NA	NA	4792.ETI52900	S	2DT98@1|root,2S6HI@2759|Eukaryota,3QDV3@4776|Peronosporales	4776|Peronosporales	-	PB1	NA	297	0	607.787	9.24979	0.0190086	Upregulated
gene_01499.t1	0	0	0	31.68	31.68	18.61	MBPM02000003	1871472	1872465	+	gene_01499	Un-Annotated	NA	Ubiquitin associated domain	NA	-	-	-	-	-	-	-	2.05E-113	NA	NA	NA	NA	NA	NA	4792.ETI52896	S	2E002@1|root,2S7G6@2759|Eukaryota,3QE3F@4776|Peronosporales	4776|Peronosporales	-	UBA	NA	337	0	27.3233	4.82392	0.0244936	Upregulated
gene_01502.t1	0	0	0	112.54	112.54	80.03	MBPM02000003	1883377	1884351	+	gene_01502	CynT	COG_Analysis	Carbonic anhydrase	K01673	ko00910,map00910	-	R00132,R10092	RC02807	ko00000,ko00001,ko01000	-	-	4.23E-063	COG0288	223365	40.513	Carbonic anhydrase	P	Inorganic ion transport and metabolism	4792.ETI52894	P	COG0288@1|root,KOG1578@2759|Eukaryota,3Q7EI@4776|Peronosporales	4776|Peronosporales	-	Pro_CA	K01673	551	0	101.703	6.68234	0.0111635	Upregulated
gene_01504.t1	0	0	0	32.41	32.41	27	MBPM02000003	1885653	1888822	-	gene_01504	Un-Annotated	NA	Vps51/Vps67	ko:K19986	-	-	-	-	ko00000,ko04131	-	-	NA	NA	NA	NA	NA	NA	NA	4792.ETI52889	T	2CVEC@1|root,2RRVF@2759|Eukaryota,3QAXM@4776|Peronosporales	4776|Peronosporales	-	Exo84_C,PH,Vps51	NA	1325	0	30.6067	4.98216	0.00345355	Upregulated
gene_01505.t1	0	0	0	42.99	42.99	30.81	MBPM02000003	1889130	1894130	-	gene_01505	ATS1	COG_Analysis	Regulator of chromosome condensation (RCC1) repeat	NA	-	-	-	-	-	-	-	1.07E-024	COG5184	227511	27.126	Alpha-tubulin suppressor ATS1 and related RCC1 domain-containing proteins	D	Cell cycle control, cell division, chromosome partitioning	67593.Physo158752	B	COG5076@1|root,COG5184@1|root,KOG0998@1|root,KOG0998@2759|Eukaryota,KOG1245@2759|Eukaryota,KOG1426@2759|Eukaryota,3Q8AW@4776|Peronosporales	4776|Peronosporales	-	EF-hand_4,PHD,RCC1	NA	1030	0	38.93	5.3194	0.0107021	Upregulated
gene_01508.t1	0	0	0	164.56	164.56	131.17	MBPM02000003	1898358	1899361	+	gene_01508	Gem1	COG_Analysis	Rab subfamily of small GTPases	ko:K07874	ko05134,map05134	-	-	-	ko00000,ko00001,ko04031,ko04131,ko04147	-	-	2.54E-047	COG1100	224025	33.486	GTPase SAR1 family domain	R	General function prediction only	67593.Physo143383	U	KOG0084@1|root,KOG0084@2759|Eukaryota,3QEJ4@4776|Peronosporales	4776|Peronosporales	-	Ras	NA	380	0	153.43	7.27081	0.00522105	Upregulated
gene_01509.t1	0	0	0	299.04	299.04	194.54	MBPM02000003	1899577	1900612	-	gene_01509	CynT	COG_Analysis	Reversible hydration of carbon dioxide	K01673	ko00910,map00910	-	R00132,R10092	RC02807	ko00000,ko00001,ko01000	-	-	2.63E-070	COG0288	223365	41.327	Carbonic anhydrase	P	Inorganic ion transport and metabolism	4792.ETI52949	P	COG0288@1|root,KOG1578@2759|Eukaryota,3Q8DX@4776|Peronosporales	4776|Peronosporales	-	Pro_CA	K01673	577	0	264.207	8.05097	0.0169416	Upregulated
gene_01512.t1	0	0	0	286.26	286.26	414.29	MBPM02000003	1911572	1912153	-	gene_01512	Un-Annotated	NA	Mediator of RNA polymerase II transcription complex subunit 8	NA	-	-	-	-	-	-	-	9.8E-113	NA	NA	NA	NA	NA	NA	67593.Physo143375	S	2CNC9@1|root,2QV5X@2759|Eukaryota,3QEKM@4776|Peronosporales	4776|Peronosporales	-	Med8	NA	324	0	328.937	8.36605	0.0164194	Upregulated
gene_01513.t1	0	0	0	22.37	22.37	20.88	MBPM02000003	1912237	1914064	+	gene_01513	Un-Annotated	NA	Tyrosyl-DNA phosphodiesterase	ko:K10862	-	-	-	-	ko00000,ko01000,ko03400	-	-	4.12E-254	NA	NA	NA	NA	NA	NA	4792.ETI52944	L	KOG2031@1|root,KOG2031@2759|Eukaryota,3QBC0@4776|Peronosporales	4776|Peronosporales	-	Tyr-DNA_phospho	NA	706	0	21.8733	4.51559	0.000515186	Upregulated
gene_01514.t1	0	0	0	5.48	5.48	5.52	MBPM02000003	1914316	1916628	+	gene_01514	Un-Annotated	NA	-	NA	-	-	-	-	-	-	-	3.59E-236	NA	NA	NA	NA	NA	NA	4792.ETI52943	-	2BVFY@1|root,2S27X@2759|Eukaryota	2759|Eukaryota	-	-	NA	681	0	5.49333	2.69896	5.89117e-06	Upregulated
gene_01515.t1	0	0	0	44.68	44.68	34.24	MBPM02000003	1916698	1917684	-	gene_01515	Un-Annotated	NA	-	NA	-	-	-	-	-	-	-	6.55E-076	NA	NA	NA	NA	NA	NA	67593.Physo143372	-	2ER36@1|root,2STYY@2759|Eukaryota,3QIVZ@4776|Peronosporales	2759|Eukaryota	-	-	NA	241	0	41.2	5.39917	0.00705905	Upregulated
gene_01517.t1	0	0	0	23.18	23.18	15.89	MBPM02000003	1920182	1921871	-	gene_01517	CtaA	COG_Analysis	Cytochrome oxidase assembly protein	K02259	ko00190,ko00860,ko01100,ko01110,ko02020,ko04714,map00190,map00860,map01100,map01110,map02020,map04714	M00154	R07412	RC00769	ko00000,ko00001,ko00002,ko03029	3.D.4.4	-	7.52E-060	COG1612	224528	30.966	Heme A synthase	H	Coenzyme transport and metabolism	164328.Phyra72925	O	COG1612@1|root,KOG2725@2759|Eukaryota,3Q9ZQ@4776|Peronosporales	4776|Peronosporales	-	COX15-CtaA	K02259	742	0	20.75	4.44294	0.0134386	Upregulated
gene_01521.t1	0	0	0	633.27	633.27	526.81	MBPM02000003	1945425	1948322	+	gene_01521	MgtA	COG_Analysis	Cation transporter/ATPase, N-terminus	K01535	ko00190,map00190	-	-	-	ko00000,ko00001,ko01000	3.A.3.3	-	3.53E-179	COG0474	223550	29.226	Magnesium-transporting ATPase (P-type)	P	Inorganic ion transport and metabolism	4792.ETI52956	P	COG0474@1|root,KOG0205@2759|Eukaryota,3QDCT@4776|Peronosporales	4776|Peronosporales	-	Cation_ATPase_N,E1-E2_ATPase,Hydrolase	K01535	1768	0	597.783	9.22589	0.00350554	Upregulated
gene_01522.t1	0	0	0	33.8	33.8	57.42	MBPM02000003	1948651	1951257	+	gene_01522	SUL1	COG_Analysis	Sulfate permease family	K03321	-	-	-	-	ko00000,ko02000	2.A.53.3	-	3.43E-048	COG0659	223732	22.174	Sulfate permease or related transporter, MFS superfamily	P	Inorganic ion transport and metabolism	4792.ETI52955	P	COG0659@1|root,KOG0236@2759|Eukaryota,3Q8MR@4776|Peronosporales	4776|Peronosporales	-	STAS,Sulfate_transp,cNMP_binding	K03321	1441	0	41.6733	5.41526	0.0338903	Upregulated
gene_01523.t1	0	0	0	39.46	39.46	37.86	MBPM02000003	1951344	1954634	+	gene_01523	Un-Annotated	NA	Importin-beta N-terminal domain	ko:K20224	-	-	-	-	ko00000,ko03009	1.I.1	-	NA	NA	NA	NA	NA	NA	NA	4792.ETI53004	UY	COG5657@1|root,KOG2274@2759|Eukaryota,3Q90P@4776|Peronosporales	4776|Peronosporales	-	Cse1,IBN_N,Xpo1	NA	1498	0	38.9267	5.31928	0.000187664	Upregulated
gene_01524.t1	0	0	0	834.06	834.06	622.49	MBPM02000003	1955277	1955737	-	gene_01524	Un-Annotated	NA	SnoaL-like domain	NA	-	-	-	-	-	-	-	5.98E-073	NA	NA	NA	NA	NA	NA	4787.PITG_00697T0	S	2ARPC@1|root,2RZMT@2759|Eukaryota,3QBEA@4776|Peronosporales	4776|Peronosporales	-	SnoaL_4	NA	221	0	763.537	9.57844	0.00842348	Upregulated
gene_01527.t1	0	0	0	1953.44	1953.44	1556.65	MBPM02000003	1962195	1962530	-	gene_01527	Un-Annotated	NA	NA	NA	NA	NA	NA	NA	NA	NA	NA	NA	NA	NA	NA	NA	NA	NA	NA	NA	NA	NA	NA	NA	NA	NA	0	1821.18	10.8314	0.00523305	Upregulated
gene_01529.t1	0	0	0	1771.82	1771.82	2057	MBPM02000003	1989136	1989453	-	gene_01529	TrxA	COG_Analysis	Thioredoxin	K03671	ko04621,ko05418,map04621,map05418	-	-	-	ko00000,ko00001,ko03110	-	-	4.11E-011	COG0526	223600	26.316	Thiol-disulfide isomerase or thioredoxin	O	Posttranslational modification, protein turnover, chaperones	164328.Phyra84143	O	COG0526@1|root,KOG0907@2759|Eukaryota,3QG9M@4776|Peronosporales	4776|Peronosporales	-	Thioredoxin	K03671	192	0	1866.88	10.8672	0.00258272	Upregulated
gene_01530.t1	0	0	0	15.77	15.77	8.18	MBPM02000003	1989744	1996259	+	gene_01530	Un-Annotated	NA	Belongs to the TRAFAC class myosin-kinesin ATPase superfamily. Myosin family	NA	-	-	-	-	-	-	-	NA	NA	NA	NA	NA	NA	NA	4792.ETI53010	Z	COG5022@1|root,KOG0248@1|root,KOG0248@2759|Eukaryota,KOG4229@2759|Eukaryota,3QAVS@4776|Peronosporales	4776|Peronosporales	-	FERM_M,MyTH4,Myosin_head	NA	3080	0	13.24	3.83188	0.0346289	Upregulated
gene_01533.t1	0	0	0	3471.7	3471.7	3489.71	MBPM02000003	1998935	1999603	-	gene_01533	MDN1	COG_Analysis	Thioredoxin	NA	-	-	-	-	-	-	-	0.002	COG5271	227596	27.103	Midasin, AAA ATPase with vWA domain, involved in ribosome maturation	J	Translation, ribosomal structure and biogenesis	4792.ETI52988	O	COG0526@1|root,KOG0191@2759|Eukaryota,3QFS4@4776|Peronosporales	4776|Peronosporales	-	Thioredoxin	NA	199	0	3477.7	11.7643	2.97987e-06	Upregulated
gene_01534.t1	0	0	0	88.49	88.49	70.53	MBPM02000003	2001735	2004031	+	gene_01534	FadH	COG_Analysis	Pyridine nucleotide-disulphide oxidoreductase	K00219	-	-	-	-	-	-	-	4.63E-136	COG1902	224814	41.848	2,4-dienoyl-CoA reductase or related NADH-dependent reductase, Old Yellow Enzyme (OYE) family	C	Energy production and conversion	4787.PITG_00703T0	CF	COG0493@1|root,COG1902@1|root,KOG0134@2759|Eukaryota,KOG1800@2759|Eukaryota,3QE7R@4776|Peronosporales	4776|Peronosporales	-	Oxidored_FMN,Pyr_redox_2	K00219	1227	0	82.5033	6.38376	0.00522412	Upregulated
gene_01535.t1	0	0	0	145.09	145.09	172.23	MBPM02000003	2004074	2005375	-	gene_01535	Un-Annotated	NA	Putative zinc finger in N-recognin (UBR box)	ko:K11979	-	-	-	-	ko00000,ko01000,ko04121	-	-	1.2E-200	NA	NA	NA	NA	NA	NA	4792.ETI52991	S	KOG2752@1|root,KOG2752@2759|Eukaryota,3Q7N0@4776|Peronosporales	4776|Peronosporales	-	zf-UBR	NA	566	0	154.137	7.2774	0.00342711	Upregulated
gene_01537.t1	0	0	0	1627.4	1627.4	2340.13	MBPM02000003	2012403	2013436	-	gene_01537	Un-Annotated	NA	Ribonuclease H protein	ko:K13506	ko00561,ko00564,ko01100,ko01110,map00561,map00564,map01100,map01110	M00089	R00851,R09380	RC00004,RC00039,RC00041	ko00000,ko00001,ko00002,ko01000,ko01004	-	-	2.4E-066	NA	NA	NA	NA	NA	NA	67593.Physo129312	E	KOG1075@1|root,KOG1075@2759|Eukaryota	2759|Eukaryota	-	Exo_endo_phos_2,RVT_1	NA	230	0	1864.98	10.8657	0.0158432	Upregulated
gene_01538.t1	0	0	0	24.38	24.38	37.04	MBPM02000003	2244495	2245559	+	gene_01538	Un-Annotated	NA	KRI1-like family	ko:K14786	-	-	-	-	ko00000,ko03009	-	-	5.22E-090	NA	NA	NA	NA	NA	NA	67593.Physo137618	J	KOG2409@1|root,KOG2409@2759|Eukaryota,3Q8CE@4776|Peronosporales	4776|Peronosporales	-	Kri1,Kri1_C	NA	291	0	28.6	4.88753	0.0210856	Upregulated
gene_01542.t1	0	0	0	66.58	66.58	32.37	MBPM02000003	2256229	2257734	-	gene_01542	ArgD	COG_Analysis	Belongs to the class-III pyridoxal-phosphate-dependent aminotransferase family	K03918	ko00250,ko00280,ko00410,ko00640,ko00650,ko01100,ko01120,ko04727,map00250,map00280,map00410,map00640,map00650,map01100,map01120,map04727	M00027	R00908,R01648,R04188	RC00006,RC00062,RC00160	ko00000,ko00001,ko00002,ko01000,ko01007	-	-	1.24E-103	COG0160	223238	27.837	Acetylornithine aminotransferase/4-aminobutyrate aminotransferase	E	Amino acid transport and metabolism	4792.ETI32273	E	COG0160@1|root,KOG1405@2759|Eukaryota,3Q8ZP@4776|Peronosporales	4776|Peronosporales	-	Aminotran_3	K03918	855	0	55.1767	5.8119	0.0401571	Upregulated
gene_01545.t1	0	0	0	24.79	24.79	23.67	MBPM02000003	2286881	2288594	+	gene_01545	HisF	COG_Analysis	CobB/CobQ-like glutamine amidotransferase domain	ko:K01663	ko00340,ko01100,ko01110,ko01230,map00340,map01100,map01110,map01230	M00026	R04558	RC00010,RC01190,RC01943	ko00000,ko00001,ko00002,ko01000	-	-	8.34E-103	COG0107	223185	40.938	Imidazole glycerol phosphate synthase subunit HisF	E	Amino acid transport and metabolism	4792.ETI32261	E	COG0107@1|root,KOG0623@2759|Eukaryota,3QANS@4776|Peronosporales	4776|Peronosporales	-	GATase,His_biosynth	NA	984	0	24.4167	4.6677	0.000233705	Upregulated
gene_01550.t1	0	0	0	45.26	45.26	25.14	MBPM02000003	2298110	2300961	-	gene_01550	HEAT	COG_Analysis	regulatory subunit	ko:K15424	-	-	-	-	ko00000,ko01009,ko03400	-	-	0.000566	COG1413	224331	25.243	HEAT repeat	R	General function prediction only	4792.ETI32258	T	KOG0211@1|root,KOG0211@2759|Eukaryota,3QE2T@4776|Peronosporales	4776|Peronosporales	-	HEAT	NA	857	0	38.5533	5.30573	0.0289536	Upregulated
gene_01553.t1	0	0	0	128.91	128.91	97.37	MBPM02000003	2316460	2317329	+	gene_01553	Un-Annotated	NA	Cyclin	NA	-	-	-	-	-	-	-	5.31E-169	NA	NA	NA	NA	NA	NA	67593.Physo157657	S	KOG1674@1|root,KOG1674@2759|Eukaryota,3Q9NS@4776|Peronosporales	4776|Peronosporales	-	Cyclin	NA	476	0	118.397	6.89962	0.00779295	Upregulated
gene_01554.t1	0	0	0	87.51	87.51	95.71	MBPM02000003	2317767	2318636	-	gene_01554	SmtA	COG_Analysis	Methyltransferase domain	NA	-	-	-	-	-	-	-	2.03E-005	COG0500	223574	21.354	SAM-dependent methyltransferase	Q	Secondary metabolites biosynthesis, transport and catabolism	4792.ETI32221	S	28JWG@1|root,2QSAN@2759|Eukaryota,3QC1X@4776|Peronosporales	4776|Peronosporales	-	Methyltransf_31	NA	407	0	90.2433	6.51165	0.000916131	Upregulated
gene_01557.t1	0	0	0	19.2	19.2	14.51	MBPM02000003	2322990	2324463	-	gene_01557	PPX1	COG_Analysis	DHHA2	ko:K01514	ko00230,map00230	-	R03409	RC00002	ko00000,ko00001,ko01000	-	-	1.16E-024	COG1227	224148	20.056	Inorganic pyrophosphatase/exopolyphosphatase	C	Energy production and conversion	4792.ETI33255	C	COG1227@1|root,KOG4129@2759|Eukaryota,3QAWM@4776|Peronosporales	4776|Peronosporales	-	DHH,DHHA2	NA	549	0	17.6367	4.22007	0.00776583	Upregulated
gene_01558.t1	0	0	0	83.03	83.03	59.87	MBPM02000003	2324525	2326109	+	gene_01558	Un-Annotated	NA	-	NA	-	-	-	-	-	-	-	1.08E-217	NA	NA	NA	NA	NA	NA	164328.Phyra80736	-	2CKYT@1|root,2QUN6@2759|Eukaryota,3QB3M@4776|Peronosporales	4776|Peronosporales	-	DUF1084	NA	615	0	75.31	6.2538	0.0103454	Upregulated
gene_01562.t1	0	0	0	51.98	51.98	50.89	MBPM02000003	2360089	2360577	-	gene_01562	Un-Annotated	NA	NA	NA	NA	NA	NA	NA	NA	NA	NA	NA	NA	NA	NA	NA	NA	NA	NA	NA	NA	NA	NA	NA	NA	NA	0	51.6167	5.71745	4.95448e-05	Upregulated
gene_01564.t1	0	0	0	50.45	50.45	88.93	MBPM02000003	2363740	2365329	+	gene_01564	Rmd1	COG_Analysis	positive regulation of mitochondrial translation	NA	-	-	-	-	-	-	-	1.54E-050	COG1723	224637	28.076	Mitochondrial translation protein, Rmd1/RMND1/DUF155 family	J	Translation, ribosomal structure and biogenesis	67593.Physo133376	S	COG1723@1|root,KOG2861@2759|Eukaryota,3QE91@4776|Peronosporales	4776|Peronosporales	-	DUF155	NA	578	0	63.2767	6.00622	0.0387196	Upregulated
gene_01565.t1	0	0	0	24.1	24.1	16.34	MBPM02000003	2365570	2366656	-	gene_01565	Gcd14	COG_Analysis	tRNA methyltransferase complex GCD14 subunit	K07442	-	-	-	-	ko00000,ko01000,ko03016	-	-	4.96E-066	COG2519	225317	36.134	tRNA A58 N-methylase Trm61	J	Translation, ribosomal structure and biogenesis	4792.ETI33261	J	COG2519@1|root,KOG2915@2759|Eukaryota,3Q9NI@4776|Peronosporales	4776|Peronosporales	-	GCD14	K07442	595	0	21.5133	4.49271	0.0141505	Upregulated
gene_01571.t1	0	0	0	245.41	245.41	122.2	MBPM02000003	2376680	2377260	-	gene_01571	CDC14	COG_Analysis	protein tyrosine phosphatase activity	ko:K18041	-	-	-	-	ko00000,ko01000,ko01009	-	-	7.3E-008	COG2453	225297	27.778	Protein-tyrosine phosphatase	T	Signal transduction mechanisms	325452.fgenesh_scip_prom.46568.7269	T	KOG2836@1|root,KOG2836@2759|Eukaryota,3QAQB@4776|Peronosporales	4776|Peronosporales	-	Y_phosphatase	NA	312	0	204.34	7.68187	0.0381025	Upregulated
gene_01575.t1	0	0	0	43.24	43.24	54.18	MBPM02000003	2402896	2405928	+	gene_01575	Un-Annotated	NA	Phosphatidylinositol-4-phosphate 5-Kinase	ko:K00889	ko00562,ko01100,ko04011,ko04070,ko04072,ko04139,ko04144,ko04666,ko04810,ko05231,map00562,map01100,map04011,map04070,map04072,map04139,map04144,map04666,map04810,map05231	M00130	R03469	RC00002,RC00078	ko00000,ko00001,ko00002,ko01000,ko04131	-	-	NA	NA	NA	NA	NA	NA	NA	4792.ETI37784	T	COG5253@1|root,KOG0229@2759|Eukaryota,3QBV5@4776|Peronosporales	4776|Peronosporales	-	Frizzled,PIP5K	NA	1711	0	46.8867	5.58155	0.0059948	Upregulated
gene_01577.t1	0	0	0	2.9	2.9	2.71	MBPM02000003	2412922	2415996	-	gene_01577	HepA	COG_Analysis	SNF2 family N-terminal domain	ko:K10841	ko03420,map03420	-	-	-	ko00000,ko00001,ko03036,ko03400	-	-	5.91E-113	COG0553	223627	31.915	Superfamily II DNA or RNA helicase, SNF2 family	K	Transcription	4792.ETI33294	KL	COG0553@1|root,KOG0387@2759|Eukaryota,3QDJY@4776|Peronosporales	4776|Peronosporales	-	Ank_2,Helicase_C,SNF2_N	NA	1373	0	2.83667	1.93985	0.000498108	Upregulated
gene_01579.t1	0	0	0	951.19	951.19	994.43	MBPM02000003	2425723	2426116	+	gene_01579	GroES	COG_Analysis	Chaperonin 10 Kd subunit	K04078	-	-	-	-	ko00000,ko03029,ko03110	-	-	6.38E-033	COG0234	223312	48.936	Co-chaperonin GroES (HSP10)	O	Posttranslational modification, protein turnover, chaperones	164328.Phyra50430	O	COG0234@1|root,KOG1641@2759|Eukaryota,3QG42@4776|Peronosporales	4776|Peronosporales	-	Cpn10	K04078	172	0	965.603	9.91678	0.000222734	Upregulated
gene_01580.t1	0	0	0	23.83	23.83	42.01	MBPM02000003	2426768	2428141	-	gene_01580	SsnA	COG_Analysis	Amidohydrolase family	K01487	ko00230,ko01100,map00230,map01100	-	R01676	RC00204	ko00000,ko00001,ko01000	-	-	9.56E-068	COG0402	223479	26.742	Cytosine/adenosine deaminase or related metal-dependent hydrolase	F	Nucleotide transport and metabolism	4787.PITG_05263T0	FQ	COG0402@1|root,KOG3968@2759|Eukaryota,3QEFN@4776|Peronosporales	4776|Peronosporales	-	Amidohydro_1	K01487	628	0	29.89	4.94907	0.0387325	Upregulated
gene_01582.t1	0	0	0	18.38	18.38	13.23	MBPM02000003	2447527	2452018	-	gene_01582	Un-Annotated	NA	chromatin organization	NA	-	-	-	-	-	-	-	NA	NA	NA	NA	NA	NA	NA	4792.ETI31978	S	COG5141@1|root,KOG0955@2759|Eukaryota,3QDT9@4776|Peronosporales	4776|Peronosporales	-	Ada3,zf-HC5HC2H_2	NA	1390	0	16.6633	4.14269	0.0104472	Upregulated
gene_01583.t1	0	0	0	17.66	17.66	22.48	MBPM02000003	2462055	2464117	+	gene_01583	LRR	COG_Analysis	Leucine-rich repeat	NA	-	-	-	-	-	-	-	7.65E-008	COG4886	227223	33.571	Leucine-rich repeat (LRR) protein	K	Transcription	164328.Phyra80763	T	COG4886@1|root,KOG0531@2759|Eukaryota,3QB7D@4776|Peronosporales	4776|Peronosporales	-	LRR_9	NA	678	0	19.2667	4.34104	0.00688235	Upregulated
gene_01584.t1	0	0	0	80.3	80.3	100.1	MBPM02000003	2464471	2465581	-	gene_01584	Un-Annotated	NA	CHORD	NA	-	-	-	-	-	-	-	5.63E-208	NA	NA	NA	NA	NA	NA	4792.ETI37773	S	KOG1667@1|root,KOG1667@2759|Eukaryota,3Q79W@4776|Peronosporales	4776|Peronosporales	-	CHORD	NA	578	0	86.9	6.45779	0.00571887	Upregulated
gene_01587.t1	0	0	0	82.95	82.95	53.16	MBPM02000003	2469445	2470958	-	gene_01587	IRPC	BlastKOALA	Inward rectifier potassium channel	K08715	-	-	-	-	-	-	-	4.11E-273	NA	NA	NA	NA	NA	NA	4792.ETI37770	P	KOG3827@1|root,KOG3827@2759|Eukaryota,3QE21@4776|Peronosporales	4776|Peronosporales	-	IRK	K08715	749	0	73.02	6.20984	0.0179956	Upregulated
gene_01588.t1	0	0	0	48.63	48.63	56.69	MBPM02000003	2477900	2480053	+	gene_01588	WD40	COG_Analysis	WD40 repeats	NA	-	-	-	-	-	-	-	5.3E-012	COG2319	225201	19.378	WD40 repeat	R	General function prediction only	4792.ETI37794	Z	KOG1587@1|root,KOG1587@2759|Eukaryota,3QAQ5@4776|Peronosporales	4776|Peronosporales	-	WD40	NA	1025	0	51.3167	5.7092	0.00272979	Upregulated
gene_01591.t1	0	0	0	83.7	83.7	40.81	MBPM02000003	2489392	2490855	+	gene_01591	SdaC	COG_Analysis	Amino acid auxin permease-like protein	NA	-	-	-	-	-	-	-	4.81E-012	COG0814	223884	16.77	Amino acid permease	E	Amino acid transport and metabolism	164328.Phyra80772	E	COG0814@1|root,KOG1303@2759|Eukaryota,3QCUS@4776|Peronosporales	4776|Peronosporales	-	Aa_trans	NA	756	0	69.4033	6.13757	0.0399104	Upregulated
gene_01594.t1	0	0	0	11.89	11.89	13.97	MBPM02000003	2496038	2498196	+	gene_01594	LRR	COG_Analysis	axoneme assembly	ko:K16717	-	-	-	-	ko00000,ko03036	-	-	5.85E-010	COG4886	227223	25.455	Leucine-rich repeat (LRR) protein	K	Transcription	4792.ETI37803	L	COG4886@1|root,KOG0531@2759|Eukaryota	2759|Eukaryota	-	IQ,LRR_4	NA	357	0	12.5833	3.76377	0.00302218	Upregulated
gene_01596.t1	0	0	0	23.42	23.42	10.64	MBPM02000003	2512447	2517532	+	gene_01596	Smc	COG_Analysis	-	NA	-	-	-	-	-	-	-	2.8E-024	COG1196	224117	20.238	Chromosome segregation ATPase Smc	D	Cell cycle control, cell division, chromosome partitioning	4792.ETI37812	-	2CVG6@1|root,2RRYY@2759|Eukaryota,3Q9HD@4776|Peronosporales	4776|Peronosporales	-	-	NA	1126	0	19.16	4.33342	0.0460467	Upregulated
gene_01597.t1	0	0	0	23.48	23.48	22.88	MBPM02000003	2518477	2523810	+	gene_01597	MgtA	COG_Analysis	Cation transporter/ATPase, N-terminus	ko:K14951	-	-	-	-	ko00000,ko01000	3.A.3.10	-	3.34E-105	COG0474	223550	22.33	Magnesium-transporting ATPase (P-type)	P	Inorganic ion transport and metabolism	67593.Physo133288	P	COG0474@1|root,KOG0208@2759|Eukaryota,3Q8CA@4776|Peronosporales	4776|Peronosporales	-	Cation_ATPase_N,E1-E2_ATPase	NA	2233	0	23.28	4.6017	7.37982e-05	Upregulated
gene_01598.t1	0	0	0	50.58	50.58	84.29	MBPM02000003	2527119	2528939	-	gene_01598	Un-Annotated	NA	Transglutaminase elicitor	NA	-	-	-	-	-	-	-	5.47E-244	NA	NA	NA	NA	NA	NA	4787.PITG_05339T0	S	2C5PI@1|root,2RXBV@2759|Eukaryota,3Q9YB@4776|Peronosporales	4776|Peronosporales	-	TGase_elicitor	NA	692	0	61.8167	5.97308	0.0314894	Upregulated
gene_01603.t1	0	0	0	529.15	529.15	969.39	MBPM02000003	2583533	2584907	+	gene_01603	Un-Annotated	NA	Ribonuclease H protein	ko:K13506	ko00561,ko00564,ko01100,ko01110,map00561,map00564,map01100,map01110	M00089	R00851,R09380	RC00004,RC00039,RC00041	ko00000,ko00001,ko00002,ko01000,ko01004	-	-	1.15E-128	NA	NA	NA	NA	NA	NA	67593.Physo129312	E	KOG1075@1|root,KOG1075@2759|Eukaryota	2759|Eukaryota	-	Exo_endo_phos_2,RVT_1	NA	399	0	675.897	9.40279	0.0440474	Upregulated
gene_01605.t1	0	0	0	44.85	44.85	34.68	MBPM02000003	2589531	2592031	-	gene_01605	TrpC	COG_Analysis	Indole-3-glycerol phosphate synthase	K13498	ko00400,ko01100,ko01110,ko01130,ko01230,map00400,map01100,map01110,map01130,map01230	M00023	R00985,R00986,R03508,R03509	RC00010,RC00944,RC00945,RC02148,RC02414	ko00000,ko00001,ko00002,ko01000	-	-	4.88E-077	COG0134	223212	37.906	Indole-3-glycerol phosphate synthase	E	Amino acid transport and metabolism	4792.ETI37836	E	COG0134@1|root,COG0135@1|root,KOG4201@2759|Eukaryota,KOG4202@2759|Eukaryota,3Q996@4776|Peronosporales	4776|Peronosporales	-	IGPS,PRAI	K13498	799	0	41.46	5.40803	0.0066193	Upregulated
gene_01609.t1	0	0	0	8.68	8.68	7.1	MBPM02000003	2636761	2639424	-	gene_01609	Un-Annotated	NA	Belongs to the DHHC palmitoyltransferase family	ko:K20032	-	-	-	-	ko00000,ko01000,ko04131	9.B.37.1,9.B.37.3	-	NA	NA	NA	NA	NA	NA	NA	4792.ETI57020	S	COG5273@1|root,KOG0509@2759|Eukaryota,3QCGY@4776|Peronosporales	4776|Peronosporales	-	Ank_2,Ank_4,DHHC	NA	896	0	8.15333	3.1943	0.00414661	Upregulated
gene_01612.t1	0	0	0	106.82	106.82	65.96	MBPM02000003	2653896	2654831	-	gene_01612	Un-Annotated	NA	bromo domain	NA	-	-	-	-	-	-	-	1.02E-161	NA	NA	NA	NA	NA	NA	4787.PITG_08136T0	K	COG5076@1|root,KOG1474@2759|Eukaryota,3QEN3@4776|Peronosporales	4776|Peronosporales	-	Bromodomain	NA	459	0	93.2	6.55766	0.0206955	Upregulated
gene_01613.t1	0	0	0	67.88	67.88	34.51	MBPM02000003	2661798	2663525	+	gene_01613	FolP	COG_Analysis	7,8-dihydro-6-hydroxymethylpterin-pyrophosphokinase (HPPK)	K00796	ko00790,ko01100,map00790,map01100	M00126,M00840	R03066,R03067,R03503	RC00002,RC00017,RC00121,RC00842	ko00000,ko00001,ko00002,ko01000	-	-	4.32E-101	COG0294	223371	48.708	Dihydropteroate synthase	H	Coenzyme transport and metabolism	4792.ETI42054	H	COG0294@1|root,KOG2544@2759|Eukaryota,3Q909@4776|Peronosporales	4776|Peronosporales	-	HPPK,Pterin_bind	K00796	749	0	56.7567	5.85192	0.0363291	Upregulated
gene_01614.t1	0	0	0	25.77	25.77	38.43	MBPM02000003	2663615	2664642	+	gene_01614	Smc	COG_Analysis	-	NA	-	-	-	-	-	-	-	9.75E-006	COG1196	224117	18.672	Chromosome segregation ATPase Smc	D	Cell cycle control, cell division, chromosome partitioning	4792.ETI42053	-	2D0IX@1|root,2SED2@2759|Eukaryota,3QIYF@4776|Peronosporales	4776|Peronosporales	-	-	NA	346	0	29.99	4.95373	0.019231	Upregulated
gene_01615.t1	0	0	0	340.25	340.25	277.65	MBPM02000003	2665849	2668124	-	gene_01615	Un-Annotated	NA	The RING-variant domain is a C4HC3 zinc-finger like motif found in a number of cellular and viral proteins. Some of these proteins have been shown both in vivo and in vitro to have ubiquitin E3 ligase activity.	NA	-	-	-	-	-	-	-	NA	NA	NA	NA	NA	NA	NA	4792.ETI42044	S	28N4B@1|root,2QUPH@2759|Eukaryota,3QC0P@4776|Peronosporales	4776|Peronosporales	-	FHA,RINGv	NA	964	0	319.383	8.32366	0.00424142	Upregulated
gene_01617.t1	0	0	0	13.7	13.7	10.86	MBPM02000003	2670076	2672439	-	gene_01617	FusA	COG_Analysis	Elongation factor G, domain IV	K02355	-	-	-	-	-	-	-	0	COG0480	223556	43.338	Translation elongation factor EF-G, a GTPase	J	Translation, ribosomal structure and biogenesis	164328.Phyra78633	J	COG4108@1|root,KOG0464@2759|Eukaryota,3Q9E4@4776|Peronosporales	4776|Peronosporales	-	EFG_C,EFG_II,EFG_IV,GTP_EFTU,GTP_EFTU_D2	K02355	1115	0	12.7533	3.78171	0.00546481	Upregulated
gene_01621.t1	0	0	0	23.42	23.42	10.86	MBPM02000003	2719093	2720511	+	gene_01621	TauE	COG_Analysis	-	NA	-	-	-	-	-	-	-	2.19E-009	COG0730	223802	27.273	Sulfite exporter TauE/SafE/YfcA and related permeases, UPF0721 family	P	Inorganic ion transport and metabolism	4787.PITG_00469T0	-	2D21M@1|root,2SK3G@2759|Eukaryota,3QBGN@4776|Peronosporales	4776|Peronosporales	-	TauE	NA	633	0	19.2333	4.33866	0.0442614	Upregulated
gene_01622.t1	0	0	0	169.58	169.58	121.76	MBPM02000003	2721880	2722812	-	gene_01622	PdxS	COG_Analysis	SOR/SNZ family	K06215	ko00750,map00750	-	R07456	RC00010,RC01783,RC03043	ko00000,ko00001,ko01000	-	-	5.78E-198	COG0214	223292	77.372	Pyridoxal 5'-phosphate synthase subunit PdxS	H	Coenzyme transport and metabolism	4792.ETI52549	H	COG0214@1|root,KOG1606@2759|Eukaryota,3Q7DK@4776|Peronosporales	4776|Peronosporales	-	SOR_SNZ	K06215	551	0	153.64	7.27277	0.0105931	Upregulated
gene_01624.t1	0	0	0	25.8	25.8	24.56	MBPM02000003	2724094	2727153	+	gene_01624	PilF	COG_Analysis	Tetratricopeptide repeat	NA	-	-	-	-	-	-	-	2.12E-010	COG3063	225605	20.548	Type IV pilus assembly protein PilF/PilW	N	Cell motility	4792.ETI52547	S	KOG1128@1|root,KOG1128@2759|Eukaryota,3Q7BS@4776|Peronosporales	4776|Peronosporales	-	TPR_16,TPR_8	NA	1494	0	25.3867	4.72174	0.000264982	Upregulated
gene_01625.t1	0	0	0	10.85	10.85	19.13	MBPM02000003	2727320	2729822	+	gene_01625	SET	COG_Analysis	SET domain	NA	-	-	-	-	-	-	-	2E-019	COG2940	225491	31.694	SET domain-containing protein (function unknown)	R	General function prediction only	4792.ETI52546	BK	COG2940@1|root,KOG1473@1|root,KOG1081@2759|Eukaryota,KOG1473@2759|Eukaryota,3QE1E@4776|Peronosporales	4776|Peronosporales	-	PHD,SET	NA	955	0	13.61	3.86888	0.03875	Upregulated
gene_01629.t1	0	0	0	376.52	376.52	479.61	MBPM02000003	2735063	2737882	+	gene_01629	SPS1	COG_Analysis	Protein tyrosine kinase	ko:K06633	ko04110,ko04114,ko04914,map04110,map04114,map04914	-	-	-	ko00000,ko00001,ko01000,ko01001,ko01009	-	-	3.8E-024	COG0515	223589	20.672	Serine/threonine protein kinase	T	Signal transduction mechanisms	4792.ETI52530	D	KOG0601@1|root,KOG0601@2759|Eukaryota,3QAEP@4776|Peronosporales	4776|Peronosporales	-	Pkinase	NA	526	0	410.883	8.68609	0.00692191	Upregulated
gene_01632.t1	0	0	0	59.13	59.13	48.63	MBPM02000003	2771069	2772491	+	gene_01632	SPS1	COG_Analysis	Lipopolysaccharide kinase (Kdo/WaaP) family	ko:K08794	ko04921,ko04925,map04921,map04925	-	-	-	ko00000,ko00001,ko01000,ko01001	-	-	6.29E-057	COG0515	223589	31.095	Serine/threonine protein kinase	T	Signal transduction mechanisms	4792.ETI51641	T	KOG0032@1|root,KOG0032@2759|Eukaryota,3QDG1@4776|Peronosporales	4776|Peronosporales	-	Pkinase,Shugoshin_C	NA	666	0	55.63	5.82349	0.00393504	Upregulated
gene_01635.t1	0	0	0	6.41	6.41	8.14	MBPM02000003	2784391	2786703	+	gene_01635	SPS1	COG_Analysis	MAP kinase kinase activity	NA	-	-	-	-	-	-	-	1.74E-041	COG0515	223589	27.974	Serine/threonine protein kinase	T	Signal transduction mechanisms	4792.ETI35387	T	KOG0581@1|root,KOG0581@2759|Eukaryota,3QB9K@4776|Peronosporales	4776|Peronosporales	-	PhoD,Pkinase,SAM_2,zf-B_box	NA	951	0	6.98667	2.99759	0.00674371	Upregulated
gene_01638.t1	0	0	0	29.23	29.23	43.59	MBPM02000003	2811617	2812629	+	gene_01638	Un-Annotated	NA	-	NA	-	-	-	-	-	-	-	2.04E-071	NA	NA	NA	NA	NA	NA	4792.ETI52524	-	2E8P9@1|root,2SF4S@2759|Eukaryota,3QGDG@4776|Peronosporales	4776|Peronosporales	-	-	NA	229	0	34.0167	5.12997	0.0192315	Upregulated
gene_01644.t1	0	0	0	146.25	146.25	152.67	MBPM02000003	2829915	2831367	-	gene_01644	PTC1	COG_Analysis	Sigma factor PP2C-like phosphatases	ko:K01102	-	-	-	-	ko00000,ko01000,ko01009	-	-	3.42E-025	COG0631	223704	21.452	Serine/threonine protein phosphatase PrpC	T	Signal transduction mechanisms	4792.ETI52644	T	COG0631@1|root,KOG0700@2759|Eukaryota,3QENU@4776|Peronosporales	4776|Peronosporales	-	PP2C	NA	719	0	148.39	7.22294	0.000207914	Upregulated
gene_01645.t1	0	0	0	57.22	57.22	59.48	MBPM02000003	2832460	2833689	+	gene_01645	GAF	COG_Analysis	GAF domain	NA	-	-	-	-	-	-	-	1.24E-006	COG2203	225113	24.359	GAF domain	T	Signal transduction mechanisms	4792.ETI52646	T	COG5253@1|root,KOG0230@2759|Eukaryota,3Q8CB@4776|Peronosporales	4776|Peronosporales	-	FYVE,GAF	NA	393	0	57.9733	5.88199	0.000168814	Upregulated
gene_01646.t1	0	0	0	983.08	983.08	1704.82	MBPM02000003	2834012	2834345	-	gene_01646	ACB	COG_Analysis	Acyl CoA binding protein	ko:K08762	ko03320,map03320	-	-	-	ko00000,ko00001	-	-	1.36E-029	COG4281	226731	51.765	Acyl-CoA-binding protein	I	Lipid transport and metabolism	4792.ETI52647	I	COG4281@1|root,KOG0817@2759|Eukaryota,3QGCK@4776|Peronosporales	4776|Peronosporales	-	ACBP	NA	157	0	1223.66	10.2582	0.0365483	Upregulated
gene_01647.t1	0	0	0	28.17	28.17	12.7	MBPM02000003	2834714	2837692	-	gene_01647	Un-Annotated	NA	endocytic recycling	ko:K20296	-	-	-	-	ko00000,ko04131	-	-	NA	NA	NA	NA	NA	NA	NA	4792.ETI52637	S	KOG2346@1|root,KOG2346@2759|Eukaryota,3Q97V@4776|Peronosporales	4776|Peronosporales	-	Vps51	NA	1258	0	23.0133	4.58576	0.0467183	Upregulated
gene_01648.t1	0	0	0	121.4	121.4	140.19	MBPM02000003	2837788	2839326	+	gene_01648	Un-Annotated	NA	CRT-like, chloroquine-resistance transporter-like	NA	-	-	-	-	-	-	-	3.71E-283	NA	NA	NA	NA	NA	NA	4792.ETI52638	S	2CMPD@1|root,2QR6H@2759|Eukaryota,3QAIT@4776|Peronosporales	4776|Peronosporales	-	CRT-like	NA	776	0	127.663	7.00746	0.00239836	Upregulated
gene_01649.t1	0	0	0	4.2	4.2	4.04	MBPM02000003	2839462	2843704	-	gene_01649	Un-Annotated	NA	-	NA	-	-	-	-	-	-	-	NA	NA	NA	NA	NA	NA	NA	4787.PITG_00493T0	-	29G1V@1|root,2RP7V@2759|Eukaryota,3Q9T5@4776|Peronosporales	4776|Peronosporales	-	-	NA	1394	0	4.14667	2.36364	0.000165383	Upregulated
gene_01651.t1	0	0	0	168.85	168.85	260.93	MBPM02000003	2857256	2858113	+	gene_01651	Un-Annotated	NA	Syntaxin-like protein	NA	-	-	-	-	-	-	-	5.94E-140	NA	NA	NA	NA	NA	NA	164328.Phyra72794	U	COG5325@1|root,KOG0811@2759|Eukaryota,3QDU6@4776|Peronosporales	4776|Peronosporales	-	SNARE,Syntaxin_2	NA	401	0	199.543	7.64777	0.022852	Upregulated
gene_01652.t1	0	0	0	5.98	5.98	3.51	MBPM02000003	2858909	2862067	-	gene_01652	Un-Annotated	NA	-	NA	-	-	-	-	-	-	-	NA	NA	NA	NA	NA	NA	NA	4792.ETI52653	-	2E3K7@1|root,2SAMT@2759|Eukaryota,3QH9J@4776|Peronosporales	4776|Peronosporales	-	-	NA	1061	0	5.15667	2.62215	0.0245574	Upregulated
gene_01655.t1	0	0	0	293.79	293.79	340.14	MBPM02000003	2885921	2889276	+	gene_01655	Un-Annotated	NA	-	NA	-	-	-	-	-	-	-	4.59E-073	COG5078	227410	55.556	Ubiquitin-protein ligase	O	Posttranslational modification, protein turnover, chaperones	4792.ETI52657	-	29YTR@1|root,2RXUP@2759|Eukaryota,3QFA6@4776|Peronosporales	4776|Peronosporales	-	-	NA	606	0	309.24	8.27724	0.00248681	Upregulated
gene_01656.t1	0	0	0	206.4	206.4	145.48	MBPM02000003	2889369	2890232	-	gene_01656	Gem1	COG_Analysis	Dynein light intermediate chain (DLIC)	ko:K07918	-	-	-	-	ko00000,ko04031,ko04131	-	-	7.46E-031	COG1100	224025	32.258	GTPase SAR1 family domain	R	General function prediction only	164328.Phyra93352	T	KOG4423@1|root,KOG4423@2759|Eukaryota,3Q8IA@4776|Peronosporales	4776|Peronosporales	-	Ras	NA	408	0	186.093	7.54761	0.0116988	Upregulated
gene_01657.t1	0	0	0	17.3	17.3	28.46	MBPM02000003	2890394	2894501	+	gene_01657	Un-Annotated	NA	Domain found in a variety of signalling proteins, always encircled by uDENN and dDENN	NA	-	-	-	-	-	-	-	NA	NA	NA	NA	NA	NA	NA	4792.ETI52659	T	KOG2127@1|root,KOG2080@2759|Eukaryota,3Q9XV@4776|Peronosporales	4776|Peronosporales	-	DENN	NA	2042	0	21.02	4.46074	0.0299213	Upregulated
gene_01663.t1	0	0	0	298.09	298.09	249.82	MBPM02000003	2920630	2921565	+	gene_01663	Un-Annotated	NA	-	NA	-	-	-	-	-	-	-	8.16E-111	NA	NA	NA	NA	NA	NA	4787.PITG_16135T0	-	28IF3@1|root,2QQRV@2759|Eukaryota,3QD81@4776|Peronosporales	4776|Peronosporales	-	-	NA	331	0	282	8.14466	0.00323966	Upregulated
gene_01665.t1	0	0	0	3019.78	3019.78	5469.1	MBPM02000003	2929450	2929839	+	gene_01665	Un-Annotated	NA	-	NA	-	-	-	-	-	-	-	1.97E-037	NA	NA	NA	NA	NA	NA	4792.ETI50940	-	2DZZY@1|root,2S7G1@2759|Eukaryota,3QGTD@4776|Peronosporales	4776|Peronosporales	-	-	NA	128	0	3836.22	11.9058	0.042432	Upregulated
gene_01666.t1	0	0	0	28.44	28.44	53.98	MBPM02000003	2929976	2930878	-	gene_01666	Un-Annotated	NA	DNA-binding transcription factor activity	NA	-	-	-	-	-	-	-	8.38E-145	NA	NA	NA	NA	NA	NA	4792.ETI50939	K	KOG0774@1|root,KOG0774@2759|Eukaryota	2759|Eukaryota	-	Homeobox_KN	NA	416	0	36.9533	5.24615	0.0491919	Upregulated
gene_01668.t1	0	0	0	57	57	25.55	MBPM02000003	2938568	2942391	+	gene_01668	GanA	COG_Analysis	beta-galactosidase activity	NA	-	-	-	-	-	-	-	1.06E-022	COG1874	224786	21.785	Beta-galactosidase GanA	G	Carbohydrate transport and metabolism	4792.ETI50934	G	COG1874@1|root,KOG0496@2759|Eukaryota,3Q8TS@4776|Peronosporales	4776|Peronosporales	-	Glyco_hydro_35	NA	1276	0	46.5167	5.57036	0.0472218	Upregulated
gene_01669.t1	0	0	0	147.87	147.87	87.79	MBPM02000003	2942905	2944226	-	gene_01669	SelD	COG_Analysis	AIR synthase related protein, N-terminal domain	K01008	ko00450,ko01100,map00450,map01100	-	R03595	RC00002,RC02878	ko00000,ko00001,ko01000,ko03016	-	-	8.89E-040	COG0709	223781	29.412	Selenophosphate synthase	E	Amino acid transport and metabolism	4792.ETI50929	T	COG0709@1|root,KOG3939@2759|Eukaryota,3QA0Z@4776|Peronosporales	4776|Peronosporales	-	AIRS,AIRS_C	K01008	698	0	127.843	7.00947	0.0236714	Upregulated
gene_01673.t1	0	0	0	8.05	8.05	8.43	MBPM02000003	2959135	2965227	-	gene_01673	Un-Annotated	NA	FG-GAP repeat	NA	-	-	-	-	-	-	-	NA	NA	NA	NA	NA	NA	NA	4792.ETI50983	S	28JEB@1|root,2QRTB@2759|Eukaryota,3QD0V@4776|Peronosporales	4776|Peronosporales	-	Calx-beta,FG-GAP_2	NA	3143	0	8.17667	3.19797	0.000239892	Upregulated
gene_01676.t1	0	0	0	31.44	31.44	43.95	MBPM02000003	2974508	2975796	+	gene_01676	Un-Annotated	NA	Eukaryotic integral membrane protein (DUF1751)	NA	-	-	-	-	-	-	-	1.74E-172	NA	NA	NA	NA	NA	NA	67593.Physo127328	S	KOG2890@1|root,KOG2890@2759|Eukaryota,3QCTK@4776|Peronosporales	4776|Peronosporales	-	DUF1751	NA	486	0	35.61	5.19417	0.0134371	Upregulated
gene_01677.t1	0	0	0	9.98	9.98	4.69	MBPM02000003	2975912	2977243	-	gene_01677	TPR	COG_Analysis	Tetratricopeptide repeats	NA	-	-	-	-	-	-	-	4.46E-007	COG0457	223533	26.38	Tetratricopeptide (TPR) repeat	R	General function prediction only	4792.ETI50978	S	2CN00@1|root,2QT19@2759|Eukaryota,3QER7@4776|Peronosporales	4776|Peronosporales	-	-	NA	624	0	8.21667	3.20425	0.0430995	Upregulated
gene_01679.t1	0	0	0	19.01	19.01	24.94	MBPM02000003	2978763	2980646	-	gene_01679	Un-Annotated	NA	-	NA	-	-	-	-	-	-	-	2.28E-286	NA	NA	NA	NA	NA	NA	4792.ETI35517	-	2CRX3@1|root,2R9H9@2759|Eukaryota,3Q7UY@4776|Peronosporales	4776|Peronosporales	-	-	NA	802	0	20.9867	4.45856	0.00875482	Upregulated
gene_01684.t1	0	0	0	46.65	46.65	28.35	MBPM02000003	2986734	2987423	-	gene_01684	Un-Annotated	NA	-	NA	-	-	-	-	-	-	-	1.28E-105	NA	NA	NA	NA	NA	NA	4792.ETI52692	-	2BI8Z@1|root,2S1DR@2759|Eukaryota,3QAF8@4776|Peronosporales	4776|Peronosporales	-	-	NA	311	0	40.55	5.37678	0.0218894	Upregulated
gene_01685.t1	0	0	0	96.92	96.92	83.71	MBPM02000003	2999808	3001699	-	gene_01685	PTC1	COG_Analysis	Serine/threonine phosphatases, family 2C, catalytic domain	ko:K14803	-	-	-	-	ko00000,ko01000,ko01009,ko03009	-	-	5.33E-034	COG0631	223704	22.593	Serine/threonine protein phosphatase PrpC	T	Signal transduction mechanisms	4787.PITG_00559T0	T	COG0631@1|root,KOG0698@2759|Eukaryota,3QE0I@4776|Peronosporales	4776|Peronosporales	-	PP2C	NA	611	0	92.5167	6.54715	0.00225762	Upregulated
gene_01689.t1	0	0	0	62.07	62.07	32.89	MBPM02000003	3023809	3026559	-	gene_01689	SucA	COG_Analysis	Dehydrogenase E1	K00164	-	-	-	-	ko00000,ko01000,ko03029	-	-	0	COG0567	223641	42.222	2-oxoglutarate dehydrogenase complex, dehydrogenase (E1) component, and related enzymes	C	Energy production and conversion	4787.PITG_00553T0	G	COG0567@1|root,KOG0451@2759|Eukaryota,3QBEG@4776|Peronosporales	4776|Peronosporales	-	E1_dh,OxoGdeHyase_C,Transket_pyr	K00164	1346	0	52.3433	5.73724	0.0328392	Upregulated
gene_01693.t1	0	0	0	70.25	70.25	118.14	MBPM02000003	3032430	3033520	+	gene_01693	Mho1	COG_Analysis	Memo-like protein	K06990	-	-	-	-	ko00000,ko04812	-	-	2.35E-041	COG1355	224274	32.212	Predicted class III extradiol dioxygenase, MEMO1 family	R	General function prediction only	4792.ETI52746	S	COG1355@1|root,KOG3086@2759|Eukaryota,3QATX@4776|Peronosporales	4776|Peronosporales	-	Memo	K06990	404	0	86.2133	6.44648	0.0326164	Upregulated
gene_01694.t1	0	0	0	58.44	58.44	64.13	MBPM02000003	3033614	3036364	-	gene_01694	SucA	COG_Analysis	Dehydrogenase E1	K00164	-	-	-	-	ko00000,ko01000,ko03029	-	-	0	COG0567	223641	42.222	2-oxoglutarate dehydrogenase complex, dehydrogenase (E1) component, and related enzymes	C	Energy production and conversion	4787.PITG_00553T0	G	COG0567@1|root,KOG0451@2759|Eukaryota,3QBEG@4776|Peronosporales	4776|Peronosporales	-	E1_dh,OxoGdeHyase_C,Transket_pyr	K00164	1347	0	60.3367	5.93868	0.00098668	Upregulated
gene_01696.t1	0	0	0	21.63	21.63	10.08	MBPM02000003	3038218	3041028	+	gene_01696	CypX	COG_Analysis	Cytochrome P450	NA	-	-	-	-	-	-	-	1.3E-044	COG2124	225035	24.773	Cytochrome P450	Q	Secondary metabolites biosynthesis, transport and catabolism	164328.Phyra72830	IQ	COG2124@1|root,KOG0157@2759|Eukaryota,3Q84I@4776|Peronosporales	4776|Peronosporales	-	p450	NA	1041	0	17.78	4.23113	0.0438281	Upregulated
gene_01697.t1	0	0	0	80.08	80.08	46.12	MBPM02000003	3041212	3042450	-	gene_01697	PcbC	COG_Analysis	2OG-Fe(II) oxygenase superfamily	NA	-	-	-	-	-	-	-	1.16E-006	COG3491	226022	20.225	Isopenicillin N synthase and related dioxygenases	Q	Secondary metabolites biosynthesis, transport and catabolism	67593.Physo109484	S	COG3491@1|root,2QR0G@2759|Eukaryota,3Q92F@4776|Peronosporales	4776|Peronosporales	-	2OG-FeII_Oxy	NA	585	0	68.76	6.12433	0.0260489	Upregulated
gene_01698.t1	0	0	0	100.38	100.38	166.77	MBPM02000003	3059454	3061304	+	gene_01698	PurH	COG_Analysis	AICARFT/IMPCHase bienzyme	K00602	ko00230,ko00670,ko01100,ko01110,ko01130,ko01523,map00230,map00670,map01100,map01110,map01130,map01523	M00048	R01127,R04560	RC00026,RC00263,RC00456	ko00000,ko00001,ko00002,ko01000,ko04147	-	-	0	COG0138	223216	38.017	AICAR transformylase/IMP cyclohydrolase PurH	F	Nucleotide transport and metabolism	4792.ETI52798	F	COG0138@1|root,KOG2555@2759|Eukaryota,3QB3J@4776|Peronosporales	4776|Peronosporales	-	AICARFT_IMPCHas,MGS	K00602	1108	0	122.51	6.94848	0.0311153	Upregulated
gene_01700.t1	0	0	0	15.5	15.5	7.23	MBPM02000003	3063005	3067067	-	gene_01700	Un-Annotated	NA	Phosphoinositide 3-kinase, catalytic domain	ko:K00922	ko00562,ko01521,ko01522,ko01524,ko04012,ko04014,ko04015,ko04024,ko04062,ko04066,ko04068,ko04070,ko04071,ko04072,ko04140,ko04150,ko04151,ko04152,ko04210,ko04211,ko04212,ko04213,ko04218,ko04360,ko04370,ko04380,ko04510,ko04550,ko04611,ko04620,ko04630,ko04650,ko04660,ko04662,ko04664,ko04666,ko04668,ko04670,ko04722,ko04725,ko04750,ko04810,ko04910,ko04914,ko04915,ko04917,ko04919,ko04923,ko04926,ko04930…	M00676	R04545	RC00002,RC00078	ko00000,ko00001,ko00002,ko01000,ko04131	-	-	NA	NA	NA	NA	NA	NA	NA	4792.ETI52800	T	COG5032@1|root,KOG0904@2759|Eukaryota,3QCGR@4776|Peronosporales	4776|Peronosporales	-	PI3Ka,PI3_PI4_kinase	NA	1817	0	12.7433	3.78066	0.0437474	Upregulated
gene_01701.t1	0	0	0	4.21	4.21	2.23	MBPM02000003	3067422	3071696	-	gene_01701	Un-Annotated	NA	IKI3 family	ko:K11373	-	-	-	-	ko00000,ko03016,ko03036	-	-	NA	NA	NA	NA	NA	NA	NA	4787.PITG_00575T0	K	COG5290@1|root,KOG1920@2759|Eukaryota,3QAM8@4776|Peronosporales	4776|Peronosporales	-	IKI3	NA	1726	0	3.55	2.18587	0.0328699	Upregulated
gene_01705.t1	0	0	0	162.46	162.46	91.12	MBPM02000003	3084384	3086612	-	gene_01705	Un-Annotated	NA	Cathepsin propeptide inhibitor domain (I29)	NA	-	-	-	-	-	-	-	5.55E-019	COG4870	227207	26.255	Cysteine protease, C1A family	O	Posttranslational modification, protein turnover, chaperones	4792.ETI52823	O	COG4870@1|root,KOG1543@2759|Eukaryota,3QBZ3@4776|Peronosporales	4776|Peronosporales	-	Inhibitor_I29,Peptidase_C1	NA	1090	0	138.68	7.12598	0.0281669	Upregulated
gene_01712.t1	0	0	0	44.9	44.9	21.87	MBPM02000003	3130119	3131588	-	gene_01712	MenE/FadK	COG_Analysis	AMP-binding enzyme	NA	-	-	-	-	-	-	-	5.82E-027	COG0318	223395	21.311	O-succinylbenzoic acid-CoA ligase MenE or related acyl-CoA synthetase (AMP-forming)	I	Lipid transport and metabolism	4792.ETI49380	IQ	COG0318@1|root,2RNW8@2759|Eukaryota,3QC58@4776|Peronosporales	4776|Peronosporales	-	AMP-binding	NA	666	0	37.2233	5.25638	0.0399975	Upregulated
gene_01713.t1	0	0	0	12.81	12.81	8.21	MBPM02000003	3131654	3133407	+	gene_01713	Un-Annotated	NA	-	NA	-	-	-	-	-	-	-	3.7E-124	NA	NA	NA	NA	NA	NA	4792.ETI49378	-	2CHI6@1|root,2S4Y4@2759|Eukaryota,3QFI8@4776|Peronosporales	4776|Peronosporales	-	-	NA	379	0	11.2767	3.61785	0.0179915	Upregulated
gene_01715.t1	0	0	0	29.14	29.14	27.82	MBPM02000003	3135516	3136623	+	gene_01715	Un-Annotated	NA	Mitochondrial carrier protein	ko:K15111	-	-	-	-	ko00000,ko02000	2.A.29.18	-	3.03E-175	NA	NA	NA	NA	NA	NA	67593.Physo129952	C	KOG0768@1|root,KOG0768@2759|Eukaryota,3Q76U@4776|Peronosporales	4776|Peronosporales	-	Mito_carr	NA	491	0	28.7	4.89239	0.000234957	Upregulated
gene_01718.t1	0	0	0	56.18	56.18	71.69	MBPM02000003	3154465	3156692	-	gene_01718	Un-Annotated	NA	Protein of unknown function (DUF2009)	NA	-	-	-	-	-	-	-	NA	NA	NA	NA	NA	NA	NA	4792.ETI52879	S	28J77@1|root,2QRJJ@2759|Eukaryota,3QA6X@4776|Peronosporales	4776|Peronosporales	-	DUF2009,zf-B_box	NA	1042	0	61.35	5.96232	0.00702677	Upregulated
gene_01719.t1	0	0	0	123.9	123.9	117.88	MBPM02000003	3156734	3157773	+	gene_01719	Un-Annotated	NA	FOP N terminal dimerisation domain	ko:K16535	-	-	-	-	ko00000,ko03036	-	-	2.72E-092	NA	NA	NA	NA	NA	NA	4792.ETI52878	S	2B269@1|root,2S0C1@2759|Eukaryota,3QFK9@4776|Peronosporales	4776|Peronosporales	-	FOP_dimer	NA	273	0	121.893	6.94126	0.000270903	Upregulated
gene_01720.t1	0	0	0	59.95	59.95	93.18	MBPM02000003	3158639	3160293	+	gene_01720	WD40	COG_Analysis	Nucleoporin Nup120/160	ko:K14791	-	-	-	-	ko00000,ko03009	-	-	6.57E-031	COG2319	225201	22.819	WD40 repeat	R	General function prediction only	325452.fgenesh_scip_prom.46568.6177	S	KOG0270@1|root,KOG0270@2759|Eukaryota,3QEB3@4776|Peronosporales	4776|Peronosporales	-	WD40	NA	466	0	71.0267	6.17046	0.0234679	Upregulated
gene_01723.t1	0	0	0	95.75	95.75	81.23	MBPM02000003	3172981	3173769	+	gene_01723	Un-Annotated	NA	Forkhead associated domain	NA	-	-	-	-	-	-	-	3.94E-127	NA	NA	NA	NA	NA	NA	4787.PITG_00641T0	K	COG5025@1|root,KOG2294@2759|Eukaryota,3Q7QS@4776|Peronosporales	4776|Peronosporales	-	FHA	NA	365	0	90.91	6.52215	0.00282245	Upregulated
gene_01728.t1	0	0	0	11.77	11.77	16.8	MBPM02000003	3187120	3188655	-	gene_01728	SdaC	COG_Analysis	Tryptophan/tyrosine permease family	ko:K14993	-	-	-	-	ko00000,ko02000	2.A.18.6	-	4.93E-029	COG0814	223884	19.903	Amino acid permease	E	Amino acid transport and metabolism	4792.ETI36506	E	COG0814@1|root,KOG1305@2759|Eukaryota,3Q7SX@4776|Peronosporales	4776|Peronosporales	-	Aa_trans	NA	791	0	13.4467	3.85266	0.0151942	Upregulated
gene_01733.t1	0	0	0	11.71	11.71	5.36	MBPM02000003	3197365	3204133	-	gene_01733	Un-Annotated	NA	-	NA	-	-	-	-	-	-	-	NA	NA	NA	NA	NA	NA	NA	4792.ETI30538	-	2BXAI@1|root,2RAAH@2759|Eukaryota,3Q9WF@4776|Peronosporales	4776|Peronosporales	-	-	NA	2480	0	9.59333	3.40508	0.0453927	Upregulated
gene_01734.t1	0	0	0	75.43	75.43	48.82	MBPM02000003	3204167	3205773	+	gene_01734	Un-Annotated	NA	Cysteine protease required for the cytoplasm to vacuole transport (Cvt) and autophagy	ko:K08342	ko04136,ko04138,ko04140,map04136,map04138,map04140	-	-	-	ko00000,ko00001,ko01000,ko01002,ko03029,ko04131	-	-	1.96E-259	NA	NA	NA	NA	NA	NA	164328.Phyra83478	UZ	COG5225@1|root,KOG2674@1|root,KOG1765@2759|Eukaryota,KOG2674@2759|Eukaryota,3Q8D4@4776|Peronosporales	4776|Peronosporales	-	Peptidase_C54	NA	733	0	66.56	6.0781	0.0172996	Upregulated
gene_01736.t1	0	0	0	21.91	21.91	35.4	MBPM02000003	3207048	3208143	-	gene_01736	Un-Annotated	NA	NA	NA	NA	NA	NA	NA	NA	NA	NA	NA	NA	NA	NA	NA	NA	NA	NA	NA	NA	NA	NA	NA	NA	NA	0	26.4067	4.77645	0.0277938	Upregulated
gene_01737.t1	0	0	0	28.63	28.63	30.56	MBPM02000003	3209999	3216883	+	gene_01737	BRR2	COG_Analysis	Sec63 Brl domain	ko:K12854	ko03040,map03040	M00354,M00355	-	-	ko00000,ko00001,ko00002,ko01000,ko03041	-	-	0	COG1204	224125	31.179	Replicative superfamily II helicase	L	Replication, recombination and repair	4792.ETI32909	A	COG1204@1|root,KOG0951@2759|Eukaryota,3Q90A@4776|Peronosporales	4776|Peronosporales	-	DEAD,Helicase_C,Sec63	NA	3795	0	29.2733	4.91998	0.000482629	Upregulated
gene_01738.t1	0	0	0	33.67	33.67	20.54	MBPM02000003	3217002	3218363	-	gene_01738	Un-Annotated	NA	-	NA	-	-	-	-	-	-	-	5.69E-072	NA	NA	NA	NA	NA	NA	4792.ETI32910	-	2E262@1|root,2S9EG@2759|Eukaryota,3Q9NC@4776|Peronosporales	4776|Peronosporales	-	-	NA	242	0	29.2933	4.92093	0.0216021	Upregulated
gene_01742.t1	0	0	0	75.4	75.4	61.74	MBPM02000003	3256818	3260362	-	gene_01742	Un-Annotated	NA	CRM1 C terminal	ko:K14290	ko03008,ko03013,ko04013,ko05164,ko05166,ko05169,map03008,map03013,map04013,map05164,map05166,map05169	-	-	-	ko00000,ko00001,ko03009,ko03016,ko03019,ko03036	1.I.1	-	NA	NA	NA	NA	NA	NA	NA	4792.ETI32310	UY	COG5101@1|root,KOG2020@2759|Eukaryota,3QAPV@4776|Peronosporales	4776|Peronosporales	-	CRM1_C,IBN_N,Xpo1	NA	2054	0	70.8467	6.16685	0.00410525	Upregulated
gene_01744.t1	0	0	0	33.66	33.66	33.19	MBPM02000003	3261115	3264022	+	gene_01744	Un-Annotated	NA	Prokaryotic RING finger family 4	NA	-	-	-	-	-	-	-	4.07E-294	NA	NA	NA	NA	NA	NA	4787.PITG_00786T0	O	KOG4265@1|root,KOG4265@2759|Eukaryota,3QA6T@4776|Peronosporales	4776|Peronosporales	-	zf-C3HC4_3	NA	840	0	33.5033	5.10866	2.18657e-05	Upregulated
gene_01745.t1	0	0	0	52.6	52.6	30.9	MBPM02000003	3266047	3266867	+	gene_01745	PpiB	COG_Analysis	PPIases accelerate the folding of proteins. It catalyzes the cis-trans isomerization of proline imidic peptide bonds in oligopeptides	K03768	-	-	-	-	ko00000,ko01000,ko03041,ko03110	-	-	2.97E-062	COG0652	223725	44.025	Peptidyl-prolyl cis-trans isomerase (rotamase) - cyclophilin family	O	Posttranslational modification, protein turnover, chaperones	4787.PITG_00783T0	O	COG0652@1|root,KOG0884@2759|Eukaryota,3QEYT@4776|Peronosporales	4776|Peronosporales	-	Pro_isomerase	K03768	312	0	45.3667	5.53502	0.0244916	Upregulated
gene_01746.t1	0	0	0	64.23	64.23	70.19	MBPM02000003	3266901	3268271	-	gene_01746	Un-Annotated	NA	Stage II sporulation protein E (SpoIIE)	ko:K17508	-	-	-	-	ko00000,ko01000,ko01009	-	-	1.07E-174	NA	NA	NA	NA	NA	NA	4787.PITG_00782T0	S	29B77@1|root,2RIA3@2759|Eukaryota,3QAFC@4776|Peronosporales	4776|Peronosporales	-	SpoIIE	NA	500	0	66.2167	6.07075	0.000898937	Upregulated
gene_01747.t1	0	0	0	34.16	34.16	17.43	MBPM02000003	3282815	3286584	+	gene_01747	SrmB	COG_Analysis	WD domain, G-beta repeat	NA	-	-	-	-	-	-	-	2.39E-054	COG0513	223587	24.895	Superfamily II DNA and RNA helicase	L	Replication, recombination and repair	4787.PITG_00790T0	S	KOG0266@1|root,KOG0266@2759|Eukaryota,3QE7E@4776|Peronosporales	4776|Peronosporales	-	WD40	NA	1210	0	28.5833	4.88671	0.0360207	Upregulated
gene_01750.t1	0	0	0	121.04	121.04	187.32	MBPM02000003	3294672	3296283	-	gene_01750	WD40	COG_Analysis	WD domain, G-beta repeat	ko:K19760	-	-	-	-	ko00000,ko04812	-	-	1.63E-062	COG2319	225201	36.857	WD40 repeat	R	General function prediction only	164328.Phyra72042	A	KOG0272@1|root,KOG0272@2759|Eukaryota,3QE6G@4776|Peronosporales	4776|Peronosporales	-	WD40	NA	283	0	143.133	7.17126	0.0230064	Upregulated
gene_01751.t1	0	0	0	452.48	452.48	302.85	MBPM02000003	3299376	3301058	+	gene_01751	GroEL	COG_Analysis	assists the folding of proteins upon ATP hydrolysis	K22447	-	-	-	-	ko00000,ko03036,ko03110,ko04147	-	-	1.11E-141	COG0459	223535	36	Chaperonin GroEL (HSP60 family)	O	Posttranslational modification, protein turnover, chaperones	4787.PITG_00804T0	O	COG0459@1|root,KOG0358@2759|Eukaryota,3QE4N@4776|Peronosporales	4776|Peronosporales	-	Cpn60_TCP1	K22447	974	0	402.603	8.65679	0.0150031	Upregulated
gene_01752.t1	0	0	0	28.34	28.34	17.64	MBPM02000003	3303140	3305131	+	gene_01752	Un-Annotated	NA	KRI1-like family	ko:K14786	-	-	-	-	ko00000,ko03009	-	-	4.11E-208	NA	NA	NA	NA	NA	NA	4792.ETI32219	J	KOG2409@1|root,KOG2409@2759|Eukaryota,3Q8CE@4776|Peronosporales	4776|Peronosporales	-	Kri1,Kri1_C	NA	607	0	24.7733	4.68781	0.020105	Upregulated
gene_01753.t1	0	0	0	10.05	10.05	11.45	MBPM02000003	3305335	3307365	-	gene_01753	GAF	COG_Analysis	Domain present in phytochromes and cGMP-specific phosphodiesterases.	NA	-	-	-	-	-	-	-	0.000294	COG2203	225113	24.49	GAF domain	T	Signal transduction mechanisms	4792.ETI32217	S	KOG1729@1|root,KOG1729@2759|Eukaryota,3Q9BN@4776|Peronosporales	4776|Peronosporales	-	FYVE	NA	1065	0	10.5167	3.52565	0.00196326	Upregulated
gene_01754.t1	0	0	0	55.12	55.12	44.76	MBPM02000003	3309070	3311223	+	gene_01754	WD40	COG_Analysis	WD40 repeats	NA	-	-	-	-	-	-	-	4.77E-013	COG2319	225201	19.378	WD40 repeat	R	General function prediction only	4792.ETI37794	Z	KOG1587@1|root,KOG1587@2759|Eukaryota,3QAQ5@4776|Peronosporales	4776|Peronosporales	-	WD40	NA	1021	0	51.6667	5.71882	0.0044377	Upregulated
gene_01760.t1	0	0	0	103.23	103.23	64.21	MBPM02000003	3344120	3344948	+	gene_01760	PhoE	COG_Analysis	Phosphoglycerate mutase family	NA	-	-	-	-	-	-	-	3.15E-015	COG0406	223483	20.588	Broad specificity phosphatase PhoE	G	Carbohydrate transport and metabolism	4787.PITG_12279T0	G	KOG4754@1|root,KOG4754@2759|Eukaryota,3QAHS@4776|Peronosporales	4776|Peronosporales	-	His_Phos_1	NA	344	0	90.2233	6.51133	0.0201561	Upregulated
gene_01772.t1	0	0	0	484.07	484.07	879.26	MBPM02000004	23725	24897	+	gene_01772	Un-Annotated	NA	EGF domain, unclasssified subfamily	NA	-	-	-	-	-	-	-	9.3E-158	NA	NA	NA	NA	NA	NA	4787.PITG_06325T0	O	296B2@1|root,2RD9W@2759|Eukaryota,3Q9G8@4776|Peronosporales	4776|Peronosporales	-	-	NA	456	0	615.8	9.26866	0.0428412	Upregulated
gene_01773.t1	0	0	0	16.34	16.34	7.85	MBPM02000004	25318	26880	+	gene_01773	Un-Annotated	NA	endoplasmic reticulum-plasma membrane tethering	NA	-	-	-	-	-	-	-	8.65E-265	NA	NA	NA	NA	NA	NA	4792.ETI42368	S	COG5038@1|root,KOG1012@2759|Eukaryota,3Q7B1@4776|Peronosporales	4776|Peronosporales	-	C2	NA	729	0	13.51	3.85898	0.0411876	Upregulated
gene_01776.t1	0	0	0	8.54	8.54	5.17	MBPM02000004	46305	47906	+	gene_01776	ANKYR	COG_Analysis	Ankyrin repeats (many copies)	K06867	-	-	-	-	-	-	-	4.33E-023	COG0666	223738	32.323	Ankyrin repeat	T	Signal transduction mechanisms	4792.ETI42379	M	COG0666@1|root,KOG4177@2759|Eukaryota,3QDFE@4776|Peronosporales	4776|Peronosporales	-	Ank_2,Ank_3	K06867	233	0	7.41667	3.07325	0.02218	Upregulated
gene_01778.t1	0	0	0	22.82	22.82	17.24	MBPM02000004	50275	50958	+	gene_01778	Un-Annotated	NA	PHAX RNA-binding domain	ko:K14291	ko03013,map03013	-	-	-	ko00000,ko00001	-	-	1.61E-085	NA	NA	NA	NA	NA	NA	4792.ETI48798	A	KOG3948@1|root,KOG3948@2759|Eukaryota,3QD4V@4776|Peronosporales	4776|Peronosporales	-	RNA_GG_bind	NA	260	0	20.96	4.45681	0.00778305	Upregulated
gene_01779.t1	0	0	0	3.27	3.27	3.46	MBPM02000004	51253	52912	-	gene_01779	Un-Annotated	NA	-	NA	-	-	-	-	-	-	-	8.62E-169	NA	NA	NA	NA	NA	NA	4792.ETI48813	-	2EFDW@1|root,2SKKU@2759|Eukaryota,3Q7A4@4776|Peronosporales	4776|Peronosporales	-	Ank_2	NA	493	0	3.33333	2.11548	0.000360805	Upregulated
gene_01780.t1	0	0	0	78.89	78.89	101.85	MBPM02000004	91266	92892	-	gene_01780	Rrp42	COG_Analysis	3' exoribonuclease family, domain 1	ko:K03678,ko:K10397	ko03018,map03018	M00391	-	-	ko00000,ko00001,ko00002,ko03019,ko04812	-	-	2.23E-055	COG2123	225034	36.842	Exosome complex RNA-binding protein Rrp42, RNase PH superfamily	U	Intracellular trafficking, secretion, and vesicular transport	67593.Physo130522	J	COG2123@1|root,COG5059@1|root,KOG1614@2759|Eukaryota,KOG4280@2759|Eukaryota,3QE7P@4776|Peronosporales	4776|Peronosporales	-	Kinesin,RNase_PH,RNase_PH_C	NA	745	0	86.5433	6.45193	0.00772993	Upregulated
gene_01805.t1	0	0	0	191.34	191.34	146.95	MBPM02000004	252501	253034	-	gene_01805	Un-Annotated	NA	NA	NA	NA	NA	NA	NA	NA	NA	NA	NA	NA	NA	NA	NA	NA	NA	NA	NA	NA	NA	NA	NA	NA	NA	0	176.543	7.47203	0.00695149	Upregulated
gene_01806.t1	0	0	0	20.39	20.39	14.64	MBPM02000004	256497	258734	-	gene_01806	Un-Annotated	NA	Domain Homologous to E6-AP Carboxyl Terminus with	ko:K04678	ko04120,ko04144,ko04340,ko04341,ko04350,map04120,map04144,map04340,map04341,map04350	-	-	-	ko00000,ko00001,ko01000,ko03029,ko04121,ko04131	-	-	NA	NA	NA	NA	NA	NA	NA	4792.ETI34336	O	COG5021@1|root,KOG0940@2759|Eukaryota,3QCDH@4776|Peronosporales	4776|Peronosporales	-	HECT	NA	1085	0	18.4733	4.28343	0.010594	Upregulated
gene_01807.t1	0	0	0	290.35	290.35	231.86	MBPM02000004	262401	263024	-	gene_01807	Un-Annotated	NA	NA	NA	NA	NA	NA	NA	NA	NA	NA	NA	NA	NA	NA	NA	NA	NA	NA	NA	NA	NA	NA	NA	NA	NA	0	270.853	8.08668	0.00514154	Upregulated
gene_01808.t1	0	0	0	48.29	48.29	31.82	MBPM02000004	264086	265185	-	gene_01808	Un-Annotated	NA	PQ loop repeat	ko:K12386	ko04142,map04142	-	-	-	ko00000,ko00001,ko04147	-	-	1.03E-183	NA	NA	NA	NA	NA	NA	164328.Phyra72394	E	KOG3145@1|root,KOG3145@2759|Eukaryota,3Q8QI@4776|Peronosporales	4776|Peronosporales	-	PQ-loop	NA	516	0	42.8	5.45286	0.0160582	Upregulated
gene_01812.t1	0	0	0	21.31	21.31	37.54	MBPM02000004	297069	298088	+	gene_01812	Un-Annotated	NA	May be involved in the degradation of misfolded endoplasmic reticulum (ER) luminal proteins	ko:K13989	ko04141,map04141	M00403	-	-	ko00000,ko00001,ko00002	-	-	9.86E-101	NA	NA	NA	NA	NA	NA	4787.PITG_01858T0	S	COG5291@1|root,KOG0858@2759|Eukaryota,3QDSM@4776|Peronosporales	4776|Peronosporales	-	DER1	NA	297	0	26.72	4.79286	0.0386341	Upregulated
gene_01815.t1	0	0	0	84.16	84.16	36.77	MBPM02000004	312823	315612	-	gene_01815	RRM	COG_Analysis	RNA recognition motif	ko:K12837	ko03040,map03040	-	-	-	ko00000,ko00001,ko03041	-	-	4.48E-010	COG0724	223796	25.654	RNA recognition motif (RRM) domain	J	Translation, ribosomal structure and biogenesis	4792.ETI56218	A	KOG0120@1|root,KOG0120@2759|Eukaryota,3QDCR@4776|Peronosporales	4776|Peronosporales	-	RRM_1	NA	578	0	68.3633	6.1161	0.0494649	Upregulated
gene_01816.t1	0	0	0	145.97	145.97	173.32	MBPM02000004	315743	317416	+	gene_01816	Un-Annotated	NA	intraciliary transport	ko:K19685	-	-	-	-	ko00000,ko03036	-	-	NA	NA	NA	NA	NA	NA	NA	67593.Physo109031	S	KOG3785@1|root,KOG3785@2759|Eukaryota,3Q795@4776|Peronosporales	4776|Peronosporales	-	-	NA	1096	0	155.087	7.2862	0.00343779	Upregulated
gene_01819.t1	0	0	0	20.42	20.42	12	MBPM02000004	331530	334334	+	gene_01819	SPS1	COG_Analysis	Protein tyrosine kinase	ko:K17535	-	-	-	-	ko00000,ko01000,ko01001	-	-	4.33E-030	COG0515	223589	26.49	Serine/threonine protein kinase	T	Signal transduction mechanisms	4792.ETI56225	T	COG0515@1|root,KOG0192@2759|Eukaryota,3Q8RI@4776|Peronosporales	4776|Peronosporales	-	Pkinase_Tyr	NA	1375	0	17.6133	4.21826	0.0244641	Upregulated
gene_01822.t1	0	0	0	14.34	14.34	6.32	MBPM02000004	353700	355967	-	gene_01822	Un-Annotated	NA	Protein of unknown function (DUF455)	NA	-	-	-	-	-	-	-	8.44E-051	COG2833	225389	37.681	Uncharacterized protein, contains ferritin-like DUF455 domain	S	Function unknown	4792.ETI56191	S	COG2833@1|root,2QU9I@2759|Eukaryota,3Q7BB@4776|Peronosporales	4776|Peronosporales	-	DUF455,Glyco_trans_1_4	NA	1153	0	11.6667	3.66297	0.0487026	Upregulated
gene_01825.t1	0	0	0	271.68	271.68	317.17	MBPM02000004	361447	362142	+	gene_01825	Un-Annotated	NA	Tim17/Tim22/Tim23/Pmp24 family	ko:K03956	ko00190,ko01100,ko04714,ko04723,ko04932,ko05010,ko05012,ko05016,map00190,map01100,map04714,map04723,map04932,map05010,map05012,map05016	M00146	-	-	ko00000,ko00001,ko00002	3.D.1.6	-	5.15E-063	NA	NA	NA	NA	NA	NA	164328.Phyra80818	S	2C7RU@1|root,2S4BG@2759|Eukaryota,3QFGF@4776|Peronosporales	4776|Peronosporales	-	Tim17	NA	196	0	286.843	8.16914	0.00278281	Upregulated
gene_01828.t1	0	0	0	11.31	11.31	20.35	MBPM02000004	364888	371307	+	gene_01828	FRQ1	COG_Analysis	-	NA	-	-	-	-	-	-	-	1.83E-005	COG5126	227455	29.412	Ca2+-binding protein, EF-hand superfamily	T	Signal transduction mechanisms	4792.ETI42284	-	2CU92@1|root,2RK0N@2759|Eukaryota,3Q9AS@4776|Peronosporales	4776|Peronosporales	-	-	NA	3357	0	14.3233	3.93766	0.0415223	Upregulated
gene_01833.t1	0	0	0	136.8	136.8	174.81	MBPM02000004	389616	391138	+	gene_01833	Un-Annotated	NA	Transmembrane protein 65	NA	-	-	-	-	-	-	-	1.74E-137	NA	NA	NA	NA	NA	NA	67593.Physo143103	S	KOG4619@1|root,KOG4619@2759|Eukaryota,3QD2K@4776|Peronosporales	4776|Peronosporales	-	TMEM65	NA	400	0	149.47	7.23333	0.00710878	Upregulated
gene_01837.t1	0	0	0	7.26	7.26	11.45	MBPM02000004	402298	410308	+	gene_01837	MDN1	COG_Analysis	-	NA	-	-	-	-	-	-	-	2.72E-006	COG5271	227596	17.248	Midasin, AAA ATPase with vWA domain, involved in ribosome maturation	J	Translation, ribosomal structure and biogenesis	4792.ETI42265	-	2CRWP@1|root,2R9F7@2759|Eukaryota,3Q7HP@4776|Peronosporales	4776|Peronosporales	-	-	NA	811	0	8.65667	3.27153	0.0250564	Upregulated
gene_01839.t1	0	0	0	41.23	41.23	54.9	MBPM02000004	411116	413317	+	gene_01839	Un-Annotated	NA	RNA polymerase II-binding domain.	ko:K14400	ko03015,map03015	-	-	-	ko00000,ko00001,ko03019,ko03021	-	-	2.68E-242	NA	NA	NA	NA	NA	NA	4792.ETI42267	A	KOG2071@1|root,KOG2071@2759|Eukaryota,3Q7EA@4776|Peronosporales	4776|Peronosporales	-	CTD_bind	NA	689	0	45.7867	5.54803	0.00975938	Upregulated
gene_01841.t1	0	0	0	4.58	4.58	8.1	MBPM02000004	437450	438165	+	gene_01841	Un-Annotated	NA	-	NA	-	-	-	-	-	-	-	6.58E-030	NA	NA	NA	NA	NA	NA	4792.ETI38393	-	2CYSD@1|root,2S64A@2759|Eukaryota,3QGNK@4776|Peronosporales	4776|Peronosporales	-	-	NA	112	0	5.75333	2.7556	0.0391643	Upregulated
gene_01842.t1	0	0	0	200.01	200.01	360.79	MBPM02000004	448316	448858	-	gene_01842	Un-Annotated	NA	NA	NA	NA	NA	NA	NA	NA	NA	NA	NA	NA	NA	NA	NA	NA	NA	NA	NA	NA	NA	NA	NA	NA	NA	0	253.603	7.99211	0.0418742	Upregulated
gene_01845.t1	0	0	0	35.27	35.27	36.62	MBPM02000004	463289	465601	-	gene_01845	SPS1	COG_Analysis	MAP kinase kinase activity	NA	-	-	-	-	-	-	-	1.74E-041	COG0515	223589	27.974	Serine/threonine protein kinase	T	Signal transduction mechanisms	4792.ETI35387	T	KOG0581@1|root,KOG0581@2759|Eukaryota,3QB9K@4776|Peronosporales	4776|Peronosporales	-	PhoD,Pkinase,SAM_2,zf-B_box	NA	952	0	35.72	5.19849	0.000158671	Upregulated
gene_01862.t1	0	0	0	361.3	361.3	351.37	MBPM02000004	565362	565640	+	gene_01862	Un-Annotated	NA	NA	NA	NA	NA	NA	NA	NA	NA	NA	NA	NA	NA	NA	NA	NA	NA	NA	NA	NA	NA	NA	NA	NA	NA	0	357.99	8.4878	8.54788e-05	Upregulated
gene_01864.t1	0	0	0	24.76	24.76	45.21	MBPM02000004	589443	591652	-	gene_01864	Un-Annotated	NA	NA	NA	NA	NA	NA	NA	NA	NA	NA	NA	NA	NA	NA	NA	NA	NA	NA	NA	NA	NA	NA	NA	NA	NA	0	31.5767	5.02577	0.043579	Upregulated
gene_01866.t1	0	0	0	205.11	205.11	126.18	MBPM02000004	615110	616099	-	gene_01866	Un-Annotated	NA	NA	NA	NA	NA	NA	NA	NA	NA	NA	NA	NA	NA	NA	NA	NA	NA	NA	NA	NA	NA	NA	NA	NA	NA	0	178.8	7.49025	0.0209736	Upregulated
gene_01867.t1	0	0	0	40.96	40.96	19.37	MBPM02000004	617312	619006	-	gene_01867	Un-Annotated	NA	NA	NA	NA	NA	NA	NA	NA	NA	NA	NA	NA	NA	NA	NA	NA	NA	NA	NA	NA	NA	NA	NA	NA	NA	0	33.7633	5.11949	0.042554	Upregulated
gene_01872.t1	0	0	0	72.71	72.71	44.54	MBPM02000004	650372	650650	+	gene_01872	Un-Annotated	NA	NA	NA	NA	NA	NA	NA	NA	NA	NA	NA	NA	NA	NA	NA	NA	NA	NA	NA	NA	NA	NA	NA	NA	NA	0	63.32	6.0072	0.0212914	Upregulated
gene_01873.t1	0	0	0	20.08	20.08	14.51	MBPM02000004	651754	652875	-	gene_01873	Un-Annotated	NA	NA	NA	NA	NA	NA	NA	NA	NA	NA	NA	NA	NA	NA	NA	NA	NA	NA	NA	NA	NA	NA	NA	NA	NA	0	18.2233	4.26479	0.0102215	Upregulated
gene_01878.t1	0	0	0	27.88	27.88	22.03	MBPM02000004	691317	693068	+	gene_01878	Un-Annotated	NA	NA	NA	NA	NA	NA	NA	NA	NA	NA	NA	NA	NA	NA	NA	NA	NA	NA	NA	NA	NA	NA	NA	NA	NA	0	25.93	4.75114	0.00560788	Upregulated
gene_01880.t1	0	0	0	51.6	51.6	30.32	MBPM02000004	701114	702451	+	gene_01880	Un-Annotated	NA	-	NA	-	-	-	-	-	-	-	2.96E-078	NA	NA	NA	NA	NA	NA	164328.Phyra77335	-	2950D@1|root,2RBY1@2759|Eukaryota,3QBJ2@4776|Peronosporales	4776|Peronosporales	-	-	NA	258	0	44.5067	5.50801	0.0244724	Upregulated
gene_01881.t1	0	0	0	10.62	10.62	17.68	MBPM02000004	703005	705710	-	gene_01881	Un-Annotated	NA	Formin Homology 2 Domain	NA	-	-	-	-	-	-	-	7.95E-259	NA	NA	NA	NA	NA	NA	4792.ETI42244	S	28M1D@1|root,2QTI5@2759|Eukaryota,3Q915@4776|Peronosporales	4776|Peronosporales	-	CCDC53,FH2	NA	760	0	12.9733	3.8046	0.0313652	Upregulated
gene_01884.t1	0	0	0	16.06	16.06	14.15	MBPM02000004	716136	716925	+	gene_01884	MttB2	COG_Analysis	function. Source PGD	NA	-	-	-	-	-	-	-	0.008	COG5598	227885	25	Trimethylamine:corrinoid methyltransferase	H	Coenzyme transport and metabolism	42099.EPrPV00000018230	S	2ECYJ@1|root,2SIQ9@2759|Eukaryota,1MIBY@121069|Pythiales	121069|Pythiales	-	-	NA	89	0	15.4233	4.03768	0.00169965	Upregulated
gene_01888.t1	0	0	0	621.92	621.92	657.14	MBPM02000004	737524	738690	+	gene_01888	SEC59	COG_Analysis	-	NA	-	-	-	-	-	-	-	1.58E-007	COG0170	223248	18.994	Dolichol kinase	O	Posttranslational modification, protein turnover, chaperones	67593.Physo134303	-	2CADD@1|root,2S2I9@2759|Eukaryota,3QA4D@4776|Peronosporales	4776|Peronosporales	-	-	NA	721	0	633.66	9.30984	0.000343084	Upregulated
gene_01891.t1	0	0	0	58.58	58.58	89.49	MBPM02000004	746133	747488	+	gene_01891	Un-Annotated	NA	NA	NA	NA	NA	NA	NA	NA	NA	NA	NA	NA	NA	NA	NA	NA	NA	NA	NA	NA	NA	NA	NA	NA	NA	0	68.8833	6.12688	0.0216493	Upregulated
gene_01892.t1	0	0	0	24.23	24.23	22.21	MBPM02000004	750624	752363	-	gene_01892	Un-Annotated	NA	NA	NA	NA	NA	NA	NA	NA	NA	NA	NA	NA	NA	NA	NA	NA	NA	NA	NA	NA	NA	NA	NA	NA	NA	0	23.5567	4.61804	0.00081602	Upregulated
gene_01894.t1	0	0	0	3292.72	3292.72	2769.26	MBPM02000004	759304	761424	-	gene_01894	HtpG	COG_Analysis	Heat shock protein	K04079	ko04141,ko04151,ko04217,ko04612,ko04621,ko04626,ko04657,ko04659,ko04914,ko04915,ko05200,ko05215,ko05418,map04141,map04151,map04217,map04612,map04621,map04626,map04657,map04659,map04914,map04915,map05200,map05215,map05418	-	-	-	ko00000,ko00001,ko01009,ko03029,ko03051,ko03110,ko04131,ko04147	-	-	0	COG0326	223403	45.185	Molecular chaperone, HSP90 family	O	Posttranslational modification, protein turnover, chaperones	67593.Physo108777	O	COG0326@1|root,KOG0019@2759|Eukaryota,3Q8QG@4776|Peronosporales	4776|Peronosporales	-	HATPase_c,HSP90	K04079	1288	0	3118.23	11.607	0.00311654	Upregulated
gene_01895.t1	0	0	0	72.69	72.69	101.11	MBPM02000004	764283	764900	+	gene_01895	Un-Annotated	NA	ATP11 protein	ko:K07555	-	-	-	-	ko00000,ko03029	-	-	1.02E-110	NA	NA	NA	NA	NA	NA	4792.ETI55193	O	KOG3281@1|root,KOG3281@2759|Eukaryota,3QAZA@4776|Peronosporales	4776|Peronosporales	-	ATP11	NA	322	0	82.1633	6.37788	0.0130345	Upregulated
gene_01896.t1	0	0	0	54.51	54.51	40.41	MBPM02000004	764963	768120	-	gene_01896	Un-Annotated	NA	Importin-beta N-terminal domain	ko:K20223	ko04013,map04013	-	-	-	ko00000,ko00001,ko03009	1.I.1	-	NA	NA	NA	NA	NA	NA	NA	4787.PITG_06410T0	UY	COG4581@1|root,KOG1991@2759|Eukaryota,3QCFK@4776|Peronosporales	4776|Peronosporales	-	IBN_N,Xpo1	NA	1880	0	49.81	5.66704	0.00878637	Upregulated
gene_01897.t1	0	0	0	214.26	214.26	220.13	MBPM02000004	776097	779657	+	gene_01897	PycA	COG_Analysis	Catalyzes a 2-step reaction, involving the ATP-dependent carboxylation of the covalently attached biotin in the first step and the transfer of the carboxyl group to pyruvate in the second	K01958	ko00020,ko00620,ko00720,ko01100,ko01120,ko01200,ko01230,map00020,map00620,map00720,map01100,map01120,map01200,map01230	M00173	R00344	RC00040,RC00367	ko00000,ko00001,ko00002,ko01000	-	-	0	COG1038	223968	55.997	Pyruvate carboxylase	C	Energy production and conversion	4792.ETI55981	C	COG1038@1|root,KOG0369@2759|Eukaryota,3QB5A@4776|Peronosporales	4776|Peronosporales	-	Biotin_carb_C,Biotin_carb_N,Biotin_lipoyl,CPSase_L_D2,HMGL-like,PYC_OADA	K01958	2138	0	216.217	7.76299	8.18846e-05	Upregulated
gene_01898.t1	0	0	0	21.34	21.34	34.2	MBPM02000004	780377	783616	+	gene_01898	Un-Annotated	NA	Unconventional myosin tail, actin- and lipid-binding	ko:K10356	-	-	-	-	ko00000,ko01009,ko03036,ko04131,ko04147,ko04812	-	-	NA	NA	NA	NA	NA	NA	NA	4792.ETI55980	Z	COG5022@1|root,KOG0164@2759|Eukaryota,3QDS6@4776|Peronosporales	4776|Peronosporales	-	Myosin_TH1,Myosin_head	NA	1946	0	25.6267	4.7348	0.0268583	Upregulated
gene_01899.t1	0	0	0	49.88	49.88	29.31	MBPM02000004	784540	786882	+	gene_01899	Un-Annotated	NA	Formin Homology 2 Domain	NA	-	-	-	-	-	-	-	2.39E-187	NA	NA	NA	NA	NA	NA	4792.ETI55978	TZ	KOG1922@1|root,KOG1922@2759|Eukaryota,3Q7BV@4776|Peronosporales	4776|Peronosporales	-	CCDC53,FH2	NA	556	0	43.0233	5.4602	0.0244706	Upregulated
gene_01901.t1	0	0	0	297.14	297.14	198.83	MBPM02000004	788452	789747	+	gene_01901	Un-Annotated	NA	-	NA	-	-	-	-	-	-	-	2.89E-192	NA	NA	NA	NA	NA	NA	4792.ETI40696	-	2AJ1C@1|root,2RZ5Z@2759|Eukaryota,3QB9G@4776|Peronosporales	4776|Peronosporales	-	-	NA	548	0	264.37	8.05186	0.0150196	Upregulated
gene_01902.t1	0	0	0	10.96	10.96	6.44	MBPM02000004	789893	790657	-	gene_01902	Lys9	COG_Analysis	Mob1/phocein family	ko:K06685	ko04111,ko04390,ko04391,ko04392,map04111,map04390,map04391,map04392	M00683	-	-	ko00000,ko00001,ko00002	-	-	0.006	COG1748	224662	15.217	Saccharopine dehydrogenase, NADP-dependent	E	Amino acid transport and metabolism	4787.PITG_06456T0	D	KOG0440@1|root,KOG0440@2759|Eukaryota,3QAW6@4776|Peronosporales	4776|Peronosporales	-	Mob1_phocein	NA	403	0	9.45333	3.38589	0.0244732	Upregulated
gene_01904.t1	0	0	0	67.83	67.83	118	MBPM02000004	795181	797250	+	gene_01904	Un-Annotated	NA	Functions in the early steps of protein synthesis of a small number of specific mRNAs. Acts by directing the binding of methionyl-tRNAi to 40S ribosomal subunits. In contrast to the eIF- 2 complex, it binds methionyl-tRNAi to 40 S subunits in a codon- dependent manner, whereas the eIF-2 complex binds methionyl-tRNAi to 40 S subunits in a GTP-dependent manner. May act by impiging the expression of…	ko:K15026	-	-	-	-	ko00000,ko03012,ko03019	-	-	NA	NA	NA	NA	NA	NA	NA	4787.PITG_06440T0	J	COG5354@1|root,KOG2315@2759|Eukaryota,3QC59@4776|Peronosporales	4776|Peronosporales	-	eIF2A	NA	990	0	84.5533	6.41875	0.0369634	Upregulated
gene_01905.t1	0	0	0	4.01	4.01	3.54	MBPM02000004	797342	798450	-	gene_01905	PspA	COG_Analysis	-	NA	-	-	-	-	-	-	-	0.000832	COG1842	224755	29.268	Phage shock protein A	K	Transcription	4792.ETI42226	-	2CTN4@1|root,2RGTE@2759|Eukaryota,3QIGH@4776|Peronosporales	4776|Peronosporales	-	-	NA	281	0	3.85333	2.27898	0.00164894	Upregulated
gene_01906.t1	0	0	0	16.46	16.46	17.41	MBPM02000004	798521	799955	+	gene_01906	Smc	COG_Analysis	-	NA	-	-	-	-	-	-	-	1.15E-007	COG1196	224117	26.154	Chromosome segregation ATPase Smc	D	Cell cycle control, cell division, chromosome partitioning	4792.ETI42224	-	2DWHD@1|root,2S6QB@2759|Eukaryota,3QEG1@4776|Peronosporales	4776|Peronosporales	-	-	NA	508	0	16.7767	4.15191	0.000356091	Upregulated
gene_01907.t1	0	0	0	100.26	100.26	118.41	MBPM02000004	800178	800540	-	gene_01907	Un-Annotated	NA	Ctf8	NA	-	-	-	-	-	-	-	1.36E-057	NA	NA	NA	NA	NA	NA	4792.ETI42222	S	2BWJ1@1|root,2S2DB@2759|Eukaryota,3QG52@4776|Peronosporales	4776|Peronosporales	-	Ctf8	NA	181	0	106.31	6.74564	0.00322299	Upregulated
gene_01908.t1	0	0	0	572.21	572.21	481.71	MBPM02000004	800574	801745	+	gene_01908	MenE/FadK	COG_Analysis	AMP-binding enzyme	NA	-	-	-	-	-	-	-	2.07E-023	COG0318	223395	26.871	O-succinylbenzoic acid-CoA ligase MenE or related acyl-CoA synthetase (AMP-forming)	I	Lipid transport and metabolism	4792.ETI42221	I	COG0318@1|root,KOG1177@2759|Eukaryota,3QCFS@4776|Peronosporales	4776|Peronosporales	-	AMP-binding	NA	506	0	542.043	9.08492	0.00308301	Upregulated
gene_01909.t1	0	0	0	18.17	18.17	13.75	MBPM02000004	801932	817036	-	gene_01909	Un-Annotated	NA	NPCBM/NEW2 domain	NA	-	-	-	-	-	-	-	NA	NA	NA	NA	NA	NA	NA	4792.ETI42220	O	COG5184@1|root,KOG1426@2759|Eukaryota,3QDYT@4776|Peronosporales	4776|Peronosporales	-	HECT,Laminin_G_3,NPCBM,SPRY	NA	7058	0	16.6967	4.14541	0.00769672	Upregulated
gene_01910.t1	0	0	0	37.05	37.05	36.55	MBPM02000004	817158	823997	-	gene_01910	Un-Annotated	NA	1,3-beta-glucan synthase subunit FKS1	ko:K11000	-	-	-	-	ko00000,ko01000,ko01003	-	-	NA	NA	NA	NA	NA	NA	NA	4792.ETI42219	M	KOG0254@1|root,KOG0916@1|root,KOG0254@2759|Eukaryota,KOG0916@2759|Eukaryota,3Q9IS@4776|Peronosporales	4776|Peronosporales	GT48	FKS1_dom1,Glucan_synthase,Sugar_tr	NA	3908	0	36.8833	5.24349	2.04185e-05	Upregulated
gene_01912.t1	0	0	0	128.26	128.26	199.84	MBPM02000004	831711	833219	-	gene_01912	GlyA	COG_Analysis	Interconversion of serine and glycine	K00600	ko00260,ko00460,ko00630,ko00670,ko00680,ko01100,ko01110,ko01120,ko01130,ko01200,ko01230,ko01523,map00260,map00460,map00630,map00670,map00680,map01100,map01110,map01120,map01130,map01200,map01230,map01523	M00140,M00141,M00346,M00532	R00945,R09099	RC00022,RC00112,RC01583,RC02958	ko00000,ko00001,ko00002,ko01000	-	-	0	COG0112	223190	45.572	Glycine/serine hydroxymethyltransferase	E	Amino acid transport and metabolism	4792.ETI42217	H	COG0112@1|root,KOG2467@2759|Eukaryota,3QE0Q@4776|Peronosporales	4776|Peronosporales	-	SHMT	K00600	896	0	152.12	7.25852	0.0237297	Upregulated
gene_01915.t1	0	0	0	13.96	13.96	13.84	MBPM02000004	835196	838858	-	gene_01915	Un-Annotated	NA	Formin Homology 2 Domain	ko:K04512,ko:K05740	ko04310,ko04510,ko04810,ko04933,ko05131,map04310,map04510,map04810,map04933,map05131	-	-	-	ko00000,ko00001,ko04147,ko04812	-	-	0.005	COG2433	225288	39.024	Possible nuclease of RNase H fold, RuvC/YqgF family	R	General function prediction only	164328.Phyra77346	TZ	KOG1922@1|root,KOG1922@2759|Eukaryota,3QCYR@4776|Peronosporales	4776|Peronosporales	-	CCDC53,FH2,FYVE,zinc_ribbon_2	NA	1696	0	13.92	3.89918	8.25726e-06	Upregulated
gene_01919.t1	0	0	0	24.54	24.54	19.66	MBPM02000004	856835	858551	+	gene_01919	RimI	COG_Analysis	Myo-inositol oxygenase	ko:K00469	ko00053,ko00562,map00053,map00562	-	R01184	RC00465	ko00000,ko00001,ko01000	-	-	6.31E-006	COG0456	223532	24.359	Ribosomal protein S18 acetylase RimI and related acetyltransferases	J	Translation, ribosomal structure and biogenesis	4792.ETI40737	S	KOG1573@1|root,KOG1573@2759|Eukaryota,3Q977@4776|Peronosporales	4776|Peronosporales	-	Acetyltransf_1,MIOX	NA	846	0	22.9133	4.57974	0.0050021	Upregulated
gene_01920.t1	0	0	0	66.3	66.3	38.78	MBPM02000004	858803	860893	-	gene_01920	Un-Annotated	NA	Component of the eukaryotic translation initiation factor 3 (eIF-3) complex, which is involved in protein synthesis and, together with other initiation factors, stimulates binding of mRNA and methionyl-tRNAi to the 40S ribosome	ko:K03253	ko03013,map03013	-	-	-	ko00000,ko00001,ko03012,ko03019	-	-	NA	NA	NA	NA	NA	NA	NA	4792.ETI40733	J	COG5354@1|root,KOG2314@2759|Eukaryota,3QDTV@4776|Peronosporales	4776|Peronosporales	-	RRM_1,eIF2A	NA	1341	0	57.1267	5.86113	0.0248292	Upregulated
gene_01926.t1	0	0	0	152.41	152.41	195.75	MBPM02000004	900309	901846	+	gene_01926	Un-Annotated	NA	Putative GTP-ase activating proteins for the small GTPase, ARF	ko:K12486	ko04144,map04144	-	-	-	ko00000,ko00001,ko04131	-	-	2.23E-142	NA	NA	NA	NA	NA	NA	4792.ETI40750	T	COG5347@1|root,KOG0703@2759|Eukaryota,3QC2B@4776|Peronosporales	4776|Peronosporales	-	ArfGap	NA	422	0	166.857	7.39109	0.00741307	Upregulated
gene_01927.t1	0	0	0	6	6	4.23	MBPM02000004	901962	904625	-	gene_01927	Un-Annotated	NA	-	NA	-	-	-	-	-	-	-	NA	NA	NA	NA	NA	NA	NA	4787.PITG_06271T0	-	2E20U@1|root,2S99X@2759|Eukaryota,3QDT6@4776|Peronosporales	4776|Peronosporales	-	-	NA	939	0	5.41	2.68032	0.0116854	Upregulated
gene_01929.t1	0	0	0	153.6	153.6	230.46	MBPM02000004	908415	909353	+	gene_01929	UbiE	COG_Analysis	ubiE/COQ5 methyltransferase family	NA	-	-	-	-	-	-	-	2.87E-013	COG2226	225136	24.615	Ubiquinone/menaquinone biosynthesis C-methylase UbiE/MenG	H	Coenzyme transport and metabolism	4792.ETI40768	S	2AUCJ@1|root,2RZTT@2759|Eukaryota,3Q7HU@4776|Peronosporales	4776|Peronosporales	-	Methyltransf_25	NA	471	0	179.22	7.49362	0.0198297	Upregulated
gene_01932.t1	0	0	0	10.33	10.33	8.09	MBPM02000004	913076	914712	+	gene_01932	AprE	COG_Analysis	Subtilase family	NA	-	-	-	-	-	-	-	1.64E-021	COG1404	224322	23.4	Serine protease, subtilisin family	O	Posttranslational modification, protein turnover, chaperones	4787.PITG_11909T0	O	COG1404@1|root,KOG1153@2759|Eukaryota,3QA0T@4776|Peronosporales	4776|Peronosporales	-	Peptidase_S8	NA	535	0	9.58333	3.40372	0.00601572	Upregulated
gene_01937.t1	0	0	0	240.35	240.35	221.5	MBPM02000004	931063	932493	-	gene_01937	TruB	COG_Analysis	DKCLD (NUC011) domain	K11131	ko03008,map03008	M00425	-	-	ko00000,ko00001,ko00002,ko01000,ko03009,ko03032	-	-	2.53E-095	COG0130	223208	45.27	tRNA U55 pseudouridine synthase TruB, may also work on U342 of tmRNA	J	Translation, ribosomal structure and biogenesis	4787.PITG_06263T0	J	COG0130@1|root,KOG2529@2759|Eukaryota,3QEGJ@4776|Peronosporales	4776|Peronosporales	-	DKCLD,PUA,TruB_C_2,TruB_N	K11131	794	0	234.067	7.87693	0.000719833	Upregulated
gene_01938.t1	0	0	0	82.49	82.49	40.37	MBPM02000004	932648	933202	+	gene_01938	RpsD	COG_Analysis	Ribosomal protein S4/S9 N-terminal domain	ko:K14560	ko03008,map03008	-	-	-	ko00000,ko00001,ko03009	-	-	1.52E-027	COG0522	223596	21.023	Ribosomal protein S4 or related protein	J	Translation, ribosomal structure and biogenesis	4792.ETI40800	A	COG0522@1|root,KOG4655@2759|Eukaryota,3Q74K@4776|Peronosporales	4776|Peronosporales	-	Ribosomal_S4,S4	NA	339	0	68.45	6.1179	0.0395898	Upregulated
gene_01939.t1	0	0	0	57.49	57.49	81.05	MBPM02000004	933486	934229	+	gene_01939	Un-Annotated	NA	-	NA	-	-	-	-	-	-	-	3.27E-129	NA	NA	NA	NA	NA	NA	4792.ETI40799	-	2AKCK@1|root,2RZ99@2759|Eukaryota,3Q9XW@4776|Peronosporales	4776|Peronosporales	-	-	NA	372	0	65.3433	6.05188	0.014139	Upregulated
gene_01940.t1	0	0	0	57.78	57.78	32.16	MBPM02000004	934436	936109	+	gene_01940	DAK1	COG_Analysis	Dak2	K00863	ko00051,ko00561,ko00680,ko01100,ko01120,ko01200,ko04622,map00051,map00561,map00680,map01100,map01120,map01200,map04622	M00344	R01011,R01059	RC00002,RC00017	ko00000,ko00001,ko00002,ko01000	-	-	3.75E-089	COG2376	225251	39.241	Dihydroxyacetone kinase	G	Carbohydrate transport and metabolism	4792.ETI40798	G	COG2376@1|root,KOG2426@2759|Eukaryota,3QEV8@4776|Peronosporales	4776|Peronosporales	-	Dak1,Dak2	K00863	872	0	49.24	5.65076	0.0287875	Upregulated
gene_01943.t1	0	0	0	77.86	77.86	148.17	MBPM02000004	943149	943912	+	gene_01943	Un-Annotated	NA	-	NA	-	-	-	-	-	-	-	2.49E-075	NA	NA	NA	NA	NA	NA	4787.PITG_06238T0	-	2E3D2@1|root,2SAGB@2759|Eukaryota,3QFEB@4776|Peronosporales	4776|Peronosporales	-	-	NA	234	0	101.297	6.67662	0.0495829	Upregulated
gene_01944.t1	0	0	0	3340.44	3340.44	4390.89	MBPM02000004	944010	945104	-	gene_01944	RplB	COG_Analysis	Ribosomal Proteins L2, C-terminal domain	K02886	ko03010,map03010	M00177	-	-	br01610,ko00000,ko00001,ko00002,ko03011	-	-	3.8E-094	COG0090	223168	41.797	Ribosomal protein L2	J	Translation, ribosomal structure and biogenesis	4792.ETI40795	J	COG0090@1|root,KOG2309@2759|Eukaryota,3QA3K@4776|Peronosporales	4776|Peronosporales	-	Ribosomal_L2,Ribosomal_L2_C	K02886	501	0	3690.59	11.85	0.00888179	Upregulated
gene_01945.t1	0	0	0	10.45	10.45	11.26	MBPM02000004	945559	951208	-	gene_01945	Un-Annotated	NA	Myosin. Large ATPases.	ko:K10357	-	-	-	-	ko00000,ko03019,ko03029,ko04131,ko04812	-	-	NA	NA	NA	NA	NA	NA	NA	4792.ETI40793	Z	COG5022@1|root,KOG0160@2759|Eukaryota,3QFBK@4776|Peronosporales	4776|Peronosporales	-	IQ,Myosin_head	NA	1350	0	10.72	3.5509	0.00063376	Upregulated
gene_01948.t1	0	0	0	21.97	21.97	20.63	MBPM02000004	967564	973964	-	gene_01948	Un-Annotated	NA	Nuclear pore complex scaffold, nucleoporins 186/192/205	ko:K14310	ko03013,map03013	M00427	-	-	ko00000,ko00001,ko00002,ko03019,ko03036	1.I.1	-	NA	NA	NA	NA	NA	NA	NA	4792.ETI40787	S	KOG1835@1|root,KOG1835@2759|Eukaryota,3QAT4@4776|Peronosporales	4776|Peronosporales	-	Nup192	NA	3124	0	21.5233	4.49335	0.000430395	Upregulated
gene_01951.t1	0	0	0	46.76	46.76	45.78	MBPM02000004	979803	980660	-	gene_01951	Un-Annotated	NA	Membrane fusion protein Use1	ko:K08507	ko04130,map04130	-	-	-	ko00000,ko00001,ko04131	-	-	1.41E-107	NA	NA	NA	NA	NA	NA	4787.PITG_06255T0	S	2DBVU@1|root,2S5IS@2759|Eukaryota,3QBWM@4776|Peronosporales	4776|Peronosporales	-	Use1	NA	319	0	46.4333	5.56783	4.949e-05	Upregulated
gene_01952.t1	0	0	0	36.22	36.22	39.9	MBPM02000004	989650	991644	+	gene_01952	DCAF4	eggNog_mapper	protein modification by small protein conjugation or removal	ko:K11799	-	-	-	-	ko00000,ko04121	-	GO:0000109,GO:0000151,GO:0003674,GO:0003676,GO:0003723,GO:0005488,GO:0005575,GO:0005622,GO:0005623,GO:0005634,GO:0005654,GO:0005681,GO:0005682,GO:0006139,GO:0006282,GO:0006396,GO:0006464,GO:0006725,GO:0006807,GO:0008150,GO:0008152,GO:0008380,GO:0009987,GO:0010467,GO:0016070,GO:0019219,GO:0019222,GO:0019538,GO:0030532,GO:0031323,GO:0031461,GO:0031974,GO:0031981,GO:0032991,GO:0034641,GO:0036211,GO:…	2.68E-172	NA	NA	NA	NA	NA	NA	4792.ETI40823	S	KOG2695@1|root,KOG2695@2759|Eukaryota	2759|Eukaryota	-	WD40	NA	503	0	37.4467	5.26479	0.00107134	Upregulated
gene_01953.t1	0	0	0	162.63	162.63	156.54	MBPM02000004	991540	993114	-	gene_01953	Un-Annotated	NA	Radial spokehead-like protein	ko:K19756	-	-	-	-	ko00000,ko04812	-	-	1.26E-184	NA	NA	NA	NA	NA	NA	4792.ETI40822	S	28KDA@1|root,2QSU4@2759|Eukaryota,3Q9N6@4776|Peronosporales	4776|Peronosporales	-	Radial_spoke	NA	554	0	160.6	7.33628	0.000159734	Upregulated
gene_01955.t1	0	0	0	38.85	38.85	51.35	MBPM02000004	995709	997145	-	gene_01955	SPS1	COG_Analysis	Serine/Threonine protein kinases, catalytic domain	NA	-	-	-	-	-	-	-	1.69E-050	COG0515	223589	31.69	Serine/threonine protein kinase	T	Signal transduction mechanisms	4792.ETI40867	T	KOG0032@1|root,KOG0032@2759|Eukaryota,3QC8T@4776|Peronosporales	4776|Peronosporales	-	Pkinase,zf-RanBP	NA	733	0	43.0167	5.45998	0.00925218	Upregulated
gene_01958.t1	0	0	0	379.91	379.91	252.32	MBPM02000004	1000697	1001242	-	gene_01958	Un-Annotated	NA	-	NA	-	-	-	-	-	-	-	3.19E-033	NA	NA	NA	NA	NA	NA	4792.ETI40780	-	2E9IA@1|root,2SFW2@2759|Eukaryota,3QFK6@4776|Peronosporales	4776|Peronosporales	-	-	NA	122	0	337.38	8.4025	0.015522	Upregulated
[truncated: 5,068 more rows]
